# Supplementary material for: Inferring hidden causal relations between pathway members using reduced Google matrix of directed biological networks
Source: PLoS One. 2018 Jan 25;13(1):e0190812. doi: 10.1371/journal.pone.0190812 (PMC5784915; doi:10.1371/journal.pone.0190812)
Supplement: S1 File — Merged transcriptional and signaling networks are provided in Simple Interaction Format, and the lists of functionally related genes are provided as plain text files. (ZIP) [file pone.0190812.s001.zip]

Archive with 6 entries (6 files):
- aktmtor_selected.txt
- cit7_selected.txt
- e2f1targets_filtered.txt
- GM_SIGNOR.sif
- K562_SIGNOR.sif
- readme.txt
