# Supplementary material for: Inferring hidden causal relations between pathway members using reduced Google matrix of directed biological networks
Source: PLoS One. 2018 Jan 25;13(1):e0190812. doi: 10.1371/journal.pone.0190812 (PMC5784915; doi:10.1371/journal.pone.0190812)
Supplement: S1 File — Merged transcriptional and signaling networks are provided in Simple Interaction Format, and the lists of functionally related genes are provided as plain text files. (ZIP) [file pone.0190812.s001.zip › aktmtor_selected.txt]

BTRC
PIM2
AKT1S1
YWHAH
EIF4E
YWHAB
RICTOR
TSC2
RPS6KB2
EIF4B
AKT2
RPS6KA3
RPS6KA2
MAP3K7
GSK3B
FOXO1
MAPK1
DUSP6
PRKAG1
EIF4EBP1
BCL2L1
PRKAB1
DEPTOR
PDPK1
PRKAG3
DUSP1
PIM1
CAMKK2
MAPK3
PRKAA2
SFN
DDB1
IKBKB
FKBP8
RPS6KA1
STK11
YWHAE
YWHAQ
RBX1
FOXO3
BECN1
YWHAZ
MTOR
YWHAG
RPS6KB1
DAPK1
MAPK6
FBXW11
DUSP10
AKT1
PIK3C3
RPTOR
CASP3
TSC1
BNIP3
DUSP16
PRDX1
PDCD4
PRKAA1
HSP90AA1
PRKDC
BCL2
RHEB
