# Supplementary material for: Inferring hidden causal relations between pathway members using reduced Google matrix of directed biological networks
Source: PLoS One. 2018 Jan 25;13(1):e0190812. doi: 10.1371/journal.pone.0190812 (PMC5784915; doi:10.1371/journal.pone.0190812)
Supplement: S1 File — Merged transcriptional and signaling networks are provided in Simple Interaction Format, and the lists of functionally related genes are provided as plain text files. (ZIP) [file pone.0190812.s001.zip › cit7_selected.txt]

AURKB
DTL
PTTG1
CDCA8
CDC7
FAM64A
KPNA2
CKAP2
KIF11
DNMT1
VRK1
FBXO5
NUSAP1
RACGAP1
CEP55
EZH2
CDCA3
ECT2
BIRC5
CCNB1
CDCA7
FOXM1
AURKA
MCM2
DBF4
BUB1B
PBK
CDC6
ESPL1
TTK
CCNA2
CDC25B
RRM2
KIF2C
STIL
CDK1
PCNA
BORA
GPSM2
CHEK1
TOP2A
CCNE1
MELK
BUB1
NDC80
BLM
CDKN2C
SPAG5
FEN1
