# Supplementary material for: Inferring hidden causal relations between pathway members using reduced Google matrix of directed biological networks
Source: PLoS One. 2018 Jan 25;13(1):e0190812. doi: 10.1371/journal.pone.0190812 (PMC5784915; doi:10.1371/journal.pone.0190812)
Supplement: S1 File — Merged transcriptional and signaling networks are provided in Simple Interaction Format, and the lists of functionally related genes are provided as plain text files. (ZIP) [file pone.0190812.s001.zip › e2f1targets_filtered.txt]

APAF1
FGFR2
MCL1
CASP9
CDC25A
PCNA
BCL2L11
WWOX
TP53
BRCA1
TP53BP1
AURKB
DBF4
PPARG
EIF2AK2
CDKN2A
FOXO1
HRK
MCM3
TOP2A
CCND3
ATM
CDT1
EZH2
UHRF1
CDKN1A
CDC6
CCNE1
TK1
MELK
TERT
PFKFB3
SIVA1
ACTN4
FOXO3
E2F1
CCNA2
MCM7
PMAIP1
FHIT
STMN1
CASP8
GAB2
MYC
DNMT1
MYB
BIRC5
RRM2
CBX5
AXIN2
CCNB1
BBC3
PTGS2
RBL1
CASP7
CDCA7
BMI1
E2F2
CDKN2C
CASP3
MYBL2
NPAT
RBBP8
CDKN1B
NRP1
CDK1
ACTG1
DUSP2
MYCN
PFKFB2
TP73
CHEK2
TOPBP1
RPA2
SKP2
BCL2
