# Supplementary material for: Inferring hidden causal relations between pathway members using reduced Google matrix of directed biological networks
Source: PLoS One. 2018 Jan 25;13(1):e0190812. doi: 10.1371/journal.pone.0190812 (PMC5784915; doi:10.1371/journal.pone.0190812)
Supplement: S1 File — Merged transcriptional and signaling networks are provided in Simple Interaction Format, and the lists of functionally related genes are provided as plain text files. (ZIP) [file pone.0190812.s001.zip › GM_SIGNOR.sif]

PAX5	transcription	AAAS
CTCF	transcription	AAAS
CTCF	transcription	AAAS
CTCF	transcription	AAAS
SP1	transcription	AAGAB
PBX3	transcription	AAMP
SIX5	transcription	AAMP
FOS	transcription	AAMP
ZNF143	transcription	AAMP
PBX3	transcription	AARS
CTCF	transcription	AARS2
CTCF	transcription	AARS2
CTCF	transcription	AARS2
ELF1	transcription	AATF
PBX3	transcription	ABCA11P
CTCF	transcription	ABCA17P
CTCF	transcription	ABCA17P
NRF1	transcription	ABCA17P
CTCF	transcription	ABCA17P
CTCF	transcription	ABCA2
CTCF	transcription	ABCA2
CTCF	transcription	ABCA2
CTCF	transcription	ABCA3
CTCF	transcription	ABCA3
NRF1	transcription	ABCA3
CTCF	transcription	ABCA3
EBF1	transcription	ABCA7
EBF1	transcription	ABCA7
PBX3	transcription	ABCA7
SP1	transcription	ABCB8
FOS	transcription	ABCB8
ZNF143	transcription	ABCC5
MEF2A	transcription	ABCD2
MEF2C	transcription	ABCD2
ZNF143	transcription	ABCF2
NRF1	transcription	ABCF3
NRF1	transcription	ABHD10
PBX3	transcription	ABHD2
SP1	transcription	ABHD2
PBX3	transcription	ABHD8
EGR1	transcription	ABI2
EBF1	transcription	ABI3
EBF1	transcription	ABI3
EBF1	transcription	ABI3
ZNF143	transcription	ABLIM2
PAX5	transcription	ABLIM3
PAX5	transcription	ABLIM3
CTCF	transcription	ABR
CTCF	transcription	ABR
EP300	transcription	ABT1
RAD21	transcription	ABTB2
ELF1	transcription	ACAD10
ZNF143	transcription	ACAD8
CHD2	transcription	ACADSB
ZNF143	transcription	ACADVL
PBX3	transcription	ACAP2
SP1	transcription	ACAP2
RAD21	transcription	ACBD4
CTCF	transcription	ACBD4
CTCF	transcription	ACBD4
CTCF	transcription	ACBD4
ELF1	transcription	ACBD5
PBX3	transcription	ACOT8
SP1	transcription	ACOT8
FOS	transcription	ACOT8
ZEB1	transcription	ACP1
NRF1	transcription	ACP1
GABPA	transcription	ACP2
YY1	transcription	ACP2
EBF1	transcription	ACP5
EBF1	transcription	ACP5
EBF1	transcription	ACP5
ZNF143	transcription	ACP6
GABPA	transcription	ACSF3
RAD21	transcription	ACSS2
BCL11A	transcription	ACTB
BCL3	transcription	ACTB
BCLAF1	transcription	ACTB
ETS1	transcription	ACTB
MEF2A	transcription	ACTB
MEF2C	transcription	ACTB
POU2F2	transcription	ACTB
PAX5	transcription	ACTB
PAX5	transcription	ACTB
POU2F2	transcription	ACTB
RXRA	transcription	ACTB
SRF	transcription	ACTB
SRF	transcription	ACTB
TCF12	transcription	ACTB
BCLAF1	transcription	ACTG1
POU2F2	transcription	ACTG1
POU2F2	transcription	ACTG1
RXRA	transcription	ACTG1
SRF	transcription	ACTG1
SRF	transcription	ACTG1
SP1	transcription	ACTL6A
FOS	transcription	ACTL6A
NRF1	transcription	ACTN4
PBX3	transcription	ACTR1A
SIX5	transcription	ACTR1A
ZNF143	transcription	ACTR1A
PAX5	transcription	ACTR2
PAX5	transcription	ACTR2
PBX3	transcription	ACTR2
YY1	transcription	ACTR8
PBX3	transcription	ACYP1
ATF3	transcription	ADAR
EGR1	transcription	ADAR
EBF1	transcription	ADARB2
SPI1	transcription	ADAT3
ZNF143	transcription	ADAT3
PBX3	transcription	ADCK4
CTCF	transcription	ADCK5
SPI1	transcription	ADCY7
NRF1	transcription	ADI1
BATF	transcription	ADM
TCF12	transcription	ADORA2A
SPI1	transcription	ADORA3
ELF1	transcription	ADPGK
BCLAF1	transcription	ADPRHL1
ELF1	transcription	ADPRHL1
GABPA	transcription	ADPRHL1
CTCF	transcription	ADPRHL2
CTCF	transcription	ADPRHL2
CTCF	transcription	ADPRHL2
EBF1	transcription	ADRBK2
EGR1	transcription	ADRM1
CTCF	transcription	ADRM1
CTCF	transcription	ADRM1
GABPA	transcription	ADSL
ZNF143	transcription	ADSS
BATF	transcription	AFF3
SPI1	transcription	AFF3
TCF12	transcription	AFF3
USF1	transcription	AFF4
USF2	transcription	AFF4
NRF1	transcription	AFG3L1
CHD2	transcription	AGA
PAX5	transcription	AGBL5
EP300	transcription	AGBL5
CTCF	transcription	AGFG1
CTCF	transcription	AGFG1
CTCF	transcription	AGFG1
PBX3	transcription	AGPAT1
SP1	transcription	AGPAT1
FOS	transcription	AGPAT1
EBF1	transcription	AGPAT3
NFE2	transcription	AGRP
POU2F2	transcription	AHCY
POU2F2	transcription	AHCY
RAD21	transcription	AHCY
CTCF	transcription	AHCY
CTCF	transcription	AHCY
EGR1	transcription	AHCYL1
RAD21	transcription	AHCYL1
CTCF	transcription	AHCYL1
CTCF	transcription	AHCYL1
SIX5	transcription	AHCYL2
ZNF143	transcription	AHCYL2
RAD21	transcription	AHDC1
EBF1	transcription	AHNAK
EBF1	transcription	AHNAK
SPI1	transcription	AHNAK
SIX5	transcription	AHSA1
ZNF143	transcription	AHSA1
ELF1	transcription	AIDA
YY1	transcription	AIDA
NFKB1	transcription	AIM2
PBX3	transcription	AK2
SP1	transcription	AK2
FOS	transcription	AK2
CHD2	transcription	AKAP1
BRCA1	transcription	AKAP11
CHD2	transcription	AKAP11
PBX3	transcription	AKAP13
EBF1	transcription	AKAP2
EBF1	transcription	AKAP2
EBF1	transcription	AKAP2
PBX3	transcription	AKAP8L
SP1	transcription	AKAP8L
FOS	transcription	AKAP8L
SIX5	transcription	AKIRIN2
ZNF143	transcription	AKIRIN2
YY1	transcription	AKT1S1
MAX	transcription	AKT1S1
RFX5	transcription	AKT1S1
USF2	transcription	AKT1S1
YY1	transcription	AKT1S1
PBX3	transcription	AKTIP
CTCF	transcription	ALAD
CTCF	transcription	ALAD
RAD21	transcription	ALCAM
SPI1	transcription	ALDH2
USF1	transcription	ALDH3A2
USF1	transcription	ALG1
GABPA	transcription	ALG10B
YY1	transcription	ALG12
ZEB1	transcription	ALG12
PAX5	transcription	ALG3
CTCF	transcription	ALG5
NRF1	transcription	ALG8
CTCF	transcription	ALKBH2
CTCF	transcription	ALKBH2
CTCF	transcription	ALKBH2
GABPA	transcription	ALKBH3
PBX3	transcription	ALKBH5
NRF1	transcription	ALKBH5
PBX3	transcription	ALKBH7
SP1	transcription	ALKBH7
FOS	transcription	ALKBH7
ZNF143	transcription	ALKBH8
SPI1	transcription	ALOX5AP
CTCF	transcription	ALOXE3
EP300	transcription	ALOXE3
CTCF	transcription	ALOXE3
EBF1	transcription	ALPK1
PBX3	transcription	AMD1
YY1	transcription	AMD1
ATF3	transcription	AMDHD2
USF1	transcription	AMDHD2
FOS	transcription	AMDHD2
NFE2	transcription	AMDHD2
USF2	transcription	AMDHD2
BCL3	transcription	AMN
NRF1	transcription	AMZ2
EGR1	transcription	AMZ2P1
PAX5	transcription	AMZ2P1
PAX5	transcription	AMZ2P1
TCF12	transcription	AMZ2P1
ATF3	transcription	ANAPC2
EP300	transcription	ANG
YY1	transcription	ANGEL2
NRF1	transcription	ANGEL2
EBF1	transcription	ANGPTL6
EBF1	transcription	ANGPTL6
PAX5	transcription	ANGPTL6
PAX5	transcription	ANGPTL6
TCF12	transcription	ANGPTL6
EBF1	transcription	ANGPTL6
REST	transcription	ANK1
ZBTB33	transcription	ANKFY1
BRCA1	transcription	ANKFY1
CHD2	transcription	ANKFY1
PBX3	transcription	ANKHD1
SP1	transcription	ANKHD1
FOS	transcription	ANKHD1
PBX3	transcription	ANKHD1-EIF4EBP3
SP1	transcription	ANKHD1-EIF4EBP3
FOS	transcription	ANKHD1-EIF4EBP3
PBX3	transcription	ANKRD11
SP1	transcription	ANKRD11
USF1	transcription	ANKRD12
NFE2	transcription	ANKRD12
USF2	transcription	ANKRD12
EP300	transcription	ANKRD13A
REST	transcription	ANKRD13B
ZBTB33	transcription	ANKRD13C
CHD2	transcription	ANKRD13C
PBX3	transcription	ANKRD16
SP1	transcription	ANKRD16
CTCF	transcription	ANKRD2
NRF1	transcription	ANKRD26
PBX3	transcription	ANKRD27
ATF3	transcription	ANKRD30BL
BATF	transcription	ANKRD30BL
BCL11A	transcription	ANKRD30BL
BCL3	transcription	ANKRD30BL
BCLAF1	transcription	ANKRD30BL
EBF1	transcription	ANKRD30BL
EBF1	transcription	ANKRD30BL
EGR1	transcription	ANKRD30BL
ETS1	transcription	ANKRD30BL
IRF4	transcription	ANKRD30BL
IRF4	transcription	ANKRD30BL
MEF2C	transcription	ANKRD30BL
REST	transcription	ANKRD30BL
POU2F2	transcription	ANKRD30BL
EP300	transcription	ANKRD30BL
PAX5	transcription	ANKRD30BL
PAX5	transcription	ANKRD30BL
POU2F2	transcription	ANKRD30BL
SPI1	transcription	ANKRD30BL
RXRA	transcription	ANKRD30BL
SRF	transcription	ANKRD30BL
TCF12	transcription	ANKRD30BL
ZBTB33	transcription	ANKRD30BL
ZEB1	transcription	ANKRD30BL
BRCA1	transcription	ANKRD30BL
FOS	transcription	ANKRD30BL
EBF1	transcription	ANKRD30BL
KAT2A	transcription	ANKRD30BL
IRF3	transcription	ANKRD30BL
JUND	transcription	ANKRD30BL
MAX	transcription	ANKRD30BL
NFE2	transcription	ANKRD30BL
NFKB1	transcription	ANKRD30BL
NFKB1	transcription	ANKRD30BL
NRF1	transcription	ANKRD30BL
EP300	transcription	ANKRD30BL
RAD21	transcription	ANKRD30BL
RFX5	transcription	ANKRD30BL
SMC3	transcription	ANKRD30BL
FAM48A	transcription	ANKRD30BL
STAT1	transcription	ANKRD30BL
STAT3	transcription	ANKRD30BL
NR2C2	transcription	ANKRD30BL
USF2	transcription	ANKRD30BL
WRNIP1	transcription	ANKRD30BL
YY1	transcription	ANKRD30BL
ZZZ3	transcription	ANKRD30BL
CTCF	transcription	ANKRD30BL
GABPA	transcription	ANKRD32
RAD21	transcription	ANKRD36B
EGR1	transcription	ANKRD39
RAD21	transcription	ANKRD39
SP1	transcription	ANKRD39
FOS	transcription	ANKRD39
CTCF	transcription	ANKRD39
CTCF	transcription	ANKRD46
CTCF	transcription	ANKRD46
CTCF	transcription	ANKRD46
PBX3	transcription	ANKRD54
ZEB1	transcription	ANKS1A
PBX3	transcription	ANKZF1
PBX3	transcription	ANP32A
FOS	transcription	ANP32A
SP1	transcription	ANP32E
FOS	transcription	ANP32E
ZZZ3	transcription	ANXA2
CTCF	transcription	ANXA2P2
ELF1	transcription	AP1S2
PBX3	transcription	AP2A1
SP1	transcription	AP2A1
FOS	transcription	AP2A1
EGR1	transcription	AP2A2
YY1	transcription	AP2B1
EGR1	transcription	AP2M1
SIX5	transcription	AP2M1
ZNF143	transcription	AP2M1
ETS1	transcription	AP2S1
SIX5	transcription	AP2S1
ZNF143	transcription	AP2S1
PAX5	transcription	AP3B1
PAX5	transcription	AP3B1
NRF1	transcription	AP3B1
REST	transcription	AP3B2
BATF	transcription	AP3M2
SP1	transcription	AP3M2
FOS	transcription	AP3M2
CTCF	transcription	AP3M2
RAD21	transcription	AP4B1
SRF	transcription	AP4B1
CTCF	transcription	AP4B1
ELF1	transcription	AP4E1
RAD21	transcription	AP4E1
CTCF	transcription	AP4E1
PBX3	transcription	AP4M1
USF1	transcription	AP4M1
SIX5	transcription	APBA3
NRF1	transcription	APBA3
ZNF143	transcription	APBA3
NRF1	transcription	APBB3
USF1	transcription	APC
NRF1	transcription	APC
ATF3	transcription	APEX1
USF1	transcription	APEX1
FOS	transcription	APEX1
MAX	transcription	APEX1
NFE2	transcription	APEX1
USF2	transcription	APEX1
SIX5	transcription	APLF
ZNF143	transcription	APLF
NFE2	transcription	APOB48R
SPI1	transcription	APOBEC3B
RFX5	transcription	APOC1
RFX5	transcription	APOC1P1
RFX5	transcription	APOE
PBX3	transcription	APPL1
PAX5	transcription	APRT
RFX5	transcription	APTX
GABPA	transcription	AQR
RFX5	transcription	ARAP1
EGR1	transcription	ARAP2
ZBTB33	transcription	ARF3
BRCA1	transcription	ARF3
CHD2	transcription	ARF3
NRF1	transcription	ARF4
USF1	transcription	ARFGEF2
USF2	transcription	ARFGEF2
ZEB1	transcription	ARFIP2
ZNF143	transcription	ARFRP1
SRF	transcription	ARHGAP1
SRF	transcription	ARHGAP1
FOS	transcription	ARHGAP19
EBF1	transcription	ARHGEF1
EBF1	transcription	ARHGEF1
EGR1	transcription	ARHGEF1
ELF1	transcription	ARHGEF1
EBF1	transcription	ARHGEF1
SPI1	transcription	ARHGEF2
EBF1	transcription	ARHGEF7
EBF1	transcription	ARHGEF7
SP1	transcription	ARID1A
BATF	transcription	ARID3B
SP1	transcription	ARID4A
FOS	transcription	ARID4A
EBF1	transcription	ARID5A
EGR1	transcription	ARIH1
USF1	transcription	ARL2
CTCF	transcription	ARL2
CTCF	transcription	ARL2
CTCF	transcription	ARL2
EGR1	transcription	ARL3
EBF1	transcription	ARL6IP5
EBF1	transcription	ARL6IP5
EBF1	transcription	ARL6IP5
NFKB1	transcription	ARL6IP5
CTCF	transcription	ARL8B
CTCF	transcription	ARL8B
NRF1	transcription	ARMC6
USF1	transcription	ARMC9
SP1	transcription	ARNTL
FOS	transcription	ARNTL
ELF1	transcription	ARPC1A
ELF1	transcription	ARPC3
SPI1	transcription	ARPC3
RAD21	transcription	ARPC3
CTCF	transcription	ARPC3
CTCF	transcription	ARPC3
MEF2A	transcription	ARPC5L
EP300	transcription	ARPM1
BATF	transcription	ARSB
TCF12	transcription	ARSG
NRF1	transcription	ARSK
CTCF	transcription	ARTN
SIX5	transcription	ARV1
ZNF143	transcription	ARV1
PBX3	transcription	ARVCF
FOS	transcription	ARVCF
EBF1	transcription	ASAH1
BATF	transcription	ASB2
CTCF	transcription	ASB6
CTCF	transcription	ASB6
CTCF	transcription	ASB6
CTCF	transcription	ASF1B
YY1	transcription	ASMTL
RAD21	transcription	ASNSD1
CTCF	transcription	ASNSD1
NRF1	transcription	ASNSD1
REST	transcription	ASPHD1
SPI1	transcription	ASPHD2
ELF1	transcription	ASPSCR1
BCL11A	transcription	ASTL
BCL3	transcription	ASTL
POU2F2	transcription	ASTL
PAX5	transcription	ASTL
POU2F2	transcription	ASTL
ZEB1	transcription	ASTL
PBX3	transcription	ASTN2
BATF	transcription	ASXL1
ETS1	transcription	ASXL1
SIX5	transcription	ASXL1
ZBTB33	transcription	ASXL1
BRCA1	transcription	ASXL1
CHD2	transcription	ASXL1
ZNF143	transcription	ASXL1
SPI1	transcription	ATAD2B
YY1	transcription	ATE1
USF1	transcription	ATF1
ZBTB33	transcription	ATF2
BRCA1	transcription	ATF2
CHD2	transcription	ATF2
BCLAF1	transcription	ATF4
POU2F2	transcription	ATF4
POU2F2	transcription	ATF4
YY1	transcription	ATF4
CHD2	transcription	ATF4
CHD2	transcription	ATF7
RAD21	transcription	ATG16L1
CTCF	transcription	ATG16L1
SPI1	transcription	ATG16L2
ATF3	transcription	ATG3
USF1	transcription	ATG3
NFE2	transcription	ATG3
USF2	transcription	ATG3
YY1	transcription	ATG4B
ELF1	transcription	ATG4C
SIX5	transcription	ATG4C
PBX3	transcription	ATG9A
RAD21	transcription	ATL1
ZEB1	transcription	ATMIN
CTCF	transcription	ATMIN
CTCF	transcription	ATN1
CTCF	transcription	ATN1
YY1	transcription	ATP13A1
PBX3	transcription	ATP5B
SP1	transcription	ATP5B
FOS	transcription	ATP5B
CHD2	transcription	ATP5C1
SIX5	transcription	ATP5D
ZNF143	transcription	ATP5D
SP1	transcription	ATP5G1
FOS	transcription	ATP5G1
CTCF	transcription	ATP5G2
CTCF	transcription	ATP5G2
CTCF	transcription	ATP5G2
CTCF	transcription	ATP5I
CTCF	transcription	ATP5I
NRF1	transcription	ATP5I
YY1	transcription	ATP5J2
ZNF143	transcription	ATP5J2
NRF1	transcription	ATP5O
ZNF143	transcription	ATP5O
PBX3	transcription	ATP6AP1
ATF3	transcription	ATP6V0B
USF1	transcription	ATP6V0B
NFE2	transcription	ATP6V0B
USF2	transcription	ATP6V0B
NFE2	transcription	ATP6V0C
ATF3	transcription	ATP6V0D1
ELF1	transcription	ATP6V0D1
USF1	transcription	ATP6V0D1
FOS	transcription	ATP6V0D1
CTCF	transcription	ATP6V0D1
NFE2	transcription	ATP6V0D1
USF2	transcription	ATP6V0D1
USF1	transcription	ATP6V0E1
REST	transcription	ATP6V1B2
USF1	transcription	ATP6V1C1
NFE2	transcription	ATP6V1C1
USF2	transcription	ATP6V1C1
CTCF	transcription	ATP6V1D
NRF1	transcription	ATP6V1D
ATF3	transcription	ATP6V1G1
USF1	transcription	ATP6V1G1
FOS	transcription	ATP6V1G1
NFE2	transcription	ATP6V1G1
USF2	transcription	ATP6V1G1
RAD21	transcription	ATP6V1G2
CTCF	transcription	ATP6V1G2
CTCF	transcription	ATP6V1G2
CTCF	transcription	ATP6V1G2
ELF1	transcription	ATP6V1H
USF1	transcription	ATP6V1H
NFE2	transcription	ATP6V1H
USF2	transcription	ATP6V1H
FOS	transcription	ATPIF1
ELF1	transcription	ATR
EGR1	transcription	ATRN
RAD21	transcription	ATXN1
EGR1	transcription	ATXN2L
EGR1	transcription	ATXN2L
USF1	transcription	ATXN3
USF2	transcription	ATXN3
ZNF143	transcription	AUP1
ELF1	transcription	AURKA
SRF	transcription	AURKA
BCLAF1	transcription	AURKAIP1
ELF1	transcription	AURKAIP1
GABPA	transcription	AURKAIP1
SIX5	transcription	AURKAIP1
CHD2	transcription	AURKAIP1
EGR1	transcription	AVPI1
PBX3	transcription	AZI1
BCLAF1	transcription	B2M
POU2F2	transcription	B2M
POU2F2	transcription	B2M
SPI1	transcription	B2M
NFKB1	transcription	B2M
NFKB1	transcription	B2M
RFX5	transcription	B2M
CTCF	transcription	B3GALNT2
ELF1	transcription	B3GALT6
YY1	transcription	B3GALT6
EBF1	transcription	B3GAT3
EBF1	transcription	B3GAT3
EP300	transcription	B3GNT1
ZEB1	transcription	B3GNTL1
SRF	transcription	B4GALT1
CTCF	transcription	B9D1
CTCF	transcription	B9D1
YY1	transcription	B9D2
ZEB1	transcription	BAIAP2L1
GABPA	transcription	BANF1
PAX5	transcription	BANK1
SPI1	transcription	BANK1
ETS1	transcription	BANP
SIX5	transcription	BANP
ZBTB33	transcription	BANP
BRCA1	transcription	BANP
CHD2	transcription	BANP
NRF1	transcription	BANP
ZNF143	transcription	BANP
REST	transcription	BARHL1
RAD21	transcription	BASP1
RAD21	transcription	BAT1
EBF1	transcription	BATF
EBF1	transcription	BATF
EBF1	transcription	BATF
ATF3	transcription	BAX
EBF1	transcription	BAX
EBF1	transcription	BAX
USF1	transcription	BAX
YY1	transcription	BAX
EBF1	transcription	BAX
NFE2	transcription	BAX
USF2	transcription	BAX
PBX3	transcription	BAZ1B
SP1	transcription	BAZ1B
SPI1	transcription	BBS10
PBX3	transcription	BBX
PBX3	transcription	BCAS3
SP1	transcription	BCAS3
FOS	transcription	BCAS3
CHD2	transcription	BCAS3
EGR1	transcription	BCAS4
RAD21	transcription	BCAS4
TCF12	transcription	BCAS4
CTCF	transcription	BCAS4
CTCF	transcription	BCAS4
NRF1	transcription	BCCIP
MAX	transcription	BCKDHA
SRF	transcription	BCL10
SRF	transcription	BCL10
RAD21	transcription	BCL2
SPI1	transcription	BCL2A1
NFKB1	transcription	BCL2A1
NFKB1	transcription	BCL2A1
EBF1	transcription	BCL2L10
SRF	transcription	BCL2L12
TCF12	transcription	BCL3
RAD21	transcription	BCL6
CTCF	transcription	BCL6
RAD21	transcription	BDH2
CHD2	transcription	BDNFOS
CTCF	transcription	BECN1
CTCF	transcription	BECN1
SPI1	transcription	BHLHA15
BATF	transcription	BHLHE40
BCL11A	transcription	BHLHE40
BCLAF1	transcription	BHLHE40
EBF1	transcription	BHLHE40
EBF1	transcription	BHLHE40
MEF2A	transcription	BHLHE40
MEF2C	transcription	BHLHE40
PAX5	transcription	BHLHE40
PAX5	transcription	BHLHE40
RAD21	transcription	BHLHE40
TCF12	transcription	BHLHE40
EBF1	transcription	BHLHE40
ZNF143	transcription	BICD2
BATF	transcription	BID
EBF1	transcription	BIN2
EBF1	transcription	BIN2
SPI1	transcription	BIRC3
TCF12	transcription	BIRC3
NFKB1	transcription	BIRC3
NFKB1	transcription	BIRC3
ZNF143	transcription	BIRC5
POU2F2	transcription	BLCAP
POU2F2	transcription	BLCAP
BATF	transcription	BLK
BCL11A	transcription	BLK
MEF2A	transcription	BLK
SPI1	transcription	BLK
JUND	transcription	BLK
NFKB1	transcription	BLK
ATF3	transcription	BLOC1S1
USF1	transcription	BLOC1S1
NFE2	transcription	BLOC1S1
USF2	transcription	BLOC1S1
ELF1	transcription	BLOC1S3
RFX5	transcription	BLOC1S3
SPI1	transcription	BMF
GABPA	transcription	BMS1
GABPA	transcription	BMS1P4
CTCF	transcription	BNIP1
CTCF	transcription	BNIP1
CTCF	transcription	BNIP1
RAD21	transcription	BOD1
SIX5	transcription	BOD1
ZNF143	transcription	BOD1
SIX5	transcription	BOLA1
USF1	transcription	BOLA1
USF2	transcription	BOLA1
ZNF143	transcription	BOLA1
CTCF	transcription	BOLA3
PBX3	transcription	BPGM
EBF1	transcription	BPGM
CTCF	transcription	BPTF
ELF1	transcription	BRAP
ELF1	transcription	BRCA2
USF1	transcription	BRCA2
NRF1	transcription	BRD2
GABPA	transcription	BRD9
GABPA	transcription	BRF2
ELF1	transcription	BRMS1
ZNF143	transcription	BRMS1L
YY1	transcription	BRP44
CHD2	transcription	BRP44
YY1	transcription	BSCL2
REST	transcription	BSN
REST	transcription	BSX
ETS1	transcription	BTBD10
ZBTB33	transcription	BTBD10
BRCA1	transcription	BTBD10
CHD2	transcription	BTBD10
NRF1	transcription	BTBD12
PBX3	transcription	BTD
POU2F2	transcription	BTG1
POU2F2	transcription	BTG1
SPI1	transcription	BTK
RFX5	transcription	BTN2A1
RFX5	transcription	BTN2A2
RFX5	transcription	BTN2A3
RFX5	transcription	BTN3A1
RFX5	transcription	BTN3A2
RFX5	transcription	BTN3A3
SIX5	transcription	BTRC
ZNF143	transcription	BTRC
SIX5	transcription	BUB1B
ZNF143	transcription	BUB1B
SIX5	transcription	BUB3
ZNF143	transcription	BUB3
BATF	transcription	BZRAP1
BCL11A	transcription	BZRAP1
BCL3	transcription	BZRAP1
BCLAF1	transcription	BZRAP1
EBF1	transcription	BZRAP1
EBF1	transcription	BZRAP1
EGR1	transcription	BZRAP1
ELF1	transcription	BZRAP1
ETS1	transcription	BZRAP1
IRF4	transcription	BZRAP1
IRF4	transcription	BZRAP1
MEF2A	transcription	BZRAP1
MEF2C	transcription	BZRAP1
POU2F2	transcription	BZRAP1
EP300	transcription	BZRAP1
PAX5	transcription	BZRAP1
PAX5	transcription	BZRAP1
PBX3	transcription	BZRAP1
POU2F2	transcription	BZRAP1
SPI1	transcription	BZRAP1
RXRA	transcription	BZRAP1
SRF	transcription	BZRAP1
SRF	transcription	BZRAP1
TCF12	transcription	BZRAP1
NFKB1	transcription	BZRAP1
EGR1	transcription	BZW1
CHD2	transcription	BZW1
NRF1	transcription	C10orf111
ZEB1	transcription	C10orf118
YY1	transcription	C10orf119
USF2	transcription	C10orf128
CHD2	transcription	C10orf137
NRF1	transcription	C10orf18
GABPA	transcription	C10orf2
ELF1	transcription	C10orf26
ATF3	transcription	C10orf46
USF1	transcription	C10orf46
USF2	transcription	C10orf46
EBF1	transcription	C10orf54
ZNF143	transcription	C10orf76
NRF1	transcription	C10orf88
CTCF	transcription	C11orf1
USF1	transcription	C11orf10
ZNF143	transcription	C11orf10
ELF1	transcription	C11orf2
GABPA	transcription	C11orf2
SIX5	transcription	C11orf30
ZNF143	transcription	C11orf30
BCLAF1	transcription	C11orf31
GABPA	transcription	C11orf31
SIX5	transcription	C11orf58
ZNF143	transcription	C11orf58
USF1	transcription	C11orf59
NFE2	transcription	C11orf59
USF2	transcription	C11orf59
EGR1	transcription	C11orf68
ELF1	transcription	C11orf71
NRF1	transcription	C11orf71
SIX5	transcription	C11orf73
ZNF143	transcription	C11orf73
GABPA	transcription	C12orf10
CHD2	transcription	C12orf11
MEF2A	transcription	C12orf26
MEF2C	transcription	C12orf26
SRF	transcription	C12orf26
YY1	transcription	C12orf26
CTCF	transcription	C12orf26
CTCF	transcription	C12orf26
NR2C2	transcription	C12orf26
CTCF	transcription	C12orf26
YY1	transcription	C12orf43
ZNF143	transcription	C12orf43
USF1	transcription	C12orf49
BCL11A	transcription	C12orf57
BCL3	transcription	C12orf57
BCLAF1	transcription	C12orf57
ETS1	transcription	C12orf57
MEF2A	transcription	C12orf57
MEF2C	transcription	C12orf57
POU2F2	transcription	C12orf57
PAX5	transcription	C12orf57
PAX5	transcription	C12orf57
POU2F2	transcription	C12orf57
RAD21	transcription	C12orf57
RXRA	transcription	C12orf57
TCF12	transcription	C12orf57
ZEB1	transcription	C12orf57
CTCF	transcription	C12orf57
EP300	transcription	C12orf57
RFX5	transcription	C12orf62
ELF1	transcription	C12orf66
MEF2A	transcription	C12orf77
MEF2C	transcription	C12orf77
SRF	transcription	C14orf1
CTCF	transcription	C14orf176
CTCF	transcription	C14orf176
CTCF	transcription	C14orf176
BCLAF1	transcription	C14orf181
MEF2A	transcription	C14orf181
ZEB1	transcription	C14orf181
CTCF	transcription	C14orf2
CTCF	transcription	C14orf2
SRF	transcription	C14orf43
SRF	transcription	C14orf43
GABPA	transcription	C14orf80
SP1	transcription	C14orf80
CTCF	transcription	C14orf80
CTCF	transcription	C14orf80
CTCF	transcription	C14orf80
YY1	transcription	C15orf23
ELF1	transcription	C15orf24
YY1	transcription	C15orf24
CTCF	transcription	C15orf29
ATF3	transcription	C15orf34
PAX5	transcription	C15orf34
USF1	transcription	C15orf34
FOS	transcription	C15orf34
NFE2	transcription	C15orf34
USF2	transcription	C15orf34
CTCF	transcription	C15orf40
CTCF	transcription	C15orf40
ELF1	transcription	C15orf41
FOS	transcription	C15orf42
CTCF	transcription	C15orf48
CTCF	transcription	C15orf48
CTCF	transcription	C15orf48
USF1	transcription	C15orf57
ZNF143	transcription	C16orf13
ZEB1	transcription	C16orf3
ATF3	transcription	C16orf42
USF1	transcription	C16orf42
NFE2	transcription	C16orf42
USF2	transcription	C16orf42
USF1	transcription	C16orf5
EBF1	transcription	C16orf53
EBF1	transcription	C16orf53
YY1	transcription	C16orf53
EBF1	transcription	C16orf53
NRF1	transcription	C16orf53
EBF1	transcription	C16orf54
EBF1	transcription	C16orf54
EBF1	transcription	C16orf54
EGR1	transcription	C16orf61
YY1	transcription	C16orf62
GABPA	transcription	C16orf7
PBX3	transcription	C16orf72
REST	transcription	C17orf101
SRF	transcription	C17orf101
SRF	transcription	C17orf101
ELF1	transcription	C17orf37
USF1	transcription	C17orf37
USF1	transcription	C17orf39
GABPA	transcription	C17orf42
EP300	transcription	C17orf44
NFE2	transcription	C17orf49
CTCF	transcription	C17orf53
ELF1	transcription	C17orf56
PBX3	transcription	C17orf56
SP1	transcription	C17orf56
YY1	transcription	C17orf56
FOS	transcription	C17orf56
BATF	transcription	C17orf59
EP300	transcription	C17orf59
ELF1	transcription	C17orf62
SPI1	transcription	C17orf62
NRF1	transcription	C17orf63
EGR1	transcription	C17orf81
CTCF	transcription	C17orf85
BATF	transcription	C17orf87
BCL11A	transcription	C17orf87
EBF1	transcription	C17orf87
EBF1	transcription	C17orf87
IRF4	transcription	C17orf87
IRF4	transcription	C17orf87
MEF2A	transcription	C17orf87
MEF2C	transcription	C17orf87
SPI1	transcription	C17orf87
TCF12	transcription	C17orf87
EBF1	transcription	C17orf87
ELF1	transcription	C17orf89
PBX3	transcription	C17orf89
SP1	transcription	C17orf89
YY1	transcription	C17orf89
FOS	transcription	C17orf89
ELF1	transcription	C17orf90
GABPA	transcription	C17orf90
PBX3	transcription	C17orf90
SP1	transcription	C17orf91
RAD21	transcription	C17orf96
NRF1	transcription	C17orf97
BCL11A	transcription	C18orf1
TCF12	transcription	C18orf1
USF1	transcription	C18orf19
GABPA	transcription	C18orf21
ELF1	transcription	C18orf25
CTCF	transcription	C18orf25
CTCF	transcription	C18orf25
CTCF	transcription	C18orf25
SIX5	transcription	C18orf55
ZNF143	transcription	C18orf55
SIX5	transcription	C19orf20
YY1	transcription	C19orf20
YY1	transcription	C19orf20
CTCF	transcription	C19orf20
PAX5	transcription	C19orf23
PAX5	transcription	C19orf23
EGR1	transcription	C19orf24
REST	transcription	C19orf30
EBF1	transcription	C19orf36
EBF1	transcription	C19orf36
EBF1	transcription	C19orf36
SP1	transcription	C19orf40
FOS	transcription	C19orf40
SIX5	transcription	C19orf44
ZNF143	transcription	C19orf44
USF1	transcription	C19orf47
NFE2	transcription	C19orf47
USF2	transcription	C19orf47
GABPA	transcription	C19orf52
ZEB1	transcription	C19orf52
ELF1	transcription	C19orf53
GABPA	transcription	C19orf53
SIX5	transcription	C19orf53
ZNF143	transcription	C19orf53
NFE2	transcription	C19orf54
PBX3	transcription	C19orf55
SP1	transcription	C19orf55
FOS	transcription	C19orf55
GABPA	transcription	C19orf56
NRF1	transcription	C19orf57
POU2F2	transcription	C19orf6
POU2F2	transcription	C19orf6
EP300	transcription	C19orf6
ZNF143	transcription	C19orf6
MEF2A	transcription	C19orf61
PAX5	transcription	C19orf61
PAX5	transcription	C19orf61
NFKB1	transcription	C19orf61
NFKB1	transcription	C19orf61
NRF1	transcription	C19orf61
SP1	transcription	C19orf62
FOS	transcription	C19orf62
NRF1	transcription	C19orf63
SIX5	transcription	C19orf70
USF1	transcription	C19orf70
ZNF143	transcription	C19orf70
RXRA	transcription	C19orf73
CTCF	transcription	C1QBP
CTCF	transcription	C1QBP
CTCF	transcription	C1QBP
CTCF	transcription	C1QL4
CTCF	transcription	C1RL
CTCF	transcription	C1RL
ELF1	transcription	C1orf103
EBF1	transcription	C1orf109
EBF1	transcription	C1orf109
NRF1	transcription	C1orf124
ELF1	transcription	C1orf131
YY1	transcription	C1orf144
YY1	transcription	C1orf144
CHD2	transcription	C1orf151
SIX5	transcription	C1orf159
ZEB1	transcription	C1orf159
ZNF143	transcription	C1orf159
ZEB1	transcription	C1orf172
YY1	transcription	C1orf174
CTCF	transcription	C1orf183
CHD2	transcription	C1orf183
BATF	transcription	C1orf186
NFKB1	transcription	C1orf186
NFKB1	transcription	C1orf186
PAX5	transcription	C1orf194
EBF1	transcription	C1orf200
EBF1	transcription	C1orf200
EBF1	transcription	C1orf200
NFKB1	transcription	C1orf200
CTCF	transcription	C1orf212
CTCF	transcription	C1orf212
CTCF	transcription	C1orf212
SIX5	transcription	C1orf213
ZNF143	transcription	C1orf213
RAD21	transcription	C1orf220
CTCF	transcription	C1orf220
CTCF	transcription	C1orf220
CTCF	transcription	C1orf220
PBX3	transcription	C1orf228
SP1	transcription	C1orf228
FOS	transcription	C1orf228
SIX5	transcription	C1orf25
SIX5	transcription	C1orf26
CTCF	transcription	C1orf27
CTCF	transcription	C1orf27
NRF1	transcription	C1orf35
USF1	transcription	C1orf43
USF2	transcription	C1orf43
NRF1	transcription	C1orf50
CTCF	transcription	C1orf52
CTCF	transcription	C1orf52
EBF1	transcription	C1orf57
EBF1	transcription	C1orf57
ELF1	transcription	C1orf58
YY1	transcription	C1orf58
NRF1	transcription	C1orf63
CTCF	transcription	C1orf69
YY1	transcription	C1orf77
SIX5	transcription	C1orf83
ZNF143	transcription	C1orf83
EGR1	transcription	C20orf11
ELF1	transcription	C20orf11
YY1	transcription	C20orf196
BCLAF1	transcription	C20orf199
POU2F2	transcription	C20orf199
POU2F2	transcription	C20orf199
EP300	transcription	C20orf199
RAD21	transcription	C20orf203
SPI1	transcription	C20orf24
CTCF	transcription	C20orf24
CTCF	transcription	C20orf24
EBF1	transcription	C20orf30
EBF1	transcription	C20orf30
GABPA	transcription	C20orf30
GABPA	transcription	C20orf4
EGR1	transcription	C20orf43
EGR1	transcription	C20orf43
ELF1	transcription	C20orf43
USF1	transcription	C20orf7
CHD2	transcription	C20orf72
SIX5	transcription	C20orf94
YY1	transcription	C20orf94
YY1	transcription	C20orf94
ELF1	transcription	C21orf2
NRF1	transcription	C21orf33
NRF1	transcription	C21orf45
ETS1	transcription	C21orf49
ZBTB33	transcription	C21orf49
CTCF	transcription	C21orf49
CHD2	transcription	C21orf49
ZZZ3	transcription	C21orf49
PBX3	transcription	C21orf56
SP1	transcription	C21orf56
GABPA	transcription	C21orf57
GABPA	transcription	C21orf67
GABPA	transcription	C21orf70
BCL11A	transcription	C21orf71
BCL3	transcription	C21orf71
BCLAF1	transcription	C21orf71
MEF2A	transcription	C21orf71
POU2F2	transcription	C21orf71
POU2F2	transcription	C21orf71
RXRA	transcription	C21orf71
ELF1	transcription	C22orf25
PBX3	transcription	C22orf25
EGR1	transcription	C22orf30
SPI1	transcription	C22orf30
YY1	transcription	C2CD2L
NRF1	transcription	C2CD3
EGR1	transcription	C2orf15
ZEB1	transcription	C2orf15
USF1	transcription	C2orf18
YY1	transcription	C2orf34
YY1	transcription	C2orf34
EBF1	transcription	C2orf42
EBF1	transcription	C2orf42
EGR1	transcription	C2orf42
EBF1	transcription	C2orf42
ELF1	transcription	C2orf43
RAD21	transcription	C2orf50
CTCF	transcription	C2orf50
SP1	transcription	C2orf7
FOS	transcription	C2orf7
NRF1	transcription	C2orf74
YY1	transcription	C2orf79
ZNF143	transcription	C2orf79
SIX5	transcription	C2orf86
ZNF143	transcription	C2orf86
GABPA	transcription	C3orf1
ELF1	transcription	C3orf19
SIX5	transcription	C3orf19
YY1	transcription	C3orf19
YY1	transcription	C3orf19
CTCF	transcription	C3orf21
CTCF	transcription	C3orf31
CTCF	transcription	C3orf31
NRF1	transcription	C3orf75
EBF1	transcription	C4orf10
EBF1	transcription	C4orf10
CHD2	transcription	C4orf29
PBX3	transcription	C4orf41
NRF1	transcription	C4orf46
EBF1	transcription	C5AR1
CHD2	transcription	C5orf24
RAD21	transcription	C5orf27
GABPA	transcription	C5orf36
RAD21	transcription	C5orf39
CTCF	transcription	C5orf39
CTCF	transcription	C5orf39
USF1	transcription	C5orf41
USF2	transcription	C5orf41
SRF	transcription	C5orf51
SRF	transcription	C5orf51
USF1	transcription	C5orf51
RAD21	transcription	C6orf1
CTCF	transcription	C6orf1
BATF	transcription	C6orf105
USF1	transcription	C6orf108
CHD2	transcription	C6orf120
YY1	transcription	C6orf129
NRF1	transcription	C6orf130
NRF1	transcription	C6orf136
CTCF	transcription	C6orf162
SPI1	transcription	C6orf164
ZBTB33	transcription	C6orf167
BRCA1	transcription	C6orf167
CHD2	transcription	C6orf167
CTCF	transcription	C6orf203
CTCF	transcription	C6orf203
ATF3	transcription	C6orf211
ELF1	transcription	C6orf211
USF1	transcription	C6orf211
NFE2	transcription	C6orf211
USF2	transcription	C6orf211
PAX5	transcription	C6orf227
EP300	transcription	C6orf48
NRF1	transcription	C6orf64
ELF1	transcription	C6orf70
RAD21	transcription	C6orf81
CHD2	transcription	C6orf89
EGR1	transcription	C7orf23
SPI1	transcription	C7orf23
USF1	transcription	C7orf25
YY1	transcription	C7orf25
ELF1	transcription	C7orf42
CTCF	transcription	C7orf49
PBX3	transcription	C7orf50
ZEB1	transcription	C7orf50
EP300	transcription	C7orf55
SRF	transcription	C7orf64
CTCF	transcription	C7orf70
CTCF	transcription	C7orf70
NRF1	transcription	C7orf70
GABPA	transcription	C8orf33
EP300	transcription	C8orf37
EGR1	transcription	C8orf38
RAD21	transcription	C8orf38
EBF1	transcription	C8orf41
EBF1	transcription	C8orf41
EP300	transcription	C8orf41
PBX3	transcription	C8orf51
CTCF	transcription	C8orf59
SRF	transcription	C8orf77
SRF	transcription	C8orf77
ETS1	transcription	C9orf102
ZBTB33	transcription	C9orf102
BRCA1	transcription	C9orf102
CHD2	transcription	C9orf102
USF1	transcription	C9orf116
ETS1	transcription	C9orf130
GABPA	transcription	C9orf130
ZBTB33	transcription	C9orf130
BRCA1	transcription	C9orf130
CHD2	transcription	C9orf130
ATF3	transcription	C9orf156
USF1	transcription	C9orf156
NFE2	transcription	C9orf156
NRF1	transcription	C9orf156
USF2	transcription	C9orf156
EBF1	transcription	C9orf167
EBF1	transcription	C9orf167
CTCF	transcription	C9orf172
NRF1	transcription	C9orf37
EGR1	transcription	C9orf41
CTCF	transcription	C9orf44
SIX5	transcription	C9orf5
CHD2	transcription	C9orf5
ZNF143	transcription	C9orf5
EGR1	transcription	C9orf69
NRF1	transcription	C9orf69
EBF1	transcription	C9orf91
SPI1	transcription	C9orf95
YY1	transcription	CAB39L
FOS	transcription	CABC1
REST	transcription	CABP1
REST	transcription	CACNA1B
REST	transcription	CACNG3
NRF1	transcription	CACYBP
SIX5	transcription	CALCOCO1
ZNF143	transcription	CALCOCO1
PAX5	transcription	CALM3
SP1	transcription	CALR
FOS	transcription	CALR
SIX5	transcription	CALR3
ZNF143	transcription	CALR3
RAD21	transcription	CAMK2D
CTCF	transcription	CAMK2D
YY1	transcription	CAMLG
SP1	transcription	CAMTA1
FOS	transcription	CAMTA1
ZBTB33	transcription	CAND1
BRCA1	transcription	CAND1
CHD2	transcription	CAND1
PBX3	transcription	CANX
SP1	transcription	CANX
ELF1	transcription	CAP1
SRF	transcription	CAPZB
YY1	transcription	CARD8
YY1	transcription	CARD8
BATF	transcription	CARM1
CTCF	transcription	CARM1
ELF1	transcription	CASC2
ZBTB33	transcription	CASC4
CHD2	transcription	CASC4
ZZZ3	transcription	CASC4
YY1	transcription	CASC5
EP300	transcription	CASC5
YY1	transcription	CASC5
REST	transcription	CASKIN2
RAD21	transcription	CASP10
NRF1	transcription	CASP2
EBF1	transcription	CASP6
RAD21	transcription	CASP8
SPI1	transcription	CATSPER2P1
ELF1	transcription	CATSPERG
RAD21	transcription	CATSPERG
YY1	transcription	CATSPERG
CTCF	transcription	CATSPERG
CTCF	transcription	CATSPERG
EGR1	transcription	CBARA1
EBF1	transcription	CBFA2T3
EBF1	transcription	CBFA2T3
TCF12	transcription	CBFA2T3
EBF1	transcription	CBFA2T3
PBX3	transcription	CBLB
ZNF143	transcription	CBX1
BCLAF1	transcription	CBX5
FOS	transcription	CBX5
NRF1	transcription	CBX5
YY1	transcription	CBX5
USF1	transcription	CC2D1B
ELF1	transcription	CCBL1
YY1	transcription	CCBL1
BATF	transcription	CCDC102A
BCL11A	transcription	CCDC102A
EBF1	transcription	CCDC102A
EBF1	transcription	CCDC102A
SPI1	transcription	CCDC102A
EBF1	transcription	CCDC107
EP300	transcription	CCDC107
BATF	transcription	CCDC113
SPI1	transcription	CCDC113
YY1	transcription	CCDC115
YY1	transcription	CCDC115
ZNF143	transcription	CCDC117
NRF1	transcription	CCDC12
SP1	transcription	CCDC123
FOS	transcription	CCDC123
RAD21	transcription	CCDC124
SIX5	transcription	CCDC124
YY1	transcription	CCDC124
CTCF	transcription	CCDC124
CTCF	transcription	CCDC124
CTCF	transcription	CCDC124
NRF1	transcription	CCDC127
SIX5	transcription	CCDC132
USF1	transcription	CCDC132
ZNF143	transcription	CCDC132
ELF1	transcription	CCDC137
GABPA	transcription	CCDC137
PBX3	transcription	CCDC137
YY1	transcription	CCDC142
CTCF	transcription	CCDC142
CTCF	transcription	CCDC142
RAD21	transcription	CCDC144B
CTCF	transcription	CCDC144B
CTCF	transcription	CCDC144B
CTCF	transcription	CCDC144B
RAD21	transcription	CCDC144C
CTCF	transcription	CCDC144C
CTCF	transcription	CCDC144C
CTCF	transcription	CCDC144C
EBF1	transcription	CCDC146
EBF1	transcription	CCDC146
SIX5	transcription	CCDC146
ZNF143	transcription	CCDC146
SIX5	transcription	CCDC150
ZNF143	transcription	CCDC150
YY1	transcription	CCDC151
BATF	transcription	CCDC163P
IRF4	transcription	CCDC163P
IRF4	transcription	CCDC163P
SIX5	transcription	CCDC163P
ZNF143	transcription	CCDC163P
CTCF	transcription	CCDC21
CTCF	transcription	CCDC21
MAX	transcription	CCDC47
EGR1	transcription	CCDC57
MEF2A	transcription	CCDC59
MEF2C	transcription	CCDC59
SRF	transcription	CCDC59
YY1	transcription	CCDC59
CTCF	transcription	CCDC59
CTCF	transcription	CCDC59
NR2C2	transcription	CCDC59
CTCF	transcription	CCDC59
RAD21	transcription	CCDC6
PBX3	transcription	CCDC61
REST	transcription	CCDC64
EBF1	transcription	CCDC69
ELF1	transcription	CCDC76
YY1	transcription	CCDC76
CHD2	transcription	CCDC77
CTCF	transcription	CCDC85B
EBF1	transcription	CCDC88B
EBF1	transcription	CCDC88B
SIX5	transcription	CCDC90B
YY1	transcription	CCDC90B
ZNF143	transcription	CCDC90B
PBX3	transcription	CCDC94
SP1	transcription	CCDC94
FOS	transcription	CCDC94
BCLAF1	transcription	CCDC97
PAX5	transcription	CCDC97
ZBTB33	transcription	CCDC99
CHD2	transcription	CCDC99
FOS	transcription	CCHCR1
BATF	transcription	CCL3
BCL11A	transcription	CCL3
EBF1	transcription	CCL3
EBF1	transcription	CCL3
IRF4	transcription	CCL3
IRF4	transcription	CCL3
MEF2A	transcription	CCL3
MEF2C	transcription	CCL3
PAX5	transcription	CCL3
SPI1	transcription	CCL4
MEF2A	transcription	CCNB1IP1
RFX5	transcription	CCNG2
EGR1	transcription	CCNI
MEF2A	transcription	CCNL1
PBX3	transcription	CCNL2
FOS	transcription	CCNL2
EGR1	transcription	CCNT1
NRF1	transcription	CCNT2
RAD21	transcription	CCR1
CTCF	transcription	CCR1
BATF	transcription	CCR5
RAD21	transcription	CCR5
EBF1	transcription	CCR6
BATF	transcription	CCR7
BCL11A	transcription	CCR7
BCLAF1	transcription	CCR7
POU2F2	transcription	CCR7
POU2F2	transcription	CCR7
EBF1	transcription	CCR7
BATF	transcription	CCR9
PBX3	transcription	CCT3
SPI1	transcription	CCT5
NRF1	transcription	CCT5
SRF	transcription	CCT8
ZBTB33	transcription	CCT8
CHD2	transcription	CCT8
EGR1	transcription	CD164
USF1	transcription	CD164
PAX5	transcription	CD19
BATF	transcription	CD200R1
RAD21	transcription	CD274
JUND	transcription	CD274
ELF1	transcription	CD2BP2
EBF1	transcription	CD300A
EBF1	transcription	CD300A
SPI1	transcription	CD300A
EBF1	transcription	CD300A
EBF1	transcription	CD37
EBF1	transcription	CD37
EBF1	transcription	CD37
EBF1	transcription	CD40
EBF1	transcription	CD40
EBF1	transcription	CD40
SRF	transcription	CD48
SPI1	transcription	CD53
EGR1	transcription	CD63
BCL11A	transcription	CD68
BCL3	transcription	CD68
BCLAF1	transcription	CD68
POU2F2	transcription	CD68
PAX5	transcription	CD68
POU2F2	transcription	CD68
SPI1	transcription	CD68
RXRA	transcription	CD68
NFKB1	transcription	CD69
NFKB1	transcription	CD69
EBF1	transcription	CD70
EBF1	transcription	CD70
EBF1	transcription	CD70
BCL11A	transcription	CD74
BCL3	transcription	CD74
BCLAF1	transcription	CD74
MEF2A	transcription	CD74
MEF2C	transcription	CD74
POU2F2	transcription	CD74
PAX5	transcription	CD74
PAX5	transcription	CD74
POU2F2	transcription	CD74
SPI1	transcription	CD74
RXRA	transcription	CD74
RFX5	transcription	CD74
EBF1	transcription	CD79A
EBF1	transcription	CD79A
TCF12	transcription	CD79A
EBF1	transcription	CD79A
EBF1	transcription	CD79B
EBF1	transcription	CD79B
EBF1	transcription	CD79B
NFKB1	transcription	CD80
EBF1	transcription	CD82
EBF1	transcription	CD83
EBF1	transcription	CD83
BATF	transcription	CD86
SPI1	transcription	CD86
NFKB1	transcription	CD86
RAD21	transcription	CD8A
CTCF	transcription	CD8A
CTCF	transcription	CD8A
SPI1	transcription	CD97
CHD2	transcription	CDC20
EBF1	transcription	CDC25A
EBF1	transcription	CDC25A
EGR1	transcription	CDC26
RAD21	transcription	CDC37
ZNF143	transcription	CDC40
EGR1	transcription	CDC42
RXRA	transcription	CDC42BPG
ZEB1	transcription	CDC42BPG
YY1	transcription	CDC45
YY1	transcription	CDC45
ETS1	transcription	CDC5L
ZBTB33	transcription	CDC5L
BRCA1	transcription	CDC5L
CHD2	transcription	CDC5L
NRF1	transcription	CDC5L
NRF1	transcription	CDC7
EBF1	transcription	CDC73
EBF1	transcription	CDC73
CTCF	transcription	CDC73
SP1	transcription	CDCA2
PBX3	transcription	CDCA3
SIX5	transcription	CDCA3
SP1	transcription	CDCA3
FOS	transcription	CDCA3
ELF1	transcription	CDCA5
BATF	transcription	CDCA7L
PBX3	transcription	CDH15
REST	transcription	CDH23
ZEB1	transcription	CDK10
ELF1	transcription	CDK11A
ELF1	transcription	CDK11B
ETS1	transcription	CDK12
ZBTB33	transcription	CDK12
BRCA1	transcription	CDK12
CHD2	transcription	CDK12
ATF3	transcription	CDK4
USF1	transcription	CDK4
FOS	transcription	CDK4
MAX	transcription	CDK4
NFE2	transcription	CDK4
USF2	transcription	CDK4
SIX5	transcription	CDK5
ZNF143	transcription	CDK5
GABPA	transcription	CDK5RAP1
YY1	transcription	CDK5RAP2
CTCF	transcription	CDK5RAP3
CTCF	transcription	CDK5RAP3
USF1	transcription	CDK7
USF2	transcription	CDK7
BATF	transcription	CDKAL1
RAD21	transcription	CDKL4
POU2F2	transcription	CDKN1A
POU2F2	transcription	CDKN1A
RFX5	transcription	CDKN2D
RFX5	transcription	CDNF
PBX3	transcription	CDR2
RAD21	transcription	CDS2
CTCF	transcription	CDS2
CTCF	transcription	CDS2
RAD21	transcription	CEACAM1
SPI1	transcription	CEACAM21
PBX3	transcription	CEBPG
REST	transcription	CECR6
REST	transcription	CELF6
REST	transcription	CELSR3
PBX3	transcription	CENPA
SP1	transcription	CENPA
FOS	transcription	CENPA
NRF1	transcription	CENPBD1
MEF2A	transcription	CENPJ
ZNF143	transcription	CENPJ
YY1	transcription	CENPL
EBF1	transcription	CENPM
EBF1	transcription	CENPM
EBF1	transcription	CENPM
YY1	transcription	CENPO
ZNF143	transcription	CENPO
USF1	transcription	CENPP
USF2	transcription	CENPP
CTCF	transcription	CEP135
SIX5	transcription	CEP170
ZNF143	transcription	CEP170
SIX5	transcription	CEP290
ZNF143	transcription	CEP290
PAX5	transcription	CEP350
YY1	transcription	CEP350
CHD2	transcription	CEP350
ZNF143	transcription	CEP97
BCLAF1	transcription	CFL1
POU2F2	transcription	CFL1
POU2F2	transcription	CFL1
SIX5	transcription	CFL1
ZNF143	transcription	CFL1
BCL11A	transcription	CFLAR
EBF1	transcription	CFLAR
EBF1	transcription	CFLAR
MEF2A	transcription	CFLAR
TCF12	transcription	CFLAR
EBF1	transcription	CFLAR
NFKB1	transcription	CFLAR
NFKB1	transcription	CFLAR
EBF1	transcription	CFLP1
PBX3	transcription	CGGBP1
SP1	transcription	CGGBP1
FOS	transcription	CGGBP1
ZBTB33	transcription	CHAF1A
BRCA1	transcription	CHAF1A
FOS	transcription	CHAF1A
CHD2	transcription	CHAF1A
GABPA	transcription	CHCHD2
PBX3	transcription	CHCHD2
ZNF143	transcription	CHCHD3
SIX5	transcription	CHCHD4
NRF1	transcription	CHCHD4
ZNF143	transcription	CHCHD4
ELF1	transcription	CHCHD5
YY1	transcription	CHCHD5
SP1	transcription	CHCHD6
PBX3	transcription	CHCHD7
CTCF	transcription	CHD1L
CTCF	transcription	CHD1L
PBX3	transcription	CHD6
SP1	transcription	CHD6
FOS	transcription	CHD6
PBX3	transcription	CHD8
SPI1	transcription	CHD9
RAD21	transcription	CHD9
CTCF	transcription	CHD9
CTCF	transcription	CHD9
CTCF	transcription	CHD9
ELF1	transcription	CHFR
REST	transcription	CHGA
REST	transcription	CHGB
EBF1	transcription	CHI3L2
EBF1	transcription	CHI3L2
RAD21	transcription	CHI3L2
ELF1	transcription	CHMP1B
ELF1	transcription	CHMP2A
GABPA	transcription	CHMP2A
NRF1	transcription	CHMP2A
ELF1	transcription	CHMP4B
SIX5	transcription	CHMP4B
ZNF143	transcription	CHMP4B
REST	transcription	CHPF
PBX3	transcription	CHPF2
REST	transcription	CHRM4
REST	transcription	CHRNB2
NFE2	transcription	CHRNB2
SIX5	transcription	CIAO1
ZNF143	transcription	CIAO1
ZBTB33	transcription	CIAPIN1
BRCA1	transcription	CIAPIN1
CHD2	transcription	CIAPIN1
ELF1	transcription	CIDECP
BATF	transcription	CIITA
BCL11A	transcription	CIITA
EBF1	transcription	CIITA
EBF1	transcription	CIITA
IRF4	transcription	CIITA
IRF4	transcription	CIITA
MEF2A	transcription	CIITA
SPI1	transcription	CIITA
EBF1	transcription	CIITA
NFKB1	transcription	CIITA
NFKB1	transcription	CIITA
EGR1	transcription	CIRBP
PAX5	transcription	CIRBP
PAX5	transcription	CIRBP
NRF1	transcription	CISD1
RAD21	transcription	CISH
CTCF	transcription	CISH
RAD21	transcription	CITED2
SP1	transcription	CKAP5
NRF1	transcription	CKLF
SP1	transcription	CKS1B
FOS	transcription	CKS1B
RFX5	transcription	CKS2
ATF3	transcription	CLCN6
USF1	transcription	CLCN6
NFE2	transcription	CLCN6
USF2	transcription	CLCN6
ATF3	transcription	CLCN7
USF1	transcription	CLCN7
FOS	transcription	CLCN7
NFE2	transcription	CLCN7
USF2	transcription	CLCN7
RAD21	transcription	CLDN11
EBF1	transcription	CLDN14
EBF1	transcription	CLDN14
EBF1	transcription	CLDN14
BCL3	transcription	CLDND1
BCLAF1	transcription	CLDND1
ZNF143	transcription	CLDND1
EBF1	transcription	CLEC16A
EBF1	transcription	CLEC16A
SIX5	transcription	CLEC16A
EBF1	transcription	CLEC16A
ZNF143	transcription	CLEC16A
BATF	transcription	CLEC17A
EBF1	transcription	CLEC17A
EBF1	transcription	CLEC17A
SPI1	transcription	CLEC17A
BATF	transcription	CLEC2D
MEF2A	transcription	CLEC2D
SPI1	transcription	CLECL1
EBF1	transcription	CLIC4
EBF1	transcription	CLIC4
EBF1	transcription	CLIC4
YY1	transcription	CLK1
SPI1	transcription	CLMN
ATF3	transcription	CLN3
ELF1	transcription	CLN3
USF1	transcription	CLN3
YY1	transcription	CLN3
NFE2	transcription	CLN3
USF2	transcription	CLN3
SPI1	transcription	CLNK
SIX5	transcription	CLP1
ZNF143	transcription	CLP1
SIX5	transcription	CLPB
CTCF	transcription	CLPB
CTCF	transcription	CLPB
ZNF143	transcription	CLPB
CTCF	transcription	CLPB
PBX3	transcription	CLSTN3
CTCF	transcription	CLTB
CTCF	transcription	CLUAP1
REST	transcription	CLVS1
ELF1	transcription	CN5H6.4
SIX5	transcription	CNIH4
ZNF143	transcription	CNIH4
EP300	transcription	CNN2
YY1	transcription	CNNM2
NRF1	transcription	CNO
SP1	transcription	CNOT1
FOS	transcription	CNOT1
PBX3	transcription	CNOT3
SP1	transcription	CNOT3
FOS	transcription	CNOT3
ZNF143	transcription	CNOT4
EGR1	transcription	CNOT7
CHD2	transcription	CNP
SIX5	transcription	CNPY2
ZNF143	transcription	CNPY2
BATF	transcription	CNPY3
SPI1	transcription	CNPY3
ETS1	transcription	COASY
ZBTB33	transcription	COASY
BRCA1	transcription	COASY
CHD2	transcription	COASY
YY1	transcription	COG1
CTCF	transcription	COG2
CTCF	transcription	COG2
CTCF	transcription	COG2
SRF	transcription	COG3
SRF	transcription	COG3
CTCF	transcription	COIL
CTCF	transcription	COIL
CTCF	transcription	COL1A1
ZNF143	transcription	COL4A3BP
USF1	transcription	COMMD4
USF2	transcription	COMMD4
USF1	transcription	COMMD8
NFE2	transcription	COMMD8
NRF1	transcription	COMMD8
USF2	transcription	COMMD8
ATF3	transcription	COMMD9
USF1	transcription	COMMD9
NFE2	transcription	COMMD9
USF2	transcription	COMMD9
CTCF	transcription	COMTD1
CTCF	transcription	COMTD1
CTCF	transcription	COMTD1
BRCA1	transcription	COPB2
CHD2	transcription	COPB2
ELF1	transcription	COPE
SIX5	transcription	COPE
ZNF143	transcription	COPE
GABPA	transcription	COPS2
SRF	transcription	COPS4
GABPA	transcription	COPS7B
FOS	transcription	COPZ1
ELF1	transcription	COQ10B
YY1	transcription	COQ4
ZBTB33	transcription	COQ9
BRCA1	transcription	COQ9
CHD2	transcription	COQ9
USF1	transcription	CORO7
ETS1	transcription	COX11
ZBTB33	transcription	COX11
BRCA1	transcription	COX11
CHD2	transcription	COX11
SRF	transcription	COX16
NRF1	transcription	COX17
EGR1	transcription	COX19
SRF	transcription	COX19
SRF	transcription	COX19
EGR1	transcription	COX5B
NRF1	transcription	COX6A1
ELF1	transcription	COX7C
SIX5	transcription	COX7C
ZNF143	transcription	COX7C
SIX5	transcription	CP110
ZNF143	transcription	CP110
YY1	transcription	CPEB4
YY1	transcription	CPEB4
REST	transcription	CPLX2
REST	transcription	CPLX3
REST	transcription	CPNE4
EGR1	transcription	CPOX
EGR1	transcription	CPPED1
SRF	transcription	CPPED1
SRF	transcription	CPSF4
YY1	transcription	CRADD
YY1	transcription	CRADD
CTCF	transcription	CRBN
CTCF	transcription	CRBN
EBF1	transcription	CREB3
EBF1	transcription	CREB3
EBF1	transcription	CREB3
PBX3	transcription	CREB3L2
RAD21	transcription	CREB3L2
FOS	transcription	CREB3L2
PBX3	transcription	CREB3L4
RAD21	transcription	CREM
REST	transcription	CRH
YY1	transcription	CRK
CTCF	transcription	CROCCL1
NRF1	transcription	CRTC1
ELF1	transcription	CRTC2
ETS1	transcription	CRTC2
SIX5	transcription	CRTC2
ZNF143	transcription	CRTC2
EBF1	transcription	CRY2
EBF1	transcription	CRY2
EBF1	transcription	CRY2
TCF12	transcription	CRYBB1
CTCF	transcription	CRYBB2P1
CTCF	transcription	CRYBB2P1
TCF12	transcription	CRYZ
NFKB1	transcription	CRYZ
PBX3	transcription	CRYZL1
YY1	transcription	CSDE1
CHD2	transcription	CSDE1
EBF1	transcription	CSHL1
EBF1	transcription	CSHL1
CTCF	transcription	CSHL1
BCL11A	transcription	CSK
EBF1	transcription	CSK
EBF1	transcription	CSK
MEF2A	transcription	CSK
MEF2C	transcription	CSK
SPI1	transcription	CSK
EBF1	transcription	CSK
NRF1	transcription	CSNK1A1
ZNF143	transcription	CSNK2B
CTCF	transcription	CSPP1
EBF1	transcription	CSRNP1
ZNF143	transcription	CSRNP2
ELF1	transcription	CSTF1
SRF	transcription	CSTF1
YY1	transcription	CSTF1
GABPA	transcription	CSTF2T
YY1	transcription	CSTF2T
YY1	transcription	CSTF2T
EGR1	transcription	CTDP1
ELF1	transcription	CTDP1
SIX5	transcription	CTDP1
ZNF143	transcription	CTDP1
USF1	transcription	CTNS
GABPA	transcription	CTR9
ATF3	transcription	CTSA
EBF1	transcription	CTSA
EBF1	transcription	CTSA
USF1	transcription	CTSA
NFE2	transcription	CTSA
USF2	transcription	CTSA
SPI1	transcription	CTSB
SPI1	transcription	CTSS
BATF	transcription	CTSZ
EBF1	transcription	CTSZ
EBF1	transcription	CTSZ
SPI1	transcription	CTSZ
PBX3	transcription	CTTNBP2NL
ELF1	transcription	CTU1
SIX5	transcription	CTU1
ZNF143	transcription	CTU1
BATF	transcription	CUEDC1
YY1	transcription	CUEDC2
CHD2	transcription	CUL3
GABPA	transcription	CUL4A
ELF1	transcription	CUL9
ATF3	transcription	CUTA
USF1	transcription	CUTA
MAX	transcription	CUTA
NFE2	transcription	CUTA
USF2	transcription	CUTA
SIX5	transcription	CWC22
ATF3	transcription	CWC25
ELF1	transcription	CWC25
SRF	transcription	CWC25
SPI1	transcription	CXCR3
RAD21	transcription	CXCR7
EBF1	transcription	CXCR7
YY1	transcription	CXXC1
ZEB1	transcription	CXXC1
YY1	transcription	CXXC1
NRF1	transcription	CXorf38
EGR1	transcription	CXorf40B
ELF1	transcription	CYB561D1
CTCF	transcription	CYB561D1
CTCF	transcription	CYB561D1
CTCF	transcription	CYB561D1
ELF1	transcription	CYB561D2
SIX5	transcription	CYB561D2
ZNF143	transcription	CYB561D2
PBX3	transcription	CYB5A
ZEB1	transcription	CYB5A
ETS1	transcription	CYB5D1
PAX5	transcription	CYB5D1
ZBTB33	transcription	CYB5D1
BRCA1	transcription	CYB5D1
CHD2	transcription	CYB5D1
ELF1	transcription	CYB5R4
REST	transcription	CYB5R4
PBX3	transcription	CYB5RL
PAX5	transcription	CYBA
NRF1	transcription	CYCS
PBX3	transcription	CYTH2
SP1	transcription	CYTH2
SPI1	transcription	CYTH4
ZNF143	transcription	DAAM1
NRF1	transcription	DAGLB
TCF12	transcription	DALRD3
CTCF	transcription	DAND5
SPI1	transcription	DAPP1
CHD2	transcription	DARS
YY1	transcription	DARS2
YY1	transcription	DAXX
GABPA	transcription	DCAF10
SP1	transcription	DCAF11
FOS	transcription	DCAF11
PBX3	transcription	DCAF15
SP1	transcription	DCAF15
FOS	transcription	DCAF15
ETS1	transcription	DCAF16
ZBTB33	transcription	DCAF16
BRCA1	transcription	DCAF16
CHD2	transcription	DCAF16
ETS1	transcription	DCAF6
ZBTB33	transcription	DCAF6
CHD2	transcription	DCAF6
PBX3	transcription	DCAF7
SP1	transcription	DCAF7
NRF1	transcription	DCAF8
BATF	transcription	DCAKD
ELF1	transcription	DCAKD
SIX5	transcription	DCAKD
ZNF143	transcription	DCAKD
GABPA	transcription	DCDC1
USF1	transcription	DCK
RAD21	transcription	DCLRE1B
SRF	transcription	DCLRE1B
CTCF	transcription	DCLRE1B
GABPA	transcription	DCP1A
SRF	transcription	DCP1B
ZBTB33	transcription	DCTN2
CHD2	transcription	DCTN2
PBX3	transcription	DCTN4
SRF	transcription	DCTN5
SRF	transcription	DCTN5
SRF	transcription	DCTN6
PBX3	transcription	DCUN1D4
SP1	transcription	DCUN1D4
FOS	transcription	DCUN1D4
SP1	transcription	DDA1
FOS	transcription	DDA1
EBF1	transcription	DDB2
EBF1	transcription	DDB2
CTCF	transcription	DDX11L2
CTCF	transcription	DDX11L2
CTCF	transcription	DDX11L2
CTCF	transcription	DDX18
CTCF	transcription	DDX18
CTCF	transcription	DDX18
CTCF	transcription	DDX20
ELF1	transcription	DDX23
SIX5	transcription	DDX23
ZNF143	transcription	DDX23
POU2F2	transcription	DDX26B
POU2F2	transcription	DDX26B
FOS	transcription	DDX39
CTCF	transcription	DDX47
CTCF	transcription	DDX47
ELF1	transcription	DDX49
SIX5	transcription	DDX49
EGR1	transcription	DDX5
USF1	transcription	DDX54
GABPA	transcription	DDX55
ZEB1	transcription	DEAF1
YY1	transcription	DEDD
NRF1	transcription	DEDD2
RAD21	transcription	DEF6
CTCF	transcription	DEF6
CTCF	transcription	DEF6
BCLAF1	transcription	DENND2D
EBF1	transcription	DENND3
EBF1	transcription	DENND3
EBF1	transcription	DENND3
EGR1	transcription	DENND4A
MEF2A	transcription	DENND4A
NFKB1	transcription	DENND4A
SPI1	transcription	DENND4B
ETS1	transcription	DENR
RAD21	transcription	DENR
ZBTB33	transcription	DENR
CTCF	transcription	DENR
BRCA1	transcription	DENR
CHD2	transcription	DENR
CTCF	transcription	DENR
SPI1	transcription	DEPDC5
EBF1	transcription	DEXI
EBF1	transcription	DEXI
EBF1	transcription	DEXI
ATF3	transcription	DFFA
ETS1	transcription	DFFA
SIX5	transcription	DFFA
USF1	transcription	DFFA
USF2	transcription	DFFA
ZNF143	transcription	DFFA
ZEB1	transcription	DFFB
NRF1	transcription	DFFB
REST	transcription	DGAT1
ZNF143	transcription	DGAT1
SPI1	transcription	DGAT2
ZEB1	transcription	DHCR7
USF1	transcription	DHDDS
USF2	transcription	DHDDS
BCL11A	transcription	DHFR
RXRA	transcription	DHFR
CHD2	transcription	DHFRL1
YY1	transcription	DHPS
EGR1	transcription	DHRS13
CTCF	transcription	DHRS13
CTCF	transcription	DHRS13
CTCF	transcription	DHRS13
CTCF	transcription	DHX16
KAT2A	transcription	DHX32
FAM48A	transcription	DHX32
CTCF	transcription	DHX34
NRF1	transcription	DHX34
EBF1	transcription	DHX35
[truncated: 12,708 more rows]
