# Supplementary material for: Inferring hidden causal relations between pathway members using reduced Google matrix of directed biological networks
Source: PLoS One. 2018 Jan 25;13(1):e0190812. doi: 10.1371/journal.pone.0190812 (PMC5784915; doi:10.1371/journal.pone.0190812)
Supplement: S1 File — Merged transcriptional and signaling networks are provided in Simple Interaction Format, and the lists of functionally related genes are provided as plain text files. (ZIP) [file pone.0190812.s001.zip › K562_SIGNOR.sif]

IRF1	transcription	AAGAB
CEBPB	transcription	AARS
FOS	transcription	AARS
CTCF	transcription	AARS2
CTCF	transcription	AARS2
E2F6	transcription	AATF
ELF1	transcription	AATF
FOS	transcription	ABCA11P
CTCFL	transcription	ABCA17P
E2F6	transcription	ABCA17P
MAX	transcription	ABCA17P
CTCF	transcription	ABCA17P
MAX	transcription	ABCA17P
CTCF	transcription	ABCA2
CTCF	transcription	ABCA2
CTCFL	transcription	ABCA3
E2F6	transcription	ABCA3
MAX	transcription	ABCA3
CTCF	transcription	ABCA3
MAX	transcription	ABCA3
TAL1	transcription	ABCA7
GATA2	transcription	ABCB10
ZBTB7A	transcription	ABCB10
MXI1	transcription	ABCB10
TAL1	transcription	ABCB10
SP1	transcription	ABCB8
SP2	transcription	ABCB8
FOS	transcription	ABCB8
IRF1	transcription	ABCB8
NFYA	transcription	ABCB8
NFYB	transcription	ABCB8
MAX	transcription	ABCF1
MYC	transcription	ABCF1
MYC	transcription	ABCF1
MYC	transcription	ABCF1
MYC	transcription	ABCF1
MAX	transcription	ABCF1
SIX5	transcription	ABCF2
CEBPB	transcription	ABCF2
NRF1	transcription	ABCF3
SP1	transcription	ABHD2
SP2	transcription	ABHD2
IRF1	transcription	ABHD2
CCNT2	transcription	ABHD5
NRF1	transcription	ABHD5
BCL3	transcription	ABL1
FOSL1	transcription	ABL1
GATA2	transcription	ABL1
HDAC2	transcription	ABL1
ZBTB33	transcription	ABL1
ATF3	transcription	ABL1
BDP1	transcription	ABL1
BRF1	transcription	ABL1
BRF2	transcription	ABL1
SMARCA4	transcription	ABL1
JUN	transcription	ABL1
JUN	transcription	ABL1
GTF2F1	transcription	ABL1
SMARCB1	transcription	ABL1
IRF1	transcription	ABL1
MAFK	transcription	ABL1
RDBP	transcription	ABL1
NRF1	transcription	ABL1
EP300	transcription	ABL1
RAD21	transcription	ABL1
SIRT6	transcription	ABL1
SMC3	transcription	ABL1
STAT1	transcription	ABL1
STAT1	transcription	ABL1
USF2	transcription	ABL1
XRCC4	transcription	ABL1
CEBPB	transcription	ABLIM2
SPI1	transcription	ABT1
CEBPB	transcription	ABT1
GTF2B	transcription	ABT1
SPI1	transcription	ACAA1
ELF1	transcription	ACAD10
E2F6	transcription	ACAD9
SP2	transcription	ACAP2
NFYA	transcription	ACAP2
NFYB	transcription	ACAP2
CEBPB	transcription	ACAP3
RAD21	transcription	ACBD4
ZBTB7A	transcription	ACBD4
CTCF	transcription	ACBD4
CTCF	transcription	ACBD4
ELF1	transcription	ACBD5
GATA2	transcription	ACCN2
TAL1	transcription	ACCN2
SIX5	transcription	ACCN3
CCNT2	transcription	ACCN4
TAL1	transcription	ACCN4
SPI1	transcription	ACHE
ZBTB7A	transcription	ACHE
IRF1	transcription	ACLY
GABPA	transcription	ACOT8
SP2	transcription	ACOT8
FOS	transcription	ACOT8
NFYA	transcription	ACOT8
NFYB	transcription	ACOT8
GABPA	transcription	ACP2
YY1	transcription	ACP2
YY1	transcription	ACP2
BCL3	transcription	ACPT
GABPA	transcription	ACSF3
EGR1	transcription	ACSL4
BCL3	transcription	ACTB
BCLAF1	transcription	ACTB
ETS1	transcription	ACTB
SIN3A	transcription	ACTB
SRF	transcription	ACTB
ZBTB33	transcription	ACTB
ZBTB7A	transcription	ACTB
SMARCA4	transcription	ACTB
CCNT2	transcription	ACTB
HMGN3	transcription	ACTB
SMARCB1	transcription	ACTB
SRF	transcription	ACTG1
ZBTB7A	transcription	ACTG1
FOS	transcription	ACTL6A
EGR1	transcription	ACTL6B
REST	transcription	ACTL6B
E2F6	transcription	ACTN2
SIX5	transcription	ACTR1A
JUN	transcription	ACTR1B
THAP1	transcription	ACTR3B
YY1	transcription	ACTR3B
ZBTB7A	transcription	ACTR3C
THAP1	transcription	ACTR8
ZBTB7A	transcription	ADAMTSL4
ZBTB7A	transcription	ADAMTSL5
EGR1	transcription	ADAR
STAT1	transcription	ADAR
STAT1	transcription	ADAR
STAT2	transcription	ADAR
STAT2	transcription	ADAR
BCL3	transcription	ADARB1
TAF7	transcription	ADARB1
CCNT2	transcription	ADARB1
HMGN3	transcription	ADARB1
CHD2	transcription	ADAT1
GTF2B	transcription	ADAT3
GTF2B	transcription	ADCK4
RAD21	transcription	ADCK5
SPI1	transcription	ADCY7
ZBTB7A	transcription	ADD1
NRF1	transcription	ADI1
YY1	transcription	ADK
YY1	transcription	ADK
ELF1	transcription	ADPGK
ELF1	transcription	ADPRHL1
GABPA	transcription	ADPRHL1
CTCFL	transcription	ADPRHL2
GABPA	transcription	ADPRHL2
SP2	transcription	ADPRHL2
CTCF	transcription	ADPRHL2
EGR1	transcription	ADRM1
SP2	transcription	ADRM1
USF1	transcription	AFF4
THAP1	transcription	AFTPH
ZBTB7A	transcription	AGAP3
CHD2	transcription	AGBL3
BDP1	transcription	AGBL5
POLR3A	transcription	AGBL5
GTF2B	transcription	AGBL5
EGR1	transcription	AGFG2
FOS	transcription	AGFG2
NFYA	transcription	AGFG2
NFYB	transcription	AGFG2
SP1	transcription	AGPAT1
SP2	transcription	AGPAT1
FOS	transcription	AGPAT1
NFYA	transcription	AGPAT1
NFYB	transcription	AGPAT1
STAT1	transcription	AGRN
STAT1	transcription	AGRN
STAT2	transcription	AGRN
STAT2	transcription	AGRN
USF1	transcription	AGTRAP
RAD21	transcription	AHCY
RAD21	transcription	AHCYL1
THAP1	transcription	AHCYL1
CTCF	transcription	AHCYL1
SMC3	transcription	AHCYL1
SIX5	transcription	AHCYL2
CTCF	transcription	AHCYL2
CTCF	transcription	AHCYL2
RAD21	transcription	AHDC1
ELF1	transcription	AIDA
YY1	transcription	AIDA
YY1	transcription	AIDA
BCL3	transcription	AIF1L
CTCFL	transcription	AIF1L
ETS1	transcription	AIF1L
FOSL1	transcription	AIF1L
GATA2	transcription	AIF1L
HDAC2	transcription	AIF1L
SPI1	transcription	AIF1L
RAD21	transcription	AIF1L
SIX5	transcription	AIF1L
SRF	transcription	AIF1L
ZBTB33	transcription	AIF1L
ZBTB7A	transcription	AIF1L
ATF3	transcription	AIF1L
BDP1	transcription	AIF1L
BRF1	transcription	AIF1L
BRF2	transcription	AIF1L
GTF2F1	transcription	AIF1L
HMGN3	transcription	AIF1L
JUND	transcription	AIF1L
MAFK	transcription	AIF1L
RDBP	transcription	AIF1L
NFE2	transcription	AIF1L
EP300	transcription	AIF1L
RAD21	transcription	AIF1L
SMC3	transcription	AIF1L
STAT1	transcription	AIF1L
USF2	transcription	AIF1L
XRCC4	transcription	AIF1L
SRF	transcription	AIM2
STAT1	transcription	AIM2
MAX	transcription	AIMP2
MYC	transcription	AIMP2
MYC	transcription	AIMP2
MYC	transcription	AIMP2
NFYA	transcription	AIMP2
NFYB	transcription	AIMP2
E2F6	transcription	AIP
THAP1	transcription	AIP
YY1	transcription	AIP
YY1	transcription	AIP
E2F6	transcription	AK2
MAX	transcription	AK2
SP1	transcription	AK2
SP2	transcription	AK2
FOS	transcription	AK2
NFYA	transcription	AK2
NFYB	transcription	AK2
CHD2	transcription	AKAP1
CHD2	transcription	AKAP11
NFYB	transcription	AKAP8
SP1	transcription	AKAP8L
SP2	transcription	AKAP8L
FOS	transcription	AKAP8L
IRF1	transcription	AKAP8L
NFYA	transcription	AKAP8L
NFYB	transcription	AKAP8L
THAP1	transcription	AKD1
MAX	transcription	AKR1A1
MYC	transcription	AKR1A1
MYC	transcription	AKR1A1
MYC	transcription	AKR1A1
MYC	transcription	AKR1A1
NFYB	transcription	AKR1E2
E2F6	transcription	AKR7A2
EGR1	transcription	AKR7A2
THAP1	transcription	AKT1S1
USF1	transcription	AKT1S1
YY1	transcription	AKT1S1
YY1	transcription	AKT1S1
IRF1	transcription	AKT1S1
MAX	transcription	AKT1S1
NFYB	transcription	AKTIP
GTF2B	transcription	ALDH16A1
SPI1	transcription	ALDH2
E2F6	transcription	ALDOA
IRF1	transcription	ALDOC
THAP1	transcription	ALG12
YY1	transcription	ALG12
MYC	transcription	ALG3
CEBPB	transcription	ALG3
MYC	transcription	ALG3
MYC	transcription	ALG3
MYC	transcription	ALG3
MYC	transcription	ALG3
E2F6	transcription	ALG8
THAP1	transcription	ALG8
NRF1	transcription	ALG8
GABPA	transcription	ALKBH3
EGR1	transcription	ALKBH4
IRF1	transcription	ALKBH6
SP1	transcription	ALKBH7
SP2	transcription	ALKBH7
FOS	transcription	ALKBH7
NFYA	transcription	ALKBH7
NFYB	transcription	ALKBH7
BDP1	transcription	ALOXE3
POLR3A	transcription	ALOXE3
GTF2B	transcription	ALOXE3
GTF2B	transcription	AMD1
USF1	transcription	AMDHD2
MAX	transcription	AMDHD2
NFE2	transcription	AMDHD2
USF2	transcription	AMDHD2
MYC	transcription	AMPD2
EGR1	transcription	AMZ2P1
MYC	transcription	ANAPC10
MYC	transcription	ANAPC10
MYC	transcription	ANAPC10
RAD21	transcription	ANAPC2
SRF	transcription	ANAPC2
ATF3	transcription	ANAPC2
USF1	transcription	ANAPC5
NFYA	transcription	ANAPC5
NFYB	transcription	ANAPC5
BDP1	transcription	ANG
POLR3A	transcription	ANG
GTF2B	transcription	ANG
THAP1	transcription	ANGEL2
YY1	transcription	ANGEL2
YY1	transcription	ANGEL2
NRF1	transcription	ANGEL2
REST	transcription	ANK1
ZBTB7A	transcription	ANK1
CCNT2	transcription	ANK1
HMGN3	transcription	ANK1
TAL1	transcription	ANK1
ZBTB33	transcription	ANKFY1
CHD2	transcription	ANKFY1
SP1	transcription	ANKHD1
SP2	transcription	ANKHD1
FOS	transcription	ANKHD1
NFYA	transcription	ANKHD1
NFYB	transcription	ANKHD1
SP1	transcription	ANKHD1-EIF4EBP3
SP2	transcription	ANKHD1-EIF4EBP3
FOS	transcription	ANKHD1-EIF4EBP3
NFYA	transcription	ANKHD1-EIF4EBP3
NFYB	transcription	ANKHD1-EIF4EBP3
IRF1	transcription	ANKMY2
NFYA	transcription	ANKRD11
USF1	transcription	ANKRD12
MAX	transcription	ANKRD12
SPI1	transcription	ANKRD13A
REST	transcription	ANKRD13B
SP1	transcription	ANKRD16
SP2	transcription	ANKRD16
FOS	transcription	ANKRD16
IRF1	transcription	ANKRD16
NRF1	transcription	ANKRD26
BCL3	transcription	ANKRD30BL
CTCFL	transcription	ANKRD30BL
FOSL1	transcription	ANKRD30BL
GATA2	transcription	ANKRD30BL
HDAC2	transcription	ANKRD30BL
SPI1	transcription	ANKRD30BL
RAD21	transcription	ANKRD30BL
SIX5	transcription	ANKRD30BL
SP2	transcription	ANKRD30BL
SRF	transcription	ANKRD30BL
ZBTB33	transcription	ANKRD30BL
MYC	transcription	ANKRD30BL
ATF3	transcription	ANKRD30BL
BDP1	transcription	ANKRD30BL
BRF1	transcription	ANKRD30BL
BRF2	transcription	ANKRD30BL
SMARCA4	transcription	ANKRD30BL
CCNT2	transcription	ANKRD30BL
CEBPB	transcription	ANKRD30BL
JUN	transcription	ANKRD30BL
JUN	transcription	ANKRD30BL
JUN	transcription	ANKRD30BL
JUN	transcription	ANKRD30BL
MYC	transcription	ANKRD30BL
MYC	transcription	ANKRD30BL
MYC	transcription	ANKRD30BL
MYC	transcription	ANKRD30BL
GTF2B	transcription	ANKRD30BL
GTF2F1	transcription	ANKRD30BL
HMGN3	transcription	ANKRD30BL
SMARCB1	transcription	ANKRD30BL
IRF1	transcription	ANKRD30BL
JUND	transcription	ANKRD30BL
MAFK	transcription	ANKRD30BL
MAX	transcription	ANKRD30BL
MXI1	transcription	ANKRD30BL
RDBP	transcription	ANKRD30BL
NFE2	transcription	ANKRD30BL
NRF1	transcription	ANKRD30BL
EP300	transcription	ANKRD30BL
RAD21	transcription	ANKRD30BL
SIRT6	transcription	ANKRD30BL
SMC3	transcription	ANKRD30BL
STAT1	transcription	ANKRD30BL
STAT1	transcription	ANKRD30BL
STAT1	transcription	ANKRD30BL
STAT1	transcription	ANKRD30BL
STAT2	transcription	ANKRD30BL
STAT2	transcription	ANKRD30BL
TAL1	transcription	ANKRD30BL
GTF2B	transcription	ANKRD30BL
USF2	transcription	ANKRD30BL
XRCC4	transcription	ANKRD30BL
CTCF	transcription	ANKRD30BL
GABPA	transcription	ANKRD32
RAD21	transcription	ANKRD39
SP1	transcription	ANKRD39
FOS	transcription	ANKRD39
IRF1	transcription	ANKRD39
NFYA	transcription	ANKRD39
NFYB	transcription	ANKRD39
STAT1	transcription	ANKRD45
STAT2	transcription	ANKRD45
RAD21	transcription	ANKRD6
CEBPB	transcription	ANLN
FOS	transcription	ANP32A
NFYB	transcription	ANP32A
E2F6	transcription	ANP32B
MAX	transcription	ANP32B
ZBTB7A	transcription	ANP32B
MYC	transcription	ANP32B
MYC	transcription	ANP32B
FOS	transcription	ANP32E
NFYA	transcription	ANP32E
NFYB	transcription	ANP32E
SP1	transcription	AP2A1
SP2	transcription	AP2A1
FOS	transcription	AP2A1
IRF1	transcription	AP2A1
NFYA	transcription	AP2A1
NFYB	transcription	AP2A1
GTF2B	transcription	AP2A2
THAP1	transcription	AP2B1
YY1	transcription	AP2B1
YY1	transcription	AP2B1
EGR1	transcription	AP2M1
ETS1	transcription	AP2S1
SIX5	transcription	AP2S1
NRF1	transcription	AP3B1
REST	transcription	AP3B2
IRF1	transcription	AP3D1
RAD21	transcription	AP4B1
SRF	transcription	AP4B1
TAL1	transcription	AP4B1
E2F6	transcription	AP4M1
USF1	transcription	AP4M1
MAX	transcription	AP4M1
NFYB	transcription	AP4M1
NRF1	transcription	APBA3
GTF2B	transcription	APBA3
USF1	transcription	APC
NRF1	transcription	APC
USF1	transcription	APEX1
MAX	transcription	APEX1
NFE2	transcription	APEX1
USF2	transcription	APEX1
E2F6	transcription	APITD1
SPI1	transcription	APOB48R
STAT1	transcription	APOF
STAT2	transcription	APOF
STAT2	transcription	APOF
STAT1	transcription	APOL4
FOSL1	transcription	APOM
GTF2B	transcription	APOM
GABPA	transcription	APPL2
MAX	transcription	APRT
TAL1	transcription	AQP8
GABPA	transcription	AQR
FOS	transcription	ARAF
NFYB	transcription	ARAF
ZBTB33	transcription	ARF3
CHD2	transcription	ARF3
E2F6	transcription	ARFGAP3
USF1	transcription	ARFGEF2
THAP1	transcription	ARFIP2
ELF1	transcription	ARHGAP1
GABPA	transcription	ARHGAP1
SRF	transcription	ARHGAP1
NFYA	transcription	ARHGAP19
NFYB	transcription	ARHGAP19
SPI1	transcription	ARHGAP25
TAF7	transcription	ARHGAP4
BCL3	transcription	ARHGDIA
MYC	transcription	ARHGDIA
SP2	transcription	ARHGEF1
ELF1	transcription	ARHGEF18
SPI1	transcription	ARHGEF2
SP1	transcription	ARID1A
JUN	transcription	ARID1A
ZBTB7A	transcription	ARID3A
SP1	transcription	ARID4A
FOS	transcription	ARID4A
NFYA	transcription	ARID4A
NFYB	transcription	ARID4A
EGR1	transcription	ARID4B
IRF1	transcription	ARID5A
GTF2B	transcription	ARL15
ELF1	transcription	ARL16
FOS	transcription	ARL16
CTCFL	transcription	ARL2
USF1	transcription	ARL2
CTCF	transcription	ARL2
EGR1	transcription	ARL3
CTCF	transcription	ARL8B
NRF1	transcription	ARMC6
CEBPB	transcription	ARNT
ELF1	transcription	ARPC1A
ELF1	transcription	ARPC3
SPI1	transcription	ARPC3
RAD21	transcription	ARPC3
EGR1	transcription	ARPC4
ZBTB7A	transcription	ARPC4
TAL1	transcription	ARRDC2
EGR1	transcription	ARRDC4
FOS	transcription	ARRDC4
IRF1	transcription	ARRDC4
NFYA	transcription	ARRDC4
NFYB	transcription	ARRDC4
NRF1	transcription	ARSK
RAD21	transcription	ARTN
CTCF	transcription	ARTN
CTCF	transcription	ARTN
SIX5	transcription	ARV1
BCL3	transcription	ARVCF
CTCFL	transcription	ARVCF
ETS1	transcription	ARVCF
FOSL1	transcription	ARVCF
GATA2	transcription	ARVCF
HDAC2	transcription	ARVCF
SIN3A	transcription	ARVCF
SP1	transcription	ARVCF
SP2	transcription	ARVCF
ZBTB7A	transcription	ARVCF
MYC	transcription	ARVCF
FOS	transcription	ARVCF
MYC	transcription	ARVCF
MYC	transcription	ARVCF
HMGN3	transcription	ARVCF
IRF1	transcription	ARVCF
MAFK	transcription	ARVCF
NFYA	transcription	ARVCF
NFYB	transcription	ARVCF
SMC3	transcription	ARVCF
STAT1	transcription	ARVCF
TAL1	transcription	ARVCF
XRCC4	transcription	ARVCF
CTCF	transcription	ARVCF
RAD21	transcription	ASB6
CTCF	transcription	ASB6
E2F6	transcription	ASF1B
IRF1	transcription	ASMTL
USF1	transcription	ASNA1
NFYA	transcription	ASNA1
NRF1	transcription	ASNSD1
REST	transcription	ASPHD1
NFYA	transcription	ASPM
NFYB	transcription	ASPM
ELF1	transcription	ASPSCR1
ZBTB7A	transcription	ASPSCR1
ZBTB33	transcription	ASXL1
CHD2	transcription	ASXL1
THAP1	transcription	ATE1
YY1	transcription	ATE1
YY1	transcription	ATE1
ZBTB33	transcription	ATF2
CHD2	transcription	ATF2
CEBPB	transcription	ATF3
JUN	transcription	ATF3
GTF2B	transcription	ATF3
GTF2B	transcription	ATF4
GATA2	transcription	ATF6B
IRF1	transcription	ATF6B
TAL1	transcription	ATF6B
CHD2	transcription	ATF7
RAD21	transcription	ATG16L1
SPI1	transcription	ATG16L2
USF1	transcription	ATG3
YY1	transcription	ATG4B
YY1	transcription	ATG4B
ELF1	transcription	ATG4C
TAL1	transcription	ATG4D
E2F6	transcription	ATL3
MAX	transcription	ATL3
MAX	transcription	ATL3
CTCFL	transcription	ATMIN
CTCF	transcription	ATMIN
EGR1	transcription	ATP11B
YY1	transcription	ATP13A1
YY1	transcription	ATP13A1
SP1	transcription	ATP5B
SP2	transcription	ATP5B
FOS	transcription	ATP5B
NFYA	transcription	ATP5B
CHD2	transcription	ATP5C1
ETS1	transcription	ATP5D
SIX5	transcription	ATP5D
ZBTB7A	transcription	ATP5D
ZBTB33	transcription	ATP5F1
CHD2	transcription	ATP5F1
FOS	transcription	ATP5G1
JUND	transcription	ATP5G1
NFYA	transcription	ATP5G1
CTCFL	transcription	ATP5G2
CTCF	transcription	ATP5G2
CEBPB	transcription	ATP5G2
CTCF	transcription	ATP5I
SPI1	transcription	ATP5J2
YY1	transcription	ATP5J2
YY1	transcription	ATP5J2
NRF1	transcription	ATP5O
USF1	transcription	ATP6V0B
ATF3	transcription	ATP6V0B
MAX	transcription	ATP6V0B
NFE2	transcription	ATP6V0B
USF2	transcription	ATP6V0B
ELF1	transcription	ATP6V0D1
USF1	transcription	ATP6V0D1
MAX	transcription	ATP6V0D1
NFE2	transcription	ATP6V0D1
USF2	transcription	ATP6V0D1
USF1	transcription	ATP6V0E1
GTF2B	transcription	ATP6V0E2
REST	transcription	ATP6V1B2
EGR1	transcription	ATP6V1C1
USF1	transcription	ATP6V1C1
USF1	transcription	ATP6V1E1
NRF1	transcription	ATP6V1F
TAL1	transcription	ATP6V1F
USF1	transcription	ATP6V1G1
NFE2	transcription	ATP6V1G1
RAD21	transcription	ATP6V1G2
CTCF	transcription	ATP6V1G2
CTCF	transcription	ATP6V1G2
USF1	transcription	ATP6V1H
USF1	transcription	ATPAF2
THAP1	transcription	ATPBD4
FOS	transcription	ATPIF1
NFYA	transcription	ATPIF1
NFYB	transcription	ATPIF1
ELF1	transcription	ATR
EGR1	transcription	ATXN2L
FOSL1	transcription	ATXN7L2
YY1	transcription	ATXN7L2
ELF1	transcription	AURKA
CEBPB	transcription	AURKA
GABPA	transcription	AURKAIP1
SIX5	transcription	AURKAIP1
E2F6	transcription	AVEN
EGR1	transcription	AVPI1
TAL1	transcription	AVPR2
FOS	transcription	AZI1
NFYB	transcription	AZI1
EGR1	transcription	B3GALNT2
CTCF	transcription	B3GALNT2
ELF1	transcription	B3GALT4
CCNT2	transcription	B3GALT4
E2F6	transcription	B3GALT6
ELF1	transcription	B3GALT6
THAP1	transcription	B3GALT6
USF1	transcription	B3GALT6
YY1	transcription	B3GALT6
YY1	transcription	B3GALT6
GABPA	transcription	B3GAT3
POLR3A	transcription	B3GNT1
GTF2B	transcription	B3GNT1
SRF	transcription	B4GALT1
THAP1	transcription	B4GALT3
YY1	transcription	B9D2
YY1	transcription	B9D2
YY1	transcription	BAGE
MYC	transcription	BAGE
MYC	transcription	BAGE
MYC	transcription	BAGE
MYC	transcription	BAGE
YY1	transcription	BAGE2
MYC	transcription	BAGE2
MYC	transcription	BAGE2
MYC	transcription	BAGE2
MYC	transcription	BAGE2
MYC	transcription	BAGE2
YY1	transcription	BAGE3
MYC	transcription	BAGE3
MYC	transcription	BAGE3
MYC	transcription	BAGE3
MYC	transcription	BAGE3
MYC	transcription	BAGE3
YY1	transcription	BAGE4
MYC	transcription	BAGE4
MYC	transcription	BAGE4
MYC	transcription	BAGE4
MYC	transcription	BAGE4
MYC	transcription	BAGE4
YY1	transcription	BAGE5
MYC	transcription	BAGE5
MYC	transcription	BAGE5
MYC	transcription	BAGE5
MYC	transcription	BAGE5
MYC	transcription	BAGE5
CTCF	transcription	BAK1
RAD21	transcription	BAMBI
GABPA	transcription	BANF1
ETS1	transcription	BANP
SIX5	transcription	BANP
ZBTB33	transcription	BANP
CHD2	transcription	BANP
NRF1	transcription	BANP
REST	transcription	BARHL1
EGR1	transcription	BAT2
IRF1	transcription	BAT2
USF1	transcription	BAT2L2
EGR1	transcription	BAT3
ETS1	transcription	BAT3
GABPA	transcription	BAT3
SIN3A	transcription	BAT3
MYC	transcription	BAT3
MYC	transcription	BAT3
MYC	transcription	BAT3
BCL3	transcription	BAT4
BCLAF1	transcription	BAT4
ETS1	transcription	BAT4
FOSL1	transcription	BAT4
SPI1	transcription	BAT4
SIN3A	transcription	BAT4
GTF2B	transcription	BAT4
CEBPB	transcription	BAT5
STAT1	transcription	BATF2
STAT1	transcription	BATF2
STAT2	transcription	BATF2
STAT2	transcription	BATF2
USF1	transcription	BAX
YY1	transcription	BAX
YY1	transcription	BAX
MAX	transcription	BAX
NFE2	transcription	BAX
USF2	transcription	BAX
FOS	transcription	BAZ1B
NFYB	transcription	BAZ1B
FOSL1	transcription	BAZ2A
ZBTB7A	transcription	BBC3
SPI1	transcription	BBS10
FOS	transcription	BCAS3
NFYA	transcription	BCAS3
NFYB	transcription	BCAS3
EGR1	transcription	BCAS4
RAD21	transcription	BCAS4
CTCF	transcription	BCAS4
EGR1	transcription	BCDIN3D
MAX	transcription	BCKDHA
SRF	transcription	BCL2L12
JUN	transcription	BCL2L13
TAL1	transcription	BCL7B
E2F6	transcription	BCL7C
GTF2B	transcription	BCLAF1
BCL3	transcription	BCR
BCLAF1	transcription	BCR
CTCFL	transcription	BCR
E2F6	transcription	BCR
ETS1	transcription	BCR
FOSL1	transcription	BCR
GATA2	transcription	BCR
HDAC2	transcription	BCR
MAX	transcription	BCR
SPI1	transcription	BCR
RAD21	transcription	BCR
SIN3A	transcription	BCR
SIX5	transcription	BCR
SP1	transcription	BCR
SRF	transcription	BCR
ZBTB33	transcription	BCR
ZBTB7A	transcription	BCR
MYC	transcription	BCR
CTCF	transcription	BCR
ATF3	transcription	BCR
BDP1	transcription	BCR
BRF1	transcription	BCR
BRF2	transcription	BCR
SMARCA4	transcription	BCR
CCNT2	transcription	BCR
JUN	transcription	BCR
JUN	transcription	BCR
JUN	transcription	BCR
JUN	transcription	BCR
MYC	transcription	BCR
MYC	transcription	BCR
GTF2B	transcription	BCR
GTF2F1	transcription	BCR
HMGN3	transcription	BCR
SMARCB1	transcription	BCR
IRF1	transcription	BCR
JUND	transcription	BCR
MAFK	transcription	BCR
MAX	transcription	BCR
MXI1	transcription	BCR
RDBP	transcription	BCR
NFE2	transcription	BCR
NRF1	transcription	BCR
EP300	transcription	BCR
RAD21	transcription	BCR
SIRT6	transcription	BCR
SMC3	transcription	BCR
STAT1	transcription	BCR
STAT1	transcription	BCR
STAT1	transcription	BCR
STAT1	transcription	BCR
STAT2	transcription	BCR
TAL1	transcription	BCR
GTF2B	transcription	BCR
USF2	transcription	BCR
XRCC4	transcription	BCR
CTCF	transcription	BCR
CEBPB	transcription	BDP1
MAFK	transcription	BEND7
CEBPB	transcription	BEST1
EGR1	transcription	BHLHE40
RAD21	transcription	BHLHE40
ZBTB7A	transcription	BHLHE40
CCNT2	transcription	BHLHE40
CEBPB	transcription	BHLHE40
HMGN3	transcription	BHLHE40
SIRT6	transcription	BHLHE40
USF1	transcription	BLOC1S1
USF2	transcription	BLOC1S1
ELF1	transcription	BLOC1S3
USF1	transcription	BLOC1S3
FOS	transcription	BLOC1S3
NFYA	transcription	BLOC1S3
NFYB	transcription	BLOC1S3
IRF1	transcription	BLVRB
TAL1	transcription	BLVRB
GABPA	transcription	BMS1
GABPA	transcription	BMS1P4
TAL1	transcription	BNIP3L
SIX5	transcription	BOD1
EGR1	transcription	BOKAS
SP2	transcription	BPGM
FOS	transcription	BPGM
NFYA	transcription	BPGM
NFYB	transcription	BPGM
ELF1	transcription	BRAP
GTF2B	transcription	BRAP
ZBTB7A	transcription	BRD2
MYC	transcription	BRD2
SMARCA4	transcription	BRD2
MYC	transcription	BRD2
MYC	transcription	BRD2
MYC	transcription	BRD2
GTF2B	transcription	BRD2
NRF1	transcription	BRD2
GABPA	transcription	BRD9
GABPA	transcription	BRF2
SP2	transcription	BRIX1
JUN	transcription	BRIX1
MYC	transcription	BRIX1
POLR3A	transcription	BRMS1
THAP1	transcription	BRP44
YY1	transcription	BRP44
YY1	transcription	BRP44
NRF1	transcription	BRP44
GATA2	transcription	BSDC1
JUN	transcription	BSDC1
TAL1	transcription	BSDC1
USF1	transcription	BSG
TAL1	transcription	BSG
REST	transcription	BSN
GTF2B	transcription	BST2
STAT1	transcription	BST2
STAT1	transcription	BST2
STAT2	transcription	BST2
STAT2	transcription	BST2
REST	transcription	BSX
ZBTB33	transcription	BTBD10
CHD2	transcription	BTBD10
CTCF	transcription	BTBD17
NRF1	transcription	BTF3
GTF2B	transcription	BTG1
GATA2	transcription	BTG2
TAL1	transcription	BTG2
SPI1	transcription	BTK
SIX5	transcription	BTRC
SIX5	transcription	BUB1B
CEBPB	transcription	BUD31
JUN	transcription	BUD31
BCL3	transcription	BZRAP1
BCLAF1	transcription	BZRAP1
SIN3A	transcription	BZRAP1
SRF	transcription	BZRAP1
ZBTB7A	transcription	BZRAP1
SMARCA4	transcription	BZRAP1
SMARCB1	transcription	BZRAP1
TAL1	transcription	BZRAP1
IRF1	transcription	BZW2
THAP1	transcription	C10orf119
YY1	transcription	C10orf119
E2F6	transcription	C10orf18
MAX	transcription	C10orf18
NRF1	transcription	C10orf18
E2F6	transcription	C10orf25
USF1	transcription	C10orf46
TAL1	transcription	C10orf71
NRF1	transcription	C10orf88
RAD21	transcription	C11orf1
GABPA	transcription	C11orf10
GABPA	transcription	C11orf2
SIX5	transcription	C11orf2
TAL1	transcription	C11orf21
FOS	transcription	C11orf35
SP2	transcription	C11orf46
SP2	transcription	C11orf48
USF1	transcription	C11orf59
NFE2	transcription	C11orf59
EGR1	transcription	C11orf68
FOSL1	transcription	C11orf68
ELF1	transcription	C11orf71
GABPA	transcription	C11orf73
SIX5	transcription	C11orf73
SIX5	transcription	C11orf74
SP2	transcription	C11orf83
CTCFL	transcription	C11orf9
ZBTB7A	transcription	C11orf95
CHD2	transcription	C12orf11
ZBTB7A	transcription	C12orf23
MAX	transcription	C12orf24
MYC	transcription	C12orf24
MYC	transcription	C12orf24
MYC	transcription	C12orf24
MYC	transcription	C12orf24
CTCFL	transcription	C12orf26
SRF	transcription	C12orf26
NFYB	transcription	C12orf41
YY1	transcription	C12orf43
YY1	transcription	C12orf43
SP2	transcription	C12orf44
USF1	transcription	C12orf49
BCLAF1	transcription	C12orf57
TAF7	transcription	C12orf57
SMARCA4	transcription	C12orf57
GTF2B	transcription	C12orf57
TAL1	transcription	C12orf57
ELF1	transcription	C12orf66
USF1	transcription	C12orf73
JUN	transcription	C13orf29
MAFK	transcription	C14orf147
MAFK	transcription	C14orf4
SRF	transcription	C14orf43
CEBPB	transcription	C14orf43
NFYB	transcription	C14orf80
YY1	transcription	C15orf23
YY1	transcription	C15orf23
ELF1	transcription	C15orf24
YY1	transcription	C15orf24
YY1	transcription	C15orf24
USF1	transcription	C15orf34
NFE2	transcription	C15orf34
USF2	transcription	C15orf34
CTCFL	transcription	C15orf40
THAP1	transcription	C15orf41
FOS	transcription	C15orf42
USF1	transcription	C15orf57
POLR3A	transcription	C16orf13
GTF2B	transcription	C16orf13
ELF1	transcription	C16orf42
USF1	transcription	C16orf42
THAP1	transcription	C16orf53
YY1	transcription	C16orf53
YY1	transcription	C16orf53
NRF1	transcription	C16orf53
ELF1	transcription	C16orf55
EGR1	transcription	C16orf61
YY1	transcription	C16orf62
YY1	transcription	C16orf62
GABPA	transcription	C16orf7
NFYB	transcription	C16orf72
SRF	transcription	C17orf101
ELF1	transcription	C17orf37
USF1	transcription	C17orf37
GABPA	transcription	C17orf42
BDP1	transcription	C17orf44
POLR3A	transcription	C17orf44
GTF2B	transcription	C17orf44
ELF1	transcription	C17orf56
SP1	transcription	C17orf56
SP2	transcription	C17orf56
THAP1	transcription	C17orf56
FOS	transcription	C17orf56
NFYA	transcription	C17orf56
NFYB	transcription	C17orf56
E2F6	transcription	C17orf57
BDP1	transcription	C17orf59
POLR3A	transcription	C17orf59
GTF2B	transcription	C17orf59
ELF1	transcription	C17orf62
MAFK	transcription	C17orf63
NRF1	transcription	C17orf63
SP2	transcription	C17orf85
MYC	transcription	C17orf86
MYC	transcription	C17orf86
MYC	transcription	C17orf86
MYC	transcription	C17orf86
MYC	transcription	C17orf86
MYC	transcription	C17orf86
ELF1	transcription	C17orf89
SP1	transcription	C17orf89
SP2	transcription	C17orf89
THAP1	transcription	C17orf89
YY1	transcription	C17orf89
YY1	transcription	C17orf89
FOS	transcription	C17orf89
NFYA	transcription	C17orf89
NFYB	transcription	C17orf89
ELF1	transcription	C17orf90
GABPA	transcription	C17orf90
SPI1	transcription	C17orf90
IRF1	transcription	C17orf91
NFYA	transcription	C17orf91
NFYB	transcription	C17orf91
YY1	transcription	C17orf95
TAL1	transcription	C17orf99
GABPA	transcription	C18orf21
ELF1	transcription	C18orf8
THAP1	transcription	C19orf20
YY1	transcription	C19orf20
YY1	transcription	C19orf20
ZBTB7A	transcription	C19orf22
EGR1	transcription	C19orf24
CCNT2	transcription	C19orf24
MAX	transcription	C19orf24
GTF2B	transcription	C19orf25
REST	transcription	C19orf30
NFYA	transcription	C19orf39
NFYB	transcription	C19orf39
FOS	transcription	C19orf40
NFYA	transcription	C19orf40
NFYB	transcription	C19orf40
GABPA	transcription	C19orf42
SIX5	transcription	C19orf44
USF1	transcription	C19orf47
NFE2	transcription	C19orf47
BCL3	transcription	C19orf48
FOS	transcription	C19orf51
IRF1	transcription	C19orf51
NFYA	transcription	C19orf51
NFYB	transcription	C19orf51
GABPA	transcription	C19orf52
ELF1	transcription	C19orf53
GABPA	transcription	C19orf53
SP1	transcription	C19orf55
SP2	transcription	C19orf55
FOS	transcription	C19orf55
NFYA	transcription	C19orf55
NFYB	transcription	C19orf55
E2F6	transcription	C19orf57
POLR3A	transcription	C19orf6
CTCFL	transcription	C19orf60
ZBTB7A	transcription	C19orf60
NRF1	transcription	C19orf61
SP1	transcription	C19orf62
FOS	transcription	C19orf62
NFYA	transcription	C19orf62
STAT2	transcription	C19orf66
SIX5	transcription	C19orf70
USF1	transcription	C19orf70
CTCF	transcription	C1QL4
CTCF	transcription	C1QL4
TAL1	transcription	C1orf100
ELF1	transcription	C1orf103
CEBPB	transcription	C1orf103
IRF1	transcription	C1orf103
MAX	transcription	C1orf107
MYC	transcription	C1orf107
MYC	transcription	C1orf107
MYC	transcription	C1orf107
MYC	transcription	C1orf107
MYC	transcription	C1orf107
MYC	transcription	C1orf107
SIX5	transcription	C1orf109
MYC	transcription	C1orf109
MYC	transcription	C1orf109
MYC	transcription	C1orf109
NFYA	transcription	C1orf109
GATA2	transcription	C1orf111
TAL1	transcription	C1orf111
SP2	transcription	C1orf112
GATA2	transcription	C1orf116
TAL1	transcription	C1orf116
ELF1	transcription	C1orf124
JUN	transcription	C1orf124
NRF1	transcription	C1orf124
TAL1	transcription	C1orf128
ELF1	transcription	C1orf131
ELF1	transcription	C1orf144
THAP1	transcription	C1orf144
YY1	transcription	C1orf144
YY1	transcription	C1orf144
ZBTB33	transcription	C1orf151
CHD2	transcription	C1orf151
SP2	transcription	C1orf156
ETS1	transcription	C1orf159
SIX5	transcription	C1orf159
THAP1	transcription	C1orf174
YY1	transcription	C1orf174
YY1	transcription	C1orf174
E2F6	transcription	C1orf183
CTCF	transcription	C1orf183
EGR1	transcription	C1orf190
MAX	transcription	C1orf212
CTCF	transcription	C1orf212
MYC	transcription	C1orf212
MYC	transcription	C1orf212
CTCF	transcription	C1orf212
SIX5	transcription	C1orf213
GATA2	transcription	C1orf226
TAL1	transcription	C1orf226
SP2	transcription	C1orf228
FOS	transcription	C1orf228
NFYA	transcription	C1orf228
IRF1	transcription	C1orf25
IRF1	transcription	C1orf26
CTCFL	transcription	C1orf27
CTCF	transcription	C1orf27
GABPA	transcription	C1orf31
NRF1	transcription	C1orf35
MAX	transcription	C1orf43
USF1	transcription	C1orf43
MYC	transcription	C1orf43
MYC	transcription	C1orf43
MYC	transcription	C1orf43
MAX	transcription	C1orf43
NRF1	transcription	C1orf50
GATA2	transcription	C1orf55
CCNT2	transcription	C1orf55
GTF2B	transcription	C1orf55
HMGN3	transcription	C1orf55
TAL1	transcription	C1orf55
ELF1	transcription	C1orf58
YY1	transcription	C1orf58
YY1	transcription	C1orf58
NRF1	transcription	C1orf63
SPI1	transcription	C1orf66
CTCFL	transcription	C1orf69
YY1	transcription	C1orf69
IRF1	transcription	C1orf69
GABPA	transcription	C1orf74
YY1	transcription	C1orf77
YY1	transcription	C1orf77
NRF1	transcription	C1orf77
ETS1	transcription	C1orf83
SIX5	transcription	C1orf83
GABPA	transcription	C1orf84
ZBTB7A	transcription	C1orf86
RAD21	transcription	C1orf92
EGR1	transcription	C20orf11
ELF1	transcription	C20orf11
THAP1	transcription	C20orf196
YY1	transcription	C20orf196
YY1	transcription	C20orf196
SIN3A	transcription	C20orf199
SMARCA4	transcription	C20orf199
MYC	transcription	C20orf199
GTF2B	transcription	C20orf199
SMARCB1	transcription	C20orf199
CTCF	transcription	C20orf24
GABPA	transcription	C20orf30
GABPA	transcription	C20orf4
EGR1	transcription	C20orf43
ELF1	transcription	C20orf43
THAP1	transcription	C20orf94
YY1	transcription	C20orf94
YY1	transcription	C20orf94
MYC	transcription	C21orf119
TAF7	transcription	C21orf122
ELF1	transcription	C21orf2
EGR1	transcription	C21orf33
NRF1	transcription	C21orf33
NRF1	transcription	C21orf45
CTCFL	transcription	C21orf49
E2F6	transcription	C21orf49
MAX	transcription	C21orf49
SP2	transcription	C21orf49
ZBTB33	transcription	C21orf49
CHD2	transcription	C21orf49
SP1	transcription	C21orf56
SP2	transcription	C21orf56
FOS	transcription	C21orf56
IRF1	transcription	C21orf56
NFYA	transcription	C21orf56
NFYB	transcription	C21orf56
GABPA	transcription	C21orf57
GATA2	transcription	C21orf58
FOS	transcription	C21orf58
IRF1	transcription	C21orf58
NFYB	transcription	C21orf58
TAL1	transcription	C21orf58
GABPA	transcription	C21orf67
GABPA	transcription	C21orf70
BCL3	transcription	C22orf25
CTCFL	transcription	C22orf25
EGR1	transcription	C22orf25
ELF1	transcription	C22orf25
ETS1	transcription	C22orf25
FOSL1	transcription	C22orf25
GATA2	transcription	C22orf25
HDAC2	transcription	C22orf25
RAD21	transcription	C22orf25
SIN3A	transcription	C22orf25
SP1	transcription	C22orf25
SP2	transcription	C22orf25
ZBTB7A	transcription	C22orf25
CTCF	transcription	C22orf25
CCNT2	transcription	C22orf25
FOS	transcription	C22orf25
MYC	transcription	C22orf25
HMGN3	transcription	C22orf25
IRF1	transcription	C22orf25
MAFK	transcription	C22orf25
NFE2	transcription	C22orf25
NFYA	transcription	C22orf25
NFYB	transcription	C22orf25
SMC3	transcription	C22orf25
STAT1	transcription	C22orf25
TAL1	transcription	C22orf25
XRCC4	transcription	C22orf25
CTCF	transcription	C22orf25
BCL3	transcription	C22orf29
E2F6	transcription	C22orf29
ETS1	transcription	C22orf29
FOSL1	transcription	C22orf29
GATA2	transcription	C22orf29
HDAC2	transcription	C22orf29
MAX	transcription	C22orf29
SIN3A	transcription	C22orf29
SP1	transcription	C22orf29
MYC	transcription	C22orf29
CCNT2	transcription	C22orf29
JUN	transcription	C22orf29
MYC	transcription	C22orf29
MYC	transcription	C22orf29
MYC	transcription	C22orf29
MYC	transcription	C22orf29
MYC	transcription	C22orf29
HMGN3	transcription	C22orf29
IRF1	transcription	C22orf29
MAFK	transcription	C22orf29
MAX	transcription	C22orf29
MXI1	transcription	C22orf29
NRF1	transcription	C22orf29
SIRT6	transcription	C22orf29
STAT1	transcription	C22orf29
SPI1	transcription	C22orf30
BCL3	transcription	C22orf39
NRF1	transcription	C2CD3
THAP1	transcription	C2orf28
THAP1	transcription	C2orf34
YY1	transcription	C2orf34
YY1	transcription	C2orf34
MYC	transcription	C2orf34
EGR1	transcription	C2orf42
ELF1	transcription	C2orf43
FOS	transcription	C2orf44
NFYA	transcription	C2orf44
NFYB	transcription	C2orf44
RAD21	transcription	C2orf50
GABPA	transcription	C2orf64
SP2	transcription	C2orf7
FOS	transcription	C2orf7
CEBPB	transcription	C2orf76
YY1	transcription	C2orf79
YY1	transcription	C2orf79
SIX5	transcription	C2orf86
ELF1	transcription	C3orf19
SIX5	transcription	C3orf19
YY1	transcription	C3orf19
YY1	transcription	C3orf19
CTCF	transcription	C3orf31
EGR1	transcription	C3orf34
GATA2	transcription	C3orf43
TAL1	transcription	C3orf43
E2F6	transcription	C3orf63
RAD21	transcription	C3orf75
NRF1	transcription	C3orf75
SPI1	transcription	C4orf33
CEBPB	transcription	C4orf33
EGR1	transcription	C4orf34
CEBPB	transcription	C4orf34
MYC	transcription	C4orf43
CEBPB	transcription	C4orf46
NFYA	transcription	C5orf22
NFYB	transcription	C5orf22
E2F6	transcription	C5orf33
GABPA	transcription	C5orf34
GABPA	transcription	C5orf36
RAD21	transcription	C5orf39
CTCF	transcription	C5orf39
STAT1	transcription	C5orf39
STAT1	transcription	C5orf39
STAT1	transcription	C5orf39
USF1	transcription	C5orf41
STAT1	transcription	C5orf41
STAT1	transcription	C5orf41
USF1	transcription	C5orf51
GABPA	transcription	C5orf55
RAD21	transcription	C6orf1
CTCFL	transcription	C6orf108
MAX	transcription	C6orf108
USF1	transcription	C6orf108
CHD2	transcription	C6orf120
YY1	transcription	C6orf129
YY1	transcription	C6orf129
NRF1	transcription	C6orf130
NRF1	transcription	C6orf136
CHD2	transcription	C6orf167
ELF1	transcription	C6orf211
USF1	transcription	C6orf211
MAX	transcription	C6orf211
USF2	transcription	C6orf211
SPI1	transcription	C6orf25
EGR1	transcription	C6orf27
RAD21	transcription	C6orf27
ZBTB7A	transcription	C6orf27
JUN	transcription	C6orf27
HMGN3	transcription	C6orf27
SMC3	transcription	C6orf27
BCL3	transcription	C6orf47
BCLAF1	transcription	C6orf47
EGR1	transcription	C6orf47
ELF1	transcription	C6orf47
ETS1	transcription	C6orf47
FOSL1	transcription	C6orf47
HDAC2	transcription	C6orf47
SPI1	transcription	C6orf47
SIN3A	transcription	C6orf47
SP1	transcription	C6orf47
ZBTB7A	transcription	C6orf47
GTF2B	transcription	C6orf47
SIRT6	transcription	C6orf47
BCL3	transcription	C6orf48
BCLAF1	transcription	C6orf48
SIN3A	transcription	C6orf48
YY1	transcription	C6orf48
MYC	transcription	C6orf48
SMARCA4	transcription	C6orf48
CCNT2	transcription	C6orf48
JUN	transcription	C6orf48
MYC	transcription	C6orf48
MYC	transcription	C6orf48
MYC	transcription	C6orf48
MYC	transcription	C6orf48
GTF2B	transcription	C6orf48
GTF2F1	transcription	C6orf48
SMARCB1	transcription	C6orf48
MXI1	transcription	C6orf48
RDBP	transcription	C6orf48
SIRT6	transcription	C6orf48
STAT1	transcription	C6orf48
STAT1	transcription	C6orf48
TAL1	transcription	C6orf48
GTF2B	transcription	C6orf48
MAX	transcription	C6orf52
MYC	transcription	C6orf52
MYC	transcription	C6orf52
MYC	transcription	C6orf52
MYC	transcription	C6orf52
MYC	transcription	C6orf52
NRF1	transcription	C6orf64
ELF1	transcription	C6orf70
RAD21	transcription	C6orf81
CTCF	transcription	C6orf81
ELF1	transcription	C6orf89
GABPA	transcription	C6orf89
ZBTB33	transcription	C6orf89
CHD2	transcription	C6orf89
E2F6	transcription	C7orf13
EGR1	transcription	C7orf13
MAX	transcription	C7orf13
SPI1	transcription	C7orf23
THAP1	transcription	C7orf25
USF1	transcription	C7orf25
YY1	transcription	C7orf25
YY1	transcription	C7orf25
MAX	transcription	C7orf40
MYC	transcription	C7orf40
MYC	transcription	C7orf40
MYC	transcription	C7orf40
MYC	transcription	C7orf40
MYC	transcription	C7orf40
MYC	transcription	C7orf40
TAL1	transcription	C7orf40
ELF1	transcription	C7orf42
MYC	transcription	C7orf42
MYC	transcription	C7orf42
MYC	transcription	C7orf42
SPI1	transcription	C7orf43
GTF2B	transcription	C7orf43
ZBTB33	transcription	C7orf45
ZBTB7A	transcription	C7orf47
GABPA	transcription	C7orf49
RAD21	transcription	C7orf49
RAD21	transcription	C7orf51
ZBTB7A	transcription	C7orf51
BDP1	transcription	C7orf55
NRF1	transcription	C7orf55
POLR3A	transcription	C7orf55
GTF2B	transcription	C7orf55
SPI1	transcription	C7orf58
JUN	transcription	C7orf58
JUN	transcription	C7orf58
SIRT6	transcription	C7orf58
SPI1	transcription	C7orf59
FOS	transcription	C7orf59
NRF1	transcription	C7orf60
CTCFL	transcription	C7orf64
NRF1	transcription	C7orf70
GTF2B	transcription	C8G
BDP1	transcription	C8orf37
POLR3A	transcription	C8orf37
GTF2B	transcription	C8orf37
RAD21	transcription	C8orf38
TAF7	transcription	C8orf41
GTF2B	transcription	C8orf41
FOS	transcription	C8orf51
ZBTB33	transcription	C9orf102
CHD2	transcription	C9orf102
IRF1	transcription	C9orf119
NRF1	transcription	C9orf119
GABPA	transcription	C9orf130
ZBTB33	transcription	C9orf130
CHD2	transcription	C9orf130
USF1	transcription	C9orf156
JUN	transcription	C9orf156
MAX	transcription	C9orf156
USF2	transcription	C9orf156
EGR1	transcription	C9orf16
ZBTB7A	transcription	C9orf167
BCL3	transcription	C9orf172
EGR1	transcription	C9orf41
MYC	transcription	C9orf43
MYC	transcription	C9orf43
NRF1	transcription	C9orf69
ELF1	transcription	C9orf78
SIN3A	transcription	C9orf78
E2F6	transcription	C9orf91
SPI1	transcription	C9orf95
E2F6	transcription	C9orf96
TAL1	transcription	CA1
SPI1	transcription	CAB39
E2F6	transcription	CABC1
MAX	transcription	CABC1
FOS	transcription	CABC1
NFYA	transcription	CABC1
NFYB	transcription	CABC1
GTF2B	transcription	CABLES2
REST	transcription	CACNA1B
REST	transcription	CACNG3
SP2	transcription	CACYBP
NRF1	transcription	CACYBP
MYC	transcription	CAD
GABPA	transcription	CAGE1
MYC	transcription	CAGE1
MYC	transcription	CAGE1
REST	transcription	CALB1
RAD21	transcription	CALB2
SIX5	transcription	CALCOCO1
SP1	transcription	CALR
FOS	transcription	CALR
NFYA	transcription	CALR
SIX5	transcription	CALR3
E2F6	transcription	CALU
NFYA	transcription	CALU
NFYB	transcription	CALU
THAP1	transcription	CAMLG
YY1	transcription	CAMLG
YY1	transcription	CAMLG
EGR1	transcription	CAMSAP1
SP1	transcription	CAMTA1
SP2	transcription	CAMTA1
FOS	transcription	CAMTA1
IRF1	transcription	CAMTA1
NFYA	transcription	CAMTA1
NFYB	transcription	CAMTA1
CTCFL	transcription	CAMTA2
CHD2	transcription	CAND1
GTF2B	transcription	CAND2
SP2	transcription	CANX
NFYA	transcription	CANX
NFYB	transcription	CANX
ELF1	transcription	CAP1
GABPA	transcription	CAP1
SRF	transcription	CAP1
RAD21	transcription	CAPN2
EGR1	transcription	CAPN7
FOSL1	transcription	CAPNS1
THAP1	transcription	CARD8
YY1	transcription	CARD8
YY1	transcription	CARD8
ELF1	transcription	CARS
GABPA	transcription	CARS
ZBTB33	transcription	CASC4
CHD2	transcription	CASC4
YY1	transcription	CASC5
BDP1	transcription	CASC5
CEBPB	transcription	CASC5
POLR3A	transcription	CASC5
GTF2B	transcription	CASC5
REST	transcription	CASKIN2
ZBTB7A	transcription	CASKIN2
E2F6	transcription	CASP2
NRF1	transcription	CASP2
EGR1	transcription	CASP9
GATA2	transcription	CASS4
CEBPB	transcription	CASS4
TAL1	transcription	CASS4
TAL1	transcription	CAT
ELF1	transcription	CATSPERG
RAD21	transcription	CATSPERG
THAP1	transcription	CATSPERG
YY1	transcription	CATSPERG
YY1	transcription	CATSPERG
CTCF	transcription	CATSPERG
RAD21	transcription	CAV1
EGR1	transcription	CBARA1
USF1	transcription	CBARA1
ZBTB7A	transcription	CBFA2T3
CTCFL	transcription	CBLL1
NRF1	transcription	CBLL1
ZBTB7A	transcription	CBS
SMARCA4	transcription	CBX3
GTF2B	transcription	CBX3
SMARCB1	transcription	CBX3
BCL3	transcription	CBX5
SMARCA4	transcription	CBX5
FOS	transcription	CBX5
MYC	transcription	CBX5
MYC	transcription	CBX5
MYC	transcription	CBX5
MYC	transcription	CBX5
MYC	transcription	CBX5
SMARCB1	transcription	CBX5
NFYA	transcription	CBX5
NFYB	transcription	CBX5
NRF1	transcription	CBX5
E2F6	transcription	CC2D1A
USF1	transcription	CC2D1B
MAX	transcription	CC2D1B
ELF1	transcription	CCBL1
YY1	transcription	CCBL1
YY1	transcription	CCBL1
POLR3A	transcription	CCDC107
FOSL1	transcription	CCDC114
RAD21	transcription	CCDC114
THAP1	transcription	CCDC115
YY1	transcription	CCDC115
YY1	transcription	CCDC115
BCL3	transcription	CCDC116
BCLAF1	transcription	CCDC116
CTCFL	transcription	CCDC116
E2F6	transcription	CCDC116
ELF1	transcription	CCDC116
ETS1	transcription	CCDC116
FOSL1	transcription	CCDC116
GATA2	transcription	CCDC116
HDAC2	transcription	CCDC116
MAX	transcription	CCDC116
SPI1	transcription	CCDC116
RAD21	transcription	CCDC116
SIN3A	transcription	CCDC116
SIX5	transcription	CCDC116
SP1	transcription	CCDC116
SP2	transcription	CCDC116
SRF	transcription	CCDC116
TAF7	transcription	CCDC116
ZBTB33	transcription	CCDC116
ZBTB7A	transcription	CCDC116
MYC	transcription	CCDC116
CTCF	transcription	CCDC116
ATF3	transcription	CCDC116
BDP1	transcription	CCDC116
BRF1	transcription	CCDC116
BRF2	transcription	CCDC116
SMARCA4	transcription	CCDC116
CCNT2	transcription	CCDC116
JUN	transcription	CCDC116
JUN	transcription	CCDC116
JUN	transcription	CCDC116
JUN	transcription	CCDC116
MYC	transcription	CCDC116
MYC	transcription	CCDC116
MYC	transcription	CCDC116
MYC	transcription	CCDC116
MYC	transcription	CCDC116
GTF2B	transcription	CCDC116
GTF2F1	transcription	CCDC116
HMGN3	transcription	CCDC116
SMARCB1	transcription	CCDC116
IRF1	transcription	CCDC116
IRF1	transcription	CCDC116
JUND	transcription	CCDC116
MAFK	transcription	CCDC116
MAX	transcription	CCDC116
MXI1	transcription	CCDC116
RDBP	transcription	CCDC116
NFE2	transcription	CCDC116
NRF1	transcription	CCDC116
EP300	transcription	CCDC116
RAD21	transcription	CCDC116
SIRT6	transcription	CCDC116
SMC3	transcription	CCDC116
STAT1	transcription	CCDC116
STAT1	transcription	CCDC116
STAT1	transcription	CCDC116
STAT1	transcription	CCDC116
STAT2	transcription	CCDC116
TAL1	transcription	CCDC116
GTF2B	transcription	CCDC116
USF2	transcription	CCDC116
XRCC4	transcription	CCDC116
CTCF	transcription	CCDC116
SRF	transcription	CCDC12
NRF1	transcription	CCDC12
FOS	transcription	CCDC123
NFYA	transcription	CCDC123
NFYB	transcription	CCDC123
RAD21	transcription	CCDC124
THAP1	transcription	CCDC124
YY1	transcription	CCDC124
YY1	transcription	CCDC124
MYC	transcription	CCDC124
CTCF	transcription	CCDC124
MYC	transcription	CCDC124
MYC	transcription	CCDC124
MYC	transcription	CCDC124
E2F6	transcription	CCDC126
SIX5	transcription	CCDC132
USF1	transcription	CCDC132
GATA2	transcription	CCDC135
TAL1	transcription	CCDC135
BDP1	transcription	CCDC136
POLR3A	transcription	CCDC136
ELF1	transcription	CCDC137
GABPA	transcription	CCDC137
SPI1	transcription	CCDC137
YY1	transcription	CCDC142
YY1	transcription	CCDC142
BCL3	transcription	CCDC144NL
SIX5	transcription	CCDC146
YY1	transcription	CCDC151
YY1	transcription	CCDC151
IRF1	transcription	CCDC159
ETS1	transcription	CCDC163P
SIX5	transcription	CCDC163P
BCL3	transcription	CCDC17
CTCF	transcription	CCDC21
TAL1	transcription	CCDC23
BCL3	transcription	CCDC45
SMARCA4	transcription	CCDC45
SMARCB1	transcription	CCDC45
MAX	transcription	CCDC47
MYC	transcription	CCDC47
MYC	transcription	CCDC47
MYC	transcription	CCDC47
MYC	transcription	CCDC47
MYC	transcription	CCDC47
MYC	transcription	CCDC47
MAX	transcription	CCDC47
EGR1	transcription	CCDC57
CTCFL	transcription	CCDC59
SRF	transcription	CCDC59
CTCF	transcription	CCDC59
CTCF	transcription	CCDC59
IRF1	transcription	CCDC61
REST	transcription	CCDC64
THAP1	transcription	CCDC76
YY1	transcription	CCDC76
YY1	transcription	CCDC76
RAD21	transcription	CCDC83
BCL3	transcription	CCDC85B
SIN3A	transcription	CCDC85B
CTCF	transcription	CCDC85B
MAX	transcription	CCDC86
SIN3A	transcription	CCDC86
MYC	transcription	CCDC86
USF1	transcription	CCDC9
ETS1	transcription	CCDC90B
SIX5	transcription	CCDC90B
YY1	transcription	CCDC90B
SP1	transcription	CCDC94
FOS	transcription	CCDC94
NFYA	transcription	CCDC94
NFYB	transcription	CCDC94
FOS	transcription	CCHCR1
NFYA	transcription	CCHCR1
NFYB	transcription	CCHCR1
NFYB	transcription	CCNB1
CHD2	transcription	CCNC
EGR1	transcription	CCND3
ELF1	transcription	CCNDBP1
EGR1	transcription	CCNI
CTCFL	transcription	CCNL2
ELF1	transcription	CCNL2
SP2	transcription	CCNL2
FOS	transcription	CCNL2
NFYA	transcription	CCNL2
NFYB	transcription	CCNL2
EGR1	transcription	CCNT1
USF1	transcription	CCNT1
TAL1	transcription	CCRL2
MYC	transcription	CCT3
MYC	transcription	CCT3
MYC	transcription	CCT3
MYC	transcription	CCT3
MYC	transcription	CCT3
SPI1	transcription	CCT5
MXI1	transcription	CCT5
NRF1	transcription	CCT5
SP2	transcription	CCT7
SRF	transcription	CCT8
ZBTB33	transcription	CCT8
CHD2	transcription	CCT8
USF1	transcription	CD164
CHD2	transcription	CD2AP
ELF1	transcription	CD2BP2
THAP1	transcription	CD2BP2
SPI1	transcription	CD33
SPI1	transcription	CD53
MYC	transcription	CD55
EGR1	transcription	CD63
ELF1	transcription	CD63
ZBTB7A	transcription	CD63
BCL3	transcription	CD68
SIN3A	transcription	CD68
SP2	transcription	CD79A
RAD21	transcription	CD8A
E2F6	transcription	CDC16
ZBTB33	transcription	CDC20
CHD2	transcription	CDC20
EGR1	transcription	CDC26
NRF1	transcription	CDC42
EGR1	transcription	CDC42BPG
ZBTB7A	transcription	CDC42EP2
BCL3	transcription	CDC45
E2F6	transcription	CDC45
ELF1	transcription	CDC45
ETS1	transcription	CDC45
FOSL1	transcription	CDC45
SIN3A	transcription	CDC45
SIX5	transcription	CDC45
SP1	transcription	CDC45
SRF	transcription	CDC45
THAP1	transcription	CDC45
YY1	transcription	CDC45
YY1	transcription	CDC45
BDP1	transcription	CDC45
FOS	transcription	CDC45
SMARCB1	transcription	CDC45
IRF1	transcription	CDC45
NFYA	transcription	CDC45
NFYB	transcription	CDC45
EP300	transcription	CDC45
SIRT6	transcription	CDC45
ZBTB33	transcription	CDC5L
CHD2	transcription	CDC5L
NRF1	transcription	CDC5L
CEBPB	transcription	CDC7
NRF1	transcription	CDC7
IRF1	transcription	CDCA2
SIX5	transcription	CDCA3
FOS	transcription	CDCA3
NFYA	transcription	CDCA3
NFYB	transcription	CDCA3
ELF1	transcription	CDCA5
E2F6	transcription	CDCA7
CTCFL	transcription	CDCA8
SIX5	transcription	CDCA8
REST	transcription	CDH23
SP2	transcription	CDIPT
ELF1	transcription	CDK11A
SRF	transcription	CDK11A
ELF1	transcription	CDK11B
SRF	transcription	CDK11B
ZBTB33	transcription	CDK12
CHD2	transcription	CDK12
MAX	transcription	CDK4
USF1	transcription	CDK4
MYC	transcription	CDK4
MAX	transcription	CDK4
NFE2	transcription	CDK4
USF2	transcription	CDK4
ETS1	transcription	CDK5
SIX5	transcription	CDK5
GABPA	transcription	CDK5RAP1
THAP1	transcription	CDK5RAP2
YY1	transcription	CDK5RAP2
YY1	transcription	CDK5RAP2
USF1	transcription	CDK7
GABPA	transcription	CDKL3
RAD21	transcription	CDKN1C
SP2	transcription	CDKN2AIPNL
NFYB	transcription	CDKN3
FOS	transcription	CDR2
RAD21	transcription	CEBPB
ZBTB7A	transcription	CEBPB
RAD21	transcription	CEBPE
TAL1	transcription	CEBPE
E2F6	transcription	CECR4
E2F6	transcription	CECR5
REST	transcription	CELF3
REST	transcription	CELF6
REST	transcription	CELSR3
SP2	transcription	CENPA
FOS	transcription	CENPA
NFYA	transcription	CENPA
NFYB	transcription	CENPA
MAX	transcription	CENPF
NFYA	transcription	CENPK
NFYB	transcription	CENPK
THAP1	transcription	CENPL
YY1	transcription	CENPL
YY1	transcription	CENPL
MYC	transcription	CENPL
YY1	transcription	CENPO
YY1	transcription	CENPO
MAX	transcription	CENPP
USF1	transcription	CENPP
MYC	transcription	CENPP
MYC	transcription	CENPP
MYC	transcription	CENPP
MYC	transcription	CENPP
ELF1	transcription	CENPQ
NFYA	transcription	CEP152
NFYB	transcription	CEP152
NFYB	transcription	CEP164
SIX5	transcription	CEP170
ETS1	transcription	CEP290
SIX5	transcription	CEP290
YY1	transcription	CEP350
YY1	transcription	CEP350
CHD2	transcription	CEP350
EGR1	transcription	CEP57
CTCFL	transcription	CERCAM
ZBTB7A	transcription	CERCAM
NRF1	transcription	CFDP1
ETS1	transcription	CFL1
SRF	transcription	CFL1
POLR3A	transcription	CGB2
USF1	transcription	CHAF1A
ZBTB33	transcription	CHAF1A
FOS	transcription	CHAF1A
CHD2	transcription	CHAF1A
NFYA	transcription	CHAF1A
NFYB	transcription	CHAF1A
TAL1	transcription	CHCHD2
ETS1	transcription	CHCHD4
SIX5	transcription	CHCHD4
NRF1	transcription	CHCHD4
ELF1	transcription	CHCHD5
THAP1	transcription	CHCHD5
NFYA	transcription	CHCHD6
NFYB	transcription	CHCHD6
RAD21	transcription	CHD1L
CTCF	transcription	CHD1L
BCLAF1	transcription	CHD2
FOS	transcription	CHD6
NFYB	transcription	CHD8
RAD21	transcription	CHD9
ELF1	transcription	CHFR
REST	transcription	CHGA
REST	transcription	CHGB
ELF1	transcription	CHMP1A
ELF1	transcription	CHMP1B
GABPA	transcription	CHMP2A
NRF1	transcription	CHMP2A
THAP1	transcription	CHMP2B
ETS1	transcription	CHMP4B
SIX5	transcription	CHMP4B
GTF2B	transcription	CHMP6
MXI1	transcription	CHMP7
REST	transcription	CHPF
ZBTB7A	transcription	CHPF
CEBPB	transcription	CHPT1
REST	transcription	CHRM4
REST	transcription	CHRNB2
ELF1	transcription	CIAPIN1
THAP1	transcription	CIAPIN1
YY1	transcription	CIAPIN1
ZBTB33	transcription	CIAPIN1
CHD2	transcription	CIAPIN1
ZBTB7A	transcription	CIB2
ELF1	transcription	CIDECP
SIN3A	transcription	CIDECP
GTF2B	transcription	CIRBP
CEBPB	transcription	CISD1
NRF1	transcription	CISD1
RAD21	transcription	CITED2
CTCFL	transcription	CIZ1
SP2	transcription	CIZ1
ZBTB7A	transcription	CIZ1
CTCF	transcription	CIZ1
NFYB	transcription	CKAP5
E2F6	transcription	CKLF
FOS	transcription	CKS1B
NFYA	transcription	CKS1B
NFYB	transcription	CKS1B
NRF1	transcription	CLASP1
GATA2	transcription	CLCN3
TAL1	transcription	CLCN3
FOSL1	transcription	CLCN6
GATA2	transcription	CLCN6
SIN3A	transcription	CLCN6
USF1	transcription	CLCN6
ZBTB7A	transcription	CLCN6
ATF3	transcription	CLCN6
CCNT2	transcription	CLCN6
JUN	transcription	CLCN6
HMGN3	transcription	CLCN6
MAX	transcription	CLCN6
NFE2	transcription	CLCN6
TAL1	transcription	CLCN6
USF2	transcription	CLCN6
E2F6	transcription	CLCN7
MAX	transcription	CLCN7
USF1	transcription	CLCN7
MAX	transcription	CLCN7
NFE2	transcription	CLCN7
SIX5	transcription	CLEC16A
CEBPB	transcription	CLGN
BCL3	transcription	CLIC1
BCLAF1	transcription	CLIC1
ETS1	transcription	CLIC1
FOSL1	transcription	CLIC1
HDAC2	transcription	CLIC1
SPI1	transcription	CLIC1
SIN3A	transcription	CLIC1
SP1	transcription	CLIC1
SRF	transcription	CLIC1
ZBTB7A	transcription	CLIC1
SMARCA4	transcription	CLIC1
JUN	transcription	CLIC1
JUN	transcription	CLIC1
JUN	transcription	CLIC1
JUN	transcription	CLIC1
SMARCB1	transcription	CLIC1
SIRT6	transcription	CLIC1
STAT1	transcription	CLIC2
E2F6	transcription	CLIP2
THAP1	transcription	CLN3
USF1	transcription	CLN3
NFE2	transcription	CLN3
SIX5	transcription	CLPB
CTCF	transcription	CLPB
CEBPB	transcription	CLPB
CTCF	transcription	CLPB
GTF2B	transcription	CLPP
ELF1	transcription	CLPTM1L
RAD21	transcription	CLTB
EGR1	transcription	CLTC
ZBTB7A	transcription	CLTCL1
GATA2	transcription	CLUL1
TAL1	transcription	CLUL1
REST	transcription	CLVS1
STAT1	transcription	CMPK2
STAT1	transcription	CMPK2
STAT2	transcription	CMPK2
STAT2	transcription	CMPK2
GTF2B	transcription	CNN1
POLR3A	transcription	CNN2
THAP1	transcription	CNNM2
YY1	transcription	CNNM2
NRF1	transcription	CNO
SP1	transcription	CNOT1
FOS	transcription	CNOT1
NFYA	transcription	CNOT1
NFYB	transcription	CNOT1
SP1	transcription	CNOT3
SP2	transcription	CNOT3
FOS	transcription	CNOT3
IRF1	transcription	CNOT3
NFYA	transcription	CNOT3
NFYB	transcription	CNOT3
SP2	transcription	CNOT8
SIX5	transcription	CNPY2
SPI1	transcription	CNPY3
NFYB	transcription	CNPY3
SIN3A	transcription	CNST
SP2	transcription	CNST
MYC	transcription	CNST
MYC	transcription	CNST
NRF1	transcription	CNST
REST	transcription	CNTNAP2
ZBTB33	transcription	COASY
CHD2	transcription	COASY
YY1	transcription	COG1
YY1	transcription	COG1
CTCF	transcription	COG2
CTCFL	transcription	COG8
SP2	transcription	COG8
MAFK	transcription	COL16A1
TAL1	transcription	COL18A1
EGR1	transcription	COL6A4P1
RAD21	transcription	COL8A2
CTCF	transcription	COL8A2
CTCF	transcription	COL8A2
GABPA	transcription	COMMD2
USF1	transcription	COMMD4
GATA2	transcription	COMMD7
USF1	transcription	COMMD8
MAX	transcription	COMMD8
USF1	transcription	COMMD9
NFE2	transcription	COMMD9
BCL3	transcription	COMT
CTCFL	transcription	COMT
ETS1	transcription	COMT
FOSL1	transcription	COMT
[truncated: 15,583 more rows]
