# Supplementary material for: Inferring hidden causal relations between pathway members using reduced Google matrix of directed biological networks
Source: PLoS One. 2018 Jan 25;13(1):e0190812. doi: 10.1371/journal.pone.0190812 (PMC5784915; doi:10.1371/journal.pone.0190812)
Supplement: S1 File — Merged transcriptional and signaling networks are provided in Simple Interaction Format, and the lists of functionally related genes are provided as plain text files. (ZIP) [file pone.0190812.s001.zip › readme.txt]

1) merged transcriptional (TN) and signaling (SN) networks:

GM_SIGNOR.sif (TN from a normal lymphocyte GM12878 cell line and SN from SIGNOR database)
K562_SIGNOR.sif (TN from a leukimea cell line K562 and SN from SIGNOR database)

2) Three protein sets used in the Googlomics analysis

aktmtor_selected.txt - definition of AKT-MTOR pathway in ACSN database
cit7_selected.txt - proliferative signature from cancer data metaanalysis (PMID:25456126) 
e2f1targets_selected.txt - targets of E2F1 transcription factor from ACSN database
