# Supplementary material for: Inferring hidden causal relations between pathway members using reduced Google matrix of directed biological networks
Source: PLoS One. 2018 Jan 25;13(1):e0190812. doi: 10.1371/journal.pone.0190812 (PMC5784915; doi:10.1371/journal.pone.0190812)
Supplement: S2 File — (ZIP) [file pone.0190812.s002.zip]

Archive with 4 entries (4 files):
- GRN_aktmtor.cys
- GRN_cit7.cys
- GRN_E2F.cys
- readme.txt
