# Supplementary material for: Inferring hidden causal relations between pathway members using reduced Google matrix of directed biological networks
Source: PLoS One. 2018 Jan 25;13(1):e0190812. doi: 10.1371/journal.pone.0190812 (PMC5784915; doi:10.1371/journal.pone.0190812)
Supplement: S3 File — (XLSX) [file pone.0190812.s003.xlsx]

## Sheet: protein_analysis
PROTEIN	SIGNOR_IN	SIGNOR_OUT	SIGNOR_CONN	SIGNOR_PAGERANK	SIGNOR_PAGERANKVAL	SIGNOR_CHEIRANK	SIGNOR_CHEIRANKVAL	SIGNOR_RANK2D	GM_SIGNOR_IN	GM_SIGNOR_OUT	GM_SIGNOR_CONN	GM_SIGNOR_PAGERANK	GM_SIGNOR_PAGERANKVAL	GM_SIGNOR_CHEIRANK	GM_SIGNOR_CHEIRANKVAL	GM_SIGNOR_RANK2D	K562_SIGNOR_IN	K562_SIGNOR_OUT	K562_SIGNOR_CONN	K562_SIGNOR_PAGERANK	K562_SIGNOR_PAGERANKVAL	K562_SIGNOR_CHEIRANK	K562_SIGNOR_CHEIRANKVAL	K562_SIGNOR_RANK2D	PAGERANKVAL_RATIO	CHEIRANKVAL_RATIO	PAGERANK_RATIO	CHEIRANK_RATIO	PAGERANK_LOGRATIO	CHEIRANK_LOGRATIO	INDEGREE_LOGRATIO	OUTDEGREE_LOGRATIO	PAGERANK_RATIO_GM_SIGNOR	PAGERANK_RATIO_K562_SIGNOR	SIGNOR_INxPAGE	SIGNOR_OUTxCHEI	SIGNOR	GM	K562	GM_K562	SIGNOR_GM_K562	GM_ONLY	K562_ONLY	GM_OR_K563
42440	N/A	N/A	N/A	N/A	N/A	N/A	N/A	N/A	1	0	1	3621	-3.98037	3996	-4.31714	4172	N/A	N/A	N/A	N/A	N/A	N/A	N/A	N/A	#VALUE!	#VALUE!	#VALUE!	#VALUE!	#VALUE!	#VALUE!	#VALUE!	#VALUE!	#VALUE!	#VALUE!	#VALUE!	#VALUE!	0	1	0	0	0	1	0	1
42624	N/A	N/A	N/A	N/A	N/A	N/A	N/A	N/A	N/A	N/A	N/A	N/A	N/A	N/A	N/A	N/A	1	0	1	2606	-3.96669	3181	-4.37157	3205	#VALUE!	#VALUE!	#VALUE!	#VALUE!	#VALUE!	#VALUE!	#VALUE!	#VALUE!	#VALUE!	#VALUE!	#VALUE!	#VALUE!	0	0	1	0	0	0	1	1
42431	N/A	N/A	N/A	N/A	N/A	N/A	N/A	N/A	N/A	N/A	N/A	N/A	N/A	N/A	N/A	N/A	1	0	1	3173	-3.97482	4044	-4.37157	3724	#VALUE!	#VALUE!	#VALUE!	#VALUE!	#VALUE!	#VALUE!	#VALUE!	#VALUE!	#VALUE!	#VALUE!	#VALUE!	#VALUE!	0	0	1	0	0	0	1	1
42615	N/A	N/A	N/A	N/A	N/A	N/A	N/A	N/A	4	0	4	2583	-3.97316	3093	-4.31714	3161	N/A	N/A	N/A	N/A	N/A	N/A	N/A	N/A	#VALUE!	#VALUE!	#VALUE!	#VALUE!	#VALUE!	#VALUE!	#VALUE!	#VALUE!	#VALUE!	#VALUE!	#VALUE!	#VALUE!	0	1	0	0	0	1	0	1
42618	N/A	N/A	N/A	N/A	N/A	N/A	N/A	N/A	N/A	N/A	N/A	N/A	N/A	N/A	N/A	N/A	14	0	14	1540	-3.91078	3180	-4.37157	2209	#VALUE!	#VALUE!	#VALUE!	#VALUE!	#VALUE!	#VALUE!	#VALUE!	#VALUE!	#VALUE!	#VALUE!	#VALUE!	#VALUE!	0	0	1	0	0	0	1	1
42622	N/A	N/A	N/A	N/A	N/A	N/A	N/A	N/A	2	0	2	2567	-3.97296	3091	-4.31714	3153	N/A	N/A	N/A	N/A	N/A	N/A	N/A	N/A	#VALUE!	#VALUE!	#VALUE!	#VALUE!	#VALUE!	#VALUE!	#VALUE!	#VALUE!	#VALUE!	#VALUE!	#VALUE!	#VALUE!	0	1	0	0	0	1	0	1
AAAS	N/A	N/A	N/A	N/A	N/A	N/A	N/A	N/A	2	0	2	2917	-3.97748	5824	-4.31714	3481	N/A	N/A	N/A	N/A	N/A	N/A	N/A	N/A	#VALUE!	#VALUE!	#VALUE!	#VALUE!	#VALUE!	#VALUE!	#VALUE!	#VALUE!	#VALUE!	#VALUE!	#VALUE!	#VALUE!	0	1	0	0	0	1	0	1
AAMP	N/A	N/A	N/A	N/A	N/A	N/A	N/A	N/A	4	0	4	2779	-3.97565	5822	-4.31714	3349	N/A	N/A	N/A	N/A	N/A	N/A	N/A	N/A	#VALUE!	#VALUE!	#VALUE!	#VALUE!	#VALUE!	#VALUE!	#VALUE!	#VALUE!	#VALUE!	#VALUE!	#VALUE!	#VALUE!	0	1	0	0	0	1	0	1
ABCB10	N/A	N/A	N/A	N/A	N/A	N/A	N/A	N/A	N/A	N/A	N/A	N/A	N/A	N/A	N/A	N/A	4	0	4	2440	-3.96473	5813	-4.37157	3036	#VALUE!	#VALUE!	#VALUE!	#VALUE!	#VALUE!	#VALUE!	#VALUE!	#VALUE!	#VALUE!	#VALUE!	#VALUE!	#VALUE!	0	0	1	0	0	0	1	1
ABCC5	N/A	N/A	N/A	N/A	N/A	N/A	N/A	N/A	1	0	1	5092	-3.98169	5812	-4.31714	5502	N/A	N/A	N/A	N/A	N/A	N/A	N/A	N/A	#VALUE!	#VALUE!	#VALUE!	#VALUE!	#VALUE!	#VALUE!	#VALUE!	#VALUE!	#VALUE!	#VALUE!	#VALUE!	#VALUE!	0	1	0	0	0	1	0	1
ABCD2	N/A	N/A	N/A	N/A	N/A	N/A	N/A	N/A	2	0	2	1267	-3.87272	5811	-4.31714	1993	N/A	N/A	N/A	N/A	N/A	N/A	N/A	N/A	#VALUE!	#VALUE!	#VALUE!	#VALUE!	#VALUE!	#VALUE!	#VALUE!	#VALUE!	#VALUE!	#VALUE!	#VALUE!	#VALUE!	0	1	0	0	0	1	0	1
ABHD10	N/A	N/A	N/A	N/A	N/A	N/A	N/A	N/A	1	0	1	4739	-3.98141	5808	-4.31714	5073	N/A	N/A	N/A	N/A	N/A	N/A	N/A	N/A	#VALUE!	#VALUE!	#VALUE!	#VALUE!	#VALUE!	#VALUE!	#VALUE!	#VALUE!	#VALUE!	#VALUE!	#VALUE!	#VALUE!	0	1	0	0	0	1	0	1
ABHD5	N/A	N/A	N/A	N/A	N/A	N/A	N/A	N/A	N/A	N/A	N/A	N/A	N/A	N/A	N/A	N/A	2	0	2	3122	-3.97464	5807	-4.37157	3685	#VALUE!	#VALUE!	#VALUE!	#VALUE!	#VALUE!	#VALUE!	#VALUE!	#VALUE!	#VALUE!	#VALUE!	#VALUE!	#VALUE!	0	0	1	0	0	0	1	1
ABHD8	N/A	N/A	N/A	N/A	N/A	N/A	N/A	N/A	1	0	1	4189	-3.98117	5806	-4.31714	4604	N/A	N/A	N/A	N/A	N/A	N/A	N/A	N/A	#VALUE!	#VALUE!	#VALUE!	#VALUE!	#VALUE!	#VALUE!	#VALUE!	#VALUE!	#VALUE!	#VALUE!	#VALUE!	#VALUE!	0	1	0	0	0	1	0	1
ABI2	N/A	N/A	N/A	N/A	N/A	N/A	N/A	N/A	1	0	1	3038	-3.97791	5805	-4.31714	3520	N/A	N/A	N/A	N/A	N/A	N/A	N/A	N/A	#VALUE!	#VALUE!	#VALUE!	#VALUE!	#VALUE!	#VALUE!	#VALUE!	#VALUE!	#VALUE!	#VALUE!	#VALUE!	#VALUE!	0	1	0	0	0	1	0	1
ABI3	N/A	N/A	N/A	N/A	N/A	N/A	N/A	N/A	1	0	1	5013	-3.98161	5804	-4.31714	5369	N/A	N/A	N/A	N/A	N/A	N/A	N/A	N/A	#VALUE!	#VALUE!	#VALUE!	#VALUE!	#VALUE!	#VALUE!	#VALUE!	#VALUE!	#VALUE!	#VALUE!	#VALUE!	#VALUE!	0	1	0	0	0	1	0	1
ABLIM3	N/A	N/A	N/A	N/A	N/A	N/A	N/A	N/A	1	0	1	3125	-3.97822	5802	-4.31714	3645	N/A	N/A	N/A	N/A	N/A	N/A	N/A	N/A	#VALUE!	#VALUE!	#VALUE!	#VALUE!	#VALUE!	#VALUE!	#VALUE!	#VALUE!	#VALUE!	#VALUE!	#VALUE!	#VALUE!	0	1	0	0	0	1	0	1
ABR	N/A	N/A	N/A	N/A	N/A	N/A	N/A	N/A	1	0	1	5343	-3.98202	5801	-4.31714	5581	N/A	N/A	N/A	N/A	N/A	N/A	N/A	N/A	#VALUE!	#VALUE!	#VALUE!	#VALUE!	#VALUE!	#VALUE!	#VALUE!	#VALUE!	#VALUE!	#VALUE!	#VALUE!	#VALUE!	0	1	0	0	0	1	0	1
ABTB2	N/A	N/A	N/A	N/A	N/A	N/A	N/A	N/A	1	0	1	3982	-3.98095	5799	-4.31714	4456	N/A	N/A	N/A	N/A	N/A	N/A	N/A	N/A	#VALUE!	#VALUE!	#VALUE!	#VALUE!	#VALUE!	#VALUE!	#VALUE!	#VALUE!	#VALUE!	#VALUE!	#VALUE!	#VALUE!	0	1	0	0	0	1	0	1
ACAA1	N/A	N/A	N/A	N/A	N/A	N/A	N/A	N/A	N/A	N/A	N/A	N/A	N/A	N/A	N/A	N/A	1	0	1	4081	-3.97801	5804	-4.37157	4556	#VALUE!	#VALUE!	#VALUE!	#VALUE!	#VALUE!	#VALUE!	#VALUE!	#VALUE!	#VALUE!	#VALUE!	#VALUE!	#VALUE!	0	0	1	0	0	0	1	1
ACAD8	N/A	N/A	N/A	N/A	N/A	N/A	N/A	N/A	1	0	1	5089	-3.98169	5797	-4.31714	5505	N/A	N/A	N/A	N/A	N/A	N/A	N/A	N/A	#VALUE!	#VALUE!	#VALUE!	#VALUE!	#VALUE!	#VALUE!	#VALUE!	#VALUE!	#VALUE!	#VALUE!	#VALUE!	#VALUE!	0	1	0	0	0	1	0	1
ACAD9	N/A	N/A	N/A	N/A	N/A	N/A	N/A	N/A	N/A	N/A	N/A	N/A	N/A	N/A	N/A	N/A	1	0	1	4808	-3.97876	5802	-4.37157	5238	#VALUE!	#VALUE!	#VALUE!	#VALUE!	#VALUE!	#VALUE!	#VALUE!	#VALUE!	#VALUE!	#VALUE!	#VALUE!	#VALUE!	0	0	1	0	0	0	1	1
ACADSB	N/A	N/A	N/A	N/A	N/A	N/A	N/A	N/A	1	0	1	4412	-3.98133	5796	-4.31714	4857	N/A	N/A	N/A	N/A	N/A	N/A	N/A	N/A	#VALUE!	#VALUE!	#VALUE!	#VALUE!	#VALUE!	#VALUE!	#VALUE!	#VALUE!	#VALUE!	#VALUE!	#VALUE!	#VALUE!	0	1	0	0	0	1	0	1
ACADVL	N/A	N/A	N/A	N/A	N/A	N/A	N/A	N/A	1	0	1	5088	-3.98169	5795	-4.31714	5506	N/A	N/A	N/A	N/A	N/A	N/A	N/A	N/A	#VALUE!	#VALUE!	#VALUE!	#VALUE!	#VALUE!	#VALUE!	#VALUE!	#VALUE!	#VALUE!	#VALUE!	#VALUE!	#VALUE!	0	1	0	0	0	1	0	1
ACAP3	N/A	N/A	N/A	N/A	N/A	N/A	N/A	N/A	N/A	N/A	N/A	N/A	N/A	N/A	N/A	N/A	1	0	1	2530	-3.96512	5800	-4.37157	3081	#VALUE!	#VALUE!	#VALUE!	#VALUE!	#VALUE!	#VALUE!	#VALUE!	#VALUE!	#VALUE!	#VALUE!	#VALUE!	#VALUE!	0	0	1	0	0	0	1	1
ACCN2	N/A	N/A	N/A	N/A	N/A	N/A	N/A	N/A	N/A	N/A	N/A	N/A	N/A	N/A	N/A	N/A	2	0	2	2878	-3.97155	5797	-4.37157	3422	#VALUE!	#VALUE!	#VALUE!	#VALUE!	#VALUE!	#VALUE!	#VALUE!	#VALUE!	#VALUE!	#VALUE!	#VALUE!	#VALUE!	0	0	1	0	0	0	1	1
ACCN3	N/A	N/A	N/A	N/A	N/A	N/A	N/A	N/A	N/A	N/A	N/A	N/A	N/A	N/A	N/A	N/A	1	0	1	4299	-3.97845	5796	-4.37157	4767	#VALUE!	#VALUE!	#VALUE!	#VALUE!	#VALUE!	#VALUE!	#VALUE!	#VALUE!	#VALUE!	#VALUE!	#VALUE!	#VALUE!	0	0	1	0	0	0	1	1
ACCN4	N/A	N/A	N/A	N/A	N/A	N/A	N/A	N/A	N/A	N/A	N/A	N/A	N/A	N/A	N/A	N/A	2	0	2	2818	-3.97088	5795	-4.37157	3399	#VALUE!	#VALUE!	#VALUE!	#VALUE!	#VALUE!	#VALUE!	#VALUE!	#VALUE!	#VALUE!	#VALUE!	#VALUE!	#VALUE!	0	0	1	0	0	0	1	1
ACHE	N/A	N/A	N/A	N/A	N/A	N/A	N/A	N/A	N/A	N/A	N/A	N/A	N/A	N/A	N/A	N/A	2	0	2	3440	-3.97628	5794	-4.37157	3991	#VALUE!	#VALUE!	#VALUE!	#VALUE!	#VALUE!	#VALUE!	#VALUE!	#VALUE!	#VALUE!	#VALUE!	#VALUE!	#VALUE!	0	0	1	0	0	0	1	1
ACLY	N/A	N/A	N/A	N/A	N/A	N/A	N/A	N/A	N/A	N/A	N/A	N/A	N/A	N/A	N/A	N/A	1	0	1	4429	-3.97858	5793	-4.37157	4914	#VALUE!	#VALUE!	#VALUE!	#VALUE!	#VALUE!	#VALUE!	#VALUE!	#VALUE!	#VALUE!	#VALUE!	#VALUE!	#VALUE!	0	0	1	0	0	0	1	1
ACP1	N/A	N/A	N/A	N/A	N/A	N/A	N/A	N/A	2	0	2	2453	-3.97198	5790	-4.31714	3032	N/A	N/A	N/A	N/A	N/A	N/A	N/A	N/A	#VALUE!	#VALUE!	#VALUE!	#VALUE!	#VALUE!	#VALUE!	#VALUE!	#VALUE!	#VALUE!	#VALUE!	#VALUE!	#VALUE!	0	1	0	0	0	1	0	1
ACP5	N/A	N/A	N/A	N/A	N/A	N/A	N/A	N/A	1	0	1	5012	-3.98161	5788	-4.31714	5370	N/A	N/A	N/A	N/A	N/A	N/A	N/A	N/A	#VALUE!	#VALUE!	#VALUE!	#VALUE!	#VALUE!	#VALUE!	#VALUE!	#VALUE!	#VALUE!	#VALUE!	#VALUE!	#VALUE!	0	1	0	0	0	1	0	1
ACP6	N/A	N/A	N/A	N/A	N/A	N/A	N/A	N/A	1	0	1	5087	-3.98169	5787	-4.31714	5507	N/A	N/A	N/A	N/A	N/A	N/A	N/A	N/A	#VALUE!	#VALUE!	#VALUE!	#VALUE!	#VALUE!	#VALUE!	#VALUE!	#VALUE!	#VALUE!	#VALUE!	#VALUE!	#VALUE!	0	1	0	0	0	1	0	1
ACPT	N/A	N/A	N/A	N/A	N/A	N/A	N/A	N/A	N/A	N/A	N/A	N/A	N/A	N/A	N/A	N/A	1	0	1	3116	-3.97461	5790	-4.37157	3656	#VALUE!	#VALUE!	#VALUE!	#VALUE!	#VALUE!	#VALUE!	#VALUE!	#VALUE!	#VALUE!	#VALUE!	#VALUE!	#VALUE!	0	0	1	0	0	0	1	1
ACSL4	N/A	N/A	N/A	N/A	N/A	N/A	N/A	N/A	N/A	N/A	N/A	N/A	N/A	N/A	N/A	N/A	1	0	1	3590	-3.97665	5788	-4.37157	4040	#VALUE!	#VALUE!	#VALUE!	#VALUE!	#VALUE!	#VALUE!	#VALUE!	#VALUE!	#VALUE!	#VALUE!	#VALUE!	#VALUE!	0	0	1	0	0	0	1	1
ACSS2	N/A	N/A	N/A	N/A	N/A	N/A	N/A	N/A	1	0	1	3981	-3.98095	5785	-4.31714	4457	N/A	N/A	N/A	N/A	N/A	N/A	N/A	N/A	#VALUE!	#VALUE!	#VALUE!	#VALUE!	#VALUE!	#VALUE!	#VALUE!	#VALUE!	#VALUE!	#VALUE!	#VALUE!	#VALUE!	0	1	0	0	0	1	0	1
ACTL6B	N/A	N/A	N/A	N/A	N/A	N/A	N/A	N/A	N/A	N/A	N/A	N/A	N/A	N/A	N/A	N/A	2	0	2	3081	-3.97423	5784	-4.37157	3647	#VALUE!	#VALUE!	#VALUE!	#VALUE!	#VALUE!	#VALUE!	#VALUE!	#VALUE!	#VALUE!	#VALUE!	#VALUE!	#VALUE!	0	0	1	0	0	0	1	1
ACTN2	N/A	N/A	N/A	N/A	N/A	N/A	N/A	N/A	N/A	N/A	N/A	N/A	N/A	N/A	N/A	N/A	1	0	1	4807	-3.97876	5783	-4.37157	5239	#VALUE!	#VALUE!	#VALUE!	#VALUE!	#VALUE!	#VALUE!	#VALUE!	#VALUE!	#VALUE!	#VALUE!	#VALUE!	#VALUE!	0	0	1	0	0	0	1	1
ACTR1B	N/A	N/A	N/A	N/A	N/A	N/A	N/A	N/A	N/A	N/A	N/A	N/A	N/A	N/A	N/A	N/A	1	0	1	1928	-3.94834	5781	-4.37157	2534	#VALUE!	#VALUE!	#VALUE!	#VALUE!	#VALUE!	#VALUE!	#VALUE!	#VALUE!	#VALUE!	#VALUE!	#VALUE!	#VALUE!	0	0	1	0	0	0	1	1
ACTR3B	N/A	N/A	N/A	N/A	N/A	N/A	N/A	N/A	N/A	N/A	N/A	N/A	N/A	N/A	N/A	N/A	2	0	2	3781	-3.97726	5780	-4.37157	4270	#VALUE!	#VALUE!	#VALUE!	#VALUE!	#VALUE!	#VALUE!	#VALUE!	#VALUE!	#VALUE!	#VALUE!	#VALUE!	#VALUE!	0	0	1	0	0	0	1	1
ACTR3C	N/A	N/A	N/A	N/A	N/A	N/A	N/A	N/A	N/A	N/A	N/A	N/A	N/A	N/A	N/A	N/A	1	0	1	4633	-3.97866	5779	-4.37157	5092	#VALUE!	#VALUE!	#VALUE!	#VALUE!	#VALUE!	#VALUE!	#VALUE!	#VALUE!	#VALUE!	#VALUE!	#VALUE!	#VALUE!	0	0	1	0	0	0	1	1
ACYP1	N/A	N/A	N/A	N/A	N/A	N/A	N/A	N/A	1	0	1	4188	-3.98117	5777	-4.31714	4605	N/A	N/A	N/A	N/A	N/A	N/A	N/A	N/A	#VALUE!	#VALUE!	#VALUE!	#VALUE!	#VALUE!	#VALUE!	#VALUE!	#VALUE!	#VALUE!	#VALUE!	#VALUE!	#VALUE!	0	1	0	0	0	1	0	1
ADAMTSL4	N/A	N/A	N/A	N/A	N/A	N/A	N/A	N/A	N/A	N/A	N/A	N/A	N/A	N/A	N/A	N/A	1	0	1	4632	-3.97866	5777	-4.37157	5093	#VALUE!	#VALUE!	#VALUE!	#VALUE!	#VALUE!	#VALUE!	#VALUE!	#VALUE!	#VALUE!	#VALUE!	#VALUE!	#VALUE!	0	0	1	0	0	0	1	1
ADAMTSL5	N/A	N/A	N/A	N/A	N/A	N/A	N/A	N/A	N/A	N/A	N/A	N/A	N/A	N/A	N/A	N/A	1	0	1	4631	-3.97866	5776	-4.37157	5094	#VALUE!	#VALUE!	#VALUE!	#VALUE!	#VALUE!	#VALUE!	#VALUE!	#VALUE!	#VALUE!	#VALUE!	#VALUE!	#VALUE!	0	0	1	0	0	0	1	1
ADARB1	N/A	N/A	N/A	N/A	N/A	N/A	N/A	N/A	N/A	N/A	N/A	N/A	N/A	N/A	N/A	N/A	4	0	4	2156	-3.95939	5774	-4.37157	2763	#VALUE!	#VALUE!	#VALUE!	#VALUE!	#VALUE!	#VALUE!	#VALUE!	#VALUE!	#VALUE!	#VALUE!	#VALUE!	#VALUE!	0	0	1	0	0	0	1	1
ADARB2	N/A	N/A	N/A	N/A	N/A	N/A	N/A	N/A	1	0	1	5011	-3.98161	5775	-4.31714	5371	N/A	N/A	N/A	N/A	N/A	N/A	N/A	N/A	#VALUE!	#VALUE!	#VALUE!	#VALUE!	#VALUE!	#VALUE!	#VALUE!	#VALUE!	#VALUE!	#VALUE!	#VALUE!	#VALUE!	0	1	0	0	0	1	0	1
ADAT1	N/A	N/A	N/A	N/A	N/A	N/A	N/A	N/A	N/A	N/A	N/A	N/A	N/A	N/A	N/A	N/A	1	0	1	4236	-3.97845	5773	-4.37157	4705	#VALUE!	#VALUE!	#VALUE!	#VALUE!	#VALUE!	#VALUE!	#VALUE!	#VALUE!	#VALUE!	#VALUE!	#VALUE!	#VALUE!	0	0	1	0	0	0	1	1
ADK	N/A	N/A	N/A	N/A	N/A	N/A	N/A	N/A	N/A	N/A	N/A	N/A	N/A	N/A	N/A	N/A	1	0	1	4945	-3.97899	5766	-4.37157	5378	#VALUE!	#VALUE!	#VALUE!	#VALUE!	#VALUE!	#VALUE!	#VALUE!	#VALUE!	#VALUE!	#VALUE!	#VALUE!	#VALUE!	0	0	1	0	0	0	1	1
ADM	N/A	N/A	N/A	N/A	N/A	N/A	N/A	N/A	1	0	1	3554	-3.98028	5769	-4.31714	4064	N/A	N/A	N/A	N/A	N/A	N/A	N/A	N/A	#VALUE!	#VALUE!	#VALUE!	#VALUE!	#VALUE!	#VALUE!	#VALUE!	#VALUE!	#VALUE!	#VALUE!	#VALUE!	#VALUE!	0	1	0	0	0	1	0	1
ADORA2A	N/A	N/A	N/A	N/A	N/A	N/A	N/A	N/A	1	0	1	2690	-3.97409	5768	-4.31714	3253	N/A	N/A	N/A	N/A	N/A	N/A	N/A	N/A	#VALUE!	#VALUE!	#VALUE!	#VALUE!	#VALUE!	#VALUE!	#VALUE!	#VALUE!	#VALUE!	#VALUE!	#VALUE!	#VALUE!	0	1	0	0	0	1	0	1
ADORA3	N/A	N/A	N/A	N/A	N/A	N/A	N/A	N/A	1	0	1	4076	-3.98115	5767	-4.31714	4509	N/A	N/A	N/A	N/A	N/A	N/A	N/A	N/A	#VALUE!	#VALUE!	#VALUE!	#VALUE!	#VALUE!	#VALUE!	#VALUE!	#VALUE!	#VALUE!	#VALUE!	#VALUE!	#VALUE!	0	1	0	0	0	1	0	1
ADRBK2	N/A	N/A	N/A	N/A	N/A	N/A	N/A	N/A	1	0	1	5009	-3.98161	5763	-4.31714	5372	N/A	N/A	N/A	N/A	N/A	N/A	N/A	N/A	#VALUE!	#VALUE!	#VALUE!	#VALUE!	#VALUE!	#VALUE!	#VALUE!	#VALUE!	#VALUE!	#VALUE!	#VALUE!	#VALUE!	0	1	0	0	0	1	0	1
ADSL	N/A	N/A	N/A	N/A	N/A	N/A	N/A	N/A	1	0	1	4340	-3.98124	5761	-4.31714	4709	N/A	N/A	N/A	N/A	N/A	N/A	N/A	N/A	#VALUE!	#VALUE!	#VALUE!	#VALUE!	#VALUE!	#VALUE!	#VALUE!	#VALUE!	#VALUE!	#VALUE!	#VALUE!	#VALUE!	0	1	0	0	0	1	0	1
ADSS	N/A	N/A	N/A	N/A	N/A	N/A	N/A	N/A	1	0	1	5086	-3.98169	5760	-4.31714	5508	N/A	N/A	N/A	N/A	N/A	N/A	N/A	N/A	#VALUE!	#VALUE!	#VALUE!	#VALUE!	#VALUE!	#VALUE!	#VALUE!	#VALUE!	#VALUE!	#VALUE!	#VALUE!	#VALUE!	0	1	0	0	0	1	0	1
AFF3	N/A	N/A	N/A	N/A	N/A	N/A	N/A	N/A	3	0	3	2379	-3.97007	5759	-4.31714	2962	N/A	N/A	N/A	N/A	N/A	N/A	N/A	N/A	#VALUE!	#VALUE!	#VALUE!	#VALUE!	#VALUE!	#VALUE!	#VALUE!	#VALUE!	#VALUE!	#VALUE!	#VALUE!	#VALUE!	0	1	0	0	0	1	0	1
AFG3L1	N/A	N/A	N/A	N/A	N/A	N/A	N/A	N/A	1	0	1	4736	-3.98141	5757	-4.31714	5075	N/A	N/A	N/A	N/A	N/A	N/A	N/A	N/A	#VALUE!	#VALUE!	#VALUE!	#VALUE!	#VALUE!	#VALUE!	#VALUE!	#VALUE!	#VALUE!	#VALUE!	#VALUE!	#VALUE!	0	1	0	0	0	1	0	1
AFTPH	N/A	N/A	N/A	N/A	N/A	N/A	N/A	N/A	N/A	N/A	N/A	N/A	N/A	N/A	N/A	N/A	1	0	1	4671	-3.97867	5760	-4.37157	5150	#VALUE!	#VALUE!	#VALUE!	#VALUE!	#VALUE!	#VALUE!	#VALUE!	#VALUE!	#VALUE!	#VALUE!	#VALUE!	#VALUE!	0	0	1	0	0	0	1	1
AGA	N/A	N/A	N/A	N/A	N/A	N/A	N/A	N/A	1	0	1	4411	-3.98133	5756	-4.31714	4858	N/A	N/A	N/A	N/A	N/A	N/A	N/A	N/A	#VALUE!	#VALUE!	#VALUE!	#VALUE!	#VALUE!	#VALUE!	#VALUE!	#VALUE!	#VALUE!	#VALUE!	#VALUE!	#VALUE!	0	1	0	0	0	1	0	1
AGAP3	N/A	N/A	N/A	N/A	N/A	N/A	N/A	N/A	N/A	N/A	N/A	N/A	N/A	N/A	N/A	N/A	1	0	1	4630	-3.97866	5759	-4.37157	5095	#VALUE!	#VALUE!	#VALUE!	#VALUE!	#VALUE!	#VALUE!	#VALUE!	#VALUE!	#VALUE!	#VALUE!	#VALUE!	#VALUE!	0	0	1	0	0	0	1	1
AGBL3	N/A	N/A	N/A	N/A	N/A	N/A	N/A	N/A	N/A	N/A	N/A	N/A	N/A	N/A	N/A	N/A	1	0	1	4235	-3.97845	5758	-4.37157	4706	#VALUE!	#VALUE!	#VALUE!	#VALUE!	#VALUE!	#VALUE!	#VALUE!	#VALUE!	#VALUE!	#VALUE!	#VALUE!	#VALUE!	0	0	1	0	0	0	1	1
AGFG1	N/A	N/A	N/A	N/A	N/A	N/A	N/A	N/A	1	0	1	5340	-3.98202	5754	-4.31714	5584	N/A	N/A	N/A	N/A	N/A	N/A	N/A	N/A	#VALUE!	#VALUE!	#VALUE!	#VALUE!	#VALUE!	#VALUE!	#VALUE!	#VALUE!	#VALUE!	#VALUE!	#VALUE!	#VALUE!	0	1	0	0	0	1	0	1
AGFG2	N/A	N/A	N/A	N/A	N/A	N/A	N/A	N/A	N/A	N/A	N/A	N/A	N/A	N/A	N/A	N/A	4	0	4	2900	-3.97174	5756	-4.37157	3474	#VALUE!	#VALUE!	#VALUE!	#VALUE!	#VALUE!	#VALUE!	#VALUE!	#VALUE!	#VALUE!	#VALUE!	#VALUE!	#VALUE!	0	0	1	0	0	0	1	1
AGPAT3	N/A	N/A	N/A	N/A	N/A	N/A	N/A	N/A	1	0	1	5008	-3.98161	5752	-4.31714	5373	N/A	N/A	N/A	N/A	N/A	N/A	N/A	N/A	#VALUE!	#VALUE!	#VALUE!	#VALUE!	#VALUE!	#VALUE!	#VALUE!	#VALUE!	#VALUE!	#VALUE!	#VALUE!	#VALUE!	0	1	0	0	0	1	0	1
AGRN	N/A	N/A	N/A	N/A	N/A	N/A	N/A	N/A	N/A	N/A	N/A	N/A	N/A	N/A	N/A	N/A	2	0	2	1969	-3.94895	5754	-4.37157	2552	#VALUE!	#VALUE!	#VALUE!	#VALUE!	#VALUE!	#VALUE!	#VALUE!	#VALUE!	#VALUE!	#VALUE!	#VALUE!	#VALUE!	0	0	1	0	0	0	1	1
AGRP	N/A	N/A	N/A	N/A	N/A	N/A	N/A	N/A	1	0	1	3326	-3.97943	5751	-4.31714	3868	N/A	N/A	N/A	N/A	N/A	N/A	N/A	N/A	#VALUE!	#VALUE!	#VALUE!	#VALUE!	#VALUE!	#VALUE!	#VALUE!	#VALUE!	#VALUE!	#VALUE!	#VALUE!	#VALUE!	0	1	0	0	0	1	0	1
AGTRAP	N/A	N/A	N/A	N/A	N/A	N/A	N/A	N/A	N/A	N/A	N/A	N/A	N/A	N/A	N/A	N/A	1	0	1	4388	-3.97855	5753	-4.37157	4828	#VALUE!	#VALUE!	#VALUE!	#VALUE!	#VALUE!	#VALUE!	#VALUE!	#VALUE!	#VALUE!	#VALUE!	#VALUE!	#VALUE!	0	0	1	0	0	0	1	1
AHNAK	N/A	N/A	N/A	N/A	N/A	N/A	N/A	N/A	2	0	2	3417	-3.98	5746	-4.31714	3957	N/A	N/A	N/A	N/A	N/A	N/A	N/A	N/A	#VALUE!	#VALUE!	#VALUE!	#VALUE!	#VALUE!	#VALUE!	#VALUE!	#VALUE!	#VALUE!	#VALUE!	#VALUE!	#VALUE!	0	1	0	0	0	1	0	1
AHSA1	N/A	N/A	N/A	N/A	N/A	N/A	N/A	N/A	2	0	2	3869	-3.98041	5745	-4.31714	4282	N/A	N/A	N/A	N/A	N/A	N/A	N/A	N/A	#VALUE!	#VALUE!	#VALUE!	#VALUE!	#VALUE!	#VALUE!	#VALUE!	#VALUE!	#VALUE!	#VALUE!	#VALUE!	#VALUE!	0	1	0	0	0	1	0	1
AIF1L	N/A	N/A	N/A	N/A	N/A	N/A	N/A	N/A	N/A	N/A	N/A	N/A	N/A	N/A	N/A	N/A	27	0	27	942	-3.78387	5747	-4.37157	1799	#VALUE!	#VALUE!	#VALUE!	#VALUE!	#VALUE!	#VALUE!	#VALUE!	#VALUE!	#VALUE!	#VALUE!	#VALUE!	#VALUE!	0	0	1	0	0	0	1	1
AIMP2	N/A	N/A	N/A	N/A	N/A	N/A	N/A	N/A	N/A	N/A	N/A	N/A	N/A	N/A	N/A	N/A	4	0	4	2190	-3.96064	5745	-4.37157	2797	#VALUE!	#VALUE!	#VALUE!	#VALUE!	#VALUE!	#VALUE!	#VALUE!	#VALUE!	#VALUE!	#VALUE!	#VALUE!	#VALUE!	0	0	1	0	0	0	1	1
AIP	N/A	N/A	N/A	N/A	N/A	N/A	N/A	N/A	N/A	N/A	N/A	N/A	N/A	N/A	N/A	N/A	3	0	3	3404	-3.97563	5744	-4.37157	3955	#VALUE!	#VALUE!	#VALUE!	#VALUE!	#VALUE!	#VALUE!	#VALUE!	#VALUE!	#VALUE!	#VALUE!	#VALUE!	#VALUE!	0	0	1	0	0	0	1	1
AKAP2	N/A	N/A	N/A	N/A	N/A	N/A	N/A	N/A	1	0	1	5007	-3.98161	5738	-4.31714	5374	N/A	N/A	N/A	N/A	N/A	N/A	N/A	N/A	#VALUE!	#VALUE!	#VALUE!	#VALUE!	#VALUE!	#VALUE!	#VALUE!	#VALUE!	#VALUE!	#VALUE!	#VALUE!	#VALUE!	0	1	0	0	0	1	0	1
AKAP8	N/A	N/A	N/A	N/A	N/A	N/A	N/A	N/A	N/A	N/A	N/A	N/A	N/A	N/A	N/A	N/A	1	0	1	5333	-3.97941	5740	-4.37157	5773	#VALUE!	#VALUE!	#VALUE!	#VALUE!	#VALUE!	#VALUE!	#VALUE!	#VALUE!	#VALUE!	#VALUE!	#VALUE!	#VALUE!	0	0	1	0	0	0	1	1
AKD1	N/A	N/A	N/A	N/A	N/A	N/A	N/A	N/A	N/A	N/A	N/A	N/A	N/A	N/A	N/A	N/A	1	0	1	4670	-3.97867	5738	-4.37157	5151	#VALUE!	#VALUE!	#VALUE!	#VALUE!	#VALUE!	#VALUE!	#VALUE!	#VALUE!	#VALUE!	#VALUE!	#VALUE!	#VALUE!	0	0	1	0	0	0	1	1
AKIRIN2	N/A	N/A	N/A	N/A	N/A	N/A	N/A	N/A	2	0	2	3868	-3.98041	5736	-4.31714	4283	N/A	N/A	N/A	N/A	N/A	N/A	N/A	N/A	#VALUE!	#VALUE!	#VALUE!	#VALUE!	#VALUE!	#VALUE!	#VALUE!	#VALUE!	#VALUE!	#VALUE!	#VALUE!	#VALUE!	0	1	0	0	0	1	0	1
AKR1A1	N/A	N/A	N/A	N/A	N/A	N/A	N/A	N/A	N/A	N/A	N/A	N/A	N/A	N/A	N/A	N/A	2	0	2	2309	-3.9627	5737	-4.37157	2883	#VALUE!	#VALUE!	#VALUE!	#VALUE!	#VALUE!	#VALUE!	#VALUE!	#VALUE!	#VALUE!	#VALUE!	#VALUE!	#VALUE!	0	0	1	0	0	0	1	1
AKR1E2	N/A	N/A	N/A	N/A	N/A	N/A	N/A	N/A	N/A	N/A	N/A	N/A	N/A	N/A	N/A	N/A	1	0	1	5332	-3.97941	5736	-4.37157	5774	#VALUE!	#VALUE!	#VALUE!	#VALUE!	#VALUE!	#VALUE!	#VALUE!	#VALUE!	#VALUE!	#VALUE!	#VALUE!	#VALUE!	0	0	1	0	0	0	1	1
AKR7A2	N/A	N/A	N/A	N/A	N/A	N/A	N/A	N/A	N/A	N/A	N/A	N/A	N/A	N/A	N/A	N/A	2	0	2	3240	-3.97502	5735	-4.37157	3793	#VALUE!	#VALUE!	#VALUE!	#VALUE!	#VALUE!	#VALUE!	#VALUE!	#VALUE!	#VALUE!	#VALUE!	#VALUE!	#VALUE!	0	0	1	0	0	0	1	1
ALAD	N/A	N/A	N/A	N/A	N/A	N/A	N/A	N/A	1	0	1	5339	-3.98202	5733	-4.31714	5585	N/A	N/A	N/A	N/A	N/A	N/A	N/A	N/A	#VALUE!	#VALUE!	#VALUE!	#VALUE!	#VALUE!	#VALUE!	#VALUE!	#VALUE!	#VALUE!	#VALUE!	#VALUE!	#VALUE!	0	1	0	0	0	1	0	1
ALCAM	N/A	N/A	N/A	N/A	N/A	N/A	N/A	N/A	1	0	1	3979	-3.98095	5732	-4.31714	4459	N/A	N/A	N/A	N/A	N/A	N/A	N/A	N/A	#VALUE!	#VALUE!	#VALUE!	#VALUE!	#VALUE!	#VALUE!	#VALUE!	#VALUE!	#VALUE!	#VALUE!	#VALUE!	#VALUE!	0	1	0	0	0	1	0	1
ALDH16A1	N/A	N/A	N/A	N/A	N/A	N/A	N/A	N/A	N/A	N/A	N/A	N/A	N/A	N/A	N/A	N/A	1	0	1	4999	-3.97916	5732	-4.37157	5448	#VALUE!	#VALUE!	#VALUE!	#VALUE!	#VALUE!	#VALUE!	#VALUE!	#VALUE!	#VALUE!	#VALUE!	#VALUE!	#VALUE!	0	0	1	0	0	0	1	1
ALDH3A2	N/A	N/A	N/A	N/A	N/A	N/A	N/A	N/A	1	0	1	3742	-3.98037	5730	-4.31714	4227	N/A	N/A	N/A	N/A	N/A	N/A	N/A	N/A	#VALUE!	#VALUE!	#VALUE!	#VALUE!	#VALUE!	#VALUE!	#VALUE!	#VALUE!	#VALUE!	#VALUE!	#VALUE!	#VALUE!	0	1	0	0	0	1	0	1
ALDOA	N/A	N/A	N/A	N/A	N/A	N/A	N/A	N/A	N/A	N/A	N/A	N/A	N/A	N/A	N/A	N/A	1	0	1	4806	-3.97876	5730	-4.37157	5240	#VALUE!	#VALUE!	#VALUE!	#VALUE!	#VALUE!	#VALUE!	#VALUE!	#VALUE!	#VALUE!	#VALUE!	#VALUE!	#VALUE!	0	0	1	0	0	0	1	1
ALDOC	N/A	N/A	N/A	N/A	N/A	N/A	N/A	N/A	N/A	N/A	N/A	N/A	N/A	N/A	N/A	N/A	1	0	1	4428	-3.97858	5729	-4.37157	4915	#VALUE!	#VALUE!	#VALUE!	#VALUE!	#VALUE!	#VALUE!	#VALUE!	#VALUE!	#VALUE!	#VALUE!	#VALUE!	#VALUE!	0	0	1	0	0	0	1	1
ALG1	N/A	N/A	N/A	N/A	N/A	N/A	N/A	N/A	1	0	1	3741	-3.98037	5729	-4.31714	4228	N/A	N/A	N/A	N/A	N/A	N/A	N/A	N/A	#VALUE!	#VALUE!	#VALUE!	#VALUE!	#VALUE!	#VALUE!	#VALUE!	#VALUE!	#VALUE!	#VALUE!	#VALUE!	#VALUE!	0	1	0	0	0	1	0	1
ALG10B	N/A	N/A	N/A	N/A	N/A	N/A	N/A	N/A	1	0	1	4339	-3.98124	5728	-4.31714	4710	N/A	N/A	N/A	N/A	N/A	N/A	N/A	N/A	#VALUE!	#VALUE!	#VALUE!	#VALUE!	#VALUE!	#VALUE!	#VALUE!	#VALUE!	#VALUE!	#VALUE!	#VALUE!	#VALUE!	0	1	0	0	0	1	0	1
ALG5	N/A	N/A	N/A	N/A	N/A	N/A	N/A	N/A	1	0	1	5338	-3.98202	5725	-4.31714	5586	N/A	N/A	N/A	N/A	N/A	N/A	N/A	N/A	#VALUE!	#VALUE!	#VALUE!	#VALUE!	#VALUE!	#VALUE!	#VALUE!	#VALUE!	#VALUE!	#VALUE!	#VALUE!	#VALUE!	0	1	0	0	0	1	0	1
ALKBH2	N/A	N/A	N/A	N/A	N/A	N/A	N/A	N/A	1	0	1	5337	-3.98202	5723	-4.31714	5587	N/A	N/A	N/A	N/A	N/A	N/A	N/A	N/A	#VALUE!	#VALUE!	#VALUE!	#VALUE!	#VALUE!	#VALUE!	#VALUE!	#VALUE!	#VALUE!	#VALUE!	#VALUE!	#VALUE!	0	1	0	0	0	1	0	1
ALKBH4	N/A	N/A	N/A	N/A	N/A	N/A	N/A	N/A	N/A	N/A	N/A	N/A	N/A	N/A	N/A	N/A	1	0	1	3589	-3.97665	5724	-4.37157	4041	#VALUE!	#VALUE!	#VALUE!	#VALUE!	#VALUE!	#VALUE!	#VALUE!	#VALUE!	#VALUE!	#VALUE!	#VALUE!	#VALUE!	0	0	1	0	0	0	1	1
ALKBH5	N/A	N/A	N/A	N/A	N/A	N/A	N/A	N/A	2	0	2	3375	-3.97982	5721	-4.31714	3923	N/A	N/A	N/A	N/A	N/A	N/A	N/A	N/A	#VALUE!	#VALUE!	#VALUE!	#VALUE!	#VALUE!	#VALUE!	#VALUE!	#VALUE!	#VALUE!	#VALUE!	#VALUE!	#VALUE!	0	1	0	0	0	1	0	1
ALKBH6	N/A	N/A	N/A	N/A	N/A	N/A	N/A	N/A	N/A	N/A	N/A	N/A	N/A	N/A	N/A	N/A	1	0	1	4427	-3.97858	5723	-4.37157	4916	#VALUE!	#VALUE!	#VALUE!	#VALUE!	#VALUE!	#VALUE!	#VALUE!	#VALUE!	#VALUE!	#VALUE!	#VALUE!	#VALUE!	0	0	1	0	0	0	1	1
ALKBH8	N/A	N/A	N/A	N/A	N/A	N/A	N/A	N/A	1	0	1	5085	-3.98169	5719	-4.31714	5509	N/A	N/A	N/A	N/A	N/A	N/A	N/A	N/A	#VALUE!	#VALUE!	#VALUE!	#VALUE!	#VALUE!	#VALUE!	#VALUE!	#VALUE!	#VALUE!	#VALUE!	#VALUE!	#VALUE!	0	1	0	0	0	1	0	1
ALOX5AP	N/A	N/A	N/A	N/A	N/A	N/A	N/A	N/A	1	0	1	4074	-3.98115	5718	-4.31714	4511	N/A	N/A	N/A	N/A	N/A	N/A	N/A	N/A	#VALUE!	#VALUE!	#VALUE!	#VALUE!	#VALUE!	#VALUE!	#VALUE!	#VALUE!	#VALUE!	#VALUE!	#VALUE!	#VALUE!	0	1	0	0	0	1	0	1
ALPK1	N/A	N/A	N/A	N/A	N/A	N/A	N/A	N/A	1	0	1	5006	-3.98161	5716	-4.31714	5375	N/A	N/A	N/A	N/A	N/A	N/A	N/A	N/A	#VALUE!	#VALUE!	#VALUE!	#VALUE!	#VALUE!	#VALUE!	#VALUE!	#VALUE!	#VALUE!	#VALUE!	#VALUE!	#VALUE!	0	1	0	0	0	1	0	1
AMN	N/A	N/A	N/A	N/A	N/A	N/A	N/A	N/A	1	0	1	2004	-3.9591	5713	-4.31714	2597	N/A	N/A	N/A	N/A	N/A	N/A	N/A	N/A	#VALUE!	#VALUE!	#VALUE!	#VALUE!	#VALUE!	#VALUE!	#VALUE!	#VALUE!	#VALUE!	#VALUE!	#VALUE!	#VALUE!	0	1	0	0	0	1	0	1
AMPD2	N/A	N/A	N/A	N/A	N/A	N/A	N/A	N/A	N/A	N/A	N/A	N/A	N/A	N/A	N/A	N/A	1	0	1	2434	-3.96441	5718	-4.37157	2980	#VALUE!	#VALUE!	#VALUE!	#VALUE!	#VALUE!	#VALUE!	#VALUE!	#VALUE!	#VALUE!	#VALUE!	#VALUE!	#VALUE!	0	0	1	0	0	0	1	1
AMZ2	N/A	N/A	N/A	N/A	N/A	N/A	N/A	N/A	1	0	1	4734	-3.98141	5712	-4.31714	5077	N/A	N/A	N/A	N/A	N/A	N/A	N/A	N/A	#VALUE!	#VALUE!	#VALUE!	#VALUE!	#VALUE!	#VALUE!	#VALUE!	#VALUE!	#VALUE!	#VALUE!	#VALUE!	#VALUE!	0	1	0	0	0	1	0	1
ANAPC10	N/A	N/A	N/A	N/A	N/A	N/A	N/A	N/A	N/A	N/A	N/A	N/A	N/A	N/A	N/A	N/A	1	0	1	2433	-3.96441	5716	-4.37157	2981	#VALUE!	#VALUE!	#VALUE!	#VALUE!	#VALUE!	#VALUE!	#VALUE!	#VALUE!	#VALUE!	#VALUE!	#VALUE!	#VALUE!	0	0	1	0	0	0	1	1
ANAPC5	N/A	N/A	N/A	N/A	N/A	N/A	N/A	N/A	N/A	N/A	N/A	N/A	N/A	N/A	N/A	N/A	3	0	3	3453	-3.97641	5715	-4.37157	4003	#VALUE!	#VALUE!	#VALUE!	#VALUE!	#VALUE!	#VALUE!	#VALUE!	#VALUE!	#VALUE!	#VALUE!	#VALUE!	#VALUE!	0	0	1	0	0	0	1	1
ANGPTL6	N/A	N/A	N/A	N/A	N/A	N/A	N/A	N/A	3	0	3	2253	-3.96851	5708	-4.31714	2840	N/A	N/A	N/A	N/A	N/A	N/A	N/A	N/A	#VALUE!	#VALUE!	#VALUE!	#VALUE!	#VALUE!	#VALUE!	#VALUE!	#VALUE!	#VALUE!	#VALUE!	#VALUE!	#VALUE!	0	1	0	0	0	1	0	1
ANKMY2	N/A	N/A	N/A	N/A	N/A	N/A	N/A	N/A	N/A	N/A	N/A	N/A	N/A	N/A	N/A	N/A	1	0	1	4426	-3.97858	5708	-4.37157	4917	#VALUE!	#VALUE!	#VALUE!	#VALUE!	#VALUE!	#VALUE!	#VALUE!	#VALUE!	#VALUE!	#VALUE!	#VALUE!	#VALUE!	0	0	1	0	0	0	1	1
ANKRD13C	N/A	N/A	N/A	N/A	N/A	N/A	N/A	N/A	2	0	2	2954	-3.97782	5699	-4.31714	3497	N/A	N/A	N/A	N/A	N/A	N/A	N/A	N/A	#VALUE!	#VALUE!	#VALUE!	#VALUE!	#VALUE!	#VALUE!	#VALUE!	#VALUE!	#VALUE!	#VALUE!	#VALUE!	#VALUE!	0	1	0	0	0	1	0	1
ANKRD27	N/A	N/A	N/A	N/A	N/A	N/A	N/A	N/A	1	0	1	4185	-3.98117	5695	-4.31714	4608	N/A	N/A	N/A	N/A	N/A	N/A	N/A	N/A	#VALUE!	#VALUE!	#VALUE!	#VALUE!	#VALUE!	#VALUE!	#VALUE!	#VALUE!	#VALUE!	#VALUE!	#VALUE!	#VALUE!	0	1	0	0	0	1	0	1
ANKRD36B	N/A	N/A	N/A	N/A	N/A	N/A	N/A	N/A	1	0	1	3978	-3.98095	5692	-4.31714	4460	N/A	N/A	N/A	N/A	N/A	N/A	N/A	N/A	#VALUE!	#VALUE!	#VALUE!	#VALUE!	#VALUE!	#VALUE!	#VALUE!	#VALUE!	#VALUE!	#VALUE!	#VALUE!	#VALUE!	0	1	0	0	0	1	0	1
ANKRD45	N/A	N/A	N/A	N/A	N/A	N/A	N/A	N/A	N/A	N/A	N/A	N/A	N/A	N/A	N/A	N/A	2	0	2	1968	-3.94895	5698	-4.37157	2553	#VALUE!	#VALUE!	#VALUE!	#VALUE!	#VALUE!	#VALUE!	#VALUE!	#VALUE!	#VALUE!	#VALUE!	#VALUE!	#VALUE!	0	0	1	0	0	0	1	1
ANKRD46	N/A	N/A	N/A	N/A	N/A	N/A	N/A	N/A	1	0	1	5336	-3.98202	5690	-4.31714	5588	N/A	N/A	N/A	N/A	N/A	N/A	N/A	N/A	#VALUE!	#VALUE!	#VALUE!	#VALUE!	#VALUE!	#VALUE!	#VALUE!	#VALUE!	#VALUE!	#VALUE!	#VALUE!	#VALUE!	0	1	0	0	0	1	0	1
ANKRD54	N/A	N/A	N/A	N/A	N/A	N/A	N/A	N/A	1	0	1	4184	-3.98117	5689	-4.31714	4609	N/A	N/A	N/A	N/A	N/A	N/A	N/A	N/A	#VALUE!	#VALUE!	#VALUE!	#VALUE!	#VALUE!	#VALUE!	#VALUE!	#VALUE!	#VALUE!	#VALUE!	#VALUE!	#VALUE!	0	1	0	0	0	1	0	1
ANKS1A	N/A	N/A	N/A	N/A	N/A	N/A	N/A	N/A	1	0	1	2641	-3.97332	5688	-4.31714	3163	N/A	N/A	N/A	N/A	N/A	N/A	N/A	N/A	#VALUE!	#VALUE!	#VALUE!	#VALUE!	#VALUE!	#VALUE!	#VALUE!	#VALUE!	#VALUE!	#VALUE!	#VALUE!	#VALUE!	0	1	0	0	0	1	0	1
ANKZF1	N/A	N/A	N/A	N/A	N/A	N/A	N/A	N/A	1	0	1	4183	-3.98117	5687	-4.31714	4610	N/A	N/A	N/A	N/A	N/A	N/A	N/A	N/A	#VALUE!	#VALUE!	#VALUE!	#VALUE!	#VALUE!	#VALUE!	#VALUE!	#VALUE!	#VALUE!	#VALUE!	#VALUE!	#VALUE!	0	1	0	0	0	1	0	1
ANLN	N/A	N/A	N/A	N/A	N/A	N/A	N/A	N/A	N/A	N/A	N/A	N/A	N/A	N/A	N/A	N/A	1	0	1	2529	-3.96512	5697	-4.37157	3082	#VALUE!	#VALUE!	#VALUE!	#VALUE!	#VALUE!	#VALUE!	#VALUE!	#VALUE!	#VALUE!	#VALUE!	#VALUE!	#VALUE!	0	0	1	0	0	0	1	1
ANXA2P2	N/A	N/A	N/A	N/A	N/A	N/A	N/A	N/A	1	0	1	5335	-3.98202	5683	-4.31714	5589	N/A	N/A	N/A	N/A	N/A	N/A	N/A	N/A	#VALUE!	#VALUE!	#VALUE!	#VALUE!	#VALUE!	#VALUE!	#VALUE!	#VALUE!	#VALUE!	#VALUE!	#VALUE!	#VALUE!	0	1	0	0	0	1	0	1
AP1S2	N/A	N/A	N/A	N/A	N/A	N/A	N/A	N/A	1	0	1	4843	-3.98144	5682	-4.31714	5244	N/A	N/A	N/A	N/A	N/A	N/A	N/A	N/A	#VALUE!	#VALUE!	#VALUE!	#VALUE!	#VALUE!	#VALUE!	#VALUE!	#VALUE!	#VALUE!	#VALUE!	#VALUE!	#VALUE!	0	1	0	0	0	1	0	1
AP3D1	N/A	N/A	N/A	N/A	N/A	N/A	N/A	N/A	N/A	N/A	N/A	N/A	N/A	N/A	N/A	N/A	1	0	1	4425	-3.97858	5687	-4.37157	4918	#VALUE!	#VALUE!	#VALUE!	#VALUE!	#VALUE!	#VALUE!	#VALUE!	#VALUE!	#VALUE!	#VALUE!	#VALUE!	#VALUE!	0	0	1	0	0	0	1	1
AP3M2	N/A	N/A	N/A	N/A	N/A	N/A	N/A	N/A	4	0	4	2394	-3.97095	5675	-4.31714	2977	N/A	N/A	N/A	N/A	N/A	N/A	N/A	N/A	#VALUE!	#VALUE!	#VALUE!	#VALUE!	#VALUE!	#VALUE!	#VALUE!	#VALUE!	#VALUE!	#VALUE!	#VALUE!	#VALUE!	0	1	0	0	0	1	0	1
AP4E1	N/A	N/A	N/A	N/A	N/A	N/A	N/A	N/A	3	0	3	3195	-3.97888	5673	-4.31714	3748	N/A	N/A	N/A	N/A	N/A	N/A	N/A	N/A	#VALUE!	#VALUE!	#VALUE!	#VALUE!	#VALUE!	#VALUE!	#VALUE!	#VALUE!	#VALUE!	#VALUE!	#VALUE!	#VALUE!	0	1	0	0	0	1	0	1
APBB3	N/A	N/A	N/A	N/A	N/A	N/A	N/A	N/A	1	0	1	4732	-3.98141	5670	-4.31714	5079	N/A	N/A	N/A	N/A	N/A	N/A	N/A	N/A	#VALUE!	#VALUE!	#VALUE!	#VALUE!	#VALUE!	#VALUE!	#VALUE!	#VALUE!	#VALUE!	#VALUE!	#VALUE!	#VALUE!	0	1	0	0	0	1	0	1
APITD1	N/A	N/A	N/A	N/A	N/A	N/A	N/A	N/A	N/A	N/A	N/A	N/A	N/A	N/A	N/A	N/A	1	0	1	4805	-3.97876	5682	-4.37157	5241	#VALUE!	#VALUE!	#VALUE!	#VALUE!	#VALUE!	#VALUE!	#VALUE!	#VALUE!	#VALUE!	#VALUE!	#VALUE!	#VALUE!	0	0	1	0	0	0	1	1
APLF	N/A	N/A	N/A	N/A	N/A	N/A	N/A	N/A	2	0	2	3867	-3.98041	5668	-4.31714	4284	N/A	N/A	N/A	N/A	N/A	N/A	N/A	N/A	#VALUE!	#VALUE!	#VALUE!	#VALUE!	#VALUE!	#VALUE!	#VALUE!	#VALUE!	#VALUE!	#VALUE!	#VALUE!	#VALUE!	0	1	0	0	0	1	0	1
APOBEC3B	N/A	N/A	N/A	N/A	N/A	N/A	N/A	N/A	1	0	1	4073	-3.98115	5666	-4.31714	4512	N/A	N/A	N/A	N/A	N/A	N/A	N/A	N/A	#VALUE!	#VALUE!	#VALUE!	#VALUE!	#VALUE!	#VALUE!	#VALUE!	#VALUE!	#VALUE!	#VALUE!	#VALUE!	#VALUE!	0	1	0	0	0	1	0	1
APOC1	N/A	N/A	N/A	N/A	N/A	N/A	N/A	N/A	1	0	1	3263	-3.97894	5665	-4.31714	3756	N/A	N/A	N/A	N/A	N/A	N/A	N/A	N/A	#VALUE!	#VALUE!	#VALUE!	#VALUE!	#VALUE!	#VALUE!	#VALUE!	#VALUE!	#VALUE!	#VALUE!	#VALUE!	#VALUE!	0	1	0	0	0	1	0	1
APOC1P1	N/A	N/A	N/A	N/A	N/A	N/A	N/A	N/A	1	0	1	3262	-3.97894	5664	-4.31714	3757	N/A	N/A	N/A	N/A	N/A	N/A	N/A	N/A	#VALUE!	#VALUE!	#VALUE!	#VALUE!	#VALUE!	#VALUE!	#VALUE!	#VALUE!	#VALUE!	#VALUE!	#VALUE!	#VALUE!	0	1	0	0	0	1	0	1
APOE	N/A	N/A	N/A	N/A	N/A	N/A	N/A	N/A	1	0	1	3261	-3.97894	5663	-4.31714	3758	N/A	N/A	N/A	N/A	N/A	N/A	N/A	N/A	#VALUE!	#VALUE!	#VALUE!	#VALUE!	#VALUE!	#VALUE!	#VALUE!	#VALUE!	#VALUE!	#VALUE!	#VALUE!	#VALUE!	0	1	0	0	0	1	0	1
APOF	N/A	N/A	N/A	N/A	N/A	N/A	N/A	N/A	N/A	N/A	N/A	N/A	N/A	N/A	N/A	N/A	2	0	2	1967	-3.94895	5680	-4.37157	2554	#VALUE!	#VALUE!	#VALUE!	#VALUE!	#VALUE!	#VALUE!	#VALUE!	#VALUE!	#VALUE!	#VALUE!	#VALUE!	#VALUE!	0	0	1	0	0	0	1	1
APOL4	N/A	N/A	N/A	N/A	N/A	N/A	N/A	N/A	N/A	N/A	N/A	N/A	N/A	N/A	N/A	N/A	1	0	1	2374	-3.9637	5679	-4.37157	2963	#VALUE!	#VALUE!	#VALUE!	#VALUE!	#VALUE!	#VALUE!	#VALUE!	#VALUE!	#VALUE!	#VALUE!	#VALUE!	#VALUE!	0	0	1	0	0	0	1	1
APOM	N/A	N/A	N/A	N/A	N/A	N/A	N/A	N/A	N/A	N/A	N/A	N/A	N/A	N/A	N/A	N/A	2	0	2	3396	-3.97551	5678	-4.37157	3947	#VALUE!	#VALUE!	#VALUE!	#VALUE!	#VALUE!	#VALUE!	#VALUE!	#VALUE!	#VALUE!	#VALUE!	#VALUE!	#VALUE!	0	0	1	0	0	0	1	1
APPL2	N/A	N/A	N/A	N/A	N/A	N/A	N/A	N/A	N/A	N/A	N/A	N/A	N/A	N/A	N/A	N/A	1	0	1	5274	-3.97926	5677	-4.37157	5605	#VALUE!	#VALUE!	#VALUE!	#VALUE!	#VALUE!	#VALUE!	#VALUE!	#VALUE!	#VALUE!	#VALUE!	#VALUE!	#VALUE!	0	0	1	0	0	0	1	1
AQP8	N/A	N/A	N/A	N/A	N/A	N/A	N/A	N/A	N/A	N/A	N/A	N/A	N/A	N/A	N/A	N/A	1	0	1	3198	-3.97482	5675	-4.37157	3700	#VALUE!	#VALUE!	#VALUE!	#VALUE!	#VALUE!	#VALUE!	#VALUE!	#VALUE!	#VALUE!	#VALUE!	#VALUE!	#VALUE!	0	0	1	0	0	0	1	1
ARAP1	N/A	N/A	N/A	N/A	N/A	N/A	N/A	N/A	1	0	1	3260	-3.97894	5659	-4.31714	3759	N/A	N/A	N/A	N/A	N/A	N/A	N/A	N/A	#VALUE!	#VALUE!	#VALUE!	#VALUE!	#VALUE!	#VALUE!	#VALUE!	#VALUE!	#VALUE!	#VALUE!	#VALUE!	#VALUE!	0	1	0	0	0	1	0	1
ARAP2	N/A	N/A	N/A	N/A	N/A	N/A	N/A	N/A	1	0	1	3036	-3.97791	5658	-4.31714	3522	N/A	N/A	N/A	N/A	N/A	N/A	N/A	N/A	#VALUE!	#VALUE!	#VALUE!	#VALUE!	#VALUE!	#VALUE!	#VALUE!	#VALUE!	#VALUE!	#VALUE!	#VALUE!	#VALUE!	0	1	0	0	0	1	0	1
ARF4	N/A	N/A	N/A	N/A	N/A	N/A	N/A	N/A	1	0	1	4731	-3.98141	5656	-4.31714	5080	N/A	N/A	N/A	N/A	N/A	N/A	N/A	N/A	#VALUE!	#VALUE!	#VALUE!	#VALUE!	#VALUE!	#VALUE!	#VALUE!	#VALUE!	#VALUE!	#VALUE!	#VALUE!	#VALUE!	0	1	0	0	0	1	0	1
ARFGAP3	N/A	N/A	N/A	N/A	N/A	N/A	N/A	N/A	N/A	N/A	N/A	N/A	N/A	N/A	N/A	N/A	1	0	1	4804	-3.97876	5672	-4.37157	5242	#VALUE!	#VALUE!	#VALUE!	#VALUE!	#VALUE!	#VALUE!	#VALUE!	#VALUE!	#VALUE!	#VALUE!	#VALUE!	#VALUE!	0	0	1	0	0	0	1	1
ARFRP1	N/A	N/A	N/A	N/A	N/A	N/A	N/A	N/A	1	0	1	5084	-3.98169	5653	-4.31714	5510	N/A	N/A	N/A	N/A	N/A	N/A	N/A	N/A	#VALUE!	#VALUE!	#VALUE!	#VALUE!	#VALUE!	#VALUE!	#VALUE!	#VALUE!	#VALUE!	#VALUE!	#VALUE!	#VALUE!	0	1	0	0	0	1	0	1
ARHGAP25	N/A	N/A	N/A	N/A	N/A	N/A	N/A	N/A	N/A	N/A	N/A	N/A	N/A	N/A	N/A	N/A	1	0	1	4076	-3.97801	5667	-4.37157	4560	#VALUE!	#VALUE!	#VALUE!	#VALUE!	#VALUE!	#VALUE!	#VALUE!	#VALUE!	#VALUE!	#VALUE!	#VALUE!	#VALUE!	0	0	1	0	0	0	1	1
ARHGAP4	N/A	N/A	N/A	N/A	N/A	N/A	N/A	N/A	N/A	N/A	N/A	N/A	N/A	N/A	N/A	N/A	1	0	1	3058	-3.97382	5666	-4.37157	3623	#VALUE!	#VALUE!	#VALUE!	#VALUE!	#VALUE!	#VALUE!	#VALUE!	#VALUE!	#VALUE!	#VALUE!	#VALUE!	#VALUE!	0	0	1	0	0	0	1	1
ARHGEF18	N/A	N/A	N/A	N/A	N/A	N/A	N/A	N/A	N/A	N/A	N/A	N/A	N/A	N/A	N/A	N/A	1	0	1	5093	-3.97922	5664	-4.37157	5503	#VALUE!	#VALUE!	#VALUE!	#VALUE!	#VALUE!	#VALUE!	#VALUE!	#VALUE!	#VALUE!	#VALUE!	#VALUE!	#VALUE!	0	0	1	0	0	0	1	1
ARID3A	N/A	N/A	N/A	N/A	N/A	N/A	N/A	N/A	N/A	N/A	N/A	N/A	N/A	N/A	N/A	N/A	1	0	1	4629	-3.97866	5661	-4.37157	5096	#VALUE!	#VALUE!	#VALUE!	#VALUE!	#VALUE!	#VALUE!	#VALUE!	#VALUE!	#VALUE!	#VALUE!	#VALUE!	#VALUE!	0	0	1	0	0	0	1	1
ARID3B	N/A	N/A	N/A	N/A	N/A	N/A	N/A	N/A	1	0	1	3553	-3.98028	5648	-4.31714	4065	N/A	N/A	N/A	N/A	N/A	N/A	N/A	N/A	#VALUE!	#VALUE!	#VALUE!	#VALUE!	#VALUE!	#VALUE!	#VALUE!	#VALUE!	#VALUE!	#VALUE!	#VALUE!	#VALUE!	0	1	0	0	0	1	0	1
ARID4B	N/A	N/A	N/A	N/A	N/A	N/A	N/A	N/A	N/A	N/A	N/A	N/A	N/A	N/A	N/A	N/A	1	0	1	3587	-3.97665	5659	-4.37157	4043	#VALUE!	#VALUE!	#VALUE!	#VALUE!	#VALUE!	#VALUE!	#VALUE!	#VALUE!	#VALUE!	#VALUE!	#VALUE!	#VALUE!	0	0	1	0	0	0	1	1
ARIH1	N/A	N/A	N/A	N/A	N/A	N/A	N/A	N/A	1	0	1	3035	-3.97791	5645	-4.31714	3523	N/A	N/A	N/A	N/A	N/A	N/A	N/A	N/A	#VALUE!	#VALUE!	#VALUE!	#VALUE!	#VALUE!	#VALUE!	#VALUE!	#VALUE!	#VALUE!	#VALUE!	#VALUE!	#VALUE!	0	1	0	0	0	1	0	1
ARL15	N/A	N/A	N/A	N/A	N/A	N/A	N/A	N/A	N/A	N/A	N/A	N/A	N/A	N/A	N/A	N/A	1	0	1	4996	-3.97916	5657	-4.37157	5451	#VALUE!	#VALUE!	#VALUE!	#VALUE!	#VALUE!	#VALUE!	#VALUE!	#VALUE!	#VALUE!	#VALUE!	#VALUE!	#VALUE!	0	0	1	0	0	0	1	1
ARL16	N/A	N/A	N/A	N/A	N/A	N/A	N/A	N/A	N/A	N/A	N/A	N/A	N/A	N/A	N/A	N/A	2	0	2	3454	-3.97641	5656	-4.37157	4004	#VALUE!	#VALUE!	#VALUE!	#VALUE!	#VALUE!	#VALUE!	#VALUE!	#VALUE!	#VALUE!	#VALUE!	#VALUE!	#VALUE!	0	0	1	0	0	0	1	1
ARL6IP5	N/A	N/A	N/A	N/A	N/A	N/A	N/A	N/A	2	0	2	1558	-3.91964	5642	-4.31714	2208	N/A	N/A	N/A	N/A	N/A	N/A	N/A	N/A	#VALUE!	#VALUE!	#VALUE!	#VALUE!	#VALUE!	#VALUE!	#VALUE!	#VALUE!	#VALUE!	#VALUE!	#VALUE!	#VALUE!	0	1	0	0	0	1	0	1
ARMC9	N/A	N/A	N/A	N/A	N/A	N/A	N/A	N/A	1	0	1	3740	-3.98037	5639	-4.31714	4229	N/A	N/A	N/A	N/A	N/A	N/A	N/A	N/A	#VALUE!	#VALUE!	#VALUE!	#VALUE!	#VALUE!	#VALUE!	#VALUE!	#VALUE!	#VALUE!	#VALUE!	#VALUE!	#VALUE!	0	1	0	0	0	1	0	1
ARPC4	N/A	N/A	N/A	N/A	N/A	N/A	N/A	N/A	N/A	N/A	N/A	N/A	N/A	N/A	N/A	N/A	2	0	2	3217	-3.97492	5648	-4.37157	3772	#VALUE!	#VALUE!	#VALUE!	#VALUE!	#VALUE!	#VALUE!	#VALUE!	#VALUE!	#VALUE!	#VALUE!	#VALUE!	#VALUE!	0	0	1	0	0	0	1	1
ARPC5L	N/A	N/A	N/A	N/A	N/A	N/A	N/A	N/A	1	0	1	1792	-3.94796	5635	-4.31714	2400	N/A	N/A	N/A	N/A	N/A	N/A	N/A	N/A	#VALUE!	#VALUE!	#VALUE!	#VALUE!	#VALUE!	#VALUE!	#VALUE!	#VALUE!	#VALUE!	#VALUE!	#VALUE!	#VALUE!	0	1	0	0	0	1	0	1
ARPM1	N/A	N/A	N/A	N/A	N/A	N/A	N/A	N/A	1	0	1	2249	-3.96851	5634	-4.31714	2788	N/A	N/A	N/A	N/A	N/A	N/A	N/A	N/A	#VALUE!	#VALUE!	#VALUE!	#VALUE!	#VALUE!	#VALUE!	#VALUE!	#VALUE!	#VALUE!	#VALUE!	#VALUE!	#VALUE!	0	1	0	0	0	1	0	1
ARRDC2	N/A	N/A	N/A	N/A	N/A	N/A	N/A	N/A	N/A	N/A	N/A	N/A	N/A	N/A	N/A	N/A	1	0	1	3197	-3.97482	5647	-4.37157	3701	#VALUE!	#VALUE!	#VALUE!	#VALUE!	#VALUE!	#VALUE!	#VALUE!	#VALUE!	#VALUE!	#VALUE!	#VALUE!	#VALUE!	0	0	1	0	0	0	1	1
ARRDC4	N/A	N/A	N/A	N/A	N/A	N/A	N/A	N/A	N/A	N/A	N/A	N/A	N/A	N/A	N/A	N/A	5	0	5	2766	-3.96996	5646	-4.37157	3349	#VALUE!	#VALUE!	#VALUE!	#VALUE!	#VALUE!	#VALUE!	#VALUE!	#VALUE!	#VALUE!	#VALUE!	#VALUE!	#VALUE!	0	0	1	0	0	0	1	1
ARSB	N/A	N/A	N/A	N/A	N/A	N/A	N/A	N/A	1	0	1	3552	-3.98028	5633	-4.31714	4066	N/A	N/A	N/A	N/A	N/A	N/A	N/A	N/A	#VALUE!	#VALUE!	#VALUE!	#VALUE!	#VALUE!	#VALUE!	#VALUE!	#VALUE!	#VALUE!	#VALUE!	#VALUE!	#VALUE!	0	1	0	0	0	1	0	1
ARSG	N/A	N/A	N/A	N/A	N/A	N/A	N/A	N/A	1	0	1	2689	-3.97409	5632	-4.31714	3254	N/A	N/A	N/A	N/A	N/A	N/A	N/A	N/A	#VALUE!	#VALUE!	#VALUE!	#VALUE!	#VALUE!	#VALUE!	#VALUE!	#VALUE!	#VALUE!	#VALUE!	#VALUE!	#VALUE!	0	1	0	0	0	1	0	1
ASAH1	N/A	N/A	N/A	N/A	N/A	N/A	N/A	N/A	1	0	1	5004	-3.98161	5627	-4.31714	5377	N/A	N/A	N/A	N/A	N/A	N/A	N/A	N/A	#VALUE!	#VALUE!	#VALUE!	#VALUE!	#VALUE!	#VALUE!	#VALUE!	#VALUE!	#VALUE!	#VALUE!	#VALUE!	#VALUE!	0	1	0	0	0	1	0	1
ASB2	N/A	N/A	N/A	N/A	N/A	N/A	N/A	N/A	1	0	1	3551	-3.98028	5626	-4.31714	4067	N/A	N/A	N/A	N/A	N/A	N/A	N/A	N/A	#VALUE!	#VALUE!	#VALUE!	#VALUE!	#VALUE!	#VALUE!	#VALUE!	#VALUE!	#VALUE!	#VALUE!	#VALUE!	#VALUE!	0	1	0	0	0	1	0	1
ASNA1	N/A	N/A	N/A	N/A	N/A	N/A	N/A	N/A	N/A	N/A	N/A	N/A	N/A	N/A	N/A	N/A	2	0	2	3810	-3.97739	5638	-4.37157	4351	#VALUE!	#VALUE!	#VALUE!	#VALUE!	#VALUE!	#VALUE!	#VALUE!	#VALUE!	#VALUE!	#VALUE!	#VALUE!	#VALUE!	0	0	1	0	0	0	1	1
ASPHD2	N/A	N/A	N/A	N/A	N/A	N/A	N/A	N/A	1	0	1	4072	-3.98115	5620	-4.31714	4513	N/A	N/A	N/A	N/A	N/A	N/A	N/A	N/A	#VALUE!	#VALUE!	#VALUE!	#VALUE!	#VALUE!	#VALUE!	#VALUE!	#VALUE!	#VALUE!	#VALUE!	#VALUE!	#VALUE!	0	1	0	0	0	1	0	1
ASPM	N/A	N/A	N/A	N/A	N/A	N/A	N/A	N/A	N/A	N/A	N/A	N/A	N/A	N/A	N/A	N/A	2	0	2	4170	-3.97826	5635	-4.37157	4668	#VALUE!	#VALUE!	#VALUE!	#VALUE!	#VALUE!	#VALUE!	#VALUE!	#VALUE!	#VALUE!	#VALUE!	#VALUE!	#VALUE!	0	0	1	0	0	0	1	1
ASTL	N/A	N/A	N/A	N/A	N/A	N/A	N/A	N/A	5	0	5	1703	-3.9364	5618	-4.31714	2330	N/A	N/A	N/A	N/A	N/A	N/A	N/A	N/A	#VALUE!	#VALUE!	#VALUE!	#VALUE!	#VALUE!	#VALUE!	#VALUE!	#VALUE!	#VALUE!	#VALUE!	#VALUE!	#VALUE!	0	1	0	0	0	1	0	1
ASTN2	N/A	N/A	N/A	N/A	N/A	N/A	N/A	N/A	1	0	1	4182	-3.98117	5617	-4.31714	4611	N/A	N/A	N/A	N/A	N/A	N/A	N/A	N/A	#VALUE!	#VALUE!	#VALUE!	#VALUE!	#VALUE!	#VALUE!	#VALUE!	#VALUE!	#VALUE!	#VALUE!	#VALUE!	#VALUE!	0	1	0	0	0	1	0	1
ATAD2B	N/A	N/A	N/A	N/A	N/A	N/A	N/A	N/A	1	0	1	4071	-3.98115	5615	-4.31714	4514	N/A	N/A	N/A	N/A	N/A	N/A	N/A	N/A	#VALUE!	#VALUE!	#VALUE!	#VALUE!	#VALUE!	#VALUE!	#VALUE!	#VALUE!	#VALUE!	#VALUE!	#VALUE!	#VALUE!	0	1	0	0	0	1	0	1
ATF6B	N/A	N/A	N/A	N/A	N/A	N/A	N/A	N/A	N/A	N/A	N/A	N/A	N/A	N/A	N/A	N/A	3	0	3	2760	-3.96977	5629	-4.37157	3342	#VALUE!	#VALUE!	#VALUE!	#VALUE!	#VALUE!	#VALUE!	#VALUE!	#VALUE!	#VALUE!	#VALUE!	#VALUE!	#VALUE!	0	0	1	0	0	0	1	1
ATG4D	N/A	N/A	N/A	N/A	N/A	N/A	N/A	N/A	N/A	N/A	N/A	N/A	N/A	N/A	N/A	N/A	1	0	1	3196	-3.97482	5625	-4.37157	3702	#VALUE!	#VALUE!	#VALUE!	#VALUE!	#VALUE!	#VALUE!	#VALUE!	#VALUE!	#VALUE!	#VALUE!	#VALUE!	#VALUE!	0	0	1	0	0	0	1	1
ATG9A	N/A	N/A	N/A	N/A	N/A	N/A	N/A	N/A	1	0	1	4181	-3.98117	5607	-4.31714	4612	N/A	N/A	N/A	N/A	N/A	N/A	N/A	N/A	#VALUE!	#VALUE!	#VALUE!	#VALUE!	#VALUE!	#VALUE!	#VALUE!	#VALUE!	#VALUE!	#VALUE!	#VALUE!	#VALUE!	0	1	0	0	0	1	0	1
ATL1	N/A	N/A	N/A	N/A	N/A	N/A	N/A	N/A	1	0	1	3977	-3.98095	5606	-4.31714	4461	N/A	N/A	N/A	N/A	N/A	N/A	N/A	N/A	#VALUE!	#VALUE!	#VALUE!	#VALUE!	#VALUE!	#VALUE!	#VALUE!	#VALUE!	#VALUE!	#VALUE!	#VALUE!	#VALUE!	0	1	0	0	0	1	0	1
ATL3	N/A	N/A	N/A	N/A	N/A	N/A	N/A	N/A	N/A	N/A	N/A	N/A	N/A	N/A	N/A	N/A	2	0	2	3694	-3.977	5624	-4.37157	4217	#VALUE!	#VALUE!	#VALUE!	#VALUE!	#VALUE!	#VALUE!	#VALUE!	#VALUE!	#VALUE!	#VALUE!	#VALUE!	#VALUE!	0	0	1	0	0	0	1	1
ATP11B	N/A	N/A	N/A	N/A	N/A	N/A	N/A	N/A	N/A	N/A	N/A	N/A	N/A	N/A	N/A	N/A	1	0	1	3585	-3.97665	5622	-4.37157	4045	#VALUE!	#VALUE!	#VALUE!	#VALUE!	#VALUE!	#VALUE!	#VALUE!	#VALUE!	#VALUE!	#VALUE!	#VALUE!	#VALUE!	0	0	1	0	0	0	1	1
ATP5F1	N/A	N/A	N/A	N/A	N/A	N/A	N/A	N/A	N/A	N/A	N/A	N/A	N/A	N/A	N/A	N/A	2	0	2	3330	-3.97542	5617	-4.37157	3843	#VALUE!	#VALUE!	#VALUE!	#VALUE!	#VALUE!	#VALUE!	#VALUE!	#VALUE!	#VALUE!	#VALUE!	#VALUE!	#VALUE!	0	0	1	0	0	0	1	1
ATP6AP1	N/A	N/A	N/A	N/A	N/A	N/A	N/A	N/A	1	0	1	4180	-3.98117	5594	-4.31714	4613	N/A	N/A	N/A	N/A	N/A	N/A	N/A	N/A	#VALUE!	#VALUE!	#VALUE!	#VALUE!	#VALUE!	#VALUE!	#VALUE!	#VALUE!	#VALUE!	#VALUE!	#VALUE!	#VALUE!	0	1	0	0	0	1	0	1
ATP6V0C	N/A	N/A	N/A	N/A	N/A	N/A	N/A	N/A	1	0	1	3324	-3.97943	5592	-4.31714	3870	N/A	N/A	N/A	N/A	N/A	N/A	N/A	N/A	#VALUE!	#VALUE!	#VALUE!	#VALUE!	#VALUE!	#VALUE!	#VALUE!	#VALUE!	#VALUE!	#VALUE!	#VALUE!	#VALUE!	0	1	0	0	0	1	0	1
ATP6V0E2	N/A	N/A	N/A	N/A	N/A	N/A	N/A	N/A	N/A	N/A	N/A	N/A	N/A	N/A	N/A	N/A	1	0	1	4995	-3.97916	5608	-4.37157	5452	#VALUE!	#VALUE!	#VALUE!	#VALUE!	#VALUE!	#VALUE!	#VALUE!	#VALUE!	#VALUE!	#VALUE!	#VALUE!	#VALUE!	0	0	1	0	0	0	1	1
ATP6V1D	N/A	N/A	N/A	N/A	N/A	N/A	N/A	N/A	2	0	2	3909	-3.98066	5587	-4.31714	4432	N/A	N/A	N/A	N/A	N/A	N/A	N/A	N/A	#VALUE!	#VALUE!	#VALUE!	#VALUE!	#VALUE!	#VALUE!	#VALUE!	#VALUE!	#VALUE!	#VALUE!	#VALUE!	#VALUE!	0	1	0	0	0	1	0	1
ATP6V1E1	N/A	N/A	N/A	N/A	N/A	N/A	N/A	N/A	N/A	N/A	N/A	N/A	N/A	N/A	N/A	N/A	1	0	1	4385	-3.97855	5605	-4.37157	4831	#VALUE!	#VALUE!	#VALUE!	#VALUE!	#VALUE!	#VALUE!	#VALUE!	#VALUE!	#VALUE!	#VALUE!	#VALUE!	#VALUE!	0	0	1	0	0	0	1	1
ATP6V1F	N/A	N/A	N/A	N/A	N/A	N/A	N/A	N/A	N/A	N/A	N/A	N/A	N/A	N/A	N/A	N/A	2	0	2	2979	-3.97307	5604	-4.37157	3549	#VALUE!	#VALUE!	#VALUE!	#VALUE!	#VALUE!	#VALUE!	#VALUE!	#VALUE!	#VALUE!	#VALUE!	#VALUE!	#VALUE!	0	0	1	0	0	0	1	1
ATPAF2	N/A	N/A	N/A	N/A	N/A	N/A	N/A	N/A	N/A	N/A	N/A	N/A	N/A	N/A	N/A	N/A	1	0	1	4383	-3.97855	5600	-4.37157	4833	#VALUE!	#VALUE!	#VALUE!	#VALUE!	#VALUE!	#VALUE!	#VALUE!	#VALUE!	#VALUE!	#VALUE!	#VALUE!	#VALUE!	0	0	1	0	0	0	1	1
ATPBD4	N/A	N/A	N/A	N/A	N/A	N/A	N/A	N/A	N/A	N/A	N/A	N/A	N/A	N/A	N/A	N/A	1	0	1	4669	-3.97867	5599	-4.37157	5152	#VALUE!	#VALUE!	#VALUE!	#VALUE!	#VALUE!	#VALUE!	#VALUE!	#VALUE!	#VALUE!	#VALUE!	#VALUE!	#VALUE!	0	0	1	0	0	0	1	1
ATRN	N/A	N/A	N/A	N/A	N/A	N/A	N/A	N/A	1	0	1	3033	-3.97791	5582	-4.31714	3525	N/A	N/A	N/A	N/A	N/A	N/A	N/A	N/A	#VALUE!	#VALUE!	#VALUE!	#VALUE!	#VALUE!	#VALUE!	#VALUE!	#VALUE!	#VALUE!	#VALUE!	#VALUE!	#VALUE!	0	1	0	0	0	1	0	1
ATXN1	N/A	N/A	N/A	N/A	N/A	N/A	N/A	N/A	1	0	1	3976	-3.98095	5581	-4.31714	4462	N/A	N/A	N/A	N/A	N/A	N/A	N/A	N/A	#VALUE!	#VALUE!	#VALUE!	#VALUE!	#VALUE!	#VALUE!	#VALUE!	#VALUE!	#VALUE!	#VALUE!	#VALUE!	#VALUE!	0	1	0	0	0	1	0	1
ATXN3	N/A	N/A	N/A	N/A	N/A	N/A	N/A	N/A	2	0	2	3083	-3.97814	5579	-4.31714	3623	N/A	N/A	N/A	N/A	N/A	N/A	N/A	N/A	#VALUE!	#VALUE!	#VALUE!	#VALUE!	#VALUE!	#VALUE!	#VALUE!	#VALUE!	#VALUE!	#VALUE!	#VALUE!	#VALUE!	0	1	0	0	0	1	0	1
ATXN7L2	N/A	N/A	N/A	N/A	N/A	N/A	N/A	N/A	N/A	N/A	N/A	N/A	N/A	N/A	N/A	N/A	2	0	2	3279	-3.97535	5596	-4.37157	3832	#VALUE!	#VALUE!	#VALUE!	#VALUE!	#VALUE!	#VALUE!	#VALUE!	#VALUE!	#VALUE!	#VALUE!	#VALUE!	#VALUE!	0	0	1	0	0	0	1	1
AUP1	N/A	N/A	N/A	N/A	N/A	N/A	N/A	N/A	1	0	1	5083	-3.98169	5578	-4.31714	5511	N/A	N/A	N/A	N/A	N/A	N/A	N/A	N/A	#VALUE!	#VALUE!	#VALUE!	#VALUE!	#VALUE!	#VALUE!	#VALUE!	#VALUE!	#VALUE!	#VALUE!	#VALUE!	#VALUE!	0	1	0	0	0	1	0	1
AVEN	N/A	N/A	N/A	N/A	N/A	N/A	N/A	N/A	N/A	N/A	N/A	N/A	N/A	N/A	N/A	N/A	1	0	1	4802	-3.97876	5594	-4.37157	5244	#VALUE!	#VALUE!	#VALUE!	#VALUE!	#VALUE!	#VALUE!	#VALUE!	#VALUE!	#VALUE!	#VALUE!	#VALUE!	#VALUE!	0	0	1	0	0	0	1	1
B2M	N/A	N/A	N/A	N/A	N/A	N/A	N/A	N/A	5	0	5	1473	-3.90873	5574	-4.31714	2144	N/A	N/A	N/A	N/A	N/A	N/A	N/A	N/A	#VALUE!	#VALUE!	#VALUE!	#VALUE!	#VALUE!	#VALUE!	#VALUE!	#VALUE!	#VALUE!	#VALUE!	#VALUE!	#VALUE!	0	1	0	0	0	1	0	1
B3GALT4	N/A	N/A	N/A	N/A	N/A	N/A	N/A	N/A	N/A	N/A	N/A	N/A	N/A	N/A	N/A	N/A	2	0	2	3272	-3.97524	5589	-4.37157	3826	#VALUE!	#VALUE!	#VALUE!	#VALUE!	#VALUE!	#VALUE!	#VALUE!	#VALUE!	#VALUE!	#VALUE!	#VALUE!	#VALUE!	0	0	1	0	0	0	1	1
B3GNTL1	N/A	N/A	N/A	N/A	N/A	N/A	N/A	N/A	1	0	1	2640	-3.97332	5569	-4.31714	3164	N/A	N/A	N/A	N/A	N/A	N/A	N/A	N/A	#VALUE!	#VALUE!	#VALUE!	#VALUE!	#VALUE!	#VALUE!	#VALUE!	#VALUE!	#VALUE!	#VALUE!	#VALUE!	#VALUE!	0	1	0	0	0	1	0	1
B4GALT3	N/A	N/A	N/A	N/A	N/A	N/A	N/A	N/A	N/A	N/A	N/A	N/A	N/A	N/A	N/A	N/A	1	0	1	4668	-3.97867	5584	-4.37157	5153	#VALUE!	#VALUE!	#VALUE!	#VALUE!	#VALUE!	#VALUE!	#VALUE!	#VALUE!	#VALUE!	#VALUE!	#VALUE!	#VALUE!	0	0	1	0	0	0	1	1
B9D1	N/A	N/A	N/A	N/A	N/A	N/A	N/A	N/A	1	0	1	5328	-3.98202	5567	-4.31714	5596	N/A	N/A	N/A	N/A	N/A	N/A	N/A	N/A	#VALUE!	#VALUE!	#VALUE!	#VALUE!	#VALUE!	#VALUE!	#VALUE!	#VALUE!	#VALUE!	#VALUE!	#VALUE!	#VALUE!	0	1	0	0	0	1	0	1
BAGE	N/A	N/A	N/A	N/A	N/A	N/A	N/A	N/A	N/A	N/A	N/A	N/A	N/A	N/A	N/A	N/A	2	0	2	2329	-3.96305	5582	-4.37157	2922	#VALUE!	#VALUE!	#VALUE!	#VALUE!	#VALUE!	#VALUE!	#VALUE!	#VALUE!	#VALUE!	#VALUE!	#VALUE!	#VALUE!	0	0	1	0	0	0	1	1
BAGE2	N/A	N/A	N/A	N/A	N/A	N/A	N/A	N/A	N/A	N/A	N/A	N/A	N/A	N/A	N/A	N/A	2	0	2	2328	-3.96305	5581	-4.37157	2923	#VALUE!	#VALUE!	#VALUE!	#VALUE!	#VALUE!	#VALUE!	#VALUE!	#VALUE!	#VALUE!	#VALUE!	#VALUE!	#VALUE!	0	0	1	0	0	0	1	1
BAGE3	N/A	N/A	N/A	N/A	N/A	N/A	N/A	N/A	N/A	N/A	N/A	N/A	N/A	N/A	N/A	N/A	2	0	2	2327	-3.96305	5580	-4.37157	2924	#VALUE!	#VALUE!	#VALUE!	#VALUE!	#VALUE!	#VALUE!	#VALUE!	#VALUE!	#VALUE!	#VALUE!	#VALUE!	#VALUE!	0	0	1	0	0	0	1	1
BAGE4	N/A	N/A	N/A	N/A	N/A	N/A	N/A	N/A	N/A	N/A	N/A	N/A	N/A	N/A	N/A	N/A	2	0	2	2326	-3.96305	5579	-4.37157	2925	#VALUE!	#VALUE!	#VALUE!	#VALUE!	#VALUE!	#VALUE!	#VALUE!	#VALUE!	#VALUE!	#VALUE!	#VALUE!	#VALUE!	0	0	1	0	0	0	1	1
BAGE5	N/A	N/A	N/A	N/A	N/A	N/A	N/A	N/A	N/A	N/A	N/A	N/A	N/A	N/A	N/A	N/A	2	0	2	2325	-3.96305	5578	-4.37157	2926	#VALUE!	#VALUE!	#VALUE!	#VALUE!	#VALUE!	#VALUE!	#VALUE!	#VALUE!	#VALUE!	#VALUE!	#VALUE!	#VALUE!	0	0	1	0	0	0	1	1
BAIAP2L1	N/A	N/A	N/A	N/A	N/A	N/A	N/A	N/A	1	0	1	2639	-3.97332	5565	-4.31714	3165	N/A	N/A	N/A	N/A	N/A	N/A	N/A	N/A	#VALUE!	#VALUE!	#VALUE!	#VALUE!	#VALUE!	#VALUE!	#VALUE!	#VALUE!	#VALUE!	#VALUE!	#VALUE!	#VALUE!	0	1	0	0	0	1	0	1
BANK1	N/A	N/A	N/A	N/A	N/A	N/A	N/A	N/A	2	0	2	2847	-3.97662	5563	-4.31714	3416	N/A	N/A	N/A	N/A	N/A	N/A	N/A	N/A	#VALUE!	#VALUE!	#VALUE!	#VALUE!	#VALUE!	#VALUE!	#VALUE!	#VALUE!	#VALUE!	#VALUE!	#VALUE!	#VALUE!	0	1	0	0	0	1	0	1
BASP1	N/A	N/A	N/A	N/A	N/A	N/A	N/A	N/A	1	0	1	3975	-3.98095	5560	-4.31714	4463	N/A	N/A	N/A	N/A	N/A	N/A	N/A	N/A	#VALUE!	#VALUE!	#VALUE!	#VALUE!	#VALUE!	#VALUE!	#VALUE!	#VALUE!	#VALUE!	#VALUE!	#VALUE!	#VALUE!	0	1	0	0	0	1	0	1
BAT1	N/A	N/A	N/A	N/A	N/A	N/A	N/A	N/A	1	0	1	3974	-3.98095	5559	-4.31714	4464	N/A	N/A	N/A	N/A	N/A	N/A	N/A	N/A	#VALUE!	#VALUE!	#VALUE!	#VALUE!	#VALUE!	#VALUE!	#VALUE!	#VALUE!	#VALUE!	#VALUE!	#VALUE!	#VALUE!	0	1	0	0	0	1	0	1
BAT2	N/A	N/A	N/A	N/A	N/A	N/A	N/A	N/A	N/A	N/A	N/A	N/A	N/A	N/A	N/A	N/A	2	0	2	3202	-3.97484	5574	-4.37157	3759	#VALUE!	#VALUE!	#VALUE!	#VALUE!	#VALUE!	#VALUE!	#VALUE!	#VALUE!	#VALUE!	#VALUE!	#VALUE!	#VALUE!	0	0	1	0	0	0	1	1
BAT2L2	N/A	N/A	N/A	N/A	N/A	N/A	N/A	N/A	N/A	N/A	N/A	N/A	N/A	N/A	N/A	N/A	1	0	1	4382	-3.97855	5573	-4.37157	4834	#VALUE!	#VALUE!	#VALUE!	#VALUE!	#VALUE!	#VALUE!	#VALUE!	#VALUE!	#VALUE!	#VALUE!	#VALUE!	#VALUE!	0	0	1	0	0	0	1	1
BAT3	N/A	N/A	N/A	N/A	N/A	N/A	N/A	N/A	N/A	N/A	N/A	N/A	N/A	N/A	N/A	N/A	5	0	5	1780	-3.93928	5572	-4.37157	2413	#VALUE!	#VALUE!	#VALUE!	#VALUE!	#VALUE!	#VALUE!	#VALUE!	#VALUE!	#VALUE!	#VALUE!	#VALUE!	#VALUE!	0	0	1	0	0	0	1	1
BAT4	N/A	N/A	N/A	N/A	N/A	N/A	N/A	N/A	N/A	N/A	N/A	N/A	N/A	N/A	N/A	N/A	7	0	7	1821	-3.94398	5571	-4.37157	2446	#VALUE!	#VALUE!	#VALUE!	#VALUE!	#VALUE!	#VALUE!	#VALUE!	#VALUE!	#VALUE!	#VALUE!	#VALUE!	#VALUE!	0	0	1	0	0	0	1	1
BAT5	N/A	N/A	N/A	N/A	N/A	N/A	N/A	N/A	N/A	N/A	N/A	N/A	N/A	N/A	N/A	N/A	1	0	1	2528	-3.96512	5570	-4.37157	3083	#VALUE!	#VALUE!	#VALUE!	#VALUE!	#VALUE!	#VALUE!	#VALUE!	#VALUE!	#VALUE!	#VALUE!	#VALUE!	#VALUE!	0	0	1	0	0	0	1	1
BATF	N/A	N/A	N/A	N/A	N/A	N/A	N/A	N/A	1	148	149	5010	-3.98161	37	-2.38252	984	N/A	N/A	N/A	N/A	N/A	N/A	N/A	N/A	#VALUE!	#VALUE!	#VALUE!	#VALUE!	#VALUE!	#VALUE!	#VALUE!	#VALUE!	#VALUE!	#VALUE!	#VALUE!	#VALUE!	0	1	0	0	0	1	0	1
BATF2	N/A	N/A	N/A	N/A	N/A	N/A	N/A	N/A	N/A	N/A	N/A	N/A	N/A	N/A	N/A	N/A	2	0	2	1966	-3.94895	5569	-4.37157	2555	#VALUE!	#VALUE!	#VALUE!	#VALUE!	#VALUE!	#VALUE!	#VALUE!	#VALUE!	#VALUE!	#VALUE!	#VALUE!	#VALUE!	0	0	1	0	0	0	1	1
BAZ2A	N/A	N/A	N/A	N/A	N/A	N/A	N/A	N/A	N/A	N/A	N/A	N/A	N/A	N/A	N/A	N/A	1	0	1	3609	-3.97674	5568	-4.37157	4148	#VALUE!	#VALUE!	#VALUE!	#VALUE!	#VALUE!	#VALUE!	#VALUE!	#VALUE!	#VALUE!	#VALUE!	#VALUE!	#VALUE!	0	0	1	0	0	0	1	1
BBX	N/A	N/A	N/A	N/A	N/A	N/A	N/A	N/A	1	0	1	4178	-3.98117	5557	-4.31714	4615	N/A	N/A	N/A	N/A	N/A	N/A	N/A	N/A	#VALUE!	#VALUE!	#VALUE!	#VALUE!	#VALUE!	#VALUE!	#VALUE!	#VALUE!	#VALUE!	#VALUE!	#VALUE!	#VALUE!	0	1	0	0	0	1	0	1
BCCIP	N/A	N/A	N/A	N/A	N/A	N/A	N/A	N/A	1	0	1	4728	-3.98141	5554	-4.31714	5083	N/A	N/A	N/A	N/A	N/A	N/A	N/A	N/A	#VALUE!	#VALUE!	#VALUE!	#VALUE!	#VALUE!	#VALUE!	#VALUE!	#VALUE!	#VALUE!	#VALUE!	#VALUE!	#VALUE!	0	1	0	0	0	1	0	1
BCDIN3D	N/A	N/A	N/A	N/A	N/A	N/A	N/A	N/A	N/A	N/A	N/A	N/A	N/A	N/A	N/A	N/A	1	0	1	3582	-3.97665	5564	-4.37157	4048	#VALUE!	#VALUE!	#VALUE!	#VALUE!	#VALUE!	#VALUE!	#VALUE!	#VALUE!	#VALUE!	#VALUE!	#VALUE!	#VALUE!	0	0	1	0	0	0	1	1
BCL11A	N/A	N/A	N/A	N/A	N/A	N/A	N/A	N/A	0	59	59	5820	-3.98277	184	-3.19671	1029	N/A	N/A	N/A	N/A	N/A	N/A	N/A	N/A	#VALUE!	#VALUE!	#VALUE!	#VALUE!	#VALUE!	#VALUE!	#VALUE!	#VALUE!	#VALUE!	#VALUE!	#VALUE!	#VALUE!	0	1	0	0	0	1	0	1
BCL2L10	N/A	N/A	N/A	N/A	N/A	N/A	N/A	N/A	1	0	1	5002	-3.98161	5551	-4.31714	5379	N/A	N/A	N/A	N/A	N/A	N/A	N/A	N/A	#VALUE!	#VALUE!	#VALUE!	#VALUE!	#VALUE!	#VALUE!	#VALUE!	#VALUE!	#VALUE!	#VALUE!	#VALUE!	#VALUE!	0	1	0	0	0	1	0	1
BCL2L13	N/A	N/A	N/A	N/A	N/A	N/A	N/A	N/A	N/A	N/A	N/A	N/A	N/A	N/A	N/A	N/A	1	0	1	1927	-3.94834	5561	-4.37157	2535	#VALUE!	#VALUE!	#VALUE!	#VALUE!	#VALUE!	#VALUE!	#VALUE!	#VALUE!	#VALUE!	#VALUE!	#VALUE!	#VALUE!	0	0	1	0	0	0	1	1
BCL7B	N/A	N/A	N/A	N/A	N/A	N/A	N/A	N/A	N/A	N/A	N/A	N/A	N/A	N/A	N/A	N/A	1	0	1	3195	-3.97482	5560	-4.37157	3703	#VALUE!	#VALUE!	#VALUE!	#VALUE!	#VALUE!	#VALUE!	#VALUE!	#VALUE!	#VALUE!	#VALUE!	#VALUE!	#VALUE!	0	0	1	0	0	0	1	1
BCL7C	N/A	N/A	N/A	N/A	N/A	N/A	N/A	N/A	N/A	N/A	N/A	N/A	N/A	N/A	N/A	N/A	1	0	1	4801	-3.97876	5559	-4.37157	5245	#VALUE!	#VALUE!	#VALUE!	#VALUE!	#VALUE!	#VALUE!	#VALUE!	#VALUE!	#VALUE!	#VALUE!	#VALUE!	#VALUE!	0	0	1	0	0	0	1	1
BDH2	N/A	N/A	N/A	N/A	N/A	N/A	N/A	N/A	1	0	1	3973	-3.98095	5548	-4.31714	4465	N/A	N/A	N/A	N/A	N/A	N/A	N/A	N/A	#VALUE!	#VALUE!	#VALUE!	#VALUE!	#VALUE!	#VALUE!	#VALUE!	#VALUE!	#VALUE!	#VALUE!	#VALUE!	#VALUE!	0	1	0	0	0	1	0	1
BDNFOS	N/A	N/A	N/A	N/A	N/A	N/A	N/A	N/A	1	0	1	4407	-3.98133	5547	-4.31714	4862	N/A	N/A	N/A	N/A	N/A	N/A	N/A	N/A	#VALUE!	#VALUE!	#VALUE!	#VALUE!	#VALUE!	#VALUE!	#VALUE!	#VALUE!	#VALUE!	#VALUE!	#VALUE!	#VALUE!	0	1	0	0	0	1	0	1
BDP1	N/A	N/A	N/A	N/A	N/A	N/A	N/A	N/A	N/A	N/A	N/A	N/A	N/A	N/A	N/A	N/A	1	75	76	2532	-3.96512	156	-3.11332	892	#VALUE!	#VALUE!	#VALUE!	#VALUE!	#VALUE!	#VALUE!	#VALUE!	#VALUE!	#VALUE!	#VALUE!	#VALUE!	#VALUE!	0	0	1	0	0	0	1	1
BEND7	N/A	N/A	N/A	N/A	N/A	N/A	N/A	N/A	N/A	N/A	N/A	N/A	N/A	N/A	N/A	N/A	1	0	1	2621	-3.96669	5557	-4.37157	3190	#VALUE!	#VALUE!	#VALUE!	#VALUE!	#VALUE!	#VALUE!	#VALUE!	#VALUE!	#VALUE!	#VALUE!	#VALUE!	#VALUE!	0	0	1	0	0	0	1	1
BEST1	N/A	N/A	N/A	N/A	N/A	N/A	N/A	N/A	N/A	N/A	N/A	N/A	N/A	N/A	N/A	N/A	1	0	1	2527	-3.96512	5556	-4.37157	3084	#VALUE!	#VALUE!	#VALUE!	#VALUE!	#VALUE!	#VALUE!	#VALUE!	#VALUE!	#VALUE!	#VALUE!	#VALUE!	#VALUE!	0	0	1	0	0	0	1	1
BHLHA15	N/A	N/A	N/A	N/A	N/A	N/A	N/A	N/A	1	0	1	4068	-3.98115	5546	-4.31714	4517	N/A	N/A	N/A	N/A	N/A	N/A	N/A	N/A	#VALUE!	#VALUE!	#VALUE!	#VALUE!	#VALUE!	#VALUE!	#VALUE!	#VALUE!	#VALUE!	#VALUE!	#VALUE!	#VALUE!	0	1	0	0	0	1	0	1
BICD2	N/A	N/A	N/A	N/A	N/A	N/A	N/A	N/A	1	0	1	5082	-3.98169	5544	-4.31714	5512	N/A	N/A	N/A	N/A	N/A	N/A	N/A	N/A	#VALUE!	#VALUE!	#VALUE!	#VALUE!	#VALUE!	#VALUE!	#VALUE!	#VALUE!	#VALUE!	#VALUE!	#VALUE!	#VALUE!	0	1	0	0	0	1	0	1
BIN2	N/A	N/A	N/A	N/A	N/A	N/A	N/A	N/A	1	0	1	5001	-3.98161	5543	-4.31714	5380	N/A	N/A	N/A	N/A	N/A	N/A	N/A	N/A	#VALUE!	#VALUE!	#VALUE!	#VALUE!	#VALUE!	#VALUE!	#VALUE!	#VALUE!	#VALUE!	#VALUE!	#VALUE!	#VALUE!	0	1	0	0	0	1	0	1
BLCAP	N/A	N/A	N/A	N/A	N/A	N/A	N/A	N/A	1	0	1	3160	-3.97857	5542	-4.31714	3698	N/A	N/A	N/A	N/A	N/A	N/A	N/A	N/A	#VALUE!	#VALUE!	#VALUE!	#VALUE!	#VALUE!	#VALUE!	#VALUE!	#VALUE!	#VALUE!	#VALUE!	#VALUE!	#VALUE!	0	1	0	0	0	1	0	1
BLK	N/A	N/A	N/A	N/A	N/A	N/A	N/A	N/A	6	0	6	1230	-3.86662	5541	-4.31714	1970	N/A	N/A	N/A	N/A	N/A	N/A	N/A	N/A	#VALUE!	#VALUE!	#VALUE!	#VALUE!	#VALUE!	#VALUE!	#VALUE!	#VALUE!	#VALUE!	#VALUE!	#VALUE!	#VALUE!	0	1	0	0	0	1	0	1
BLVRB	N/A	N/A	N/A	N/A	N/A	N/A	N/A	N/A	N/A	N/A	N/A	N/A	N/A	N/A	N/A	N/A	2	0	2	2975	-3.97303	5552	-4.37157	3545	#VALUE!	#VALUE!	#VALUE!	#VALUE!	#VALUE!	#VALUE!	#VALUE!	#VALUE!	#VALUE!	#VALUE!	#VALUE!	#VALUE!	0	0	1	0	0	0	1	1
BNIP1	N/A	N/A	N/A	N/A	N/A	N/A	N/A	N/A	1	0	1	5327	-3.98202	5535	-4.31714	5597	N/A	N/A	N/A	N/A	N/A	N/A	N/A	N/A	#VALUE!	#VALUE!	#VALUE!	#VALUE!	#VALUE!	#VALUE!	#VALUE!	#VALUE!	#VALUE!	#VALUE!	#VALUE!	#VALUE!	0	1	0	0	0	1	0	1
BNIP3L	N/A	N/A	N/A	N/A	N/A	N/A	N/A	N/A	N/A	N/A	N/A	N/A	N/A	N/A	N/A	N/A	1	0	1	3194	-3.97482	5549	-4.37157	3704	#VALUE!	#VALUE!	#VALUE!	#VALUE!	#VALUE!	#VALUE!	#VALUE!	#VALUE!	#VALUE!	#VALUE!	#VALUE!	#VALUE!	0	0	1	0	0	0	1	1
BOKAS	N/A	N/A	N/A	N/A	N/A	N/A	N/A	N/A	N/A	N/A	N/A	N/A	N/A	N/A	N/A	N/A	1	0	1	3581	-3.97665	5547	-4.37157	4049	#VALUE!	#VALUE!	#VALUE!	#VALUE!	#VALUE!	#VALUE!	#VALUE!	#VALUE!	#VALUE!	#VALUE!	#VALUE!	#VALUE!	0	0	1	0	0	0	1	1
BOLA1	N/A	N/A	N/A	N/A	N/A	N/A	N/A	N/A	4	0	4	2803	-3.97581	5533	-4.31714	3372	N/A	N/A	N/A	N/A	N/A	N/A	N/A	N/A	#VALUE!	#VALUE!	#VALUE!	#VALUE!	#VALUE!	#VALUE!	#VALUE!	#VALUE!	#VALUE!	#VALUE!	#VALUE!	#VALUE!	0	1	0	0	0	1	0	1
BOLA3	N/A	N/A	N/A	N/A	N/A	N/A	N/A	N/A	1	0	1	5326	-3.98202	5532	-4.31714	5598	N/A	N/A	N/A	N/A	N/A	N/A	N/A	N/A	#VALUE!	#VALUE!	#VALUE!	#VALUE!	#VALUE!	#VALUE!	#VALUE!	#VALUE!	#VALUE!	#VALUE!	#VALUE!	#VALUE!	0	1	0	0	0	1	0	1
BPTF	N/A	N/A	N/A	N/A	N/A	N/A	N/A	N/A	1	0	1	5325	-3.98202	5530	-4.31714	5599	N/A	N/A	N/A	N/A	N/A	N/A	N/A	N/A	#VALUE!	#VALUE!	#VALUE!	#VALUE!	#VALUE!	#VALUE!	#VALUE!	#VALUE!	#VALUE!	#VALUE!	#VALUE!	#VALUE!	0	1	0	0	0	1	0	1
BRF1	N/A	N/A	N/A	N/A	N/A	N/A	N/A	N/A	N/A	N/A	N/A	N/A	N/A	N/A	N/A	N/A	0	31	31	5816	-3.9804	420	-3.59516	1071	#VALUE!	#VALUE!	#VALUE!	#VALUE!	#VALUE!	#VALUE!	#VALUE!	#VALUE!	#VALUE!	#VALUE!	#VALUE!	#VALUE!	0	0	1	0	0	0	1	1
BRIX1	N/A	N/A	N/A	N/A	N/A	N/A	N/A	N/A	N/A	N/A	N/A	N/A	N/A	N/A	N/A	N/A	3	0	3	1694	-3.93206	5542	-4.37157	2339	#VALUE!	#VALUE!	#VALUE!	#VALUE!	#VALUE!	#VALUE!	#VALUE!	#VALUE!	#VALUE!	#VALUE!	#VALUE!	#VALUE!	0	0	1	0	0	0	1	1
BRMS1L	N/A	N/A	N/A	N/A	N/A	N/A	N/A	N/A	1	0	1	5081	-3.98169	5524	-4.31714	5513	N/A	N/A	N/A	N/A	N/A	N/A	N/A	N/A	#VALUE!	#VALUE!	#VALUE!	#VALUE!	#VALUE!	#VALUE!	#VALUE!	#VALUE!	#VALUE!	#VALUE!	#VALUE!	#VALUE!	0	1	0	0	0	1	0	1
BSCL2	N/A	N/A	N/A	N/A	N/A	N/A	N/A	N/A	1	0	1	4559	-3.9814	5522	-4.31714	4932	N/A	N/A	N/A	N/A	N/A	N/A	N/A	N/A	#VALUE!	#VALUE!	#VALUE!	#VALUE!	#VALUE!	#VALUE!	#VALUE!	#VALUE!	#VALUE!	#VALUE!	#VALUE!	#VALUE!	0	1	0	0	0	1	0	1
BSDC1	N/A	N/A	N/A	N/A	N/A	N/A	N/A	N/A	N/A	N/A	N/A	N/A	N/A	N/A	N/A	N/A	3	0	3	1789	-3.94012	5539	-4.37157	2420	#VALUE!	#VALUE!	#VALUE!	#VALUE!	#VALUE!	#VALUE!	#VALUE!	#VALUE!	#VALUE!	#VALUE!	#VALUE!	#VALUE!	0	0	1	0	0	0	1	1
BSG	N/A	N/A	N/A	N/A	N/A	N/A	N/A	N/A	N/A	N/A	N/A	N/A	N/A	N/A	N/A	N/A	2	0	2	2970	-3.97299	5538	-4.37157	3540	#VALUE!	#VALUE!	#VALUE!	#VALUE!	#VALUE!	#VALUE!	#VALUE!	#VALUE!	#VALUE!	#VALUE!	#VALUE!	#VALUE!	0	0	1	0	0	0	1	1
BST2	N/A	N/A	N/A	N/A	N/A	N/A	N/A	N/A	N/A	N/A	N/A	N/A	N/A	N/A	N/A	N/A	3	0	3	1896	-3.94779	5536	-4.37157	2516	#VALUE!	#VALUE!	#VALUE!	#VALUE!	#VALUE!	#VALUE!	#VALUE!	#VALUE!	#VALUE!	#VALUE!	#VALUE!	#VALUE!	0	0	1	0	0	0	1	1
BTBD12	N/A	N/A	N/A	N/A	N/A	N/A	N/A	N/A	1	0	1	4726	-3.98141	5518	-4.31714	5085	N/A	N/A	N/A	N/A	N/A	N/A	N/A	N/A	#VALUE!	#VALUE!	#VALUE!	#VALUE!	#VALUE!	#VALUE!	#VALUE!	#VALUE!	#VALUE!	#VALUE!	#VALUE!	#VALUE!	0	1	0	0	0	1	0	1
BTBD17	N/A	N/A	N/A	N/A	N/A	N/A	N/A	N/A	N/A	N/A	N/A	N/A	N/A	N/A	N/A	N/A	1	0	1	4474	-3.97862	5533	-4.37157	4956	#VALUE!	#VALUE!	#VALUE!	#VALUE!	#VALUE!	#VALUE!	#VALUE!	#VALUE!	#VALUE!	#VALUE!	#VALUE!	#VALUE!	0	0	1	0	0	0	1	1
BTD	N/A	N/A	N/A	N/A	N/A	N/A	N/A	N/A	1	0	1	4177	-3.98117	5517	-4.31714	4616	N/A	N/A	N/A	N/A	N/A	N/A	N/A	N/A	#VALUE!	#VALUE!	#VALUE!	#VALUE!	#VALUE!	#VALUE!	#VALUE!	#VALUE!	#VALUE!	#VALUE!	#VALUE!	#VALUE!	0	1	0	0	0	1	0	1
BTF3	N/A	N/A	N/A	N/A	N/A	N/A	N/A	N/A	N/A	N/A	N/A	N/A	N/A	N/A	N/A	N/A	1	0	1	4553	-3.97862	5532	-4.37157	5007	#VALUE!	#VALUE!	#VALUE!	#VALUE!	#VALUE!	#VALUE!	#VALUE!	#VALUE!	#VALUE!	#VALUE!	#VALUE!	#VALUE!	0	0	1	0	0	0	1	1
BTG2	N/A	N/A	N/A	N/A	N/A	N/A	N/A	N/A	N/A	N/A	N/A	N/A	N/A	N/A	N/A	N/A	2	0	2	2877	-3.97155	5530	-4.37157	3423	#VALUE!	#VALUE!	#VALUE!	#VALUE!	#VALUE!	#VALUE!	#VALUE!	#VALUE!	#VALUE!	#VALUE!	#VALUE!	#VALUE!	0	0	1	0	0	0	1	1
BTN2A1	N/A	N/A	N/A	N/A	N/A	N/A	N/A	N/A	1	0	1	3259	-3.97894	5515	-4.31714	3760	N/A	N/A	N/A	N/A	N/A	N/A	N/A	N/A	#VALUE!	#VALUE!	#VALUE!	#VALUE!	#VALUE!	#VALUE!	#VALUE!	#VALUE!	#VALUE!	#VALUE!	#VALUE!	#VALUE!	0	1	0	0	0	1	0	1
BTN2A2	N/A	N/A	N/A	N/A	N/A	N/A	N/A	N/A	1	0	1	3258	-3.97894	5514	-4.31714	3761	N/A	N/A	N/A	N/A	N/A	N/A	N/A	N/A	#VALUE!	#VALUE!	#VALUE!	#VALUE!	#VALUE!	#VALUE!	#VALUE!	#VALUE!	#VALUE!	#VALUE!	#VALUE!	#VALUE!	0	1	0	0	0	1	0	1
BTN2A3	N/A	N/A	N/A	N/A	N/A	N/A	N/A	N/A	1	0	1	3257	-3.97894	5513	-4.31714	3762	N/A	N/A	N/A	N/A	N/A	N/A	N/A	N/A	#VALUE!	#VALUE!	#VALUE!	#VALUE!	#VALUE!	#VALUE!	#VALUE!	#VALUE!	#VALUE!	#VALUE!	#VALUE!	#VALUE!	0	1	0	0	0	1	0	1
BTN3A1	N/A	N/A	N/A	N/A	N/A	N/A	N/A	N/A	1	0	1	3256	-3.97894	5512	-4.31714	3763	N/A	N/A	N/A	N/A	N/A	N/A	N/A	N/A	#VALUE!	#VALUE!	#VALUE!	#VALUE!	#VALUE!	#VALUE!	#VALUE!	#VALUE!	#VALUE!	#VALUE!	#VALUE!	#VALUE!	0	1	0	0	0	1	0	1
BTN3A2	N/A	N/A	N/A	N/A	N/A	N/A	N/A	N/A	1	0	1	3255	-3.97894	5511	-4.31714	3764	N/A	N/A	N/A	N/A	N/A	N/A	N/A	N/A	#VALUE!	#VALUE!	#VALUE!	#VALUE!	#VALUE!	#VALUE!	#VALUE!	#VALUE!	#VALUE!	#VALUE!	#VALUE!	#VALUE!	0	1	0	0	0	1	0	1
BTN3A3	N/A	N/A	N/A	N/A	N/A	N/A	N/A	N/A	1	0	1	3254	-3.97894	5510	-4.31714	3765	N/A	N/A	N/A	N/A	N/A	N/A	N/A	N/A	#VALUE!	#VALUE!	#VALUE!	#VALUE!	#VALUE!	#VALUE!	#VALUE!	#VALUE!	#VALUE!	#VALUE!	#VALUE!	#VALUE!	0	1	0	0	0	1	0	1
BUB3	N/A	N/A	N/A	N/A	N/A	N/A	N/A	N/A	2	0	2	3863	-3.98041	5508	-4.31714	4287	N/A	N/A	N/A	N/A	N/A	N/A	N/A	N/A	#VALUE!	#VALUE!	#VALUE!	#VALUE!	#VALUE!	#VALUE!	#VALUE!	#VALUE!	#VALUE!	#VALUE!	#VALUE!	#VALUE!	0	1	0	0	0	1	0	1
BUD31	N/A	N/A	N/A	N/A	N/A	N/A	N/A	N/A	N/A	N/A	N/A	N/A	N/A	N/A	N/A	N/A	2	0	2	1737	-3.93413	5528	-4.37157	2372	#VALUE!	#VALUE!	#VALUE!	#VALUE!	#VALUE!	#VALUE!	#VALUE!	#VALUE!	#VALUE!	#VALUE!	#VALUE!	#VALUE!	0	0	1	0	0	0	1	1
BZW1	N/A	N/A	N/A	N/A	N/A	N/A	N/A	N/A	2	0	2	2830	-3.97648	5506	-4.31714	3398	N/A	N/A	N/A	N/A	N/A	N/A	N/A	N/A	#VALUE!	#VALUE!	#VALUE!	#VALUE!	#VALUE!	#VALUE!	#VALUE!	#VALUE!	#VALUE!	#VALUE!	#VALUE!	#VALUE!	0	1	0	0	0	1	0	1
BZW2	N/A	N/A	N/A	N/A	N/A	N/A	N/A	N/A	N/A	N/A	N/A	N/A	N/A	N/A	N/A	N/A	1	0	1	4422	-3.97858	5526	-4.37157	4921	#VALUE!	#VALUE!	#VALUE!	#VALUE!	#VALUE!	#VALUE!	#VALUE!	#VALUE!	#VALUE!	#VALUE!	#VALUE!	#VALUE!	0	0	1	0	0	0	1	1
C10orf111	N/A	N/A	N/A	N/A	N/A	N/A	N/A	N/A	1	0	1	4725	-3.98141	5505	-4.31714	5086	N/A	N/A	N/A	N/A	N/A	N/A	N/A	N/A	#VALUE!	#VALUE!	#VALUE!	#VALUE!	#VALUE!	#VALUE!	#VALUE!	#VALUE!	#VALUE!	#VALUE!	#VALUE!	#VALUE!	0	1	0	0	0	1	0	1
C10orf118	N/A	N/A	N/A	N/A	N/A	N/A	N/A	N/A	1	0	1	2638	-3.97332	5504	-4.31714	3166	N/A	N/A	N/A	N/A	N/A	N/A	N/A	N/A	#VALUE!	#VALUE!	#VALUE!	#VALUE!	#VALUE!	#VALUE!	#VALUE!	#VALUE!	#VALUE!	#VALUE!	#VALUE!	#VALUE!	0	1	0	0	0	1	0	1
C10orf128	N/A	N/A	N/A	N/A	N/A	N/A	N/A	N/A	1	0	1	3890	-3.98053	5502	-4.31714	4409	N/A	N/A	N/A	N/A	N/A	N/A	N/A	N/A	#VALUE!	#VALUE!	#VALUE!	#VALUE!	#VALUE!	#VALUE!	#VALUE!	#VALUE!	#VALUE!	#VALUE!	#VALUE!	#VALUE!	0	1	0	0	0	1	0	1
C10orf137	N/A	N/A	N/A	N/A	N/A	N/A	N/A	N/A	1	0	1	4406	-3.98133	5501	-4.31714	4863	N/A	N/A	N/A	N/A	N/A	N/A	N/A	N/A	#VALUE!	#VALUE!	#VALUE!	#VALUE!	#VALUE!	#VALUE!	#VALUE!	#VALUE!	#VALUE!	#VALUE!	#VALUE!	#VALUE!	0	1	0	0	0	1	0	1
C10orf2	N/A	N/A	N/A	N/A	N/A	N/A	N/A	N/A	1	0	1	4331	-3.98124	5499	-4.31714	4718	N/A	N/A	N/A	N/A	N/A	N/A	N/A	N/A	#VALUE!	#VALUE!	#VALUE!	#VALUE!	#VALUE!	#VALUE!	#VALUE!	#VALUE!	#VALUE!	#VALUE!	#VALUE!	#VALUE!	0	1	0	0	0	1	0	1
C10orf25	N/A	N/A	N/A	N/A	N/A	N/A	N/A	N/A	N/A	N/A	N/A	N/A	N/A	N/A	N/A	N/A	1	0	1	4800	-3.97876	5523	-4.37157	5246	#VALUE!	#VALUE!	#VALUE!	#VALUE!	#VALUE!	#VALUE!	#VALUE!	#VALUE!	#VALUE!	#VALUE!	#VALUE!	#VALUE!	0	0	1	0	0	0	1	1
C10orf26	N/A	N/A	N/A	N/A	N/A	N/A	N/A	N/A	1	0	1	4838	-3.98144	5498	-4.31714	5249	N/A	N/A	N/A	N/A	N/A	N/A	N/A	N/A	#VALUE!	#VALUE!	#VALUE!	#VALUE!	#VALUE!	#VALUE!	#VALUE!	#VALUE!	#VALUE!	#VALUE!	#VALUE!	#VALUE!	0	1	0	0	0	1	0	1
C10orf54	N/A	N/A	N/A	N/A	N/A	N/A	N/A	N/A	1	0	1	5000	-3.98161	5496	-4.31714	5381	N/A	N/A	N/A	N/A	N/A	N/A	N/A	N/A	#VALUE!	#VALUE!	#VALUE!	#VALUE!	#VALUE!	#VALUE!	#VALUE!	#VALUE!	#VALUE!	#VALUE!	#VALUE!	#VALUE!	0	1	0	0	0	1	0	1
C10orf71	N/A	N/A	N/A	N/A	N/A	N/A	N/A	N/A	N/A	N/A	N/A	N/A	N/A	N/A	N/A	N/A	1	0	1	3193	-3.97482	5521	-4.37157	3705	#VALUE!	#VALUE!	#VALUE!	#VALUE!	#VALUE!	#VALUE!	#VALUE!	#VALUE!	#VALUE!	#VALUE!	#VALUE!	#VALUE!	0	0	1	0	0	0	1	1
C10orf76	N/A	N/A	N/A	N/A	N/A	N/A	N/A	N/A	1	0	1	5080	-3.98169	5495	-4.31714	5514	N/A	N/A	N/A	N/A	N/A	N/A	N/A	N/A	#VALUE!	#VALUE!	#VALUE!	#VALUE!	#VALUE!	#VALUE!	#VALUE!	#VALUE!	#VALUE!	#VALUE!	#VALUE!	#VALUE!	0	1	0	0	0	1	0	1
C11orf21	N/A	N/A	N/A	N/A	N/A	N/A	N/A	N/A	N/A	N/A	N/A	N/A	N/A	N/A	N/A	N/A	1	0	1	3192	-3.97482	5516	-4.37157	3706	#VALUE!	#VALUE!	#VALUE!	#VALUE!	#VALUE!	#VALUE!	#VALUE!	#VALUE!	#VALUE!	#VALUE!	#VALUE!	#VALUE!	0	0	1	0	0	0	1	1
C11orf30	N/A	N/A	N/A	N/A	N/A	N/A	N/A	N/A	2	0	2	3862	-3.98041	5490	-4.31714	4288	N/A	N/A	N/A	N/A	N/A	N/A	N/A	N/A	#VALUE!	#VALUE!	#VALUE!	#VALUE!	#VALUE!	#VALUE!	#VALUE!	#VALUE!	#VALUE!	#VALUE!	#VALUE!	#VALUE!	0	1	0	0	0	1	0	1
C11orf31	N/A	N/A	N/A	N/A	N/A	N/A	N/A	N/A	2	0	2	2867	-3.97703	5489	-4.31714	3435	N/A	N/A	N/A	N/A	N/A	N/A	N/A	N/A	#VALUE!	#VALUE!	#VALUE!	#VALUE!	#VALUE!	#VALUE!	#VALUE!	#VALUE!	#VALUE!	#VALUE!	#VALUE!	#VALUE!	0	1	0	0	0	1	0	1
C11orf35	N/A	N/A	N/A	N/A	N/A	N/A	N/A	N/A	N/A	N/A	N/A	N/A	N/A	N/A	N/A	N/A	1	0	1	3868	-3.97759	5515	-4.37157	4390	#VALUE!	#VALUE!	#VALUE!	#VALUE!	#VALUE!	#VALUE!	#VALUE!	#VALUE!	#VALUE!	#VALUE!	#VALUE!	#VALUE!	0	0	1	0	0	0	1	1
C11orf46	N/A	N/A	N/A	N/A	N/A	N/A	N/A	N/A	N/A	N/A	N/A	N/A	N/A	N/A	N/A	N/A	1	0	1	4874	-3.97883	5514	-4.37157	5314	#VALUE!	#VALUE!	#VALUE!	#VALUE!	#VALUE!	#VALUE!	#VALUE!	#VALUE!	#VALUE!	#VALUE!	#VALUE!	#VALUE!	0	0	1	0	0	0	1	1
C11orf48	N/A	N/A	N/A	N/A	N/A	N/A	N/A	N/A	N/A	N/A	N/A	N/A	N/A	N/A	N/A	N/A	1	0	1	4873	-3.97883	5513	-4.37157	5315	#VALUE!	#VALUE!	#VALUE!	#VALUE!	#VALUE!	#VALUE!	#VALUE!	#VALUE!	#VALUE!	#VALUE!	#VALUE!	#VALUE!	0	0	1	0	0	0	1	1
C11orf58	N/A	N/A	N/A	N/A	N/A	N/A	N/A	N/A	2	0	2	3861	-3.98041	5488	-4.31714	4289	N/A	N/A	N/A	N/A	N/A	N/A	N/A	N/A	#VALUE!	#VALUE!	#VALUE!	#VALUE!	#VALUE!	#VALUE!	#VALUE!	#VALUE!	#VALUE!	#VALUE!	#VALUE!	#VALUE!	0	1	0	0	0	1	0	1
C11orf74	N/A	N/A	N/A	N/A	N/A	N/A	N/A	N/A	N/A	N/A	N/A	N/A	N/A	N/A	N/A	N/A	1	0	1	4294	-3.97845	5508	-4.37157	4771	#VALUE!	#VALUE!	#VALUE!	#VALUE!	#VALUE!	#VALUE!	#VALUE!	#VALUE!	#VALUE!	#VALUE!	#VALUE!	#VALUE!	0	0	1	0	0	0	1	1
C11orf83	N/A	N/A	N/A	N/A	N/A	N/A	N/A	N/A	N/A	N/A	N/A	N/A	N/A	N/A	N/A	N/A	1	0	1	4872	-3.97883	5507	-4.37157	5316	#VALUE!	#VALUE!	#VALUE!	#VALUE!	#VALUE!	#VALUE!	#VALUE!	#VALUE!	#VALUE!	#VALUE!	#VALUE!	#VALUE!	0	0	1	0	0	0	1	1
C11orf9	N/A	N/A	N/A	N/A	N/A	N/A	N/A	N/A	N/A	N/A	N/A	N/A	N/A	N/A	N/A	N/A	1	0	1	4133	-3.97824	5506	-4.37157	4638	#VALUE!	#VALUE!	#VALUE!	#VALUE!	#VALUE!	#VALUE!	#VALUE!	#VALUE!	#VALUE!	#VALUE!	#VALUE!	#VALUE!	0	0	1	0	0	0	1	1
C11orf95	N/A	N/A	N/A	N/A	N/A	N/A	N/A	N/A	N/A	N/A	N/A	N/A	N/A	N/A	N/A	N/A	1	0	1	4628	-3.97866	5505	-4.37157	5097	#VALUE!	#VALUE!	#VALUE!	#VALUE!	#VALUE!	#VALUE!	#VALUE!	#VALUE!	#VALUE!	#VALUE!	#VALUE!	#VALUE!	0	0	1	0	0	0	1	1
C12orf10	N/A	N/A	N/A	N/A	N/A	N/A	N/A	N/A	1	0	1	4330	-3.98124	5483	-4.31714	4719	N/A	N/A	N/A	N/A	N/A	N/A	N/A	N/A	#VALUE!	#VALUE!	#VALUE!	#VALUE!	#VALUE!	#VALUE!	#VALUE!	#VALUE!	#VALUE!	#VALUE!	#VALUE!	#VALUE!	0	1	0	0	0	1	0	1
C12orf23	N/A	N/A	N/A	N/A	N/A	N/A	N/A	N/A	N/A	N/A	N/A	N/A	N/A	N/A	N/A	N/A	1	0	1	4627	-3.97866	5503	-4.37157	5098	#VALUE!	#VALUE!	#VALUE!	#VALUE!	#VALUE!	#VALUE!	#VALUE!	#VALUE!	#VALUE!	#VALUE!	#VALUE!	#VALUE!	0	0	1	0	0	0	1	1
C12orf24	N/A	N/A	N/A	N/A	N/A	N/A	N/A	N/A	N/A	N/A	N/A	N/A	N/A	N/A	N/A	N/A	2	0	2	2308	-3.9627	5502	-4.37157	2884	#VALUE!	#VALUE!	#VALUE!	#VALUE!	#VALUE!	#VALUE!	#VALUE!	#VALUE!	#VALUE!	#VALUE!	#VALUE!	#VALUE!	0	0	1	0	0	0	1	1
C12orf41	N/A	N/A	N/A	N/A	N/A	N/A	N/A	N/A	N/A	N/A	N/A	N/A	N/A	N/A	N/A	N/A	1	0	1	5330	-3.97941	5500	-4.37157	5776	#VALUE!	#VALUE!	#VALUE!	#VALUE!	#VALUE!	#VALUE!	#VALUE!	#VALUE!	#VALUE!	#VALUE!	#VALUE!	#VALUE!	0	0	1	0	0	0	1	1
C12orf44	N/A	N/A	N/A	N/A	N/A	N/A	N/A	N/A	N/A	N/A	N/A	N/A	N/A	N/A	N/A	N/A	1	0	1	4871	-3.97883	5498	-4.37157	5317	#VALUE!	#VALUE!	#VALUE!	#VALUE!	#VALUE!	#VALUE!	#VALUE!	#VALUE!	#VALUE!	#VALUE!	#VALUE!	#VALUE!	0	0	1	0	0	0	1	1
C12orf62	N/A	N/A	N/A	N/A	N/A	N/A	N/A	N/A	1	0	1	3253	-3.97894	5477	-4.31714	3766	N/A	N/A	N/A	N/A	N/A	N/A	N/A	N/A	#VALUE!	#VALUE!	#VALUE!	#VALUE!	#VALUE!	#VALUE!	#VALUE!	#VALUE!	#VALUE!	#VALUE!	#VALUE!	#VALUE!	0	1	0	0	0	1	0	1
C12orf73	N/A	N/A	N/A	N/A	N/A	N/A	N/A	N/A	N/A	N/A	N/A	N/A	N/A	N/A	N/A	N/A	1	0	1	4379	-3.97855	5494	-4.37157	4837	#VALUE!	#VALUE!	#VALUE!	#VALUE!	#VALUE!	#VALUE!	#VALUE!	#VALUE!	#VALUE!	#VALUE!	#VALUE!	#VALUE!	0	0	1	0	0	0	1	1
C12orf77	N/A	N/A	N/A	N/A	N/A	N/A	N/A	N/A	2	0	2	1266	-3.87272	5475	-4.31714	1994	N/A	N/A	N/A	N/A	N/A	N/A	N/A	N/A	#VALUE!	#VALUE!	#VALUE!	#VALUE!	#VALUE!	#VALUE!	#VALUE!	#VALUE!	#VALUE!	#VALUE!	#VALUE!	#VALUE!	0	1	0	0	0	1	0	1
C13orf29	N/A	N/A	N/A	N/A	N/A	N/A	N/A	N/A	N/A	N/A	N/A	N/A	N/A	N/A	N/A	N/A	1	0	1	1926	-3.94834	5493	-4.37157	2536	#VALUE!	#VALUE!	#VALUE!	#VALUE!	#VALUE!	#VALUE!	#VALUE!	#VALUE!	#VALUE!	#VALUE!	#VALUE!	#VALUE!	0	0	1	0	0	0	1	1
C14orf1	N/A	N/A	N/A	N/A	N/A	N/A	N/A	N/A	1	0	1	2357	-3.9696	5474	-4.31714	2852	N/A	N/A	N/A	N/A	N/A	N/A	N/A	N/A	#VALUE!	#VALUE!	#VALUE!	#VALUE!	#VALUE!	#VALUE!	#VALUE!	#VALUE!	#VALUE!	#VALUE!	#VALUE!	#VALUE!	0	1	0	0	0	1	0	1
C14orf147	N/A	N/A	N/A	N/A	N/A	N/A	N/A	N/A	N/A	N/A	N/A	N/A	N/A	N/A	N/A	N/A	1	0	1	2620	-3.96669	5492	-4.37157	3191	#VALUE!	#VALUE!	#VALUE!	#VALUE!	#VALUE!	#VALUE!	#VALUE!	#VALUE!	#VALUE!	#VALUE!	#VALUE!	#VALUE!	0	0	1	0	0	0	1	1
C14orf176	N/A	N/A	N/A	N/A	N/A	N/A	N/A	N/A	1	0	1	5323	-3.98202	5473	-4.31714	5601	N/A	N/A	N/A	N/A	N/A	N/A	N/A	N/A	#VALUE!	#VALUE!	#VALUE!	#VALUE!	#VALUE!	#VALUE!	#VALUE!	#VALUE!	#VALUE!	#VALUE!	#VALUE!	#VALUE!	0	1	0	0	0	1	0	1
C14orf181	N/A	N/A	N/A	N/A	N/A	N/A	N/A	N/A	3	0	3	1672	-3.93541	5472	-4.31714	2303	N/A	N/A	N/A	N/A	N/A	N/A	N/A	N/A	#VALUE!	#VALUE!	#VALUE!	#VALUE!	#VALUE!	#VALUE!	#VALUE!	#VALUE!	#VALUE!	#VALUE!	#VALUE!	#VALUE!	0	1	0	0	0	1	0	1
C14orf2	N/A	N/A	N/A	N/A	N/A	N/A	N/A	N/A	1	0	1	5322	-3.98202	5471	-4.31714	5602	N/A	N/A	N/A	N/A	N/A	N/A	N/A	N/A	#VALUE!	#VALUE!	#VALUE!	#VALUE!	#VALUE!	#VALUE!	#VALUE!	#VALUE!	#VALUE!	#VALUE!	#VALUE!	#VALUE!	0	1	0	0	0	1	0	1
C14orf4	N/A	N/A	N/A	N/A	N/A	N/A	N/A	N/A	N/A	N/A	N/A	N/A	N/A	N/A	N/A	N/A	1	0	1	2619	-3.96669	5491	-4.37157	3192	#VALUE!	#VALUE!	#VALUE!	#VALUE!	#VALUE!	#VALUE!	#VALUE!	#VALUE!	#VALUE!	#VALUE!	#VALUE!	#VALUE!	0	0	1	0	0	0	1	1
C15orf29	N/A	N/A	N/A	N/A	N/A	N/A	N/A	N/A	1	0	1	5321	-3.98202	5466	-4.31714	5603	N/A	N/A	N/A	N/A	N/A	N/A	N/A	N/A	#VALUE!	#VALUE!	#VALUE!	#VALUE!	#VALUE!	#VALUE!	#VALUE!	#VALUE!	#VALUE!	#VALUE!	#VALUE!	#VALUE!	0	1	0	0	0	1	0	1
C15orf48	N/A	N/A	N/A	N/A	N/A	N/A	N/A	N/A	1	0	1	5319	-3.98202	5461	-4.31714	5605	N/A	N/A	N/A	N/A	N/A	N/A	N/A	N/A	#VALUE!	#VALUE!	#VALUE!	#VALUE!	#VALUE!	#VALUE!	#VALUE!	#VALUE!	#VALUE!	#VALUE!	#VALUE!	#VALUE!	0	1	0	0	0	1	0	1
C16orf3	N/A	N/A	N/A	N/A	N/A	N/A	N/A	N/A	1	0	1	2637	-3.97332	5458	-4.31714	3167	N/A	N/A	N/A	N/A	N/A	N/A	N/A	N/A	#VALUE!	#VALUE!	#VALUE!	#VALUE!	#VALUE!	#VALUE!	#VALUE!	#VALUE!	#VALUE!	#VALUE!	#VALUE!	#VALUE!	0	1	0	0	0	1	0	1
C16orf5	N/A	N/A	N/A	N/A	N/A	N/A	N/A	N/A	1	0	1	3736	-3.98037	5456	-4.31714	4233	N/A	N/A	N/A	N/A	N/A	N/A	N/A	N/A	#VALUE!	#VALUE!	#VALUE!	#VALUE!	#VALUE!	#VALUE!	#VALUE!	#VALUE!	#VALUE!	#VALUE!	#VALUE!	#VALUE!	0	1	0	0	0	1	0	1
C16orf54	N/A	N/A	N/A	N/A	N/A	N/A	N/A	N/A	1	0	1	4999	-3.98161	5454	-4.31714	5382	N/A	N/A	N/A	N/A	N/A	N/A	N/A	N/A	#VALUE!	#VALUE!	#VALUE!	#VALUE!	#VALUE!	#VALUE!	#VALUE!	#VALUE!	#VALUE!	#VALUE!	#VALUE!	#VALUE!	0	1	0	0	0	1	0	1
C16orf55	N/A	N/A	N/A	N/A	N/A	N/A	N/A	N/A	N/A	N/A	N/A	N/A	N/A	N/A	N/A	N/A	1	0	1	5088	-3.97922	5478	-4.37157	5508	#VALUE!	#VALUE!	#VALUE!	#VALUE!	#VALUE!	#VALUE!	#VALUE!	#VALUE!	#VALUE!	#VALUE!	#VALUE!	#VALUE!	0	0	1	0	0	0	1	1
C17orf39	N/A	N/A	N/A	N/A	N/A	N/A	N/A	N/A	1	0	1	3735	-3.98037	5447	-4.31714	4234	N/A	N/A	N/A	N/A	N/A	N/A	N/A	N/A	#VALUE!	#VALUE!	#VALUE!	#VALUE!	#VALUE!	#VALUE!	#VALUE!	#VALUE!	#VALUE!	#VALUE!	#VALUE!	#VALUE!	0	1	0	0	0	1	0	1
C17orf49	N/A	N/A	N/A	N/A	N/A	N/A	N/A	N/A	1	0	1	3323	-3.97943	5444	-4.31714	3871	N/A	N/A	N/A	N/A	N/A	N/A	N/A	N/A	#VALUE!	#VALUE!	#VALUE!	#VALUE!	#VALUE!	#VALUE!	#VALUE!	#VALUE!	#VALUE!	#VALUE!	#VALUE!	#VALUE!	0	1	0	0	0	1	0	1
C17orf53	N/A	N/A	N/A	N/A	N/A	N/A	N/A	N/A	1	0	1	5318	-3.98202	5443	-4.31714	5606	N/A	N/A	N/A	N/A	N/A	N/A	N/A	N/A	#VALUE!	#VALUE!	#VALUE!	#VALUE!	#VALUE!	#VALUE!	#VALUE!	#VALUE!	#VALUE!	#VALUE!	#VALUE!	#VALUE!	0	1	0	0	0	1	0	1
C17orf57	N/A	N/A	N/A	N/A	N/A	N/A	N/A	N/A	N/A	N/A	N/A	N/A	N/A	N/A	N/A	N/A	1	0	1	4799	-3.97876	5468	-4.37157	5247	#VALUE!	#VALUE!	#VALUE!	#VALUE!	#VALUE!	#VALUE!	#VALUE!	#VALUE!	#VALUE!	#VALUE!	#VALUE!	#VALUE!	0	0	1	0	0	0	1	1
C17orf81	N/A	N/A	N/A	N/A	N/A	N/A	N/A	N/A	1	0	1	3028	-3.97791	5438	-4.31714	3530	N/A	N/A	N/A	N/A	N/A	N/A	N/A	N/A	#VALUE!	#VALUE!	#VALUE!	#VALUE!	#VALUE!	#VALUE!	#VALUE!	#VALUE!	#VALUE!	#VALUE!	#VALUE!	#VALUE!	0	1	0	0	0	1	0	1
C17orf86	N/A	N/A	N/A	N/A	N/A	N/A	N/A	N/A	N/A	N/A	N/A	N/A	N/A	N/A	N/A	N/A	1	0	1	2432	-3.96441	5463	-4.37157	2982	#VALUE!	#VALUE!	#VALUE!	#VALUE!	#VALUE!	#VALUE!	#VALUE!	#VALUE!	#VALUE!	#VALUE!	#VALUE!	#VALUE!	0	0	1	0	0	0	1	1
C17orf87	N/A	N/A	N/A	N/A	N/A	N/A	N/A	N/A	8	0	8	1106	-3.8356	5436	-4.31714	1889	N/A	N/A	N/A	N/A	N/A	N/A	N/A	N/A	#VALUE!	#VALUE!	#VALUE!	#VALUE!	#VALUE!	#VALUE!	#VALUE!	#VALUE!	#VALUE!	#VALUE!	#VALUE!	#VALUE!	0	1	0	0	0	1	0	1
C17orf95	N/A	N/A	N/A	N/A	N/A	N/A	N/A	N/A	N/A	N/A	N/A	N/A	N/A	N/A	N/A	N/A	1	0	1	4938	-3.97899	5459	-4.37157	5384	#VALUE!	#VALUE!	#VALUE!	#VALUE!	#VALUE!	#VALUE!	#VALUE!	#VALUE!	#VALUE!	#VALUE!	#VALUE!	#VALUE!	0	0	1	0	0	0	1	1
C17orf96	N/A	N/A	N/A	N/A	N/A	N/A	N/A	N/A	1	0	1	3972	-3.98095	5432	-4.31714	4466	N/A	N/A	N/A	N/A	N/A	N/A	N/A	N/A	#VALUE!	#VALUE!	#VALUE!	#VALUE!	#VALUE!	#VALUE!	#VALUE!	#VALUE!	#VALUE!	#VALUE!	#VALUE!	#VALUE!	0	1	0	0	0	1	0	1
C17orf97	N/A	N/A	N/A	N/A	N/A	N/A	N/A	N/A	1	0	1	4721	-3.98141	5431	-4.31714	5090	N/A	N/A	N/A	N/A	N/A	N/A	N/A	N/A	#VALUE!	#VALUE!	#VALUE!	#VALUE!	#VALUE!	#VALUE!	#VALUE!	#VALUE!	#VALUE!	#VALUE!	#VALUE!	#VALUE!	0	1	0	0	0	1	0	1
C17orf99	N/A	N/A	N/A	N/A	N/A	N/A	N/A	N/A	N/A	N/A	N/A	N/A	N/A	N/A	N/A	N/A	1	0	1	3191	-3.97482	5458	-4.37157	3707	#VALUE!	#VALUE!	#VALUE!	#VALUE!	#VALUE!	#VALUE!	#VALUE!	#VALUE!	#VALUE!	#VALUE!	#VALUE!	#VALUE!	0	0	1	0	0	0	1	1
C18orf1	N/A	N/A	N/A	N/A	N/A	N/A	N/A	N/A	2	0	2	2183	-3.968	5430	-4.31714	2772	N/A	N/A	N/A	N/A	N/A	N/A	N/A	N/A	#VALUE!	#VALUE!	#VALUE!	#VALUE!	#VALUE!	#VALUE!	#VALUE!	#VALUE!	#VALUE!	#VALUE!	#VALUE!	#VALUE!	0	1	0	0	0	1	0	1
C18orf19	N/A	N/A	N/A	N/A	N/A	N/A	N/A	N/A	1	0	1	3734	-3.98037	5429	-4.31714	4235	N/A	N/A	N/A	N/A	N/A	N/A	N/A	N/A	#VALUE!	#VALUE!	#VALUE!	#VALUE!	#VALUE!	#VALUE!	#VALUE!	#VALUE!	#VALUE!	#VALUE!	#VALUE!	#VALUE!	0	1	0	0	0	1	0	1
C18orf25	N/A	N/A	N/A	N/A	N/A	N/A	N/A	N/A	2	0	2	3920	-3.98069	5427	-4.31714	4442	N/A	N/A	N/A	N/A	N/A	N/A	N/A	N/A	#VALUE!	#VALUE!	#VALUE!	#VALUE!	#VALUE!	#VALUE!	#VALUE!	#VALUE!	#VALUE!	#VALUE!	#VALUE!	#VALUE!	0	1	0	0	0	1	0	1
C18orf55	N/A	N/A	N/A	N/A	N/A	N/A	N/A	N/A	2	0	2	3859	-3.98041	5426	-4.31714	4291	N/A	N/A	N/A	N/A	N/A	N/A	N/A	N/A	#VALUE!	#VALUE!	#VALUE!	#VALUE!	#VALUE!	#VALUE!	#VALUE!	#VALUE!	#VALUE!	#VALUE!	#VALUE!	#VALUE!	0	1	0	0	0	1	0	1
C18orf8	N/A	N/A	N/A	N/A	N/A	N/A	N/A	N/A	N/A	N/A	N/A	N/A	N/A	N/A	N/A	N/A	1	0	1	5086	-3.97922	5456	-4.37157	5510	#VALUE!	#VALUE!	#VALUE!	#VALUE!	#VALUE!	#VALUE!	#VALUE!	#VALUE!	#VALUE!	#VALUE!	#VALUE!	#VALUE!	0	0	1	0	0	0	1	1
C19orf22	N/A	N/A	N/A	N/A	N/A	N/A	N/A	N/A	N/A	N/A	N/A	N/A	N/A	N/A	N/A	N/A	1	0	1	4626	-3.97866	5454	-4.37157	5099	#VALUE!	#VALUE!	#VALUE!	#VALUE!	#VALUE!	#VALUE!	#VALUE!	#VALUE!	#VALUE!	#VALUE!	#VALUE!	#VALUE!	0	0	1	0	0	0	1	1
C19orf23	N/A	N/A	N/A	N/A	N/A	N/A	N/A	N/A	1	0	1	3122	-3.97822	5424	-4.31714	3648	N/A	N/A	N/A	N/A	N/A	N/A	N/A	N/A	#VALUE!	#VALUE!	#VALUE!	#VALUE!	#VALUE!	#VALUE!	#VALUE!	#VALUE!	#VALUE!	#VALUE!	#VALUE!	#VALUE!	0	1	0	0	0	1	0	1
C19orf25	N/A	N/A	N/A	N/A	N/A	N/A	N/A	N/A	N/A	N/A	N/A	N/A	N/A	N/A	N/A	N/A	1	0	1	4993	-3.97916	5452	-4.37157	5454	#VALUE!	#VALUE!	#VALUE!	#VALUE!	#VALUE!	#VALUE!	#VALUE!	#VALUE!	#VALUE!	#VALUE!	#VALUE!	#VALUE!	0	0	1	0	0	0	1	1
C19orf36	N/A	N/A	N/A	N/A	N/A	N/A	N/A	N/A	1	0	1	4998	-3.98161	5421	-4.31714	5383	N/A	N/A	N/A	N/A	N/A	N/A	N/A	N/A	#VALUE!	#VALUE!	#VALUE!	#VALUE!	#VALUE!	#VALUE!	#VALUE!	#VALUE!	#VALUE!	#VALUE!	#VALUE!	#VALUE!	0	1	0	0	0	1	0	1
C19orf39	N/A	N/A	N/A	N/A	N/A	N/A	N/A	N/A	N/A	N/A	N/A	N/A	N/A	N/A	N/A	N/A	2	0	2	4169	-3.97826	5450	-4.37157	4669	#VALUE!	#VALUE!	#VALUE!	#VALUE!	#VALUE!	#VALUE!	#VALUE!	#VALUE!	#VALUE!	#VALUE!	#VALUE!	#VALUE!	0	0	1	0	0	0	1	1
C19orf42	N/A	N/A	N/A	N/A	N/A	N/A	N/A	N/A	N/A	N/A	N/A	N/A	N/A	N/A	N/A	N/A	1	0	1	5264	-3.97926	5448	-4.37157	5615	#VALUE!	#VALUE!	#VALUE!	#VALUE!	#VALUE!	#VALUE!	#VALUE!	#VALUE!	#VALUE!	#VALUE!	#VALUE!	#VALUE!	0	0	1	0	0	0	1	1
C19orf48	N/A	N/A	N/A	N/A	N/A	N/A	N/A	N/A	N/A	N/A	N/A	N/A	N/A	N/A	N/A	N/A	1	0	1	3115	-3.97461	5445	-4.37157	3657	#VALUE!	#VALUE!	#VALUE!	#VALUE!	#VALUE!	#VALUE!	#VALUE!	#VALUE!	#VALUE!	#VALUE!	#VALUE!	#VALUE!	0	0	1	0	0	0	1	1
C19orf51	N/A	N/A	N/A	N/A	N/A	N/A	N/A	N/A	N/A	N/A	N/A	N/A	N/A	N/A	N/A	N/A	4	0	4	3039	-3.97365	5444	-4.37157	3602	#VALUE!	#VALUE!	#VALUE!	#VALUE!	#VALUE!	#VALUE!	#VALUE!	#VALUE!	#VALUE!	#VALUE!	#VALUE!	#VALUE!	0	0	1	0	0	0	1	1
C19orf54	N/A	N/A	N/A	N/A	N/A	N/A	N/A	N/A	1	0	1	3322	-3.97943	5415	-4.31714	3872	N/A	N/A	N/A	N/A	N/A	N/A	N/A	N/A	#VALUE!	#VALUE!	#VALUE!	#VALUE!	#VALUE!	#VALUE!	#VALUE!	#VALUE!	#VALUE!	#VALUE!	#VALUE!	#VALUE!	0	1	0	0	0	1	0	1
C19orf56	N/A	N/A	N/A	N/A	N/A	N/A	N/A	N/A	1	0	1	4326	-3.98124	5413	-4.31714	4723	N/A	N/A	N/A	N/A	N/A	N/A	N/A	N/A	#VALUE!	#VALUE!	#VALUE!	#VALUE!	#VALUE!	#VALUE!	#VALUE!	#VALUE!	#VALUE!	#VALUE!	#VALUE!	#VALUE!	0	1	0	0	0	1	0	1
C19orf60	N/A	N/A	N/A	N/A	N/A	N/A	N/A	N/A	N/A	N/A	N/A	N/A	N/A	N/A	N/A	N/A	2	0	2	3472	-3.9765	5438	-4.37157	4020	#VALUE!	#VALUE!	#VALUE!	#VALUE!	#VALUE!	#VALUE!	#VALUE!	#VALUE!	#VALUE!	#VALUE!	#VALUE!	#VALUE!	0	0	1	0	0	0	1	1
C19orf63	N/A	N/A	N/A	N/A	N/A	N/A	N/A	N/A	1	0	1	4719	-3.98141	5408	-4.31714	5092	N/A	N/A	N/A	N/A	N/A	N/A	N/A	N/A	#VALUE!	#VALUE!	#VALUE!	#VALUE!	#VALUE!	#VALUE!	#VALUE!	#VALUE!	#VALUE!	#VALUE!	#VALUE!	#VALUE!	0	1	0	0	0	1	0	1
C19orf66	N/A	N/A	N/A	N/A	N/A	N/A	N/A	N/A	N/A	N/A	N/A	N/A	N/A	N/A	N/A	N/A	1	0	1	2486	-3.96508	5435	-4.37157	3068	#VALUE!	#VALUE!	#VALUE!	#VALUE!	#VALUE!	#VALUE!	#VALUE!	#VALUE!	#VALUE!	#VALUE!	#VALUE!	#VALUE!	0	0	1	0	0	0	1	1
C19orf73	N/A	N/A	N/A	N/A	N/A	N/A	N/A	N/A	1	0	1	1360	-3.8884	5406	-4.31714	2059	N/A	N/A	N/A	N/A	N/A	N/A	N/A	N/A	#VALUE!	#VALUE!	#VALUE!	#VALUE!	#VALUE!	#VALUE!	#VALUE!	#VALUE!	#VALUE!	#VALUE!	#VALUE!	#VALUE!	0	1	0	0	0	1	0	1
C1QBP	N/A	N/A	N/A	N/A	N/A	N/A	N/A	N/A	1	0	1	5316	-3.98202	5405	-4.31714	5608	N/A	N/A	N/A	N/A	N/A	N/A	N/A	N/A	#VALUE!	#VALUE!	#VALUE!	#VALUE!	#VALUE!	#VALUE!	#VALUE!	#VALUE!	#VALUE!	#VALUE!	#VALUE!	#VALUE!	0	1	0	0	0	1	0	1
C1RL	N/A	N/A	N/A	N/A	N/A	N/A	N/A	N/A	1	0	1	5314	-3.98202	5403	-4.31714	5610	N/A	N/A	N/A	N/A	N/A	N/A	N/A	N/A	#VALUE!	#VALUE!	#VALUE!	#VALUE!	#VALUE!	#VALUE!	#VALUE!	#VALUE!	#VALUE!	#VALUE!	#VALUE!	#VALUE!	0	1	0	0	0	1	0	1
C1orf100	N/A	N/A	N/A	N/A	N/A	N/A	N/A	N/A	N/A	N/A	N/A	N/A	N/A	N/A	N/A	N/A	1	0	1	3190	-3.97482	5432	-4.37157	3708	#VALUE!	#VALUE!	#VALUE!	#VALUE!	#VALUE!	#VALUE!	#VALUE!	#VALUE!	#VALUE!	#VALUE!	#VALUE!	#VALUE!	0	0	1	0	0	0	1	1
C1orf107	N/A	N/A	N/A	N/A	N/A	N/A	N/A	N/A	N/A	N/A	N/A	N/A	N/A	N/A	N/A	N/A	2	0	2	2307	-3.9627	5430	-4.37157	2885	#VALUE!	#VALUE!	#VALUE!	#VALUE!	#VALUE!	#VALUE!	#VALUE!	#VALUE!	#VALUE!	#VALUE!	#VALUE!	#VALUE!	0	0	1	0	0	0	1	1
C1orf111	N/A	N/A	N/A	N/A	N/A	N/A	N/A	N/A	N/A	N/A	N/A	N/A	N/A	N/A	N/A	N/A	2	0	2	2876	-3.97155	5428	-4.37157	3424	#VALUE!	#VALUE!	#VALUE!	#VALUE!	#VALUE!	#VALUE!	#VALUE!	#VALUE!	#VALUE!	#VALUE!	#VALUE!	#VALUE!	0	0	1	0	0	0	1	1
C1orf112	N/A	N/A	N/A	N/A	N/A	N/A	N/A	N/A	N/A	N/A	N/A	N/A	N/A	N/A	N/A	N/A	1	0	1	4869	-3.97883	5427	-4.37157	5319	#VALUE!	#VALUE!	#VALUE!	#VALUE!	#VALUE!	#VALUE!	#VALUE!	#VALUE!	#VALUE!	#VALUE!	#VALUE!	#VALUE!	0	0	1	0	0	0	1	1
C1orf116	N/A	N/A	N/A	N/A	N/A	N/A	N/A	N/A	N/A	N/A	N/A	N/A	N/A	N/A	N/A	N/A	2	0	2	2875	-3.97155	5426	-4.37157	3425	#VALUE!	#VALUE!	#VALUE!	#VALUE!	#VALUE!	#VALUE!	#VALUE!	#VALUE!	#VALUE!	#VALUE!	#VALUE!	#VALUE!	0	0	1	0	0	0	1	1
C1orf128	N/A	N/A	N/A	N/A	N/A	N/A	N/A	N/A	N/A	N/A	N/A	N/A	N/A	N/A	N/A	N/A	1	0	1	3189	-3.97482	5424	-4.37157	3709	#VALUE!	#VALUE!	#VALUE!	#VALUE!	#VALUE!	#VALUE!	#VALUE!	#VALUE!	#VALUE!	#VALUE!	#VALUE!	#VALUE!	0	0	1	0	0	0	1	1
C1orf156	N/A	N/A	N/A	N/A	N/A	N/A	N/A	N/A	N/A	N/A	N/A	N/A	N/A	N/A	N/A	N/A	1	0	1	4868	-3.97883	5420	-4.37157	5320	#VALUE!	#VALUE!	#VALUE!	#VALUE!	#VALUE!	#VALUE!	#VALUE!	#VALUE!	#VALUE!	#VALUE!	#VALUE!	#VALUE!	0	0	1	0	0	0	1	1
C1orf172	N/A	N/A	N/A	N/A	N/A	N/A	N/A	N/A	1	0	1	2636	-3.97332	5395	-4.31714	3168	N/A	N/A	N/A	N/A	N/A	N/A	N/A	N/A	#VALUE!	#VALUE!	#VALUE!	#VALUE!	#VALUE!	#VALUE!	#VALUE!	#VALUE!	#VALUE!	#VALUE!	#VALUE!	#VALUE!	0	1	0	0	0	1	0	1
C1orf186	N/A	N/A	N/A	N/A	N/A	N/A	N/A	N/A	2	0	2	1545	-3.91848	5392	-4.31714	2197	N/A	N/A	N/A	N/A	N/A	N/A	N/A	N/A	#VALUE!	#VALUE!	#VALUE!	#VALUE!	#VALUE!	#VALUE!	#VALUE!	#VALUE!	#VALUE!	#VALUE!	#VALUE!	#VALUE!	0	1	0	0	0	1	0	1
C1orf190	N/A	N/A	N/A	N/A	N/A	N/A	N/A	N/A	N/A	N/A	N/A	N/A	N/A	N/A	N/A	N/A	1	0	1	3579	-3.97665	5416	-4.37157	4051	#VALUE!	#VALUE!	#VALUE!	#VALUE!	#VALUE!	#VALUE!	#VALUE!	#VALUE!	#VALUE!	#VALUE!	#VALUE!	#VALUE!	0	0	1	0	0	0	1	1
C1orf194	N/A	N/A	N/A	N/A	N/A	N/A	N/A	N/A	1	0	1	3121	-3.97822	5391	-4.31714	3649	N/A	N/A	N/A	N/A	N/A	N/A	N/A	N/A	#VALUE!	#VALUE!	#VALUE!	#VALUE!	#VALUE!	#VALUE!	#VALUE!	#VALUE!	#VALUE!	#VALUE!	#VALUE!	#VALUE!	0	1	0	0	0	1	0	1
C1orf200	N/A	N/A	N/A	N/A	N/A	N/A	N/A	N/A	2	0	2	1557	-3.91964	5390	-4.31714	2209	N/A	N/A	N/A	N/A	N/A	N/A	N/A	N/A	#VALUE!	#VALUE!	#VALUE!	#VALUE!	#VALUE!	#VALUE!	#VALUE!	#VALUE!	#VALUE!	#VALUE!	#VALUE!	#VALUE!	0	1	0	0	0	1	0	1
C1orf220	N/A	N/A	N/A	N/A	N/A	N/A	N/A	N/A	2	0	2	3511	-3.9802	5387	-4.31714	4008	N/A	N/A	N/A	N/A	N/A	N/A	N/A	N/A	#VALUE!	#VALUE!	#VALUE!	#VALUE!	#VALUE!	#VALUE!	#VALUE!	#VALUE!	#VALUE!	#VALUE!	#VALUE!	#VALUE!	0	1	0	0	0	1	0	1
C1orf226	N/A	N/A	N/A	N/A	N/A	N/A	N/A	N/A	N/A	N/A	N/A	N/A	N/A	N/A	N/A	N/A	2	0	2	2874	-3.97155	5413	-4.37157	3426	#VALUE!	#VALUE!	#VALUE!	#VALUE!	#VALUE!	#VALUE!	#VALUE!	#VALUE!	#VALUE!	#VALUE!	#VALUE!	#VALUE!	0	0	1	0	0	0	1	1
C1orf31	N/A	N/A	N/A	N/A	N/A	N/A	N/A	N/A	N/A	N/A	N/A	N/A	N/A	N/A	N/A	N/A	1	0	1	5262	-3.97926	5408	-4.37157	5617	#VALUE!	#VALUE!	#VALUE!	#VALUE!	#VALUE!	#VALUE!	#VALUE!	#VALUE!	#VALUE!	#VALUE!	#VALUE!	#VALUE!	0	0	1	0	0	0	1	1
C1orf52	N/A	N/A	N/A	N/A	N/A	N/A	N/A	N/A	1	0	1	5311	-3.98202	5379	-4.31714	5613	N/A	N/A	N/A	N/A	N/A	N/A	N/A	N/A	#VALUE!	#VALUE!	#VALUE!	#VALUE!	#VALUE!	#VALUE!	#VALUE!	#VALUE!	#VALUE!	#VALUE!	#VALUE!	#VALUE!	0	1	0	0	0	1	0	1
C1orf55	N/A	N/A	N/A	N/A	N/A	N/A	N/A	N/A	N/A	N/A	N/A	N/A	N/A	N/A	N/A	N/A	5	0	5	2251	-3.96156	5404	-4.37157	2852	#VALUE!	#VALUE!	#VALUE!	#VALUE!	#VALUE!	#VALUE!	#VALUE!	#VALUE!	#VALUE!	#VALUE!	#VALUE!	#VALUE!	0	0	1	0	0	0	1	1
C1orf57	N/A	N/A	N/A	N/A	N/A	N/A	N/A	N/A	1	0	1	4996	-3.98161	5378	-4.31714	5385	N/A	N/A	N/A	N/A	N/A	N/A	N/A	N/A	#VALUE!	#VALUE!	#VALUE!	#VALUE!	#VALUE!	#VALUE!	#VALUE!	#VALUE!	#VALUE!	#VALUE!	#VALUE!	#VALUE!	0	1	0	0	0	1	0	1
C1orf66	N/A	N/A	N/A	N/A	N/A	N/A	N/A	N/A	N/A	N/A	N/A	N/A	N/A	N/A	N/A	N/A	1	0	1	4073	-3.97801	5401	-4.37157	4563	#VALUE!	#VALUE!	#VALUE!	#VALUE!	#VALUE!	#VALUE!	#VALUE!	#VALUE!	#VALUE!	#VALUE!	#VALUE!	#VALUE!	0	0	1	0	0	0	1	1
C1orf74	N/A	N/A	N/A	N/A	N/A	N/A	N/A	N/A	N/A	N/A	N/A	N/A	N/A	N/A	N/A	N/A	1	0	1	5261	-3.97926	5399	-4.37157	5618	#VALUE!	#VALUE!	#VALUE!	#VALUE!	#VALUE!	#VALUE!	#VALUE!	#VALUE!	#VALUE!	#VALUE!	#VALUE!	#VALUE!	0	0	1	0	0	0	1	1
C1orf84	N/A	N/A	N/A	N/A	N/A	N/A	N/A	N/A	N/A	N/A	N/A	N/A	N/A	N/A	N/A	N/A	1	0	1	5260	-3.97926	5396	-4.37157	5619	#VALUE!	#VALUE!	#VALUE!	#VALUE!	#VALUE!	#VALUE!	#VALUE!	#VALUE!	#VALUE!	#VALUE!	#VALUE!	#VALUE!	0	0	1	0	0	0	1	1
C1orf86	N/A	N/A	N/A	N/A	N/A	N/A	N/A	N/A	N/A	N/A	N/A	N/A	N/A	N/A	N/A	N/A	1	0	1	4625	-3.97866	5395	-4.37157	5100	#VALUE!	#VALUE!	#VALUE!	#VALUE!	#VALUE!	#VALUE!	#VALUE!	#VALUE!	#VALUE!	#VALUE!	#VALUE!	#VALUE!	0	0	1	0	0	0	1	1
C1orf92	N/A	N/A	N/A	N/A	N/A	N/A	N/A	N/A	N/A	N/A	N/A	N/A	N/A	N/A	N/A	N/A	1	0	1	4722	-3.97872	5394	-4.37157	5191	#VALUE!	#VALUE!	#VALUE!	#VALUE!	#VALUE!	#VALUE!	#VALUE!	#VALUE!	#VALUE!	#VALUE!	#VALUE!	#VALUE!	0	0	1	0	0	0	1	1
C20orf203	N/A	N/A	N/A	N/A	N/A	N/A	N/A	N/A	1	0	1	3971	-3.98095	5369	-4.31714	4467	N/A	N/A	N/A	N/A	N/A	N/A	N/A	N/A	#VALUE!	#VALUE!	#VALUE!	#VALUE!	#VALUE!	#VALUE!	#VALUE!	#VALUE!	#VALUE!	#VALUE!	#VALUE!	#VALUE!	0	1	0	0	0	1	0	1
C20orf7	N/A	N/A	N/A	N/A	N/A	N/A	N/A	N/A	1	0	1	3733	-3.98037	5364	-4.31714	4236	N/A	N/A	N/A	N/A	N/A	N/A	N/A	N/A	#VALUE!	#VALUE!	#VALUE!	#VALUE!	#VALUE!	#VALUE!	#VALUE!	#VALUE!	#VALUE!	#VALUE!	#VALUE!	#VALUE!	0	1	0	0	0	1	0	1
C20orf72	N/A	N/A	N/A	N/A	N/A	N/A	N/A	N/A	1	0	1	4403	-3.98133	5363	-4.31714	4866	N/A	N/A	N/A	N/A	N/A	N/A	N/A	N/A	#VALUE!	#VALUE!	#VALUE!	#VALUE!	#VALUE!	#VALUE!	#VALUE!	#VALUE!	#VALUE!	#VALUE!	#VALUE!	#VALUE!	0	1	0	0	0	1	0	1
C21orf119	N/A	N/A	N/A	N/A	N/A	N/A	N/A	N/A	N/A	N/A	N/A	N/A	N/A	N/A	N/A	N/A	1	0	1	2431	-3.96441	5385	-4.37157	2983	#VALUE!	#VALUE!	#VALUE!	#VALUE!	#VALUE!	#VALUE!	#VALUE!	#VALUE!	#VALUE!	#VALUE!	#VALUE!	#VALUE!	0	0	1	0	0	0	1	1
C21orf122	N/A	N/A	N/A	N/A	N/A	N/A	N/A	N/A	N/A	N/A	N/A	N/A	N/A	N/A	N/A	N/A	1	0	1	3057	-3.97382	5384	-4.37157	3624	#VALUE!	#VALUE!	#VALUE!	#VALUE!	#VALUE!	#VALUE!	#VALUE!	#VALUE!	#VALUE!	#VALUE!	#VALUE!	#VALUE!	0	0	1	0	0	0	1	1
C21orf58	N/A	N/A	N/A	N/A	N/A	N/A	N/A	N/A	N/A	N/A	N/A	N/A	N/A	N/A	N/A	N/A	5	0	5	2583	-3.96606	5377	-4.37157	3172	#VALUE!	#VALUE!	#VALUE!	#VALUE!	#VALUE!	#VALUE!	#VALUE!	#VALUE!	#VALUE!	#VALUE!	#VALUE!	#VALUE!	0	0	1	0	0	0	1	1
C21orf71	N/A	N/A	N/A	N/A	N/A	N/A	N/A	N/A	6	0	6	1099	-3.83168	5353	-4.31714	1883	N/A	N/A	N/A	N/A	N/A	N/A	N/A	N/A	#VALUE!	#VALUE!	#VALUE!	#VALUE!	#VALUE!	#VALUE!	#VALUE!	#VALUE!	#VALUE!	#VALUE!	#VALUE!	#VALUE!	0	1	0	0	0	1	0	1
C22orf29	N/A	N/A	N/A	N/A	N/A	N/A	N/A	N/A	N/A	N/A	N/A	N/A	N/A	N/A	N/A	N/A	19	0	19	1133	-3.83651	5373	-4.37157	1914	#VALUE!	#VALUE!	#VALUE!	#VALUE!	#VALUE!	#VALUE!	#VALUE!	#VALUE!	#VALUE!	#VALUE!	#VALUE!	#VALUE!	0	0	1	0	0	0	1	1
C22orf39	N/A	N/A	N/A	N/A	N/A	N/A	N/A	N/A	N/A	N/A	N/A	N/A	N/A	N/A	N/A	N/A	1	0	1	3114	-3.97461	5371	-4.37157	3658	#VALUE!	#VALUE!	#VALUE!	#VALUE!	#VALUE!	#VALUE!	#VALUE!	#VALUE!	#VALUE!	#VALUE!	#VALUE!	#VALUE!	0	0	1	0	0	0	1	1
C2CD2L	N/A	N/A	N/A	N/A	N/A	N/A	N/A	N/A	1	0	1	4551	-3.9814	5350	-4.31714	4940	N/A	N/A	N/A	N/A	N/A	N/A	N/A	N/A	#VALUE!	#VALUE!	#VALUE!	#VALUE!	#VALUE!	#VALUE!	#VALUE!	#VALUE!	#VALUE!	#VALUE!	#VALUE!	#VALUE!	0	1	0	0	0	1	0	1
C2orf15	N/A	N/A	N/A	N/A	N/A	N/A	N/A	N/A	2	0	2	2256	-3.96855	5348	-4.31714	2841	N/A	N/A	N/A	N/A	N/A	N/A	N/A	N/A	#VALUE!	#VALUE!	#VALUE!	#VALUE!	#VALUE!	#VALUE!	#VALUE!	#VALUE!	#VALUE!	#VALUE!	#VALUE!	#VALUE!	0	1	0	0	0	1	0	1
C2orf18	N/A	N/A	N/A	N/A	N/A	N/A	N/A	N/A	1	0	1	3732	-3.98037	5347	-4.31714	4237	N/A	N/A	N/A	N/A	N/A	N/A	N/A	N/A	#VALUE!	#VALUE!	#VALUE!	#VALUE!	#VALUE!	#VALUE!	#VALUE!	#VALUE!	#VALUE!	#VALUE!	#VALUE!	#VALUE!	0	1	0	0	0	1	0	1
C2orf28	N/A	N/A	N/A	N/A	N/A	N/A	N/A	N/A	N/A	N/A	N/A	N/A	N/A	N/A	N/A	N/A	1	0	1	4666	-3.97867	5369	-4.37157	5155	#VALUE!	#VALUE!	#VALUE!	#VALUE!	#VALUE!	#VALUE!	#VALUE!	#VALUE!	#VALUE!	#VALUE!	#VALUE!	#VALUE!	0	0	1	0	0	0	1	1
C2orf44	N/A	N/A	N/A	N/A	N/A	N/A	N/A	N/A	N/A	N/A	N/A	N/A	N/A	N/A	N/A	N/A	3	0	3	3384	-3.97545	5365	-4.37157	3895	#VALUE!	#VALUE!	#VALUE!	#VALUE!	#VALUE!	#VALUE!	#VALUE!	#VALUE!	#VALUE!	#VALUE!	#VALUE!	#VALUE!	0	0	1	0	0	0	1	1
C2orf64	N/A	N/A	N/A	N/A	N/A	N/A	N/A	N/A	N/A	N/A	N/A	N/A	N/A	N/A	N/A	N/A	1	0	1	5254	-3.97926	5363	-4.37157	5625	#VALUE!	#VALUE!	#VALUE!	#VALUE!	#VALUE!	#VALUE!	#VALUE!	#VALUE!	#VALUE!	#VALUE!	#VALUE!	#VALUE!	0	0	1	0	0	0	1	1
C2orf74	N/A	N/A	N/A	N/A	N/A	N/A	N/A	N/A	1	0	1	4711	-3.98141	5341	-4.31714	5100	N/A	N/A	N/A	N/A	N/A	N/A	N/A	N/A	#VALUE!	#VALUE!	#VALUE!	#VALUE!	#VALUE!	#VALUE!	#VALUE!	#VALUE!	#VALUE!	#VALUE!	#VALUE!	#VALUE!	0	1	0	0	0	1	0	1
C2orf76	N/A	N/A	N/A	N/A	N/A	N/A	N/A	N/A	N/A	N/A	N/A	N/A	N/A	N/A	N/A	N/A	1	0	1	2526	-3.96512	5361	-4.37157	3085	#VALUE!	#VALUE!	#VALUE!	#VALUE!	#VALUE!	#VALUE!	#VALUE!	#VALUE!	#VALUE!	#VALUE!	#VALUE!	#VALUE!	0	0	1	0	0	0	1	1
C3orf1	N/A	N/A	N/A	N/A	N/A	N/A	N/A	N/A	1	0	1	4321	-3.98124	5338	-4.31714	4728	N/A	N/A	N/A	N/A	N/A	N/A	N/A	N/A	#VALUE!	#VALUE!	#VALUE!	#VALUE!	#VALUE!	#VALUE!	#VALUE!	#VALUE!	#VALUE!	#VALUE!	#VALUE!	#VALUE!	0	1	0	0	0	1	0	1
C3orf21	N/A	N/A	N/A	N/A	N/A	N/A	N/A	N/A	1	0	1	5309	-3.98202	5336	-4.31714	5615	N/A	N/A	N/A	N/A	N/A	N/A	N/A	N/A	#VALUE!	#VALUE!	#VALUE!	#VALUE!	#VALUE!	#VALUE!	#VALUE!	#VALUE!	#VALUE!	#VALUE!	#VALUE!	#VALUE!	0	1	0	0	0	1	0	1
C3orf34	N/A	N/A	N/A	N/A	N/A	N/A	N/A	N/A	N/A	N/A	N/A	N/A	N/A	N/A	N/A	N/A	1	0	1	3577	-3.97665	5356	-4.37157	4053	#VALUE!	#VALUE!	#VALUE!	#VALUE!	#VALUE!	#VALUE!	#VALUE!	#VALUE!	#VALUE!	#VALUE!	#VALUE!	#VALUE!	0	0	1	0	0	0	1	1
C3orf43	N/A	N/A	N/A	N/A	N/A	N/A	N/A	N/A	N/A	N/A	N/A	N/A	N/A	N/A	N/A	N/A	2	0	2	2873	-3.97155	5355	-4.37157	3427	#VALUE!	#VALUE!	#VALUE!	#VALUE!	#VALUE!	#VALUE!	#VALUE!	#VALUE!	#VALUE!	#VALUE!	#VALUE!	#VALUE!	0	0	1	0	0	0	1	1
C3orf63	N/A	N/A	N/A	N/A	N/A	N/A	N/A	N/A	N/A	N/A	N/A	N/A	N/A	N/A	N/A	N/A	1	0	1	4797	-3.97876	5354	-4.37157	5249	#VALUE!	#VALUE!	#VALUE!	#VALUE!	#VALUE!	#VALUE!	#VALUE!	#VALUE!	#VALUE!	#VALUE!	#VALUE!	#VALUE!	0	0	1	0	0	0	1	1
C4orf10	N/A	N/A	N/A	N/A	N/A	N/A	N/A	N/A	1	0	1	4995	-3.98161	5333	-4.31714	5386	N/A	N/A	N/A	N/A	N/A	N/A	N/A	N/A	#VALUE!	#VALUE!	#VALUE!	#VALUE!	#VALUE!	#VALUE!	#VALUE!	#VALUE!	#VALUE!	#VALUE!	#VALUE!	#VALUE!	0	1	0	0	0	1	0	1
C4orf29	N/A	N/A	N/A	N/A	N/A	N/A	N/A	N/A	1	0	1	4402	-3.98133	5332	-4.31714	4867	N/A	N/A	N/A	N/A	N/A	N/A	N/A	N/A	#VALUE!	#VALUE!	#VALUE!	#VALUE!	#VALUE!	#VALUE!	#VALUE!	#VALUE!	#VALUE!	#VALUE!	#VALUE!	#VALUE!	0	1	0	0	0	1	0	1
C4orf33	N/A	N/A	N/A	N/A	N/A	N/A	N/A	N/A	N/A	N/A	N/A	N/A	N/A	N/A	N/A	N/A	2	0	2	2314	-3.96281	5352	-4.37157	2913	#VALUE!	#VALUE!	#VALUE!	#VALUE!	#VALUE!	#VALUE!	#VALUE!	#VALUE!	#VALUE!	#VALUE!	#VALUE!	#VALUE!	0	0	1	0	0	0	1	1
C4orf34	N/A	N/A	N/A	N/A	N/A	N/A	N/A	N/A	N/A	N/A	N/A	N/A	N/A	N/A	N/A	N/A	2	0	2	2248	-3.9615	5351	-4.37157	2849	#VALUE!	#VALUE!	#VALUE!	#VALUE!	#VALUE!	#VALUE!	#VALUE!	#VALUE!	#VALUE!	#VALUE!	#VALUE!	#VALUE!	0	0	1	0	0	0	1	1
C4orf41	N/A	N/A	N/A	N/A	N/A	N/A	N/A	N/A	1	0	1	4175	-3.98117	5331	-4.31714	4618	N/A	N/A	N/A	N/A	N/A	N/A	N/A	N/A	#VALUE!	#VALUE!	#VALUE!	#VALUE!	#VALUE!	#VALUE!	#VALUE!	#VALUE!	#VALUE!	#VALUE!	#VALUE!	#VALUE!	0	1	0	0	0	1	0	1
C4orf43	N/A	N/A	N/A	N/A	N/A	N/A	N/A	N/A	N/A	N/A	N/A	N/A	N/A	N/A	N/A	N/A	1	0	1	2430	-3.96441	5350	-4.37157	2984	#VALUE!	#VALUE!	#VALUE!	#VALUE!	#VALUE!	#VALUE!	#VALUE!	#VALUE!	#VALUE!	#VALUE!	#VALUE!	#VALUE!	0	0	1	0	0	0	1	1
C5orf22	N/A	N/A	N/A	N/A	N/A	N/A	N/A	N/A	N/A	N/A	N/A	N/A	N/A	N/A	N/A	N/A	2	0	2	4168	-3.97826	5348	-4.37157	4670	#VALUE!	#VALUE!	#VALUE!	#VALUE!	#VALUE!	#VALUE!	#VALUE!	#VALUE!	#VALUE!	#VALUE!	#VALUE!	#VALUE!	0	0	1	0	0	0	1	1
C5orf24	N/A	N/A	N/A	N/A	N/A	N/A	N/A	N/A	1	0	1	4401	-3.98133	5328	-4.31714	4868	N/A	N/A	N/A	N/A	N/A	N/A	N/A	N/A	#VALUE!	#VALUE!	#VALUE!	#VALUE!	#VALUE!	#VALUE!	#VALUE!	#VALUE!	#VALUE!	#VALUE!	#VALUE!	#VALUE!	0	1	0	0	0	1	0	1
C5orf27	N/A	N/A	N/A	N/A	N/A	N/A	N/A	N/A	1	0	1	3970	-3.98095	5327	-4.31714	4468	N/A	N/A	N/A	N/A	N/A	N/A	N/A	N/A	#VALUE!	#VALUE!	#VALUE!	#VALUE!	#VALUE!	#VALUE!	#VALUE!	#VALUE!	#VALUE!	#VALUE!	#VALUE!	#VALUE!	0	1	0	0	0	1	0	1
C5orf33	N/A	N/A	N/A	N/A	N/A	N/A	N/A	N/A	N/A	N/A	N/A	N/A	N/A	N/A	N/A	N/A	1	0	1	4796	-3.97876	5347	-4.37157	5250	#VALUE!	#VALUE!	#VALUE!	#VALUE!	#VALUE!	#VALUE!	#VALUE!	#VALUE!	#VALUE!	#VALUE!	#VALUE!	#VALUE!	0	0	1	0	0	0	1	1
C5orf34	N/A	N/A	N/A	N/A	N/A	N/A	N/A	N/A	N/A	N/A	N/A	N/A	N/A	N/A	N/A	N/A	1	0	1	5253	-3.97926	5346	-4.37157	5626	#VALUE!	#VALUE!	#VALUE!	#VALUE!	#VALUE!	#VALUE!	#VALUE!	#VALUE!	#VALUE!	#VALUE!	#VALUE!	#VALUE!	0	0	1	0	0	0	1	1
C5orf55	N/A	N/A	N/A	N/A	N/A	N/A	N/A	N/A	N/A	N/A	N/A	N/A	N/A	N/A	N/A	N/A	1	0	1	5251	-3.97926	5341	-4.37157	5628	#VALUE!	#VALUE!	#VALUE!	#VALUE!	#VALUE!	#VALUE!	#VALUE!	#VALUE!	#VALUE!	#VALUE!	#VALUE!	#VALUE!	0	0	1	0	0	0	1	1
C6orf105	N/A	N/A	N/A	N/A	N/A	N/A	N/A	N/A	1	0	1	3550	-3.98028	5321	-4.31714	4068	N/A	N/A	N/A	N/A	N/A	N/A	N/A	N/A	#VALUE!	#VALUE!	#VALUE!	#VALUE!	#VALUE!	#VALUE!	#VALUE!	#VALUE!	#VALUE!	#VALUE!	#VALUE!	#VALUE!	0	1	0	0	0	1	0	1
C6orf162	N/A	N/A	N/A	N/A	N/A	N/A	N/A	N/A	1	0	1	5307	-3.98202	5315	-4.31714	5617	N/A	N/A	N/A	N/A	N/A	N/A	N/A	N/A	#VALUE!	#VALUE!	#VALUE!	#VALUE!	#VALUE!	#VALUE!	#VALUE!	#VALUE!	#VALUE!	#VALUE!	#VALUE!	#VALUE!	0	1	0	0	0	1	0	1
C6orf164	N/A	N/A	N/A	N/A	N/A	N/A	N/A	N/A	1	0	1	4067	-3.98115	5314	-4.31714	4518	N/A	N/A	N/A	N/A	N/A	N/A	N/A	N/A	#VALUE!	#VALUE!	#VALUE!	#VALUE!	#VALUE!	#VALUE!	#VALUE!	#VALUE!	#VALUE!	#VALUE!	#VALUE!	#VALUE!	0	1	0	0	0	1	0	1
C6orf203	N/A	N/A	N/A	N/A	N/A	N/A	N/A	N/A	1	0	1	5306	-3.98202	5312	-4.31714	5618	N/A	N/A	N/A	N/A	N/A	N/A	N/A	N/A	#VALUE!	#VALUE!	#VALUE!	#VALUE!	#VALUE!	#VALUE!	#VALUE!	#VALUE!	#VALUE!	#VALUE!	#VALUE!	#VALUE!	0	1	0	0	0	1	0	1
C6orf227	N/A	N/A	N/A	N/A	N/A	N/A	N/A	N/A	1	0	1	3120	-3.97822	5310	-4.31714	3650	N/A	N/A	N/A	N/A	N/A	N/A	N/A	N/A	#VALUE!	#VALUE!	#VALUE!	#VALUE!	#VALUE!	#VALUE!	#VALUE!	#VALUE!	#VALUE!	#VALUE!	#VALUE!	#VALUE!	0	1	0	0	0	1	0	1
C6orf25	N/A	N/A	N/A	N/A	N/A	N/A	N/A	N/A	N/A	N/A	N/A	N/A	N/A	N/A	N/A	N/A	1	0	1	4071	-3.97801	5332	-4.37157	4565	#VALUE!	#VALUE!	#VALUE!	#VALUE!	#VALUE!	#VALUE!	#VALUE!	#VALUE!	#VALUE!	#VALUE!	#VALUE!	#VALUE!	0	0	1	0	0	0	1	1
C6orf27	N/A	N/A	N/A	N/A	N/A	N/A	N/A	N/A	N/A	N/A	N/A	N/A	N/A	N/A	N/A	N/A	6	0	6	1657	-3.92877	5331	-4.37157	2307	#VALUE!	#VALUE!	#VALUE!	#VALUE!	#VALUE!	#VALUE!	#VALUE!	#VALUE!	#VALUE!	#VALUE!	#VALUE!	#VALUE!	0	0	1	0	0	0	1	1
C6orf47	N/A	N/A	N/A	N/A	N/A	N/A	N/A	N/A	N/A	N/A	N/A	N/A	N/A	N/A	N/A	N/A	13	0	13	1518	-3.90813	5330	-4.37157	2189	#VALUE!	#VALUE!	#VALUE!	#VALUE!	#VALUE!	#VALUE!	#VALUE!	#VALUE!	#VALUE!	#VALUE!	#VALUE!	#VALUE!	0	0	1	0	0	0	1	1
C6orf52	N/A	N/A	N/A	N/A	N/A	N/A	N/A	N/A	N/A	N/A	N/A	N/A	N/A	N/A	N/A	N/A	2	0	2	2306	-3.9627	5328	-4.37157	2886	#VALUE!	#VALUE!	#VALUE!	#VALUE!	#VALUE!	#VALUE!	#VALUE!	#VALUE!	#VALUE!	#VALUE!	#VALUE!	#VALUE!	0	0	1	0	0	0	1	1
C7orf13	N/A	N/A	N/A	N/A	N/A	N/A	N/A	N/A	N/A	N/A	N/A	N/A	N/A	N/A	N/A	N/A	3	0	3	3009	-3.97327	5323	-4.37157	3577	#VALUE!	#VALUE!	#VALUE!	#VALUE!	#VALUE!	#VALUE!	#VALUE!	#VALUE!	#VALUE!	#VALUE!	#VALUE!	#VALUE!	0	0	1	0	0	0	1	1
C7orf40	N/A	N/A	N/A	N/A	N/A	N/A	N/A	N/A	N/A	N/A	N/A	N/A	N/A	N/A	N/A	N/A	3	0	3	2124	-3.95735	5320	-4.37157	2733	#VALUE!	#VALUE!	#VALUE!	#VALUE!	#VALUE!	#VALUE!	#VALUE!	#VALUE!	#VALUE!	#VALUE!	#VALUE!	#VALUE!	0	0	1	0	0	0	1	1
C7orf43	N/A	N/A	N/A	N/A	N/A	N/A	N/A	N/A	N/A	N/A	N/A	N/A	N/A	N/A	N/A	N/A	2	0	2	3613	-3.97677	5318	-4.37157	4158	#VALUE!	#VALUE!	#VALUE!	#VALUE!	#VALUE!	#VALUE!	#VALUE!	#VALUE!	#VALUE!	#VALUE!	#VALUE!	#VALUE!	0	0	1	0	0	0	1	1
C7orf45	N/A	N/A	N/A	N/A	N/A	N/A	N/A	N/A	N/A	N/A	N/A	N/A	N/A	N/A	N/A	N/A	1	0	1	3799	-3.97736	5317	-4.37157	4332	#VALUE!	#VALUE!	#VALUE!	#VALUE!	#VALUE!	#VALUE!	#VALUE!	#VALUE!	#VALUE!	#VALUE!	#VALUE!	#VALUE!	0	0	1	0	0	0	1	1
C7orf47	N/A	N/A	N/A	N/A	N/A	N/A	N/A	N/A	N/A	N/A	N/A	N/A	N/A	N/A	N/A	N/A	1	0	1	4624	-3.97866	5316	-4.37157	5101	#VALUE!	#VALUE!	#VALUE!	#VALUE!	#VALUE!	#VALUE!	#VALUE!	#VALUE!	#VALUE!	#VALUE!	#VALUE!	#VALUE!	0	0	1	0	0	0	1	1
C7orf50	N/A	N/A	N/A	N/A	N/A	N/A	N/A	N/A	2	0	2	2442	-3.97175	5300	-4.31714	3023	N/A	N/A	N/A	N/A	N/A	N/A	N/A	N/A	#VALUE!	#VALUE!	#VALUE!	#VALUE!	#VALUE!	#VALUE!	#VALUE!	#VALUE!	#VALUE!	#VALUE!	#VALUE!	#VALUE!	0	1	0	0	0	1	0	1
C7orf51	N/A	N/A	N/A	N/A	N/A	N/A	N/A	N/A	N/A	N/A	N/A	N/A	N/A	N/A	N/A	N/A	2	0	2	3668	-3.97698	5314	-4.37157	4211	#VALUE!	#VALUE!	#VALUE!	#VALUE!	#VALUE!	#VALUE!	#VALUE!	#VALUE!	#VALUE!	#VALUE!	#VALUE!	#VALUE!	0	0	1	0	0	0	1	1
C7orf58	N/A	N/A	N/A	N/A	N/A	N/A	N/A	N/A	N/A	N/A	N/A	N/A	N/A	N/A	N/A	N/A	3	0	3	1796	-3.94089	5312	-4.37157	2427	#VALUE!	#VALUE!	#VALUE!	#VALUE!	#VALUE!	#VALUE!	#VALUE!	#VALUE!	#VALUE!	#VALUE!	#VALUE!	#VALUE!	0	0	1	0	0	0	1	1
C7orf59	N/A	N/A	N/A	N/A	N/A	N/A	N/A	N/A	N/A	N/A	N/A	N/A	N/A	N/A	N/A	N/A	2	0	2	3267	-3.97521	5311	-4.37157	3822	#VALUE!	#VALUE!	#VALUE!	#VALUE!	#VALUE!	#VALUE!	#VALUE!	#VALUE!	#VALUE!	#VALUE!	#VALUE!	#VALUE!	0	0	1	0	0	0	1	1
C7orf60	N/A	N/A	N/A	N/A	N/A	N/A	N/A	N/A	N/A	N/A	N/A	N/A	N/A	N/A	N/A	N/A	1	0	1	4542	-3.97862	5310	-4.37157	5018	#VALUE!	#VALUE!	#VALUE!	#VALUE!	#VALUE!	#VALUE!	#VALUE!	#VALUE!	#VALUE!	#VALUE!	#VALUE!	#VALUE!	0	0	1	0	0	0	1	1
C8G	N/A	N/A	N/A	N/A	N/A	N/A	N/A	N/A	N/A	N/A	N/A	N/A	N/A	N/A	N/A	N/A	1	0	1	4992	-3.97916	5307	-4.37157	5455	#VALUE!	#VALUE!	#VALUE!	#VALUE!	#VALUE!	#VALUE!	#VALUE!	#VALUE!	#VALUE!	#VALUE!	#VALUE!	#VALUE!	0	0	1	0	0	0	1	1
C8orf33	N/A	N/A	N/A	N/A	N/A	N/A	N/A	N/A	1	0	1	4319	-3.98124	5296	-4.31714	4730	N/A	N/A	N/A	N/A	N/A	N/A	N/A	N/A	#VALUE!	#VALUE!	#VALUE!	#VALUE!	#VALUE!	#VALUE!	#VALUE!	#VALUE!	#VALUE!	#VALUE!	#VALUE!	#VALUE!	0	1	0	0	0	1	0	1
C8orf59	N/A	N/A	N/A	N/A	N/A	N/A	N/A	N/A	1	0	1	5304	-3.98202	5291	-4.31714	5620	N/A	N/A	N/A	N/A	N/A	N/A	N/A	N/A	#VALUE!	#VALUE!	#VALUE!	#VALUE!	#VALUE!	#VALUE!	#VALUE!	#VALUE!	#VALUE!	#VALUE!	#VALUE!	#VALUE!	0	1	0	0	0	1	0	1
C8orf77	N/A	N/A	N/A	N/A	N/A	N/A	N/A	N/A	1	0	1	2354	-3.9696	5290	-4.31714	2855	N/A	N/A	N/A	N/A	N/A	N/A	N/A	N/A	#VALUE!	#VALUE!	#VALUE!	#VALUE!	#VALUE!	#VALUE!	#VALUE!	#VALUE!	#VALUE!	#VALUE!	#VALUE!	#VALUE!	0	1	0	0	0	1	0	1
C9orf116	N/A	N/A	N/A	N/A	N/A	N/A	N/A	N/A	1	0	1	3730	-3.98037	5288	-4.31714	4239	N/A	N/A	N/A	N/A	N/A	N/A	N/A	N/A	#VALUE!	#VALUE!	#VALUE!	#VALUE!	#VALUE!	#VALUE!	#VALUE!	#VALUE!	#VALUE!	#VALUE!	#VALUE!	#VALUE!	0	1	0	0	0	1	0	1
C9orf119	N/A	N/A	N/A	N/A	N/A	N/A	N/A	N/A	N/A	N/A	N/A	N/A	N/A	N/A	N/A	N/A	2	0	2	3620	-3.97681	5301	-4.37157	4165	#VALUE!	#VALUE!	#VALUE!	#VALUE!	#VALUE!	#VALUE!	#VALUE!	#VALUE!	#VALUE!	#VALUE!	#VALUE!	#VALUE!	0	0	1	0	0	0	1	1
C9orf16	N/A	N/A	N/A	N/A	N/A	N/A	N/A	N/A	N/A	N/A	N/A	N/A	N/A	N/A	N/A	N/A	1	0	1	3576	-3.97665	5298	-4.37157	4054	#VALUE!	#VALUE!	#VALUE!	#VALUE!	#VALUE!	#VALUE!	#VALUE!	#VALUE!	#VALUE!	#VALUE!	#VALUE!	#VALUE!	0	0	1	0	0	0	1	1
C9orf37	N/A	N/A	N/A	N/A	N/A	N/A	N/A	N/A	1	0	1	4705	-3.98141	5283	-4.31714	5106	N/A	N/A	N/A	N/A	N/A	N/A	N/A	N/A	#VALUE!	#VALUE!	#VALUE!	#VALUE!	#VALUE!	#VALUE!	#VALUE!	#VALUE!	#VALUE!	#VALUE!	#VALUE!	#VALUE!	0	1	0	0	0	1	0	1
C9orf43	N/A	N/A	N/A	N/A	N/A	N/A	N/A	N/A	N/A	N/A	N/A	N/A	N/A	N/A	N/A	N/A	1	0	1	2429	-3.96441	5294	-4.37157	2985	#VALUE!	#VALUE!	#VALUE!	#VALUE!	#VALUE!	#VALUE!	#VALUE!	#VALUE!	#VALUE!	#VALUE!	#VALUE!	#VALUE!	0	0	1	0	0	0	1	1
C9orf44	N/A	N/A	N/A	N/A	N/A	N/A	N/A	N/A	1	0	1	5302	-3.98202	5281	-4.31714	5622	N/A	N/A	N/A	N/A	N/A	N/A	N/A	N/A	#VALUE!	#VALUE!	#VALUE!	#VALUE!	#VALUE!	#VALUE!	#VALUE!	#VALUE!	#VALUE!	#VALUE!	#VALUE!	#VALUE!	0	1	0	0	0	1	0	1
C9orf5	N/A	N/A	N/A	N/A	N/A	N/A	N/A	N/A	3	0	3	3264	-3.97898	5280	-4.31714	3817	N/A	N/A	N/A	N/A	N/A	N/A	N/A	N/A	#VALUE!	#VALUE!	#VALUE!	#VALUE!	#VALUE!	#VALUE!	#VALUE!	#VALUE!	#VALUE!	#VALUE!	#VALUE!	#VALUE!	0	1	0	0	0	1	0	1
C9orf78	N/A	N/A	N/A	N/A	N/A	N/A	N/A	N/A	N/A	N/A	N/A	N/A	N/A	N/A	N/A	N/A	2	0	2	2380	-3.96389	5292	-4.37157	2973	#VALUE!	#VALUE!	#VALUE!	#VALUE!	#VALUE!	#VALUE!	#VALUE!	#VALUE!	#VALUE!	#VALUE!	#VALUE!	#VALUE!	0	0	1	0	0	0	1	1
C9orf96	N/A	N/A	N/A	N/A	N/A	N/A	N/A	N/A	N/A	N/A	N/A	N/A	N/A	N/A	N/A	N/A	1	0	1	4794	-3.97876	5289	-4.37157	5252	#VALUE!	#VALUE!	#VALUE!	#VALUE!	#VALUE!	#VALUE!	#VALUE!	#VALUE!	#VALUE!	#VALUE!	#VALUE!	#VALUE!	0	0	1	0	0	0	1	1
CA1	N/A	N/A	N/A	N/A	N/A	N/A	N/A	N/A	N/A	N/A	N/A	N/A	N/A	N/A	N/A	N/A	1	0	1	3188	-3.97482	5288	-4.37157	3710	#VALUE!	#VALUE!	#VALUE!	#VALUE!	#VALUE!	#VALUE!	#VALUE!	#VALUE!	#VALUE!	#VALUE!	#VALUE!	#VALUE!	0	0	1	0	0	0	1	1
CAB39	N/A	N/A	N/A	N/A	N/A	N/A	N/A	N/A	N/A	N/A	N/A	N/A	N/A	N/A	N/A	N/A	1	0	1	4068	-3.97801	5287	-4.37157	4568	#VALUE!	#VALUE!	#VALUE!	#VALUE!	#VALUE!	#VALUE!	#VALUE!	#VALUE!	#VALUE!	#VALUE!	#VALUE!	#VALUE!	0	0	1	0	0	0	1	1
CAB39L	N/A	N/A	N/A	N/A	N/A	N/A	N/A	N/A	1	0	1	4548	-3.9814	5276	-4.31714	4943	N/A	N/A	N/A	N/A	N/A	N/A	N/A	N/A	#VALUE!	#VALUE!	#VALUE!	#VALUE!	#VALUE!	#VALUE!	#VALUE!	#VALUE!	#VALUE!	#VALUE!	#VALUE!	#VALUE!	0	1	0	0	0	1	0	1
CABLES2	N/A	N/A	N/A	N/A	N/A	N/A	N/A	N/A	N/A	N/A	N/A	N/A	N/A	N/A	N/A	N/A	1	0	1	4991	-3.97916	5285	-4.37157	5456	#VALUE!	#VALUE!	#VALUE!	#VALUE!	#VALUE!	#VALUE!	#VALUE!	#VALUE!	#VALUE!	#VALUE!	#VALUE!	#VALUE!	0	0	1	0	0	0	1	1
CABP1	N/A	N/A	N/A	N/A	N/A	N/A	N/A	N/A	1	0	1	3678	-3.98037	5274	-4.31714	4117	N/A	N/A	N/A	N/A	N/A	N/A	N/A	N/A	#VALUE!	#VALUE!	#VALUE!	#VALUE!	#VALUE!	#VALUE!	#VALUE!	#VALUE!	#VALUE!	#VALUE!	#VALUE!	#VALUE!	0	1	0	0	0	1	0	1
CAGE1	N/A	N/A	N/A	N/A	N/A	N/A	N/A	N/A	N/A	N/A	N/A	N/A	N/A	N/A	N/A	N/A	2	0	2	2353	-3.96331	5280	-4.37157	2944	#VALUE!	#VALUE!	#VALUE!	#VALUE!	#VALUE!	#VALUE!	#VALUE!	#VALUE!	#VALUE!	#VALUE!	#VALUE!	#VALUE!	0	0	1	0	0	0	1	1
CALB1	N/A	N/A	N/A	N/A	N/A	N/A	N/A	N/A	N/A	N/A	N/A	N/A	N/A	N/A	N/A	N/A	1	0	1	4008	-3.97796	5279	-4.37157	4452	#VALUE!	#VALUE!	#VALUE!	#VALUE!	#VALUE!	#VALUE!	#VALUE!	#VALUE!	#VALUE!	#VALUE!	#VALUE!	#VALUE!	0	0	1	0	0	0	1	1
CALB2	N/A	N/A	N/A	N/A	N/A	N/A	N/A	N/A	N/A	N/A	N/A	N/A	N/A	N/A	N/A	N/A	1	0	1	4718	-3.97872	5278	-4.37157	5195	#VALUE!	#VALUE!	#VALUE!	#VALUE!	#VALUE!	#VALUE!	#VALUE!	#VALUE!	#VALUE!	#VALUE!	#VALUE!	#VALUE!	0	0	1	0	0	0	1	1
CALU	N/A	N/A	N/A	N/A	N/A	N/A	N/A	N/A	N/A	N/A	N/A	N/A	N/A	N/A	N/A	N/A	3	0	3	3488	-3.97662	5274	-4.37157	4037	#VALUE!	#VALUE!	#VALUE!	#VALUE!	#VALUE!	#VALUE!	#VALUE!	#VALUE!	#VALUE!	#VALUE!	#VALUE!	#VALUE!	0	0	1	0	0	0	1	1
CAMSAP1	N/A	N/A	N/A	N/A	N/A	N/A	N/A	N/A	N/A	N/A	N/A	N/A	N/A	N/A	N/A	N/A	1	0	1	3574	-3.97665	5272	-4.37157	4056	#VALUE!	#VALUE!	#VALUE!	#VALUE!	#VALUE!	#VALUE!	#VALUE!	#VALUE!	#VALUE!	#VALUE!	#VALUE!	#VALUE!	0	0	1	0	0	0	1	1
CAMTA2	N/A	N/A	N/A	N/A	N/A	N/A	N/A	N/A	N/A	N/A	N/A	N/A	N/A	N/A	N/A	N/A	1	0	1	4130	-3.97824	5270	-4.37157	4641	#VALUE!	#VALUE!	#VALUE!	#VALUE!	#VALUE!	#VALUE!	#VALUE!	#VALUE!	#VALUE!	#VALUE!	#VALUE!	#VALUE!	0	0	1	0	0	0	1	1
CAND2	N/A	N/A	N/A	N/A	N/A	N/A	N/A	N/A	N/A	N/A	N/A	N/A	N/A	N/A	N/A	N/A	1	0	1	4990	-3.97916	5268	-4.37157	5457	#VALUE!	#VALUE!	#VALUE!	#VALUE!	#VALUE!	#VALUE!	#VALUE!	#VALUE!	#VALUE!	#VALUE!	#VALUE!	#VALUE!	0	0	1	0	0	0	1	1
CAPN7	N/A	N/A	N/A	N/A	N/A	N/A	N/A	N/A	N/A	N/A	N/A	N/A	N/A	N/A	N/A	N/A	1	0	1	3573	-3.97665	5264	-4.37157	4057	#VALUE!	#VALUE!	#VALUE!	#VALUE!	#VALUE!	#VALUE!	#VALUE!	#VALUE!	#VALUE!	#VALUE!	#VALUE!	#VALUE!	0	0	1	0	0	0	1	1
CAPNS1	N/A	N/A	N/A	N/A	N/A	N/A	N/A	N/A	N/A	N/A	N/A	N/A	N/A	N/A	N/A	N/A	1	0	1	3608	-3.97674	5263	-4.37157	4149	#VALUE!	#VALUE!	#VALUE!	#VALUE!	#VALUE!	#VALUE!	#VALUE!	#VALUE!	#VALUE!	#VALUE!	#VALUE!	#VALUE!	0	0	1	0	0	0	1	1
CAPZB	N/A	N/A	N/A	N/A	N/A	N/A	N/A	N/A	1	0	1	2353	-3.9696	5262	-4.31714	2856	N/A	N/A	N/A	N/A	N/A	N/A	N/A	N/A	#VALUE!	#VALUE!	#VALUE!	#VALUE!	#VALUE!	#VALUE!	#VALUE!	#VALUE!	#VALUE!	#VALUE!	#VALUE!	#VALUE!	0	1	0	0	0	1	0	1
CARS	N/A	N/A	N/A	N/A	N/A	N/A	N/A	N/A	N/A	N/A	N/A	N/A	N/A	N/A	N/A	N/A	2	0	2	4099	-3.97808	5262	-4.37157	4619	#VALUE!	#VALUE!	#VALUE!	#VALUE!	#VALUE!	#VALUE!	#VALUE!	#VALUE!	#VALUE!	#VALUE!	#VALUE!	#VALUE!	0	0	1	0	0	0	1	1
CASC2	N/A	N/A	N/A	N/A	N/A	N/A	N/A	N/A	1	0	1	4828	-3.98144	5261	-4.31714	5259	N/A	N/A	N/A	N/A	N/A	N/A	N/A	N/A	#VALUE!	#VALUE!	#VALUE!	#VALUE!	#VALUE!	#VALUE!	#VALUE!	#VALUE!	#VALUE!	#VALUE!	#VALUE!	#VALUE!	0	1	0	0	0	1	0	1
CASS4	N/A	N/A	N/A	N/A	N/A	N/A	N/A	N/A	N/A	N/A	N/A	N/A	N/A	N/A	N/A	N/A	3	0	3	2100	-3.95657	5258	-4.37157	2711	#VALUE!	#VALUE!	#VALUE!	#VALUE!	#VALUE!	#VALUE!	#VALUE!	#VALUE!	#VALUE!	#VALUE!	#VALUE!	#VALUE!	0	0	1	0	0	0	1	1
CATSPER2P1	N/A	N/A	N/A	N/A	N/A	N/A	N/A	N/A	1	0	1	4065	-3.98115	5256	-4.31714	4520	N/A	N/A	N/A	N/A	N/A	N/A	N/A	N/A	#VALUE!	#VALUE!	#VALUE!	#VALUE!	#VALUE!	#VALUE!	#VALUE!	#VALUE!	#VALUE!	#VALUE!	#VALUE!	#VALUE!	0	1	0	0	0	1	0	1
CBLL1	N/A	N/A	N/A	N/A	N/A	N/A	N/A	N/A	N/A	N/A	N/A	N/A	N/A	N/A	N/A	N/A	2	0	2	3470	-3.97647	5253	-4.37157	4019	#VALUE!	#VALUE!	#VALUE!	#VALUE!	#VALUE!	#VALUE!	#VALUE!	#VALUE!	#VALUE!	#VALUE!	#VALUE!	#VALUE!	0	0	1	0	0	0	1	1
CBS	N/A	N/A	N/A	N/A	N/A	N/A	N/A	N/A	N/A	N/A	N/A	N/A	N/A	N/A	N/A	N/A	1	0	1	4621	-3.97866	5252	-4.37157	5104	#VALUE!	#VALUE!	#VALUE!	#VALUE!	#VALUE!	#VALUE!	#VALUE!	#VALUE!	#VALUE!	#VALUE!	#VALUE!	#VALUE!	0	0	1	0	0	0	1	1
CC2D1A	N/A	N/A	N/A	N/A	N/A	N/A	N/A	N/A	N/A	N/A	N/A	N/A	N/A	N/A	N/A	N/A	1	0	1	4793	-3.97876	5249	-4.37157	5253	#VALUE!	#VALUE!	#VALUE!	#VALUE!	#VALUE!	#VALUE!	#VALUE!	#VALUE!	#VALUE!	#VALUE!	#VALUE!	#VALUE!	0	0	1	0	0	0	1	1
CCDC102A	N/A	N/A	N/A	N/A	N/A	N/A	N/A	N/A	4	0	4	2430	-3.97139	5248	-4.31714	3012	N/A	N/A	N/A	N/A	N/A	N/A	N/A	N/A	#VALUE!	#VALUE!	#VALUE!	#VALUE!	#VALUE!	#VALUE!	#VALUE!	#VALUE!	#VALUE!	#VALUE!	#VALUE!	#VALUE!	0	1	0	0	0	1	0	1
CCDC113	N/A	N/A	N/A	N/A	N/A	N/A	N/A	N/A	2	0	2	3173	-3.97867	5246	-4.31714	3722	N/A	N/A	N/A	N/A	N/A	N/A	N/A	N/A	#VALUE!	#VALUE!	#VALUE!	#VALUE!	#VALUE!	#VALUE!	#VALUE!	#VALUE!	#VALUE!	#VALUE!	#VALUE!	#VALUE!	0	1	0	0	0	1	0	1
CCDC114	N/A	N/A	N/A	N/A	N/A	N/A	N/A	N/A	N/A	N/A	N/A	N/A	N/A	N/A	N/A	N/A	2	0	2	3247	-3.97508	5245	-4.37157	3803	#VALUE!	#VALUE!	#VALUE!	#VALUE!	#VALUE!	#VALUE!	#VALUE!	#VALUE!	#VALUE!	#VALUE!	#VALUE!	#VALUE!	0	0	1	0	0	0	1	1
CCDC116	N/A	N/A	N/A	N/A	N/A	N/A	N/A	N/A	N/A	N/A	N/A	N/A	N/A	N/A	N/A	N/A	48	0	48	738	-3.69531	5243	-4.37157	1702	#VALUE!	#VALUE!	#VALUE!	#VALUE!	#VALUE!	#VALUE!	#VALUE!	#VALUE!	#VALUE!	#VALUE!	#VALUE!	#VALUE!	0	0	1	0	0	0	1	1
CCDC117	N/A	N/A	N/A	N/A	N/A	N/A	N/A	N/A	1	0	1	5078	-3.98169	5244	-4.31714	5516	N/A	N/A	N/A	N/A	N/A	N/A	N/A	N/A	#VALUE!	#VALUE!	#VALUE!	#VALUE!	#VALUE!	#VALUE!	#VALUE!	#VALUE!	#VALUE!	#VALUE!	#VALUE!	#VALUE!	0	1	0	0	0	1	0	1
CCDC126	N/A	N/A	N/A	N/A	N/A	N/A	N/A	N/A	N/A	N/A	N/A	N/A	N/A	N/A	N/A	N/A	1	0	1	4792	-3.97876	5239	-4.37157	5254	#VALUE!	#VALUE!	#VALUE!	#VALUE!	#VALUE!	#VALUE!	#VALUE!	#VALUE!	#VALUE!	#VALUE!	#VALUE!	#VALUE!	0	0	1	0	0	0	1	1
CCDC127	N/A	N/A	N/A	N/A	N/A	N/A	N/A	N/A	1	0	1	4702	-3.98141	5240	-4.31714	5109	N/A	N/A	N/A	N/A	N/A	N/A	N/A	N/A	#VALUE!	#VALUE!	#VALUE!	#VALUE!	#VALUE!	#VALUE!	#VALUE!	#VALUE!	#VALUE!	#VALUE!	#VALUE!	#VALUE!	0	1	0	0	0	1	0	1
CCDC135	N/A	N/A	N/A	N/A	N/A	N/A	N/A	N/A	N/A	N/A	N/A	N/A	N/A	N/A	N/A	N/A	2	0	2	2872	-3.97155	5237	-4.37157	3428	#VALUE!	#VALUE!	#VALUE!	#VALUE!	#VALUE!	#VALUE!	#VALUE!	#VALUE!	#VALUE!	#VALUE!	#VALUE!	#VALUE!	0	0	1	0	0	0	1	1
CCDC136	N/A	N/A	N/A	N/A	N/A	N/A	N/A	N/A	N/A	N/A	N/A	N/A	N/A	N/A	N/A	N/A	2	0	2	2771	-3.97001	5236	-4.37157	3351	#VALUE!	#VALUE!	#VALUE!	#VALUE!	#VALUE!	#VALUE!	#VALUE!	#VALUE!	#VALUE!	#VALUE!	#VALUE!	#VALUE!	0	0	1	0	0	0	1	1
CCDC144B	N/A	N/A	N/A	N/A	N/A	N/A	N/A	N/A	2	0	2	3506	-3.9802	5236	-4.31714	4012	N/A	N/A	N/A	N/A	N/A	N/A	N/A	N/A	#VALUE!	#VALUE!	#VALUE!	#VALUE!	#VALUE!	#VALUE!	#VALUE!	#VALUE!	#VALUE!	#VALUE!	#VALUE!	#VALUE!	0	1	0	0	0	1	0	1
CCDC144C	N/A	N/A	N/A	N/A	N/A	N/A	N/A	N/A	2	0	2	3505	-3.9802	5235	-4.31714	4013	N/A	N/A	N/A	N/A	N/A	N/A	N/A	N/A	#VALUE!	#VALUE!	#VALUE!	#VALUE!	#VALUE!	#VALUE!	#VALUE!	#VALUE!	#VALUE!	#VALUE!	#VALUE!	#VALUE!	0	1	0	0	0	1	0	1
CCDC144NL	N/A	N/A	N/A	N/A	N/A	N/A	N/A	N/A	N/A	N/A	N/A	N/A	N/A	N/A	N/A	N/A	1	0	1	3112	-3.97461	5233	-4.37157	3660	#VALUE!	#VALUE!	#VALUE!	#VALUE!	#VALUE!	#VALUE!	#VALUE!	#VALUE!	#VALUE!	#VALUE!	#VALUE!	#VALUE!	0	0	1	0	0	0	1	1
CCDC150	N/A	N/A	N/A	N/A	N/A	N/A	N/A	N/A	2	0	2	3852	-3.98041	5233	-4.31714	4298	N/A	N/A	N/A	N/A	N/A	N/A	N/A	N/A	#VALUE!	#VALUE!	#VALUE!	#VALUE!	#VALUE!	#VALUE!	#VALUE!	#VALUE!	#VALUE!	#VALUE!	#VALUE!	#VALUE!	0	1	0	0	0	1	0	1
CCDC159	N/A	N/A	N/A	N/A	N/A	N/A	N/A	N/A	N/A	N/A	N/A	N/A	N/A	N/A	N/A	N/A	1	0	1	4419	-3.97858	5230	-4.37157	4924	#VALUE!	#VALUE!	#VALUE!	#VALUE!	#VALUE!	#VALUE!	#VALUE!	#VALUE!	#VALUE!	#VALUE!	#VALUE!	#VALUE!	0	0	1	0	0	0	1	1
CCDC17	N/A	N/A	N/A	N/A	N/A	N/A	N/A	N/A	N/A	N/A	N/A	N/A	N/A	N/A	N/A	N/A	1	0	1	3111	-3.97461	5228	-4.37157	3661	#VALUE!	#VALUE!	#VALUE!	#VALUE!	#VALUE!	#VALUE!	#VALUE!	#VALUE!	#VALUE!	#VALUE!	#VALUE!	#VALUE!	0	0	1	0	0	0	1	1
CCDC23	N/A	N/A	N/A	N/A	N/A	N/A	N/A	N/A	N/A	N/A	N/A	N/A	N/A	N/A	N/A	N/A	1	0	1	3187	-3.97482	5226	-4.37157	3711	#VALUE!	#VALUE!	#VALUE!	#VALUE!	#VALUE!	#VALUE!	#VALUE!	#VALUE!	#VALUE!	#VALUE!	#VALUE!	#VALUE!	0	0	1	0	0	0	1	1
CCDC45	N/A	N/A	N/A	N/A	N/A	N/A	N/A	N/A	N/A	N/A	N/A	N/A	N/A	N/A	N/A	N/A	3	0	3	2021	-3.95181	5225	-4.37157	2619	#VALUE!	#VALUE!	#VALUE!	#VALUE!	#VALUE!	#VALUE!	#VALUE!	#VALUE!	#VALUE!	#VALUE!	#VALUE!	#VALUE!	0	0	1	0	0	0	1	1
CCDC69	N/A	N/A	N/A	N/A	N/A	N/A	N/A	N/A	1	0	1	4992	-3.98161	5223	-4.31714	5389	N/A	N/A	N/A	N/A	N/A	N/A	N/A	N/A	#VALUE!	#VALUE!	#VALUE!	#VALUE!	#VALUE!	#VALUE!	#VALUE!	#VALUE!	#VALUE!	#VALUE!	#VALUE!	#VALUE!	0	1	0	0	0	1	0	1
CCDC77	N/A	N/A	N/A	N/A	N/A	N/A	N/A	N/A	1	0	1	4398	-3.98133	5221	-4.31714	4871	N/A	N/A	N/A	N/A	N/A	N/A	N/A	N/A	#VALUE!	#VALUE!	#VALUE!	#VALUE!	#VALUE!	#VALUE!	#VALUE!	#VALUE!	#VALUE!	#VALUE!	#VALUE!	#VALUE!	0	1	0	0	0	1	0	1
CCDC83	N/A	N/A	N/A	N/A	N/A	N/A	N/A	N/A	N/A	N/A	N/A	N/A	N/A	N/A	N/A	N/A	1	0	1	4717	-3.97872	5218	-4.37157	5196	#VALUE!	#VALUE!	#VALUE!	#VALUE!	#VALUE!	#VALUE!	#VALUE!	#VALUE!	#VALUE!	#VALUE!	#VALUE!	#VALUE!	0	0	1	0	0	0	1	1
CCDC86	N/A	N/A	N/A	N/A	N/A	N/A	N/A	N/A	N/A	N/A	N/A	N/A	N/A	N/A	N/A	N/A	3	0	3	1901	-3.94794	5216	-4.37157	2520	#VALUE!	#VALUE!	#VALUE!	#VALUE!	#VALUE!	#VALUE!	#VALUE!	#VALUE!	#VALUE!	#VALUE!	#VALUE!	#VALUE!	0	0	1	0	0	0	1	1
CCDC88B	N/A	N/A	N/A	N/A	N/A	N/A	N/A	N/A	1	0	1	4991	-3.98161	5219	-4.31714	5390	N/A	N/A	N/A	N/A	N/A	N/A	N/A	N/A	#VALUE!	#VALUE!	#VALUE!	#VALUE!	#VALUE!	#VALUE!	#VALUE!	#VALUE!	#VALUE!	#VALUE!	#VALUE!	#VALUE!	0	1	0	0	0	1	0	1
CCDC9	N/A	N/A	N/A	N/A	N/A	N/A	N/A	N/A	N/A	N/A	N/A	N/A	N/A	N/A	N/A	N/A	1	0	1	4376	-3.97855	5215	-4.37157	4840	#VALUE!	#VALUE!	#VALUE!	#VALUE!	#VALUE!	#VALUE!	#VALUE!	#VALUE!	#VALUE!	#VALUE!	#VALUE!	#VALUE!	0	0	1	0	0	0	1	1
CCDC97	N/A	N/A	N/A	N/A	N/A	N/A	N/A	N/A	2	0	2	2678	-3.97404	5216	-4.31714	3252	N/A	N/A	N/A	N/A	N/A	N/A	N/A	N/A	#VALUE!	#VALUE!	#VALUE!	#VALUE!	#VALUE!	#VALUE!	#VALUE!	#VALUE!	#VALUE!	#VALUE!	#VALUE!	#VALUE!	0	1	0	0	0	1	0	1
CCDC99	N/A	N/A	N/A	N/A	N/A	N/A	N/A	N/A	2	0	2	2953	-3.97782	5215	-4.31714	3498	N/A	N/A	N/A	N/A	N/A	N/A	N/A	N/A	#VALUE!	#VALUE!	#VALUE!	#VALUE!	#VALUE!	#VALUE!	#VALUE!	#VALUE!	#VALUE!	#VALUE!	#VALUE!	#VALUE!	0	1	0	0	0	1	0	1
CCL3	N/A	N/A	N/A	N/A	N/A	N/A	N/A	N/A	7	0	7	1127	-3.83976	5213	-4.31714	1900	N/A	N/A	N/A	N/A	N/A	N/A	N/A	N/A	#VALUE!	#VALUE!	#VALUE!	#VALUE!	#VALUE!	#VALUE!	#VALUE!	#VALUE!	#VALUE!	#VALUE!	#VALUE!	#VALUE!	0	1	0	0	0	1	0	1
CCL4	N/A	N/A	N/A	N/A	N/A	N/A	N/A	N/A	1	0	1	4064	-3.98115	5212	-4.31714	4521	N/A	N/A	N/A	N/A	N/A	N/A	N/A	N/A	#VALUE!	#VALUE!	#VALUE!	#VALUE!	#VALUE!	#VALUE!	#VALUE!	#VALUE!	#VALUE!	#VALUE!	#VALUE!	#VALUE!	0	1	0	0	0	1	0	1
CCNB1IP1	N/A	N/A	N/A	N/A	N/A	N/A	N/A	N/A	1	0	1	1791	-3.94796	5211	-4.31714	2401	N/A	N/A	N/A	N/A	N/A	N/A	N/A	N/A	#VALUE!	#VALUE!	#VALUE!	#VALUE!	#VALUE!	#VALUE!	#VALUE!	#VALUE!	#VALUE!	#VALUE!	#VALUE!	#VALUE!	0	1	0	0	0	1	0	1
CCNDBP1	N/A	N/A	N/A	N/A	N/A	N/A	N/A	N/A	N/A	N/A	N/A	N/A	N/A	N/A	N/A	N/A	1	0	1	5081	-3.97922	5209	-4.37157	5515	#VALUE!	#VALUE!	#VALUE!	#VALUE!	#VALUE!	#VALUE!	#VALUE!	#VALUE!	#VALUE!	#VALUE!	#VALUE!	#VALUE!	0	0	1	0	0	0	1	1
CCNG2	N/A	N/A	N/A	N/A	N/A	N/A	N/A	N/A	1	0	1	3252	-3.97894	5210	-4.31714	3767	N/A	N/A	N/A	N/A	N/A	N/A	N/A	N/A	#VALUE!	#VALUE!	#VALUE!	#VALUE!	#VALUE!	#VALUE!	#VALUE!	#VALUE!	#VALUE!	#VALUE!	#VALUE!	#VALUE!	0	1	0	0	0	1	0	1
CCNL1	N/A	N/A	N/A	N/A	N/A	N/A	N/A	N/A	1	0	1	1790	-3.94796	5208	-4.31714	2402	N/A	N/A	N/A	N/A	N/A	N/A	N/A	N/A	#VALUE!	#VALUE!	#VALUE!	#VALUE!	#VALUE!	#VALUE!	#VALUE!	#VALUE!	#VALUE!	#VALUE!	#VALUE!	#VALUE!	0	1	0	0	0	1	0	1
CCR1	N/A	N/A	N/A	N/A	N/A	N/A	N/A	N/A	2	0	2	3504	-3.9802	5205	-4.31714	4014	N/A	N/A	N/A	N/A	N/A	N/A	N/A	N/A	#VALUE!	#VALUE!	#VALUE!	#VALUE!	#VALUE!	#VALUE!	#VALUE!	#VALUE!	#VALUE!	#VALUE!	#VALUE!	#VALUE!	0	1	0	0	0	1	0	1
CCR5	N/A	N/A	N/A	N/A	N/A	N/A	N/A	N/A	2	0	2	3132	-3.97847	5204	-4.31714	3686	N/A	N/A	N/A	N/A	N/A	N/A	N/A	N/A	#VALUE!	#VALUE!	#VALUE!	#VALUE!	#VALUE!	#VALUE!	#VALUE!	#VALUE!	#VALUE!	#VALUE!	#VALUE!	#VALUE!	0	1	0	0	0	1	0	1
CCR6	N/A	N/A	N/A	N/A	N/A	N/A	N/A	N/A	1	0	1	4990	-3.98161	5203	-4.31714	5391	N/A	N/A	N/A	N/A	N/A	N/A	N/A	N/A	#VALUE!	#VALUE!	#VALUE!	#VALUE!	#VALUE!	#VALUE!	#VALUE!	#VALUE!	#VALUE!	#VALUE!	#VALUE!	#VALUE!	0	1	0	0	0	1	0	1
CCR7	N/A	N/A	N/A	N/A	N/A	N/A	N/A	N/A	5	0	5	2096	-3.96477	5202	-4.31714	2689	N/A	N/A	N/A	N/A	N/A	N/A	N/A	N/A	#VALUE!	#VALUE!	#VALUE!	#VALUE!	#VALUE!	#VALUE!	#VALUE!	#VALUE!	#VALUE!	#VALUE!	#VALUE!	#VALUE!	0	1	0	0	0	1	0	1
CCR9	N/A	N/A	N/A	N/A	N/A	N/A	N/A	N/A	1	0	1	3549	-3.98028	5201	-4.31714	4069	N/A	N/A	N/A	N/A	N/A	N/A	N/A	N/A	#VALUE!	#VALUE!	#VALUE!	#VALUE!	#VALUE!	#VALUE!	#VALUE!	#VALUE!	#VALUE!	#VALUE!	#VALUE!	#VALUE!	0	1	0	0	0	1	0	1
CCRL2	N/A	N/A	N/A	N/A	N/A	N/A	N/A	N/A	N/A	N/A	N/A	N/A	N/A	N/A	N/A	N/A	1	0	1	3186	-3.97482	5206	-4.37157	3712	#VALUE!	#VALUE!	#VALUE!	#VALUE!	#VALUE!	#VALUE!	#VALUE!	#VALUE!	#VALUE!	#VALUE!	#VALUE!	#VALUE!	0	0	1	0	0	0	1	1
CCT7	N/A	N/A	N/A	N/A	N/A	N/A	N/A	N/A	N/A	N/A	N/A	N/A	N/A	N/A	N/A	N/A	1	0	1	4867	-3.97883	5203	-4.37157	5321	#VALUE!	#VALUE!	#VALUE!	#VALUE!	#VALUE!	#VALUE!	#VALUE!	#VALUE!	#VALUE!	#VALUE!	#VALUE!	#VALUE!	0	0	1	0	0	0	1	1
CD200R1	N/A	N/A	N/A	N/A	N/A	N/A	N/A	N/A	1	0	1	3548	-3.98028	5195	-4.31714	4070	N/A	N/A	N/A	N/A	N/A	N/A	N/A	N/A	#VALUE!	#VALUE!	#VALUE!	#VALUE!	#VALUE!	#VALUE!	#VALUE!	#VALUE!	#VALUE!	#VALUE!	#VALUE!	#VALUE!	0	1	0	0	0	1	0	1
CD274	N/A	N/A	N/A	N/A	N/A	N/A	N/A	N/A	2	0	2	2030	-3.96171	5194	-4.31714	2627	N/A	N/A	N/A	N/A	N/A	N/A	N/A	N/A	#VALUE!	#VALUE!	#VALUE!	#VALUE!	#VALUE!	#VALUE!	#VALUE!	#VALUE!	#VALUE!	#VALUE!	#VALUE!	#VALUE!	0	1	0	0	0	1	0	1
CD2AP	N/A	N/A	N/A	N/A	N/A	N/A	N/A	N/A	N/A	N/A	N/A	N/A	N/A	N/A	N/A	N/A	1	0	1	4226	-3.97845	5200	-4.37157	4715	#VALUE!	#VALUE!	#VALUE!	#VALUE!	#VALUE!	#VALUE!	#VALUE!	#VALUE!	#VALUE!	#VALUE!	#VALUE!	#VALUE!	0	0	1	0	0	0	1	1
CD300A	N/A	N/A	N/A	N/A	N/A	N/A	N/A	N/A	2	0	2	3416	-3.98	5192	-4.31714	3958	N/A	N/A	N/A	N/A	N/A	N/A	N/A	N/A	#VALUE!	#VALUE!	#VALUE!	#VALUE!	#VALUE!	#VALUE!	#VALUE!	#VALUE!	#VALUE!	#VALUE!	#VALUE!	#VALUE!	0	1	0	0	0	1	0	1
CD37	N/A	N/A	N/A	N/A	N/A	N/A	N/A	N/A	1	0	1	4989	-3.98161	5191	-4.31714	5392	N/A	N/A	N/A	N/A	N/A	N/A	N/A	N/A	#VALUE!	#VALUE!	#VALUE!	#VALUE!	#VALUE!	#VALUE!	#VALUE!	#VALUE!	#VALUE!	#VALUE!	#VALUE!	#VALUE!	0	1	0	0	0	1	0	1
CD48	N/A	N/A	N/A	N/A	N/A	N/A	N/A	N/A	1	0	1	2352	-3.9696	5190	-4.31714	2857	N/A	N/A	N/A	N/A	N/A	N/A	N/A	N/A	#VALUE!	#VALUE!	#VALUE!	#VALUE!	#VALUE!	#VALUE!	#VALUE!	#VALUE!	#VALUE!	#VALUE!	#VALUE!	#VALUE!	0	1	0	0	0	1	0	1
CD55	N/A	N/A	N/A	N/A	N/A	N/A	N/A	N/A	N/A	N/A	N/A	N/A	N/A	N/A	N/A	N/A	1	0	1	2427	-3.96441	5196	-4.37157	2987	#VALUE!	#VALUE!	#VALUE!	#VALUE!	#VALUE!	#VALUE!	#VALUE!	#VALUE!	#VALUE!	#VALUE!	#VALUE!	#VALUE!	0	0	1	0	0	0	1	1
CD74	N/A	N/A	N/A	N/A	N/A	N/A	N/A	N/A	10	0	10	905	-3.76683	5185	-4.31714	1769	N/A	N/A	N/A	N/A	N/A	N/A	N/A	N/A	#VALUE!	#VALUE!	#VALUE!	#VALUE!	#VALUE!	#VALUE!	#VALUE!	#VALUE!	#VALUE!	#VALUE!	#VALUE!	#VALUE!	0	1	0	0	0	1	0	1
CD80	N/A	N/A	N/A	N/A	N/A	N/A	N/A	N/A	1	0	1	1574	-3.92064	5184	-4.31714	2219	N/A	N/A	N/A	N/A	N/A	N/A	N/A	N/A	#VALUE!	#VALUE!	#VALUE!	#VALUE!	#VALUE!	#VALUE!	#VALUE!	#VALUE!	#VALUE!	#VALUE!	#VALUE!	#VALUE!	0	1	0	0	0	1	0	1
CD82	N/A	N/A	N/A	N/A	N/A	N/A	N/A	N/A	1	0	1	4986	-3.98161	5183	-4.31714	5393	N/A	N/A	N/A	N/A	N/A	N/A	N/A	N/A	#VALUE!	#VALUE!	#VALUE!	#VALUE!	#VALUE!	#VALUE!	#VALUE!	#VALUE!	#VALUE!	#VALUE!	#VALUE!	#VALUE!	0	1	0	0	0	1	0	1
CD83	N/A	N/A	N/A	N/A	N/A	N/A	N/A	N/A	1	0	1	4985	-3.98161	5182	-4.31714	5394	N/A	N/A	N/A	N/A	N/A	N/A	N/A	N/A	#VALUE!	#VALUE!	#VALUE!	#VALUE!	#VALUE!	#VALUE!	#VALUE!	#VALUE!	#VALUE!	#VALUE!	#VALUE!	#VALUE!	0	1	0	0	0	1	0	1
CD86	N/A	N/A	N/A	N/A	N/A	N/A	N/A	N/A	3	0	3	1535	-3.91708	5181	-4.31714	2190	N/A	N/A	N/A	N/A	N/A	N/A	N/A	N/A	#VALUE!	#VALUE!	#VALUE!	#VALUE!	#VALUE!	#VALUE!	#VALUE!	#VALUE!	#VALUE!	#VALUE!	#VALUE!	#VALUE!	0	1	0	0	0	1	0	1
CD97	N/A	N/A	N/A	N/A	N/A	N/A	N/A	N/A	1	0	1	4062	-3.98115	5179	-4.31714	4523	N/A	N/A	N/A	N/A	N/A	N/A	N/A	N/A	#VALUE!	#VALUE!	#VALUE!	#VALUE!	#VALUE!	#VALUE!	#VALUE!	#VALUE!	#VALUE!	#VALUE!	#VALUE!	#VALUE!	0	1	0	0	0	1	0	1
CDC37	N/A	N/A	N/A	N/A	N/A	N/A	N/A	N/A	1	0	1	3968	-3.98095	5176	-4.31714	4470	N/A	N/A	N/A	N/A	N/A	N/A	N/A	N/A	#VALUE!	#VALUE!	#VALUE!	#VALUE!	#VALUE!	#VALUE!	#VALUE!	#VALUE!	#VALUE!	#VALUE!	#VALUE!	#VALUE!	0	1	0	0	0	1	0	1
CDC40	N/A	N/A	N/A	N/A	N/A	N/A	N/A	N/A	1	0	1	5077	-3.98169	5175	-4.31714	5517	N/A	N/A	N/A	N/A	N/A	N/A	N/A	N/A	#VALUE!	#VALUE!	#VALUE!	#VALUE!	#VALUE!	#VALUE!	#VALUE!	#VALUE!	#VALUE!	#VALUE!	#VALUE!	#VALUE!	0	1	0	0	0	1	0	1
CDC42EP2	N/A	N/A	N/A	N/A	N/A	N/A	N/A	N/A	N/A	N/A	N/A	N/A	N/A	N/A	N/A	N/A	1	0	1	4620	-3.97866	5188	-4.37157	5105	#VALUE!	#VALUE!	#VALUE!	#VALUE!	#VALUE!	#VALUE!	#VALUE!	#VALUE!	#VALUE!	#VALUE!	#VALUE!	#VALUE!	0	0	1	0	0	0	1	1
CDCA7L	N/A	N/A	N/A	N/A	N/A	N/A	N/A	N/A	1	0	1	3547	-3.98028	5168	-4.31714	4071	N/A	N/A	N/A	N/A	N/A	N/A	N/A	N/A	#VALUE!	#VALUE!	#VALUE!	#VALUE!	#VALUE!	#VALUE!	#VALUE!	#VALUE!	#VALUE!	#VALUE!	#VALUE!	#VALUE!	0	1	0	0	0	1	0	1
CDIPT	N/A	N/A	N/A	N/A	N/A	N/A	N/A	N/A	N/A	N/A	N/A	N/A	N/A	N/A	N/A	N/A	1	0	1	4865	-3.97883	5179	-4.37157	5322	#VALUE!	#VALUE!	#VALUE!	#VALUE!	#VALUE!	#VALUE!	#VALUE!	#VALUE!	#VALUE!	#VALUE!	#VALUE!	#VALUE!	0	0	1	0	0	0	1	1
CDK10	N/A	N/A	N/A	N/A	N/A	N/A	N/A	N/A	1	0	1	2635	-3.97332	5166	-4.31714	3169	N/A	N/A	N/A	N/A	N/A	N/A	N/A	N/A	#VALUE!	#VALUE!	#VALUE!	#VALUE!	#VALUE!	#VALUE!	#VALUE!	#VALUE!	#VALUE!	#VALUE!	#VALUE!	#VALUE!	0	1	0	0	0	1	0	1
CDK5RAP3	N/A	N/A	N/A	N/A	N/A	N/A	N/A	N/A	1	0	1	5299	-3.98202	5163	-4.31714	5625	N/A	N/A	N/A	N/A	N/A	N/A	N/A	N/A	#VALUE!	#VALUE!	#VALUE!	#VALUE!	#VALUE!	#VALUE!	#VALUE!	#VALUE!	#VALUE!	#VALUE!	#VALUE!	#VALUE!	0	1	0	0	0	1	0	1
CDKAL1	N/A	N/A	N/A	N/A	N/A	N/A	N/A	N/A	1	0	1	3546	-3.98028	5162	-4.31714	4072	N/A	N/A	N/A	N/A	N/A	N/A	N/A	N/A	#VALUE!	#VALUE!	#VALUE!	#VALUE!	#VALUE!	#VALUE!	#VALUE!	#VALUE!	#VALUE!	#VALUE!	#VALUE!	#VALUE!	0	1	0	0	0	1	0	1
CDKL3	N/A	N/A	N/A	N/A	N/A	N/A	N/A	N/A	N/A	N/A	N/A	N/A	N/A	N/A	N/A	N/A	1	0	1	5249	-3.97926	5176	-4.37157	5630	#VALUE!	#VALUE!	#VALUE!	#VALUE!	#VALUE!	#VALUE!	#VALUE!	#VALUE!	#VALUE!	#VALUE!	#VALUE!	#VALUE!	0	0	1	0	0	0	1	1
CDKL4	N/A	N/A	N/A	N/A	N/A	N/A	N/A	N/A	1	0	1	3967	-3.98095	5161	-4.31714	4471	N/A	N/A	N/A	N/A	N/A	N/A	N/A	N/A	#VALUE!	#VALUE!	#VALUE!	#VALUE!	#VALUE!	#VALUE!	#VALUE!	#VALUE!	#VALUE!	#VALUE!	#VALUE!	#VALUE!	0	1	0	0	0	1	0	1
CDKN2AIPNL	N/A	N/A	N/A	N/A	N/A	N/A	N/A	N/A	N/A	N/A	N/A	N/A	N/A	N/A	N/A	N/A	1	0	1	4864	-3.97883	5174	-4.37157	5323	#VALUE!	#VALUE!	#VALUE!	#VALUE!	#VALUE!	#VALUE!	#VALUE!	#VALUE!	#VALUE!	#VALUE!	#VALUE!	#VALUE!	0	0	1	0	0	0	1	1
CDKN3	N/A	N/A	N/A	N/A	N/A	N/A	N/A	N/A	N/A	N/A	N/A	N/A	N/A	N/A	N/A	N/A	1	0	1	5327	-3.97941	5173	-4.37157	5779	#VALUE!	#VALUE!	#VALUE!	#VALUE!	#VALUE!	#VALUE!	#VALUE!	#VALUE!	#VALUE!	#VALUE!	#VALUE!	#VALUE!	0	0	1	0	0	0	1	1
CDNF	N/A	N/A	N/A	N/A	N/A	N/A	N/A	N/A	1	0	1	3251	-3.97894	5159	-4.31714	3768	N/A	N/A	N/A	N/A	N/A	N/A	N/A	N/A	#VALUE!	#VALUE!	#VALUE!	#VALUE!	#VALUE!	#VALUE!	#VALUE!	#VALUE!	#VALUE!	#VALUE!	#VALUE!	#VALUE!	0	1	0	0	0	1	0	1
CDS2	N/A	N/A	N/A	N/A	N/A	N/A	N/A	N/A	2	0	2	3502	-3.9802	5157	-4.31714	4016	N/A	N/A	N/A	N/A	N/A	N/A	N/A	N/A	#VALUE!	#VALUE!	#VALUE!	#VALUE!	#VALUE!	#VALUE!	#VALUE!	#VALUE!	#VALUE!	#VALUE!	#VALUE!	#VALUE!	0	1	0	0	0	1	0	1
CEACAM21	N/A	N/A	N/A	N/A	N/A	N/A	N/A	N/A	1	0	1	4061	-3.98115	5155	-4.31714	4524	N/A	N/A	N/A	N/A	N/A	N/A	N/A	N/A	#VALUE!	#VALUE!	#VALUE!	#VALUE!	#VALUE!	#VALUE!	#VALUE!	#VALUE!	#VALUE!	#VALUE!	#VALUE!	#VALUE!	0	1	0	0	0	1	0	1
CEBPE	N/A	N/A	N/A	N/A	N/A	N/A	N/A	N/A	N/A	N/A	N/A	N/A	N/A	N/A	N/A	N/A	2	0	2	2992	-3.97316	5171	-4.37157	3562	#VALUE!	#VALUE!	#VALUE!	#VALUE!	#VALUE!	#VALUE!	#VALUE!	#VALUE!	#VALUE!	#VALUE!	#VALUE!	#VALUE!	0	0	1	0	0	0	1	1
CEBPG	N/A	N/A	N/A	N/A	N/A	N/A	N/A	N/A	1	0	1	4169	-3.98117	5154	-4.31714	4623	N/A	N/A	N/A	N/A	N/A	N/A	N/A	N/A	#VALUE!	#VALUE!	#VALUE!	#VALUE!	#VALUE!	#VALUE!	#VALUE!	#VALUE!	#VALUE!	#VALUE!	#VALUE!	#VALUE!	0	1	0	0	0	1	0	1
CECR4	N/A	N/A	N/A	N/A	N/A	N/A	N/A	N/A	N/A	N/A	N/A	N/A	N/A	N/A	N/A	N/A	1	0	1	4791	-3.97876	5170	-4.37157	5255	#VALUE!	#VALUE!	#VALUE!	#VALUE!	#VALUE!	#VALUE!	#VALUE!	#VALUE!	#VALUE!	#VALUE!	#VALUE!	#VALUE!	0	0	1	0	0	0	1	1
CECR5	N/A	N/A	N/A	N/A	N/A	N/A	N/A	N/A	N/A	N/A	N/A	N/A	N/A	N/A	N/A	N/A	1	0	1	4790	-3.97876	5169	-4.37157	5256	#VALUE!	#VALUE!	#VALUE!	#VALUE!	#VALUE!	#VALUE!	#VALUE!	#VALUE!	#VALUE!	#VALUE!	#VALUE!	#VALUE!	0	0	1	0	0	0	1	1
CECR6	N/A	N/A	N/A	N/A	N/A	N/A	N/A	N/A	1	0	1	3673	-3.98037	5153	-4.31714	4122	N/A	N/A	N/A	N/A	N/A	N/A	N/A	N/A	#VALUE!	#VALUE!	#VALUE!	#VALUE!	#VALUE!	#VALUE!	#VALUE!	#VALUE!	#VALUE!	#VALUE!	#VALUE!	#VALUE!	0	1	0	0	0	1	0	1
CELF3	N/A	N/A	N/A	N/A	N/A	N/A	N/A	N/A	N/A	N/A	N/A	N/A	N/A	N/A	N/A	N/A	1	0	1	4005	-3.97796	5168	-4.37157	4455	#VALUE!	#VALUE!	#VALUE!	#VALUE!	#VALUE!	#VALUE!	#VALUE!	#VALUE!	#VALUE!	#VALUE!	#VALUE!	#VALUE!	0	0	1	0	0	0	1	1
CENPBD1	N/A	N/A	N/A	N/A	N/A	N/A	N/A	N/A	1	0	1	4700	-3.98141	5149	-4.31714	5111	N/A	N/A	N/A	N/A	N/A	N/A	N/A	N/A	#VALUE!	#VALUE!	#VALUE!	#VALUE!	#VALUE!	#VALUE!	#VALUE!	#VALUE!	#VALUE!	#VALUE!	#VALUE!	#VALUE!	0	1	0	0	0	1	0	1
CENPF	N/A	N/A	N/A	N/A	N/A	N/A	N/A	N/A	N/A	N/A	N/A	N/A	N/A	N/A	N/A	N/A	1	0	1	4573	-3.97863	5164	-4.37157	5081	#VALUE!	#VALUE!	#VALUE!	#VALUE!	#VALUE!	#VALUE!	#VALUE!	#VALUE!	#VALUE!	#VALUE!	#VALUE!	#VALUE!	0	0	1	0	0	0	1	1
CENPK	N/A	N/A	N/A	N/A	N/A	N/A	N/A	N/A	N/A	N/A	N/A	N/A	N/A	N/A	N/A	N/A	2	0	2	4167	-3.97826	5163	-4.37157	4671	#VALUE!	#VALUE!	#VALUE!	#VALUE!	#VALUE!	#VALUE!	#VALUE!	#VALUE!	#VALUE!	#VALUE!	#VALUE!	#VALUE!	0	0	1	0	0	0	1	1
CENPM	N/A	N/A	N/A	N/A	N/A	N/A	N/A	N/A	1	0	1	4984	-3.98161	5146	-4.31714	5395	N/A	N/A	N/A	N/A	N/A	N/A	N/A	N/A	#VALUE!	#VALUE!	#VALUE!	#VALUE!	#VALUE!	#VALUE!	#VALUE!	#VALUE!	#VALUE!	#VALUE!	#VALUE!	#VALUE!	0	1	0	0	0	1	0	1
CENPQ	N/A	N/A	N/A	N/A	N/A	N/A	N/A	N/A	N/A	N/A	N/A	N/A	N/A	N/A	N/A	N/A	1	0	1	5079	-3.97922	5159	-4.37157	5517	#VALUE!	#VALUE!	#VALUE!	#VALUE!	#VALUE!	#VALUE!	#VALUE!	#VALUE!	#VALUE!	#VALUE!	#VALUE!	#VALUE!	0	0	1	0	0	0	1	1
CEP135	N/A	N/A	N/A	N/A	N/A	N/A	N/A	N/A	1	0	1	5298	-3.98202	5143	-4.31714	5626	N/A	N/A	N/A	N/A	N/A	N/A	N/A	N/A	#VALUE!	#VALUE!	#VALUE!	#VALUE!	#VALUE!	#VALUE!	#VALUE!	#VALUE!	#VALUE!	#VALUE!	#VALUE!	#VALUE!	0	1	0	0	0	1	0	1
CEP152	N/A	N/A	N/A	N/A	N/A	N/A	N/A	N/A	N/A	N/A	N/A	N/A	N/A	N/A	N/A	N/A	2	0	2	4166	-3.97826	5158	-4.37157	4672	#VALUE!	#VALUE!	#VALUE!	#VALUE!	#VALUE!	#VALUE!	#VALUE!	#VALUE!	#VALUE!	#VALUE!	#VALUE!	#VALUE!	0	0	1	0	0	0	1	1
CEP164	N/A	N/A	N/A	N/A	N/A	N/A	N/A	N/A	N/A	N/A	N/A	N/A	N/A	N/A	N/A	N/A	1	0	1	5326	-3.97941	5157	-4.37157	5780	#VALUE!	#VALUE!	#VALUE!	#VALUE!	#VALUE!	#VALUE!	#VALUE!	#VALUE!	#VALUE!	#VALUE!	#VALUE!	#VALUE!	0	0	1	0	0	0	1	1
CEP57	N/A	N/A	N/A	N/A	N/A	N/A	N/A	N/A	N/A	N/A	N/A	N/A	N/A	N/A	N/A	N/A	1	0	1	3568	-3.97665	5153	-4.37157	4062	#VALUE!	#VALUE!	#VALUE!	#VALUE!	#VALUE!	#VALUE!	#VALUE!	#VALUE!	#VALUE!	#VALUE!	#VALUE!	#VALUE!	0	0	1	0	0	0	1	1
CEP97	N/A	N/A	N/A	N/A	N/A	N/A	N/A	N/A	1	0	1	5076	-3.98169	5139	-4.31714	5518	N/A	N/A	N/A	N/A	N/A	N/A	N/A	N/A	#VALUE!	#VALUE!	#VALUE!	#VALUE!	#VALUE!	#VALUE!	#VALUE!	#VALUE!	#VALUE!	#VALUE!	#VALUE!	#VALUE!	0	1	0	0	0	1	0	1
CERCAM	N/A	N/A	N/A	N/A	N/A	N/A	N/A	N/A	N/A	N/A	N/A	N/A	N/A	N/A	N/A	N/A	2	0	2	3471	-3.9765	5152	-4.37157	4021	#VALUE!	#VALUE!	#VALUE!	#VALUE!	#VALUE!	#VALUE!	#VALUE!	#VALUE!	#VALUE!	#VALUE!	#VALUE!	#VALUE!	0	0	1	0	0	0	1	1
CFDP1	N/A	N/A	N/A	N/A	N/A	N/A	N/A	N/A	N/A	N/A	N/A	N/A	N/A	N/A	N/A	N/A	1	0	1	4539	-3.97862	5151	-4.37157	5021	#VALUE!	#VALUE!	#VALUE!	#VALUE!	#VALUE!	#VALUE!	#VALUE!	#VALUE!	#VALUE!	#VALUE!	#VALUE!	#VALUE!	0	0	1	0	0	0	1	1
CFLP1	N/A	N/A	N/A	N/A	N/A	N/A	N/A	N/A	1	0	1	4983	-3.98161	5137	-4.31714	5396	N/A	N/A	N/A	N/A	N/A	N/A	N/A	N/A	#VALUE!	#VALUE!	#VALUE!	#VALUE!	#VALUE!	#VALUE!	#VALUE!	#VALUE!	#VALUE!	#VALUE!	#VALUE!	#VALUE!	0	1	0	0	0	1	0	1
CGB2	N/A	N/A	N/A	N/A	N/A	N/A	N/A	N/A	N/A	N/A	N/A	N/A	N/A	N/A	N/A	N/A	1	0	1	3232	-3.97502	5149	-4.37157	3781	#VALUE!	#VALUE!	#VALUE!	#VALUE!	#VALUE!	#VALUE!	#VALUE!	#VALUE!	#VALUE!	#VALUE!	#VALUE!	#VALUE!	0	0	1	0	0	0	1	1
CGGBP1	N/A	N/A	N/A	N/A	N/A	N/A	N/A	N/A	3	0	3	2542	-3.97256	5136	-4.31714	3082	N/A	N/A	N/A	N/A	N/A	N/A	N/A	N/A	#VALUE!	#VALUE!	#VALUE!	#VALUE!	#VALUE!	#VALUE!	#VALUE!	#VALUE!	#VALUE!	#VALUE!	#VALUE!	#VALUE!	0	1	0	0	0	1	0	1
CHCHD3	N/A	N/A	N/A	N/A	N/A	N/A	N/A	N/A	1	0	1	5075	-3.98169	5133	-4.31714	5519	N/A	N/A	N/A	N/A	N/A	N/A	N/A	N/A	#VALUE!	#VALUE!	#VALUE!	#VALUE!	#VALUE!	#VALUE!	#VALUE!	#VALUE!	#VALUE!	#VALUE!	#VALUE!	#VALUE!	0	1	0	0	0	1	0	1
CHCHD7	N/A	N/A	N/A	N/A	N/A	N/A	N/A	N/A	1	0	1	4168	-3.98117	5129	-4.31714	4624	N/A	N/A	N/A	N/A	N/A	N/A	N/A	N/A	#VALUE!	#VALUE!	#VALUE!	#VALUE!	#VALUE!	#VALUE!	#VALUE!	#VALUE!	#VALUE!	#VALUE!	#VALUE!	#VALUE!	0	1	0	0	0	1	0	1
CHI3L2	N/A	N/A	N/A	N/A	N/A	N/A	N/A	N/A	2	0	2	3371	-3.9798	5122	-4.31714	3915	N/A	N/A	N/A	N/A	N/A	N/A	N/A	N/A	#VALUE!	#VALUE!	#VALUE!	#VALUE!	#VALUE!	#VALUE!	#VALUE!	#VALUE!	#VALUE!	#VALUE!	#VALUE!	#VALUE!	0	1	0	0	0	1	0	1
CHMP1A	N/A	N/A	N/A	N/A	N/A	N/A	N/A	N/A	N/A	N/A	N/A	N/A	N/A	N/A	N/A	N/A	1	0	1	5077	-3.97922	5137	-4.37157	5519	#VALUE!	#VALUE!	#VALUE!	#VALUE!	#VALUE!	#VALUE!	#VALUE!	#VALUE!	#VALUE!	#VALUE!	#VALUE!	#VALUE!	0	0	1	0	0	0	1	1
CHMP2B	N/A	N/A	N/A	N/A	N/A	N/A	N/A	N/A	N/A	N/A	N/A	N/A	N/A	N/A	N/A	N/A	1	0	1	4665	-3.97867	5134	-4.37157	5156	#VALUE!	#VALUE!	#VALUE!	#VALUE!	#VALUE!	#VALUE!	#VALUE!	#VALUE!	#VALUE!	#VALUE!	#VALUE!	#VALUE!	0	0	1	0	0	0	1	1
CHMP6	N/A	N/A	N/A	N/A	N/A	N/A	N/A	N/A	N/A	N/A	N/A	N/A	N/A	N/A	N/A	N/A	1	0	1	4989	-3.97916	5132	-4.37157	5458	#VALUE!	#VALUE!	#VALUE!	#VALUE!	#VALUE!	#VALUE!	#VALUE!	#VALUE!	#VALUE!	#VALUE!	#VALUE!	#VALUE!	0	0	1	0	0	0	1	1
CHMP7	N/A	N/A	N/A	N/A	N/A	N/A	N/A	N/A	N/A	N/A	N/A	N/A	N/A	N/A	N/A	N/A	1	0	1	3260	-3.97516	5131	-4.37157	3811	#VALUE!	#VALUE!	#VALUE!	#VALUE!	#VALUE!	#VALUE!	#VALUE!	#VALUE!	#VALUE!	#VALUE!	#VALUE!	#VALUE!	0	0	1	0	0	0	1	1
CHPF2	N/A	N/A	N/A	N/A	N/A	N/A	N/A	N/A	1	0	1	4166	-3.98117	5117	-4.31714	4625	N/A	N/A	N/A	N/A	N/A	N/A	N/A	N/A	#VALUE!	#VALUE!	#VALUE!	#VALUE!	#VALUE!	#VALUE!	#VALUE!	#VALUE!	#VALUE!	#VALUE!	#VALUE!	#VALUE!	0	1	0	0	0	1	0	1
CHPT1	N/A	N/A	N/A	N/A	N/A	N/A	N/A	N/A	N/A	N/A	N/A	N/A	N/A	N/A	N/A	N/A	1	0	1	2524	-3.96512	5129	-4.37157	3087	#VALUE!	#VALUE!	#VALUE!	#VALUE!	#VALUE!	#VALUE!	#VALUE!	#VALUE!	#VALUE!	#VALUE!	#VALUE!	#VALUE!	0	0	1	0	0	0	1	1
CIAO1	N/A	N/A	N/A	N/A	N/A	N/A	N/A	N/A	2	0	2	3849	-3.98041	5114	-4.31714	4301	N/A	N/A	N/A	N/A	N/A	N/A	N/A	N/A	#VALUE!	#VALUE!	#VALUE!	#VALUE!	#VALUE!	#VALUE!	#VALUE!	#VALUE!	#VALUE!	#VALUE!	#VALUE!	#VALUE!	0	1	0	0	0	1	0	1
CIB2	N/A	N/A	N/A	N/A	N/A	N/A	N/A	N/A	N/A	N/A	N/A	N/A	N/A	N/A	N/A	N/A	1	0	1	4619	-3.97866	5125	-4.37157	5106	#VALUE!	#VALUE!	#VALUE!	#VALUE!	#VALUE!	#VALUE!	#VALUE!	#VALUE!	#VALUE!	#VALUE!	#VALUE!	#VALUE!	0	0	1	0	0	0	1	1
CISH	N/A	N/A	N/A	N/A	N/A	N/A	N/A	N/A	2	0	2	3501	-3.9802	5108	-4.31714	4017	N/A	N/A	N/A	N/A	N/A	N/A	N/A	N/A	#VALUE!	#VALUE!	#VALUE!	#VALUE!	#VALUE!	#VALUE!	#VALUE!	#VALUE!	#VALUE!	#VALUE!	#VALUE!	#VALUE!	0	1	0	0	0	1	0	1
CIZ1	N/A	N/A	N/A	N/A	N/A	N/A	N/A	N/A	N/A	N/A	N/A	N/A	N/A	N/A	N/A	N/A	4	0	4	2993	-3.97319	5120	-4.37157	3563	#VALUE!	#VALUE!	#VALUE!	#VALUE!	#VALUE!	#VALUE!	#VALUE!	#VALUE!	#VALUE!	#VALUE!	#VALUE!	#VALUE!	0	0	1	0	0	0	1	1
CKS2	N/A	N/A	N/A	N/A	N/A	N/A	N/A	N/A	1	0	1	3250	-3.97894	5103	-4.31714	3769	N/A	N/A	N/A	N/A	N/A	N/A	N/A	N/A	#VALUE!	#VALUE!	#VALUE!	#VALUE!	#VALUE!	#VALUE!	#VALUE!	#VALUE!	#VALUE!	#VALUE!	#VALUE!	#VALUE!	0	1	0	0	0	1	0	1
CLASP1	N/A	N/A	N/A	N/A	N/A	N/A	N/A	N/A	N/A	N/A	N/A	N/A	N/A	N/A	N/A	N/A	1	0	1	4538	-3.97862	5116	-4.37157	5022	#VALUE!	#VALUE!	#VALUE!	#VALUE!	#VALUE!	#VALUE!	#VALUE!	#VALUE!	#VALUE!	#VALUE!	#VALUE!	#VALUE!	0	0	1	0	0	0	1	1
CLCN3	N/A	N/A	N/A	N/A	N/A	N/A	N/A	N/A	N/A	N/A	N/A	N/A	N/A	N/A	N/A	N/A	2	0	2	2871	-3.97155	5115	-4.37157	3429	#VALUE!	#VALUE!	#VALUE!	#VALUE!	#VALUE!	#VALUE!	#VALUE!	#VALUE!	#VALUE!	#VALUE!	#VALUE!	#VALUE!	0	0	1	0	0	0	1	1
CLDN11	N/A	N/A	N/A	N/A	N/A	N/A	N/A	N/A	1	0	1	3966	-3.98095	5100	-4.31714	4472	N/A	N/A	N/A	N/A	N/A	N/A	N/A	N/A	#VALUE!	#VALUE!	#VALUE!	#VALUE!	#VALUE!	#VALUE!	#VALUE!	#VALUE!	#VALUE!	#VALUE!	#VALUE!	#VALUE!	0	1	0	0	0	1	0	1
CLDN14	N/A	N/A	N/A	N/A	N/A	N/A	N/A	N/A	1	0	1	4982	-3.98161	5099	-4.31714	5397	N/A	N/A	N/A	N/A	N/A	N/A	N/A	N/A	#VALUE!	#VALUE!	#VALUE!	#VALUE!	#VALUE!	#VALUE!	#VALUE!	#VALUE!	#VALUE!	#VALUE!	#VALUE!	#VALUE!	0	1	0	0	0	1	0	1
CLDND1	N/A	N/A	N/A	N/A	N/A	N/A	N/A	N/A	3	0	3	1914	-3.95409	5098	-4.31714	2518	N/A	N/A	N/A	N/A	N/A	N/A	N/A	N/A	#VALUE!	#VALUE!	#VALUE!	#VALUE!	#VALUE!	#VALUE!	#VALUE!	#VALUE!	#VALUE!	#VALUE!	#VALUE!	#VALUE!	0	1	0	0	0	1	0	1
CLEC17A	N/A	N/A	N/A	N/A	N/A	N/A	N/A	N/A	3	0	3	2923	-3.97752	5096	-4.31714	3486	N/A	N/A	N/A	N/A	N/A	N/A	N/A	N/A	#VALUE!	#VALUE!	#VALUE!	#VALUE!	#VALUE!	#VALUE!	#VALUE!	#VALUE!	#VALUE!	#VALUE!	#VALUE!	#VALUE!	0	1	0	0	0	1	0	1
CLEC2D	N/A	N/A	N/A	N/A	N/A	N/A	N/A	N/A	2	0	2	1767	-3.94566	5095	-4.31714	2380	N/A	N/A	N/A	N/A	N/A	N/A	N/A	N/A	#VALUE!	#VALUE!	#VALUE!	#VALUE!	#VALUE!	#VALUE!	#VALUE!	#VALUE!	#VALUE!	#VALUE!	#VALUE!	#VALUE!	0	1	0	0	0	1	0	1
CLECL1	N/A	N/A	N/A	N/A	N/A	N/A	N/A	N/A	1	0	1	4060	-3.98115	5094	-4.31714	4525	N/A	N/A	N/A	N/A	N/A	N/A	N/A	N/A	#VALUE!	#VALUE!	#VALUE!	#VALUE!	#VALUE!	#VALUE!	#VALUE!	#VALUE!	#VALUE!	#VALUE!	#VALUE!	#VALUE!	0	1	0	0	0	1	0	1
CLGN	N/A	N/A	N/A	N/A	N/A	N/A	N/A	N/A	N/A	N/A	N/A	N/A	N/A	N/A	N/A	N/A	1	0	1	2523	-3.96512	5111	-4.37157	3088	#VALUE!	#VALUE!	#VALUE!	#VALUE!	#VALUE!	#VALUE!	#VALUE!	#VALUE!	#VALUE!	#VALUE!	#VALUE!	#VALUE!	0	0	1	0	0	0	1	1
CLIC1	N/A	N/A	N/A	N/A	N/A	N/A	N/A	N/A	N/A	N/A	N/A	N/A	N/A	N/A	N/A	N/A	14	0	14	1215	-3.85671	5110	-4.37157	1967	#VALUE!	#VALUE!	#VALUE!	#VALUE!	#VALUE!	#VALUE!	#VALUE!	#VALUE!	#VALUE!	#VALUE!	#VALUE!	#VALUE!	0	0	1	0	0	0	1	1
CLIC2	N/A	N/A	N/A	N/A	N/A	N/A	N/A	N/A	N/A	N/A	N/A	N/A	N/A	N/A	N/A	N/A	1	0	1	2373	-3.9637	5109	-4.37157	2964	#VALUE!	#VALUE!	#VALUE!	#VALUE!	#VALUE!	#VALUE!	#VALUE!	#VALUE!	#VALUE!	#VALUE!	#VALUE!	#VALUE!	0	0	1	0	0	0	1	1
CLIC4	N/A	N/A	N/A	N/A	N/A	N/A	N/A	N/A	1	0	1	4981	-3.98161	5093	-4.31714	5398	N/A	N/A	N/A	N/A	N/A	N/A	N/A	N/A	#VALUE!	#VALUE!	#VALUE!	#VALUE!	#VALUE!	#VALUE!	#VALUE!	#VALUE!	#VALUE!	#VALUE!	#VALUE!	#VALUE!	0	1	0	0	0	1	0	1
CLIP2	N/A	N/A	N/A	N/A	N/A	N/A	N/A	N/A	N/A	N/A	N/A	N/A	N/A	N/A	N/A	N/A	1	0	1	4788	-3.97876	5108	-4.37157	5258	#VALUE!	#VALUE!	#VALUE!	#VALUE!	#VALUE!	#VALUE!	#VALUE!	#VALUE!	#VALUE!	#VALUE!	#VALUE!	#VALUE!	0	0	1	0	0	0	1	1
CLMN	N/A	N/A	N/A	N/A	N/A	N/A	N/A	N/A	1	0	1	4059	-3.98115	5092	-4.31714	4526	N/A	N/A	N/A	N/A	N/A	N/A	N/A	N/A	#VALUE!	#VALUE!	#VALUE!	#VALUE!	#VALUE!	#VALUE!	#VALUE!	#VALUE!	#VALUE!	#VALUE!	#VALUE!	#VALUE!	0	1	0	0	0	1	0	1
CLNK	N/A	N/A	N/A	N/A	N/A	N/A	N/A	N/A	1	0	1	4058	-3.98115	5090	-4.31714	4527	N/A	N/A	N/A	N/A	N/A	N/A	N/A	N/A	#VALUE!	#VALUE!	#VALUE!	#VALUE!	#VALUE!	#VALUE!	#VALUE!	#VALUE!	#VALUE!	#VALUE!	#VALUE!	#VALUE!	0	1	0	0	0	1	0	1
CLP1	N/A	N/A	N/A	N/A	N/A	N/A	N/A	N/A	2	0	2	3848	-3.98041	5089	-4.31714	4302	N/A	N/A	N/A	N/A	N/A	N/A	N/A	N/A	#VALUE!	#VALUE!	#VALUE!	#VALUE!	#VALUE!	#VALUE!	#VALUE!	#VALUE!	#VALUE!	#VALUE!	#VALUE!	#VALUE!	0	1	0	0	0	1	0	1
CLPP	N/A	N/A	N/A	N/A	N/A	N/A	N/A	N/A	N/A	N/A	N/A	N/A	N/A	N/A	N/A	N/A	1	0	1	4987	-3.97916	5105	-4.37157	5460	#VALUE!	#VALUE!	#VALUE!	#VALUE!	#VALUE!	#VALUE!	#VALUE!	#VALUE!	#VALUE!	#VALUE!	#VALUE!	#VALUE!	0	0	1	0	0	0	1	1
CLPTM1L	N/A	N/A	N/A	N/A	N/A	N/A	N/A	N/A	N/A	N/A	N/A	N/A	N/A	N/A	N/A	N/A	1	0	1	5075	-3.97922	5104	-4.37157	5521	#VALUE!	#VALUE!	#VALUE!	#VALUE!	#VALUE!	#VALUE!	#VALUE!	#VALUE!	#VALUE!	#VALUE!	#VALUE!	#VALUE!	0	0	1	0	0	0	1	1
CLSTN3	N/A	N/A	N/A	N/A	N/A	N/A	N/A	N/A	1	0	1	4165	-3.98117	5087	-4.31714	4626	N/A	N/A	N/A	N/A	N/A	N/A	N/A	N/A	#VALUE!	#VALUE!	#VALUE!	#VALUE!	#VALUE!	#VALUE!	#VALUE!	#VALUE!	#VALUE!	#VALUE!	#VALUE!	#VALUE!	0	1	0	0	0	1	0	1
CLUAP1	N/A	N/A	N/A	N/A	N/A	N/A	N/A	N/A	1	0	1	5296	-3.98202	5085	-4.31714	5628	N/A	N/A	N/A	N/A	N/A	N/A	N/A	N/A	#VALUE!	#VALUE!	#VALUE!	#VALUE!	#VALUE!	#VALUE!	#VALUE!	#VALUE!	#VALUE!	#VALUE!	#VALUE!	#VALUE!	0	1	0	0	0	1	0	1
CLUL1	N/A	N/A	N/A	N/A	N/A	N/A	N/A	N/A	N/A	N/A	N/A	N/A	N/A	N/A	N/A	N/A	2	0	2	2870	-3.97155	5100	-4.37157	3430	#VALUE!	#VALUE!	#VALUE!	#VALUE!	#VALUE!	#VALUE!	#VALUE!	#VALUE!	#VALUE!	#VALUE!	#VALUE!	#VALUE!	0	0	1	0	0	0	1	1
CMPK2	N/A	N/A	N/A	N/A	N/A	N/A	N/A	N/A	N/A	N/A	N/A	N/A	N/A	N/A	N/A	N/A	2	0	2	1965	-3.94895	5098	-4.37157	2556	#VALUE!	#VALUE!	#VALUE!	#VALUE!	#VALUE!	#VALUE!	#VALUE!	#VALUE!	#VALUE!	#VALUE!	#VALUE!	#VALUE!	0	0	1	0	0	0	1	1
CN5H6.4	N/A	N/A	N/A	N/A	N/A	N/A	N/A	N/A	1	0	1	4821	-3.98144	5083	-4.31714	5265	N/A	N/A	N/A	N/A	N/A	N/A	N/A	N/A	#VALUE!	#VALUE!	#VALUE!	#VALUE!	#VALUE!	#VALUE!	#VALUE!	#VALUE!	#VALUE!	#VALUE!	#VALUE!	#VALUE!	0	1	0	0	0	1	0	1
CNIH4	N/A	N/A	N/A	N/A	N/A	N/A	N/A	N/A	2	0	2	3847	-3.98041	5082	-4.31714	4303	N/A	N/A	N/A	N/A	N/A	N/A	N/A	N/A	#VALUE!	#VALUE!	#VALUE!	#VALUE!	#VALUE!	#VALUE!	#VALUE!	#VALUE!	#VALUE!	#VALUE!	#VALUE!	#VALUE!	0	1	0	0	0	1	0	1
CNOT4	N/A	N/A	N/A	N/A	N/A	N/A	N/A	N/A	1	0	1	5074	-3.98169	5076	-4.31714	5520	N/A	N/A	N/A	N/A	N/A	N/A	N/A	N/A	#VALUE!	#VALUE!	#VALUE!	#VALUE!	#VALUE!	#VALUE!	#VALUE!	#VALUE!	#VALUE!	#VALUE!	#VALUE!	#VALUE!	0	1	0	0	0	1	0	1
CNOT7	N/A	N/A	N/A	N/A	N/A	N/A	N/A	N/A	1	0	1	3020	-3.97791	5075	-4.31714	3538	N/A	N/A	N/A	N/A	N/A	N/A	N/A	N/A	#VALUE!	#VALUE!	#VALUE!	#VALUE!	#VALUE!	#VALUE!	#VALUE!	#VALUE!	#VALUE!	#VALUE!	#VALUE!	#VALUE!	0	1	0	0	0	1	0	1
CNOT8	N/A	N/A	N/A	N/A	N/A	N/A	N/A	N/A	N/A	N/A	N/A	N/A	N/A	N/A	N/A	N/A	1	0	1	4863	-3.97883	5091	-4.37157	5324	#VALUE!	#VALUE!	#VALUE!	#VALUE!	#VALUE!	#VALUE!	#VALUE!	#VALUE!	#VALUE!	#VALUE!	#VALUE!	#VALUE!	0	0	1	0	0	0	1	1
CNP	N/A	N/A	N/A	N/A	N/A	N/A	N/A	N/A	1	0	1	4396	-3.98133	5074	-4.31714	4873	N/A	N/A	N/A	N/A	N/A	N/A	N/A	N/A	#VALUE!	#VALUE!	#VALUE!	#VALUE!	#VALUE!	#VALUE!	#VALUE!	#VALUE!	#VALUE!	#VALUE!	#VALUE!	#VALUE!	0	1	0	0	0	1	0	1
CNST	N/A	N/A	N/A	N/A	N/A	N/A	N/A	N/A	N/A	N/A	N/A	N/A	N/A	N/A	N/A	N/A	4	0	4	1867	-3.94648	5088	-4.37157	2488	#VALUE!	#VALUE!	#VALUE!	#VALUE!	#VALUE!	#VALUE!	#VALUE!	#VALUE!	#VALUE!	#VALUE!	#VALUE!	#VALUE!	0	0	1	0	0	0	1	1
CNTNAP2	N/A	N/A	N/A	N/A	N/A	N/A	N/A	N/A	N/A	N/A	N/A	N/A	N/A	N/A	N/A	N/A	1	0	1	3997	-3.97796	5087	-4.37157	4463	#VALUE!	#VALUE!	#VALUE!	#VALUE!	#VALUE!	#VALUE!	#VALUE!	#VALUE!	#VALUE!	#VALUE!	#VALUE!	#VALUE!	0	0	1	0	0	0	1	1
COG3	N/A	N/A	N/A	N/A	N/A	N/A	N/A	N/A	1	0	1	2351	-3.9696	5068	-4.31714	2858	N/A	N/A	N/A	N/A	N/A	N/A	N/A	N/A	#VALUE!	#VALUE!	#VALUE!	#VALUE!	#VALUE!	#VALUE!	#VALUE!	#VALUE!	#VALUE!	#VALUE!	#VALUE!	#VALUE!	0	1	0	0	0	1	0	1
COG8	N/A	N/A	N/A	N/A	N/A	N/A	N/A	N/A	N/A	N/A	N/A	N/A	N/A	N/A	N/A	N/A	2	0	2	3595	-3.97668	5083	-4.37157	4137	#VALUE!	#VALUE!	#VALUE!	#VALUE!	#VALUE!	#VALUE!	#VALUE!	#VALUE!	#VALUE!	#VALUE!	#VALUE!	#VALUE!	0	0	1	0	0	0	1	1
COL16A1	N/A	N/A	N/A	N/A	N/A	N/A	N/A	N/A	N/A	N/A	N/A	N/A	N/A	N/A	N/A	N/A	1	0	1	2618	-3.96669	5082	-4.37157	3193	#VALUE!	#VALUE!	#VALUE!	#VALUE!	#VALUE!	#VALUE!	#VALUE!	#VALUE!	#VALUE!	#VALUE!	#VALUE!	#VALUE!	0	0	1	0	0	0	1	1
COL6A4P1	N/A	N/A	N/A	N/A	N/A	N/A	N/A	N/A	N/A	N/A	N/A	N/A	N/A	N/A	N/A	N/A	1	0	1	3567	-3.97665	5081	-4.37157	4063	#VALUE!	#VALUE!	#VALUE!	#VALUE!	#VALUE!	#VALUE!	#VALUE!	#VALUE!	#VALUE!	#VALUE!	#VALUE!	#VALUE!	0	0	1	0	0	0	1	1
COL8A2	N/A	N/A	N/A	N/A	N/A	N/A	N/A	N/A	N/A	N/A	N/A	N/A	N/A	N/A	N/A	N/A	2	0	2	3660	-3.97695	5080	-4.37157	4189	#VALUE!	#VALUE!	#VALUE!	#VALUE!	#VALUE!	#VALUE!	#VALUE!	#VALUE!	#VALUE!	#VALUE!	#VALUE!	#VALUE!	0	0	1	0	0	0	1	1
COMMD2	N/A	N/A	N/A	N/A	N/A	N/A	N/A	N/A	N/A	N/A	N/A	N/A	N/A	N/A	N/A	N/A	1	0	1	5248	-3.97926	5079	-4.37157	5631	#VALUE!	#VALUE!	#VALUE!	#VALUE!	#VALUE!	#VALUE!	#VALUE!	#VALUE!	#VALUE!	#VALUE!	#VALUE!	#VALUE!	0	0	1	0	0	0	1	1
COMMD7	N/A	N/A	N/A	N/A	N/A	N/A	N/A	N/A	N/A	N/A	N/A	N/A	N/A	N/A	N/A	N/A	1	0	1	3719	-3.97709	5077	-4.37157	4255	#VALUE!	#VALUE!	#VALUE!	#VALUE!	#VALUE!	#VALUE!	#VALUE!	#VALUE!	#VALUE!	#VALUE!	#VALUE!	#VALUE!	0	0	1	0	0	0	1	1
COMT	N/A	N/A	N/A	N/A	N/A	N/A	N/A	N/A	N/A	N/A	N/A	N/A	N/A	N/A	N/A	N/A	18	0	18	1314	-3.87436	5074	-4.37157	2039	#VALUE!	#VALUE!	#VALUE!	#VALUE!	#VALUE!	#VALUE!	#VALUE!	#VALUE!	#VALUE!	#VALUE!	#VALUE!	#VALUE!	0	0	1	0	0	0	1	1
COPS7B	N/A	N/A	N/A	N/A	N/A	N/A	N/A	N/A	1	0	1	4316	-3.98124	5057	-4.31714	4733	N/A	N/A	N/A	N/A	N/A	N/A	N/A	N/A	#VALUE!	#VALUE!	#VALUE!	#VALUE!	#VALUE!	#VALUE!	#VALUE!	#VALUE!	#VALUE!	#VALUE!	#VALUE!	#VALUE!	0	1	0	0	0	1	0	1
COQ10B	N/A	N/A	N/A	N/A	N/A	N/A	N/A	N/A	1	0	1	4820	-3.98144	5055	-4.31714	5266	N/A	N/A	N/A	N/A	N/A	N/A	N/A	N/A	#VALUE!	#VALUE!	#VALUE!	#VALUE!	#VALUE!	#VALUE!	#VALUE!	#VALUE!	#VALUE!	#VALUE!	#VALUE!	#VALUE!	0	1	0	0	0	1	0	1
CORO7	N/A	N/A	N/A	N/A	N/A	N/A	N/A	N/A	1	0	1	3728	-3.98037	5052	-4.31714	4241	N/A	N/A	N/A	N/A	N/A	N/A	N/A	N/A	#VALUE!	#VALUE!	#VALUE!	#VALUE!	#VALUE!	#VALUE!	#VALUE!	#VALUE!	#VALUE!	#VALUE!	#VALUE!	#VALUE!	0	1	0	0	0	1	0	1
COTL1	N/A	N/A	N/A	N/A	N/A	N/A	N/A	N/A	N/A	N/A	N/A	N/A	N/A	N/A	N/A	N/A	1	0	1	2522	-3.96512	5063	-4.37157	3089	#VALUE!	#VALUE!	#VALUE!	#VALUE!	#VALUE!	#VALUE!	#VALUE!	#VALUE!	#VALUE!	#VALUE!	#VALUE!	#VALUE!	0	0	1	0	0	0	1	1
COX16	N/A	N/A	N/A	N/A	N/A	N/A	N/A	N/A	1	0	1	2349	-3.9696	5050	-4.31714	2860	N/A	N/A	N/A	N/A	N/A	N/A	N/A	N/A	#VALUE!	#VALUE!	#VALUE!	#VALUE!	#VALUE!	#VALUE!	#VALUE!	#VALUE!	#VALUE!	#VALUE!	#VALUE!	#VALUE!	0	1	0	0	0	1	0	1
COX17	N/A	N/A	N/A	N/A	N/A	N/A	N/A	N/A	1	0	1	4696	-3.98141	5049	-4.31714	5115	N/A	N/A	N/A	N/A	N/A	N/A	N/A	N/A	#VALUE!	#VALUE!	#VALUE!	#VALUE!	#VALUE!	#VALUE!	#VALUE!	#VALUE!	#VALUE!	#VALUE!	#VALUE!	#VALUE!	0	1	0	0	0	1	0	1
COX5A	N/A	N/A	N/A	N/A	N/A	N/A	N/A	N/A	N/A	N/A	N/A	N/A	N/A	N/A	N/A	N/A	1	0	1	3566	-3.97665	5060	-4.37157	4064	#VALUE!	#VALUE!	#VALUE!	#VALUE!	#VALUE!	#VALUE!	#VALUE!	#VALUE!	#VALUE!	#VALUE!	#VALUE!	#VALUE!	0	0	1	0	0	0	1	1
COX7A2	N/A	N/A	N/A	N/A	N/A	N/A	N/A	N/A	N/A	N/A	N/A	N/A	N/A	N/A	N/A	N/A	1	0	1	4861	-3.97883	5057	-4.37157	5326	#VALUE!	#VALUE!	#VALUE!	#VALUE!	#VALUE!	#VALUE!	#VALUE!	#VALUE!	#VALUE!	#VALUE!	#VALUE!	#VALUE!	0	0	1	0	0	0	1	1
CPLX1	N/A	N/A	N/A	N/A	N/A	N/A	N/A	N/A	N/A	N/A	N/A	N/A	N/A	N/A	N/A	N/A	1	0	1	3996	-3.97796	5053	-4.37157	4464	#VALUE!	#VALUE!	#VALUE!	#VALUE!	#VALUE!	#VALUE!	#VALUE!	#VALUE!	#VALUE!	#VALUE!	#VALUE!	#VALUE!	0	0	1	0	0	0	1	1
CPNE9	N/A	N/A	N/A	N/A	N/A	N/A	N/A	N/A	N/A	N/A	N/A	N/A	N/A	N/A	N/A	N/A	1	0	1	3992	-3.97796	5049	-4.37157	4468	#VALUE!	#VALUE!	#VALUE!	#VALUE!	#VALUE!	#VALUE!	#VALUE!	#VALUE!	#VALUE!	#VALUE!	#VALUE!	#VALUE!	0	0	1	0	0	0	1	1
CPSF1	N/A	N/A	N/A	N/A	N/A	N/A	N/A	N/A	N/A	N/A	N/A	N/A	N/A	N/A	N/A	N/A	1	0	1	4714	-3.97872	5046	-4.37157	5199	#VALUE!	#VALUE!	#VALUE!	#VALUE!	#VALUE!	#VALUE!	#VALUE!	#VALUE!	#VALUE!	#VALUE!	#VALUE!	#VALUE!	0	0	1	0	0	0	1	1
CPSF7	N/A	N/A	N/A	N/A	N/A	N/A	N/A	N/A	N/A	N/A	N/A	N/A	N/A	N/A	N/A	N/A	2	0	2	4098	-3.97808	5044	-4.37157	4620	#VALUE!	#VALUE!	#VALUE!	#VALUE!	#VALUE!	#VALUE!	#VALUE!	#VALUE!	#VALUE!	#VALUE!	#VALUE!	#VALUE!	0	0	1	0	0	0	1	1
CR1L	N/A	N/A	N/A	N/A	N/A	N/A	N/A	N/A	N/A	N/A	N/A	N/A	N/A	N/A	N/A	N/A	2	0	2	2869	-3.97155	5043	-4.37157	3431	#VALUE!	#VALUE!	#VALUE!	#VALUE!	#VALUE!	#VALUE!	#VALUE!	#VALUE!	#VALUE!	#VALUE!	#VALUE!	#VALUE!	0	0	1	0	0	0	1	1
CRB2	N/A	N/A	N/A	N/A	N/A	N/A	N/A	N/A	N/A	N/A	N/A	N/A	N/A	N/A	N/A	N/A	1	0	1	4713	-3.97872	5041	-4.37157	5200	#VALUE!	#VALUE!	#VALUE!	#VALUE!	#VALUE!	#VALUE!	#VALUE!	#VALUE!	#VALUE!	#VALUE!	#VALUE!	#VALUE!	0	0	1	0	0	0	1	1
CREB3L3	N/A	N/A	N/A	N/A	N/A	N/A	N/A	N/A	N/A	N/A	N/A	N/A	N/A	N/A	N/A	N/A	2	0	2	4164	-3.97826	5037	-4.37157	4674	#VALUE!	#VALUE!	#VALUE!	#VALUE!	#VALUE!	#VALUE!	#VALUE!	#VALUE!	#VALUE!	#VALUE!	#VALUE!	#VALUE!	0	0	1	0	0	0	1	1
CRELD2	N/A	N/A	N/A	N/A	N/A	N/A	N/A	N/A	N/A	N/A	N/A	N/A	N/A	N/A	N/A	N/A	1	0	1	4664	-3.97867	5035	-4.37157	5157	#VALUE!	#VALUE!	#VALUE!	#VALUE!	#VALUE!	#VALUE!	#VALUE!	#VALUE!	#VALUE!	#VALUE!	#VALUE!	#VALUE!	0	0	1	0	0	0	1	1
CREM	N/A	N/A	N/A	N/A	N/A	N/A	N/A	N/A	1	0	1	3965	-3.98095	5031	-4.31714	4473	N/A	N/A	N/A	N/A	N/A	N/A	N/A	N/A	#VALUE!	#VALUE!	#VALUE!	#VALUE!	#VALUE!	#VALUE!	#VALUE!	#VALUE!	#VALUE!	#VALUE!	#VALUE!	#VALUE!	0	1	0	0	0	1	0	1
CRH	N/A	N/A	N/A	N/A	N/A	N/A	N/A	N/A	1	0	1	3662	-3.98037	5030	-4.31714	4133	N/A	N/A	N/A	N/A	N/A	N/A	N/A	N/A	#VALUE!	#VALUE!	#VALUE!	#VALUE!	#VALUE!	#VALUE!	#VALUE!	#VALUE!	#VALUE!	#VALUE!	#VALUE!	#VALUE!	0	1	0	0	0	1	0	1
CRLF3	N/A	N/A	N/A	N/A	N/A	N/A	N/A	N/A	N/A	N/A	N/A	N/A	N/A	N/A	N/A	N/A	1	0	1	4129	-3.97824	5034	-4.37157	4642	#VALUE!	#VALUE!	#VALUE!	#VALUE!	#VALUE!	#VALUE!	#VALUE!	#VALUE!	#VALUE!	#VALUE!	#VALUE!	#VALUE!	0	0	1	0	0	0	1	1
CRY2	N/A	N/A	N/A	N/A	N/A	N/A	N/A	N/A	1	0	1	4979	-3.98161	5027	-4.31714	5400	N/A	N/A	N/A	N/A	N/A	N/A	N/A	N/A	#VALUE!	#VALUE!	#VALUE!	#VALUE!	#VALUE!	#VALUE!	#VALUE!	#VALUE!	#VALUE!	#VALUE!	#VALUE!	#VALUE!	0	1	0	0	0	1	0	1
CRYBB1	N/A	N/A	N/A	N/A	N/A	N/A	N/A	N/A	1	0	1	2688	-3.97409	5026	-4.31714	3255	N/A	N/A	N/A	N/A	N/A	N/A	N/A	N/A	#VALUE!	#VALUE!	#VALUE!	#VALUE!	#VALUE!	#VALUE!	#VALUE!	#VALUE!	#VALUE!	#VALUE!	#VALUE!	#VALUE!	0	1	0	0	0	1	0	1
CRYBB2P1	N/A	N/A	N/A	N/A	N/A	N/A	N/A	N/A	1	0	1	5291	-3.98202	5025	-4.31714	5633	N/A	N/A	N/A	N/A	N/A	N/A	N/A	N/A	#VALUE!	#VALUE!	#VALUE!	#VALUE!	#VALUE!	#VALUE!	#VALUE!	#VALUE!	#VALUE!	#VALUE!	#VALUE!	#VALUE!	0	1	0	0	0	1	0	1
CRYZ	N/A	N/A	N/A	N/A	N/A	N/A	N/A	N/A	2	0	2	1517	-3.91311	5024	-4.31714	2176	N/A	N/A	N/A	N/A	N/A	N/A	N/A	N/A	#VALUE!	#VALUE!	#VALUE!	#VALUE!	#VALUE!	#VALUE!	#VALUE!	#VALUE!	#VALUE!	#VALUE!	#VALUE!	#VALUE!	0	1	0	0	0	1	0	1
CSAD	N/A	N/A	N/A	N/A	N/A	N/A	N/A	N/A	N/A	N/A	N/A	N/A	N/A	N/A	N/A	N/A	1	0	1	4663	-3.97867	5031	-4.37157	5158	#VALUE!	#VALUE!	#VALUE!	#VALUE!	#VALUE!	#VALUE!	#VALUE!	#VALUE!	#VALUE!	#VALUE!	#VALUE!	#VALUE!	0	0	1	0	0	0	1	1
CSHL1	N/A	N/A	N/A	N/A	N/A	N/A	N/A	N/A	2	0	2	3925	-3.98087	5021	-4.31714	4450	N/A	N/A	N/A	N/A	N/A	N/A	N/A	N/A	#VALUE!	#VALUE!	#VALUE!	#VALUE!	#VALUE!	#VALUE!	#VALUE!	#VALUE!	#VALUE!	#VALUE!	#VALUE!	#VALUE!	0	1	0	0	0	1	0	1
CSPP1	N/A	N/A	N/A	N/A	N/A	N/A	N/A	N/A	1	0	1	5290	-3.98202	5020	-4.31714	5634	N/A	N/A	N/A	N/A	N/A	N/A	N/A	N/A	#VALUE!	#VALUE!	#VALUE!	#VALUE!	#VALUE!	#VALUE!	#VALUE!	#VALUE!	#VALUE!	#VALUE!	#VALUE!	#VALUE!	0	1	0	0	0	1	0	1
CSRNP2	N/A	N/A	N/A	N/A	N/A	N/A	N/A	N/A	1	0	1	5073	-3.98169	5018	-4.31714	5521	N/A	N/A	N/A	N/A	N/A	N/A	N/A	N/A	#VALUE!	#VALUE!	#VALUE!	#VALUE!	#VALUE!	#VALUE!	#VALUE!	#VALUE!	#VALUE!	#VALUE!	#VALUE!	#VALUE!	0	1	0	0	0	1	0	1
CSTF3	N/A	N/A	N/A	N/A	N/A	N/A	N/A	N/A	N/A	N/A	N/A	N/A	N/A	N/A	N/A	N/A	1	0	1	4787	-3.97876	5026	-4.37157	5259	#VALUE!	#VALUE!	#VALUE!	#VALUE!	#VALUE!	#VALUE!	#VALUE!	#VALUE!	#VALUE!	#VALUE!	#VALUE!	#VALUE!	0	0	1	0	0	0	1	1
CTCFL	N/A	N/A	N/A	N/A	N/A	N/A	N/A	N/A	N/A	N/A	N/A	N/A	N/A	N/A	N/A	N/A	3	173	176	3011	-3.9733	48	-2.43303	915	#VALUE!	#VALUE!	#VALUE!	#VALUE!	#VALUE!	#VALUE!	#VALUE!	#VALUE!	#VALUE!	#VALUE!	#VALUE!	#VALUE!	0	0	1	0	0	0	1	1
CTDP1	N/A	N/A	N/A	N/A	N/A	N/A	N/A	N/A	4	0	4	2736	-3.97427	5015	-4.31714	3308	N/A	N/A	N/A	N/A	N/A	N/A	N/A	N/A	#VALUE!	#VALUE!	#VALUE!	#VALUE!	#VALUE!	#VALUE!	#VALUE!	#VALUE!	#VALUE!	#VALUE!	#VALUE!	#VALUE!	0	1	0	0	0	1	0	1
CTNS	N/A	N/A	N/A	N/A	N/A	N/A	N/A	N/A	1	0	1	3727	-3.98037	5014	-4.31714	4242	N/A	N/A	N/A	N/A	N/A	N/A	N/A	N/A	#VALUE!	#VALUE!	#VALUE!	#VALUE!	#VALUE!	#VALUE!	#VALUE!	#VALUE!	#VALUE!	#VALUE!	#VALUE!	#VALUE!	0	1	0	0	0	1	0	1
CTPS	N/A	N/A	N/A	N/A	N/A	N/A	N/A	N/A	N/A	N/A	N/A	N/A	N/A	N/A	N/A	N/A	1	0	1	4986	-3.97916	5025	-4.37157	5461	#VALUE!	#VALUE!	#VALUE!	#VALUE!	#VALUE!	#VALUE!	#VALUE!	#VALUE!	#VALUE!	#VALUE!	#VALUE!	#VALUE!	0	0	1	0	0	0	1	1
CTSA	N/A	N/A	N/A	N/A	N/A	N/A	N/A	N/A	5	0	5	2375	-3.96987	5012	-4.31714	2957	N/A	N/A	N/A	N/A	N/A	N/A	N/A	N/A	#VALUE!	#VALUE!	#VALUE!	#VALUE!	#VALUE!	#VALUE!	#VALUE!	#VALUE!	#VALUE!	#VALUE!	#VALUE!	#VALUE!	0	1	0	0	0	1	0	1
CTSB	N/A	N/A	N/A	N/A	N/A	N/A	N/A	N/A	1	0	1	4057	-3.98115	5011	-4.31714	4528	N/A	N/A	N/A	N/A	N/A	N/A	N/A	N/A	#VALUE!	#VALUE!	#VALUE!	#VALUE!	#VALUE!	#VALUE!	#VALUE!	#VALUE!	#VALUE!	#VALUE!	#VALUE!	#VALUE!	0	1	0	0	0	1	0	1
CTSZ	N/A	N/A	N/A	N/A	N/A	N/A	N/A	N/A	3	0	3	2922	-3.97752	5009	-4.31714	3487	N/A	N/A	N/A	N/A	N/A	N/A	N/A	N/A	#VALUE!	#VALUE!	#VALUE!	#VALUE!	#VALUE!	#VALUE!	#VALUE!	#VALUE!	#VALUE!	#VALUE!	#VALUE!	#VALUE!	0	1	0	0	0	1	0	1
CTTNBP2NL	N/A	N/A	N/A	N/A	N/A	N/A	N/A	N/A	1	0	1	4162	-3.98117	5008	-4.31714	4629	N/A	N/A	N/A	N/A	N/A	N/A	N/A	N/A	#VALUE!	#VALUE!	#VALUE!	#VALUE!	#VALUE!	#VALUE!	#VALUE!	#VALUE!	#VALUE!	#VALUE!	#VALUE!	#VALUE!	0	1	0	0	0	1	0	1
CTU1	N/A	N/A	N/A	N/A	N/A	N/A	N/A	N/A	3	0	3	3295	-3.97909	5007	-4.31714	3839	N/A	N/A	N/A	N/A	N/A	N/A	N/A	N/A	#VALUE!	#VALUE!	#VALUE!	#VALUE!	#VALUE!	#VALUE!	#VALUE!	#VALUE!	#VALUE!	#VALUE!	#VALUE!	#VALUE!	0	1	0	0	0	1	0	1
CTU2	N/A	N/A	N/A	N/A	N/A	N/A	N/A	N/A	N/A	N/A	N/A	N/A	N/A	N/A	N/A	N/A	3	0	3	2123	-3.95732	5022	-4.37157	2731	#VALUE!	#VALUE!	#VALUE!	#VALUE!	#VALUE!	#VALUE!	#VALUE!	#VALUE!	#VALUE!	#VALUE!	#VALUE!	#VALUE!	0	0	1	0	0	0	1	1
CUEDC1	N/A	N/A	N/A	N/A	N/A	N/A	N/A	N/A	1	0	1	3545	-3.98028	5006	-4.31714	4073	N/A	N/A	N/A	N/A	N/A	N/A	N/A	N/A	#VALUE!	#VALUE!	#VALUE!	#VALUE!	#VALUE!	#VALUE!	#VALUE!	#VALUE!	#VALUE!	#VALUE!	#VALUE!	#VALUE!	0	1	0	0	0	1	0	1
CUL2	N/A	N/A	N/A	N/A	N/A	N/A	N/A	N/A	N/A	N/A	N/A	N/A	N/A	N/A	N/A	N/A	1	0	1	2521	-3.96512	5020	-4.37157	3090	#VALUE!	#VALUE!	#VALUE!	#VALUE!	#VALUE!	#VALUE!	#VALUE!	#VALUE!	#VALUE!	#VALUE!	#VALUE!	#VALUE!	0	0	1	0	0	0	1	1
CUL3	N/A	N/A	N/A	N/A	N/A	N/A	N/A	N/A	1	0	1	4395	-3.98133	5004	-4.31714	4874	N/A	N/A	N/A	N/A	N/A	N/A	N/A	N/A	#VALUE!	#VALUE!	#VALUE!	#VALUE!	#VALUE!	#VALUE!	#VALUE!	#VALUE!	#VALUE!	#VALUE!	#VALUE!	#VALUE!	0	1	0	0	0	1	0	1
CUL4A	N/A	N/A	N/A	N/A	N/A	N/A	N/A	N/A	1	0	1	4314	-3.98124	5003	-4.31714	4735	N/A	N/A	N/A	N/A	N/A	N/A	N/A	N/A	#VALUE!	#VALUE!	#VALUE!	#VALUE!	#VALUE!	#VALUE!	#VALUE!	#VALUE!	#VALUE!	#VALUE!	#VALUE!	#VALUE!	0	1	0	0	0	1	0	1
CWC22	N/A	N/A	N/A	N/A	N/A	N/A	N/A	N/A	1	0	1	4868	-3.98149	5000	-4.31714	5348	N/A	N/A	N/A	N/A	N/A	N/A	N/A	N/A	#VALUE!	#VALUE!	#VALUE!	#VALUE!	#VALUE!	#VALUE!	#VALUE!	#VALUE!	#VALUE!	#VALUE!	#VALUE!	#VALUE!	0	1	0	0	0	1	0	1
CXCL2	N/A	N/A	N/A	N/A	N/A	N/A	N/A	N/A	N/A	N/A	N/A	N/A	N/A	N/A	N/A	N/A	1	0	1	2520	-3.96512	5015	-4.37157	3091	#VALUE!	#VALUE!	#VALUE!	#VALUE!	#VALUE!	#VALUE!	#VALUE!	#VALUE!	#VALUE!	#VALUE!	#VALUE!	#VALUE!	0	0	1	0	0	0	1	1
CXCR3	N/A	N/A	N/A	N/A	N/A	N/A	N/A	N/A	1	0	1	4055	-3.98115	4998	-4.31714	4530	N/A	N/A	N/A	N/A	N/A	N/A	N/A	N/A	#VALUE!	#VALUE!	#VALUE!	#VALUE!	#VALUE!	#VALUE!	#VALUE!	#VALUE!	#VALUE!	#VALUE!	#VALUE!	#VALUE!	0	1	0	0	0	1	0	1
CXCR7	N/A	N/A	N/A	N/A	N/A	N/A	N/A	N/A	2	0	2	3370	-3.9798	4997	-4.31714	3916	N/A	N/A	N/A	N/A	N/A	N/A	N/A	N/A	#VALUE!	#VALUE!	#VALUE!	#VALUE!	#VALUE!	#VALUE!	#VALUE!	#VALUE!	#VALUE!	#VALUE!	#VALUE!	#VALUE!	0	1	0	0	0	1	0	1
CXorf38	N/A	N/A	N/A	N/A	N/A	N/A	N/A	N/A	1	0	1	4693	-3.98141	4995	-4.31714	5117	N/A	N/A	N/A	N/A	N/A	N/A	N/A	N/A	#VALUE!	#VALUE!	#VALUE!	#VALUE!	#VALUE!	#VALUE!	#VALUE!	#VALUE!	#VALUE!	#VALUE!	#VALUE!	#VALUE!	0	1	0	0	0	1	0	1
CXorf40B	N/A	N/A	N/A	N/A	N/A	N/A	N/A	N/A	1	0	1	3017	-3.97791	4994	-4.31714	3541	N/A	N/A	N/A	N/A	N/A	N/A	N/A	N/A	#VALUE!	#VALUE!	#VALUE!	#VALUE!	#VALUE!	#VALUE!	#VALUE!	#VALUE!	#VALUE!	#VALUE!	#VALUE!	#VALUE!	0	1	0	0	0	1	0	1
CYB5A	N/A	N/A	N/A	N/A	N/A	N/A	N/A	N/A	2	0	2	2441	-3.97175	4991	-4.31714	3024	N/A	N/A	N/A	N/A	N/A	N/A	N/A	N/A	#VALUE!	#VALUE!	#VALUE!	#VALUE!	#VALUE!	#VALUE!	#VALUE!	#VALUE!	#VALUE!	#VALUE!	#VALUE!	#VALUE!	0	1	0	0	0	1	0	1
CYB5RL	N/A	N/A	N/A	N/A	N/A	N/A	N/A	N/A	1	0	1	4161	-3.98117	4988	-4.31714	4630	N/A	N/A	N/A	N/A	N/A	N/A	N/A	N/A	#VALUE!	#VALUE!	#VALUE!	#VALUE!	#VALUE!	#VALUE!	#VALUE!	#VALUE!	#VALUE!	#VALUE!	#VALUE!	#VALUE!	0	1	0	0	0	1	0	1
CYBA	N/A	N/A	N/A	N/A	N/A	N/A	N/A	N/A	1	0	1	3119	-3.97822	4987	-4.31714	3651	N/A	N/A	N/A	N/A	N/A	N/A	N/A	N/A	#VALUE!	#VALUE!	#VALUE!	#VALUE!	#VALUE!	#VALUE!	#VALUE!	#VALUE!	#VALUE!	#VALUE!	#VALUE!	#VALUE!	0	1	0	0	0	1	0	1
CYHR1	N/A	N/A	N/A	N/A	N/A	N/A	N/A	N/A	N/A	N/A	N/A	N/A	N/A	N/A	N/A	N/A	1	0	1	4859	-3.97883	5009	-4.37157	5328	#VALUE!	#VALUE!	#VALUE!	#VALUE!	#VALUE!	#VALUE!	#VALUE!	#VALUE!	#VALUE!	#VALUE!	#VALUE!	#VALUE!	0	0	1	0	0	0	1	1
CYP3A43	N/A	N/A	N/A	N/A	N/A	N/A	N/A	N/A	N/A	N/A	N/A	N/A	N/A	N/A	N/A	N/A	2	0	2	2868	-3.97155	5008	-4.37157	3432	#VALUE!	#VALUE!	#VALUE!	#VALUE!	#VALUE!	#VALUE!	#VALUE!	#VALUE!	#VALUE!	#VALUE!	#VALUE!	#VALUE!	0	0	1	0	0	0	1	1
CYTH4	N/A	N/A	N/A	N/A	N/A	N/A	N/A	N/A	1	0	1	4054	-3.98115	4985	-4.31714	4531	N/A	N/A	N/A	N/A	N/A	N/A	N/A	N/A	#VALUE!	#VALUE!	#VALUE!	#VALUE!	#VALUE!	#VALUE!	#VALUE!	#VALUE!	#VALUE!	#VALUE!	#VALUE!	#VALUE!	0	1	0	0	0	1	0	1
DALRD3	N/A	N/A	N/A	N/A	N/A	N/A	N/A	N/A	1	0	1	2687	-3.97409	4983	-4.31714	3256	N/A	N/A	N/A	N/A	N/A	N/A	N/A	N/A	#VALUE!	#VALUE!	#VALUE!	#VALUE!	#VALUE!	#VALUE!	#VALUE!	#VALUE!	#VALUE!	#VALUE!	#VALUE!	#VALUE!	0	1	0	0	0	1	0	1
DAND5	N/A	N/A	N/A	N/A	N/A	N/A	N/A	N/A	1	0	1	5289	-3.98202	4982	-4.31714	5635	N/A	N/A	N/A	N/A	N/A	N/A	N/A	N/A	#VALUE!	#VALUE!	#VALUE!	#VALUE!	#VALUE!	#VALUE!	#VALUE!	#VALUE!	#VALUE!	#VALUE!	#VALUE!	#VALUE!	0	1	0	0	0	1	0	1
DAPP1	N/A	N/A	N/A	N/A	N/A	N/A	N/A	N/A	1	0	1	4053	-3.98115	4981	-4.31714	4532	N/A	N/A	N/A	N/A	N/A	N/A	N/A	N/A	#VALUE!	#VALUE!	#VALUE!	#VALUE!	#VALUE!	#VALUE!	#VALUE!	#VALUE!	#VALUE!	#VALUE!	#VALUE!	#VALUE!	0	1	0	0	0	1	0	1
DBNDD1	N/A	N/A	N/A	N/A	N/A	N/A	N/A	N/A	N/A	N/A	N/A	N/A	N/A	N/A	N/A	N/A	1	0	1	4618	-3.97866	5002	-4.37157	5107	#VALUE!	#VALUE!	#VALUE!	#VALUE!	#VALUE!	#VALUE!	#VALUE!	#VALUE!	#VALUE!	#VALUE!	#VALUE!	#VALUE!	0	0	1	0	0	0	1	1
DBP	N/A	N/A	N/A	N/A	N/A	N/A	N/A	N/A	N/A	N/A	N/A	N/A	N/A	N/A	N/A	N/A	2	0	2	3693	-3.977	5000	-4.37157	4218	#VALUE!	#VALUE!	#VALUE!	#VALUE!	#VALUE!	#VALUE!	#VALUE!	#VALUE!	#VALUE!	#VALUE!	#VALUE!	#VALUE!	0	0	1	0	0	0	1	1
DCAF17	N/A	N/A	N/A	N/A	N/A	N/A	N/A	N/A	N/A	N/A	N/A	N/A	N/A	N/A	N/A	N/A	2	0	2	2304	-3.9627	4995	-4.37157	2888	#VALUE!	#VALUE!	#VALUE!	#VALUE!	#VALUE!	#VALUE!	#VALUE!	#VALUE!	#VALUE!	#VALUE!	#VALUE!	#VALUE!	0	0	1	0	0	0	1	1
DCAF8	N/A	N/A	N/A	N/A	N/A	N/A	N/A	N/A	1	0	1	4691	-3.98141	4972	-4.31714	5119	N/A	N/A	N/A	N/A	N/A	N/A	N/A	N/A	#VALUE!	#VALUE!	#VALUE!	#VALUE!	#VALUE!	#VALUE!	#VALUE!	#VALUE!	#VALUE!	#VALUE!	#VALUE!	#VALUE!	0	1	0	0	0	1	0	1
DCP1B	N/A	N/A	N/A	N/A	N/A	N/A	N/A	N/A	1	0	1	2347	-3.9696	4966	-4.31714	2862	N/A	N/A	N/A	N/A	N/A	N/A	N/A	N/A	#VALUE!	#VALUE!	#VALUE!	#VALUE!	#VALUE!	#VALUE!	#VALUE!	#VALUE!	#VALUE!	#VALUE!	#VALUE!	#VALUE!	0	1	0	0	0	1	0	1
DDAH2	N/A	N/A	N/A	N/A	N/A	N/A	N/A	N/A	N/A	N/A	N/A	N/A	N/A	N/A	N/A	N/A	15	0	15	1243	-3.86324	4980	-4.37157	1988	#VALUE!	#VALUE!	#VALUE!	#VALUE!	#VALUE!	#VALUE!	#VALUE!	#VALUE!	#VALUE!	#VALUE!	#VALUE!	#VALUE!	0	0	1	0	0	0	1	1
DDIT4	N/A	N/A	N/A	N/A	N/A	N/A	N/A	N/A	N/A	N/A	N/A	N/A	N/A	N/A	N/A	N/A	2	0	2	2835	-3.97143	4978	-4.37157	3414	#VALUE!	#VALUE!	#VALUE!	#VALUE!	#VALUE!	#VALUE!	#VALUE!	#VALUE!	#VALUE!	#VALUE!	#VALUE!	#VALUE!	0	0	1	0	0	0	1	1
DDOST	N/A	N/A	N/A	N/A	N/A	N/A	N/A	N/A	N/A	N/A	N/A	N/A	N/A	N/A	N/A	N/A	2	0	2	4097	-3.97808	4977	-4.37157	4621	#VALUE!	#VALUE!	#VALUE!	#VALUE!	#VALUE!	#VALUE!	#VALUE!	#VALUE!	#VALUE!	#VALUE!	#VALUE!	#VALUE!	0	0	1	0	0	0	1	1
DDX1	N/A	N/A	N/A	N/A	N/A	N/A	N/A	N/A	N/A	N/A	N/A	N/A	N/A	N/A	N/A	N/A	1	0	1	2426	-3.96441	4975	-4.37157	2988	#VALUE!	#VALUE!	#VALUE!	#VALUE!	#VALUE!	#VALUE!	#VALUE!	#VALUE!	#VALUE!	#VALUE!	#VALUE!	#VALUE!	0	0	1	0	0	0	1	1
DDX21	N/A	N/A	N/A	N/A	N/A	N/A	N/A	N/A	N/A	N/A	N/A	N/A	N/A	N/A	N/A	N/A	2	0	2	2303	-3.9627	4972	-4.37157	2889	#VALUE!	#VALUE!	#VALUE!	#VALUE!	#VALUE!	#VALUE!	#VALUE!	#VALUE!	#VALUE!	#VALUE!	#VALUE!	#VALUE!	0	0	1	0	0	0	1	1
DDX26B	N/A	N/A	N/A	N/A	N/A	N/A	N/A	N/A	1	0	1	3158	-3.97857	4956	-4.31714	3700	N/A	N/A	N/A	N/A	N/A	N/A	N/A	N/A	#VALUE!	#VALUE!	#VALUE!	#VALUE!	#VALUE!	#VALUE!	#VALUE!	#VALUE!	#VALUE!	#VALUE!	#VALUE!	#VALUE!	0	1	0	0	0	1	0	1
DDX42	N/A	N/A	N/A	N/A	N/A	N/A	N/A	N/A	N/A	N/A	N/A	N/A	N/A	N/A	N/A	N/A	2	0	2	2302	-3.9627	4969	-4.37157	2890	#VALUE!	#VALUE!	#VALUE!	#VALUE!	#VALUE!	#VALUE!	#VALUE!	#VALUE!	#VALUE!	#VALUE!	#VALUE!	#VALUE!	0	0	1	0	0	0	1	1
DDX47	N/A	N/A	N/A	N/A	N/A	N/A	N/A	N/A	1	0	1	5285	-3.98202	4954	-4.31714	5638	N/A	N/A	N/A	N/A	N/A	N/A	N/A	N/A	#VALUE!	#VALUE!	#VALUE!	#VALUE!	#VALUE!	#VALUE!	#VALUE!	#VALUE!	#VALUE!	#VALUE!	#VALUE!	#VALUE!	0	1	0	0	0	1	0	1
DDX51	N/A	N/A	N/A	N/A	N/A	N/A	N/A	N/A	N/A	N/A	N/A	N/A	N/A	N/A	N/A	N/A	1	0	1	2672	-3.96694	4967	-4.37157	3219	#VALUE!	#VALUE!	#VALUE!	#VALUE!	#VALUE!	#VALUE!	#VALUE!	#VALUE!	#VALUE!	#VALUE!	#VALUE!	#VALUE!	0	0	1	0	0	0	1	1
DDX54	N/A	N/A	N/A	N/A	N/A	N/A	N/A	N/A	1	0	1	3725	-3.98037	4952	-4.31714	4244	N/A	N/A	N/A	N/A	N/A	N/A	N/A	N/A	#VALUE!	#VALUE!	#VALUE!	#VALUE!	#VALUE!	#VALUE!	#VALUE!	#VALUE!	#VALUE!	#VALUE!	#VALUE!	#VALUE!	0	1	0	0	0	1	0	1
DDX59	N/A	N/A	N/A	N/A	N/A	N/A	N/A	N/A	N/A	N/A	N/A	N/A	N/A	N/A	N/A	N/A	2	0	2	2762	-3.96978	4964	-4.37157	3344	#VALUE!	#VALUE!	#VALUE!	#VALUE!	#VALUE!	#VALUE!	#VALUE!	#VALUE!	#VALUE!	#VALUE!	#VALUE!	#VALUE!	0	0	1	0	0	0	1	1
DDX60	N/A	N/A	N/A	N/A	N/A	N/A	N/A	N/A	N/A	N/A	N/A	N/A	N/A	N/A	N/A	N/A	2	0	2	1964	-3.94895	4963	-4.37157	2557	#VALUE!	#VALUE!	#VALUE!	#VALUE!	#VALUE!	#VALUE!	#VALUE!	#VALUE!	#VALUE!	#VALUE!	#VALUE!	#VALUE!	0	0	1	0	0	0	1	1
DDX60L	N/A	N/A	N/A	N/A	N/A	N/A	N/A	N/A	N/A	N/A	N/A	N/A	N/A	N/A	N/A	N/A	2	0	2	1963	-3.94895	4962	-4.37157	2558	#VALUE!	#VALUE!	#VALUE!	#VALUE!	#VALUE!	#VALUE!	#VALUE!	#VALUE!	#VALUE!	#VALUE!	#VALUE!	#VALUE!	0	0	1	0	0	0	1	1
DEAF1	N/A	N/A	N/A	N/A	N/A	N/A	N/A	N/A	1	0	1	2634	-3.97332	4950	-4.31714	3170	N/A	N/A	N/A	N/A	N/A	N/A	N/A	N/A	#VALUE!	#VALUE!	#VALUE!	#VALUE!	#VALUE!	#VALUE!	#VALUE!	#VALUE!	#VALUE!	#VALUE!	#VALUE!	#VALUE!	0	1	0	0	0	1	0	1
DENND2D	N/A	N/A	N/A	N/A	N/A	N/A	N/A	N/A	1	0	1	3138	-3.97855	4946	-4.31714	3688	N/A	N/A	N/A	N/A	N/A	N/A	N/A	N/A	#VALUE!	#VALUE!	#VALUE!	#VALUE!	#VALUE!	#VALUE!	#VALUE!	#VALUE!	#VALUE!	#VALUE!	#VALUE!	#VALUE!	0	1	0	0	0	1	0	1
DENND3	N/A	N/A	N/A	N/A	N/A	N/A	N/A	N/A	1	0	1	4977	-3.98161	4945	-4.31714	5402	N/A	N/A	N/A	N/A	N/A	N/A	N/A	N/A	#VALUE!	#VALUE!	#VALUE!	#VALUE!	#VALUE!	#VALUE!	#VALUE!	#VALUE!	#VALUE!	#VALUE!	#VALUE!	#VALUE!	0	1	0	0	0	1	0	1
DENND4B	N/A	N/A	N/A	N/A	N/A	N/A	N/A	N/A	1	0	1	4052	-3.98115	4943	-4.31714	4533	N/A	N/A	N/A	N/A	N/A	N/A	N/A	N/A	#VALUE!	#VALUE!	#VALUE!	#VALUE!	#VALUE!	#VALUE!	#VALUE!	#VALUE!	#VALUE!	#VALUE!	#VALUE!	#VALUE!	0	1	0	0	0	1	0	1
DEPDC6	N/A	N/A	N/A	N/A	N/A	N/A	N/A	N/A	N/A	N/A	N/A	N/A	N/A	N/A	N/A	N/A	1	0	1	4662	-3.97867	4955	-4.37157	5159	#VALUE!	#VALUE!	#VALUE!	#VALUE!	#VALUE!	#VALUE!	#VALUE!	#VALUE!	#VALUE!	#VALUE!	#VALUE!	#VALUE!	0	0	1	0	0	0	1	1
DEXI	N/A	N/A	N/A	N/A	N/A	N/A	N/A	N/A	1	0	1	4976	-3.98161	4940	-4.31714	5403	N/A	N/A	N/A	N/A	N/A	N/A	N/A	N/A	#VALUE!	#VALUE!	#VALUE!	#VALUE!	#VALUE!	#VALUE!	#VALUE!	#VALUE!	#VALUE!	#VALUE!	#VALUE!	#VALUE!	0	1	0	0	0	1	0	1
DFNB59	N/A	N/A	N/A	N/A	N/A	N/A	N/A	N/A	N/A	N/A	N/A	N/A	N/A	N/A	N/A	N/A	1	0	1	3562	-3.97665	4953	-4.37157	4068	#VALUE!	#VALUE!	#VALUE!	#VALUE!	#VALUE!	#VALUE!	#VALUE!	#VALUE!	#VALUE!	#VALUE!	#VALUE!	#VALUE!	0	0	1	0	0	0	1	1
DGAT2	N/A	N/A	N/A	N/A	N/A	N/A	N/A	N/A	1	0	1	4050	-3.98115	4937	-4.31714	4535	N/A	N/A	N/A	N/A	N/A	N/A	N/A	N/A	#VALUE!	#VALUE!	#VALUE!	#VALUE!	#VALUE!	#VALUE!	#VALUE!	#VALUE!	#VALUE!	#VALUE!	#VALUE!	#VALUE!	0	1	0	0	0	1	0	1
DGCR14	N/A	N/A	N/A	N/A	N/A	N/A	N/A	N/A	N/A	N/A	N/A	N/A	N/A	N/A	N/A	N/A	11	0	11	1572	-3.91662	4951	-4.37157	2234	#VALUE!	#VALUE!	#VALUE!	#VALUE!	#VALUE!	#VALUE!	#VALUE!	#VALUE!	#VALUE!	#VALUE!	#VALUE!	#VALUE!	0	0	1	0	0	0	1	1
DGCR2	N/A	N/A	N/A	N/A	N/A	N/A	N/A	N/A	N/A	N/A	N/A	N/A	N/A	N/A	N/A	N/A	5	0	5	2039	-3.95303	4950	-4.37157	2652	#VALUE!	#VALUE!	#VALUE!	#VALUE!	#VALUE!	#VALUE!	#VALUE!	#VALUE!	#VALUE!	#VALUE!	#VALUE!	#VALUE!	0	0	1	0	0	0	1	1
DGCR6L	N/A	N/A	N/A	N/A	N/A	N/A	N/A	N/A	N/A	N/A	N/A	N/A	N/A	N/A	N/A	N/A	6	0	6	2260	-3.96193	4949	-4.37157	2861	#VALUE!	#VALUE!	#VALUE!	#VALUE!	#VALUE!	#VALUE!	#VALUE!	#VALUE!	#VALUE!	#VALUE!	#VALUE!	#VALUE!	0	0	1	0	0	0	1	1
DGCR8	N/A	N/A	N/A	N/A	N/A	N/A	N/A	N/A	N/A	N/A	N/A	N/A	N/A	N/A	N/A	N/A	26	0	26	1012	-3.80657	4948	-4.37157	1844	#VALUE!	#VALUE!	#VALUE!	#VALUE!	#VALUE!	#VALUE!	#VALUE!	#VALUE!	#VALUE!	#VALUE!	#VALUE!	#VALUE!	0	0	1	0	0	0	1	1
DHCR7	N/A	N/A	N/A	N/A	N/A	N/A	N/A	N/A	1	0	1	2633	-3.97332	4936	-4.31714	3171	N/A	N/A	N/A	N/A	N/A	N/A	N/A	N/A	#VALUE!	#VALUE!	#VALUE!	#VALUE!	#VALUE!	#VALUE!	#VALUE!	#VALUE!	#VALUE!	#VALUE!	#VALUE!	#VALUE!	0	1	0	0	0	1	0	1
DHFR	N/A	N/A	N/A	N/A	N/A	N/A	N/A	N/A	2	0	2	1329	-3.88339	4934	-4.31714	2036	N/A	N/A	N/A	N/A	N/A	N/A	N/A	N/A	#VALUE!	#VALUE!	#VALUE!	#VALUE!	#VALUE!	#VALUE!	#VALUE!	#VALUE!	#VALUE!	#VALUE!	#VALUE!	#VALUE!	0	1	0	0	0	1	0	1
DHFRL1	N/A	N/A	N/A	N/A	N/A	N/A	N/A	N/A	1	0	1	4393	-3.98133	4933	-4.31714	4876	N/A	N/A	N/A	N/A	N/A	N/A	N/A	N/A	#VALUE!	#VALUE!	#VALUE!	#VALUE!	#VALUE!	#VALUE!	#VALUE!	#VALUE!	#VALUE!	#VALUE!	#VALUE!	#VALUE!	0	1	0	0	0	1	0	1
DHPS	N/A	N/A	N/A	N/A	N/A	N/A	N/A	N/A	1	0	1	4531	-3.9814	4932	-4.31714	4958	N/A	N/A	N/A	N/A	N/A	N/A	N/A	N/A	#VALUE!	#VALUE!	#VALUE!	#VALUE!	#VALUE!	#VALUE!	#VALUE!	#VALUE!	#VALUE!	#VALUE!	#VALUE!	#VALUE!	0	1	0	0	0	1	0	1
DHX32	N/A	N/A	N/A	N/A	N/A	N/A	N/A	N/A	2	0	2	1693	-3.93615	4929	-4.31714	2322	N/A	N/A	N/A	N/A	N/A	N/A	N/A	N/A	#VALUE!	#VALUE!	#VALUE!	#VALUE!	#VALUE!	#VALUE!	#VALUE!	#VALUE!	#VALUE!	#VALUE!	#VALUE!	#VALUE!	0	1	0	0	0	1	0	1
DHX34	N/A	N/A	N/A	N/A	N/A	N/A	N/A	N/A	2	0	2	3907	-3.98066	4928	-4.31714	4434	N/A	N/A	N/A	N/A	N/A	N/A	N/A	N/A	#VALUE!	#VALUE!	#VALUE!	#VALUE!	#VALUE!	#VALUE!	#VALUE!	#VALUE!	#VALUE!	#VALUE!	#VALUE!	#VALUE!	0	1	0	0	0	1	0	1
DHX40	N/A	N/A	N/A	N/A	N/A	N/A	N/A	N/A	N/A	N/A	N/A	N/A	N/A	N/A	N/A	N/A	2	0	2	3692	-3.977	4941	-4.37157	4219	#VALUE!	#VALUE!	#VALUE!	#VALUE!	#VALUE!	#VALUE!	#VALUE!	#VALUE!	#VALUE!	#VALUE!	#VALUE!	#VALUE!	0	0	1	0	0	0	1	1
DHX58	N/A	N/A	N/A	N/A	N/A	N/A	N/A	N/A	N/A	N/A	N/A	N/A	N/A	N/A	N/A	N/A	2	0	2	1962	-3.94895	4940	-4.37157	2559	#VALUE!	#VALUE!	#VALUE!	#VALUE!	#VALUE!	#VALUE!	#VALUE!	#VALUE!	#VALUE!	#VALUE!	#VALUE!	#VALUE!	0	0	1	0	0	0	1	1
DIAPH3	N/A	N/A	N/A	N/A	N/A	N/A	N/A	N/A	1	0	1	4159	-3.98117	4922	-4.31714	4632	N/A	N/A	N/A	N/A	N/A	N/A	N/A	N/A	#VALUE!	#VALUE!	#VALUE!	#VALUE!	#VALUE!	#VALUE!	#VALUE!	#VALUE!	#VALUE!	#VALUE!	#VALUE!	#VALUE!	0	1	0	0	0	1	0	1
DKFZP434H168	N/A	N/A	N/A	N/A	N/A	N/A	N/A	N/A	N/A	N/A	N/A	N/A	N/A	N/A	N/A	N/A	1	0	1	3989	-3.97796	4934	-4.37157	4471	#VALUE!	#VALUE!	#VALUE!	#VALUE!	#VALUE!	#VALUE!	#VALUE!	#VALUE!	#VALUE!	#VALUE!	#VALUE!	#VALUE!	0	0	1	0	0	0	1	1
DKFZP434K028	N/A	N/A	N/A	N/A	N/A	N/A	N/A	N/A	1	0	1	4975	-3.98161	4917	-4.31714	5404	N/A	N/A	N/A	N/A	N/A	N/A	N/A	N/A	#VALUE!	#VALUE!	#VALUE!	#VALUE!	#VALUE!	#VALUE!	#VALUE!	#VALUE!	#VALUE!	#VALUE!	#VALUE!	#VALUE!	0	1	0	0	0	1	0	1
DKFZP686I15217	N/A	N/A	N/A	N/A	N/A	N/A	N/A	N/A	N/A	N/A	N/A	N/A	N/A	N/A	N/A	N/A	2	0	2	2867	-3.97155	4932	-4.37157	3433	#VALUE!	#VALUE!	#VALUE!	#VALUE!	#VALUE!	#VALUE!	#VALUE!	#VALUE!	#VALUE!	#VALUE!	#VALUE!	#VALUE!	0	0	1	0	0	0	1	1
DKFZp779M0652	N/A	N/A	N/A	N/A	N/A	N/A	N/A	N/A	1	0	1	5283	-3.98202	4916	-4.31714	5640	N/A	N/A	N/A	N/A	N/A	N/A	N/A	N/A	#VALUE!	#VALUE!	#VALUE!	#VALUE!	#VALUE!	#VALUE!	#VALUE!	#VALUE!	#VALUE!	#VALUE!	#VALUE!	#VALUE!	0	1	0	0	0	1	0	1
DKKL1	N/A	N/A	N/A	N/A	N/A	N/A	N/A	N/A	N/A	N/A	N/A	N/A	N/A	N/A	N/A	N/A	2	0	2	3201	-3.97484	4931	-4.37157	3760	#VALUE!	#VALUE!	#VALUE!	#VALUE!	#VALUE!	#VALUE!	#VALUE!	#VALUE!	#VALUE!	#VALUE!	#VALUE!	#VALUE!	0	0	1	0	0	0	1	1
DLD	N/A	N/A	N/A	N/A	N/A	N/A	N/A	N/A	N/A	N/A	N/A	N/A	N/A	N/A	N/A	N/A	1	0	1	4534	-3.97862	4930	-4.37157	5026	#VALUE!	#VALUE!	#VALUE!	#VALUE!	#VALUE!	#VALUE!	#VALUE!	#VALUE!	#VALUE!	#VALUE!	#VALUE!	#VALUE!	0	0	1	0	0	0	1	1
DLEU1	N/A	N/A	N/A	N/A	N/A	N/A	N/A	N/A	1	0	1	4689	-3.98141	4915	-4.31714	5121	N/A	N/A	N/A	N/A	N/A	N/A	N/A	N/A	#VALUE!	#VALUE!	#VALUE!	#VALUE!	#VALUE!	#VALUE!	#VALUE!	#VALUE!	#VALUE!	#VALUE!	#VALUE!	#VALUE!	0	1	0	0	0	1	0	1
DLX2	N/A	N/A	N/A	N/A	N/A	N/A	N/A	N/A	N/A	N/A	N/A	N/A	N/A	N/A	N/A	N/A	3	0	3	3422	-3.97589	4929	-4.37157	3973	#VALUE!	#VALUE!	#VALUE!	#VALUE!	#VALUE!	#VALUE!	#VALUE!	#VALUE!	#VALUE!	#VALUE!	#VALUE!	#VALUE!	0	0	1	0	0	0	1	1
DMXL1	N/A	N/A	N/A	N/A	N/A	N/A	N/A	N/A	1	0	1	2632	-3.97332	4913	-4.31714	3172	N/A	N/A	N/A	N/A	N/A	N/A	N/A	N/A	#VALUE!	#VALUE!	#VALUE!	#VALUE!	#VALUE!	#VALUE!	#VALUE!	#VALUE!	#VALUE!	#VALUE!	#VALUE!	#VALUE!	0	1	0	0	0	1	0	1
DNAH7	N/A	N/A	N/A	N/A	N/A	N/A	N/A	N/A	1	0	1	3964	-3.98095	4912	-4.31714	4474	N/A	N/A	N/A	N/A	N/A	N/A	N/A	N/A	#VALUE!	#VALUE!	#VALUE!	#VALUE!	#VALUE!	#VALUE!	#VALUE!	#VALUE!	#VALUE!	#VALUE!	#VALUE!	#VALUE!	0	1	0	0	0	1	0	1
DNAI2	N/A	N/A	N/A	N/A	N/A	N/A	N/A	N/A	1	0	1	4974	-3.98161	4911	-4.31714	5405	N/A	N/A	N/A	N/A	N/A	N/A	N/A	N/A	#VALUE!	#VALUE!	#VALUE!	#VALUE!	#VALUE!	#VALUE!	#VALUE!	#VALUE!	#VALUE!	#VALUE!	#VALUE!	#VALUE!	0	1	0	0	0	1	0	1
DNAJB5	N/A	N/A	N/A	N/A	N/A	N/A	N/A	N/A	3	0	3	2537	-3.97256	4907	-4.31714	3087	N/A	N/A	N/A	N/A	N/A	N/A	N/A	N/A	#VALUE!	#VALUE!	#VALUE!	#VALUE!	#VALUE!	#VALUE!	#VALUE!	#VALUE!	#VALUE!	#VALUE!	#VALUE!	#VALUE!	0	1	0	0	0	1	0	1
DNAJB6	N/A	N/A	N/A	N/A	N/A	N/A	N/A	N/A	N/A	N/A	N/A	N/A	N/A	N/A	N/A	N/A	3	0	3	3447	-3.97635	4923	-4.37157	3996	#VALUE!	#VALUE!	#VALUE!	#VALUE!	#VALUE!	#VALUE!	#VALUE!	#VALUE!	#VALUE!	#VALUE!	#VALUE!	#VALUE!	0	0	1	0	0	0	1	1
DNAJC16	N/A	N/A	N/A	N/A	N/A	N/A	N/A	N/A	N/A	N/A	N/A	N/A	N/A	N/A	N/A	N/A	1	0	1	4372	-3.97855	4919	-4.37157	4844	#VALUE!	#VALUE!	#VALUE!	#VALUE!	#VALUE!	#VALUE!	#VALUE!	#VALUE!	#VALUE!	#VALUE!	#VALUE!	#VALUE!	0	0	1	0	0	0	1	1
DNAJC17	N/A	N/A	N/A	N/A	N/A	N/A	N/A	N/A	3	0	3	2806	-3.97589	4903	-4.31714	3375	N/A	N/A	N/A	N/A	N/A	N/A	N/A	N/A	#VALUE!	#VALUE!	#VALUE!	#VALUE!	#VALUE!	#VALUE!	#VALUE!	#VALUE!	#VALUE!	#VALUE!	#VALUE!	#VALUE!	0	1	0	0	0	1	0	1
DNAJC18	N/A	N/A	N/A	N/A	N/A	N/A	N/A	N/A	1	0	1	3544	-3.98028	4902	-4.31714	4074	N/A	N/A	N/A	N/A	N/A	N/A	N/A	N/A	#VALUE!	#VALUE!	#VALUE!	#VALUE!	#VALUE!	#VALUE!	#VALUE!	#VALUE!	#VALUE!	#VALUE!	#VALUE!	#VALUE!	0	1	0	0	0	1	0	1
DNAJC2	N/A	N/A	N/A	N/A	N/A	N/A	N/A	N/A	N/A	N/A	N/A	N/A	N/A	N/A	N/A	N/A	1	0	1	2425	-3.96441	4918	-4.37157	2989	#VALUE!	#VALUE!	#VALUE!	#VALUE!	#VALUE!	#VALUE!	#VALUE!	#VALUE!	#VALUE!	#VALUE!	#VALUE!	#VALUE!	0	0	1	0	0	0	1	1
DNAJC22	N/A	N/A	N/A	N/A	N/A	N/A	N/A	N/A	1	0	1	5281	-3.98202	4901	-4.31714	5642	N/A	N/A	N/A	N/A	N/A	N/A	N/A	N/A	#VALUE!	#VALUE!	#VALUE!	#VALUE!	#VALUE!	#VALUE!	#VALUE!	#VALUE!	#VALUE!	#VALUE!	#VALUE!	#VALUE!	0	1	0	0	0	1	0	1
DNAJC9	N/A	N/A	N/A	N/A	N/A	N/A	N/A	N/A	N/A	N/A	N/A	N/A	N/A	N/A	N/A	N/A	1	0	1	3182	-3.97482	4913	-4.37157	3715	#VALUE!	#VALUE!	#VALUE!	#VALUE!	#VALUE!	#VALUE!	#VALUE!	#VALUE!	#VALUE!	#VALUE!	#VALUE!	#VALUE!	0	0	1	0	0	0	1	1
DNALI1	N/A	N/A	N/A	N/A	N/A	N/A	N/A	N/A	N/A	N/A	N/A	N/A	N/A	N/A	N/A	N/A	1	0	1	3561	-3.97665	4912	-4.37157	4069	#VALUE!	#VALUE!	#VALUE!	#VALUE!	#VALUE!	#VALUE!	#VALUE!	#VALUE!	#VALUE!	#VALUE!	#VALUE!	#VALUE!	0	0	1	0	0	0	1	1
DNASE2	N/A	N/A	N/A	N/A	N/A	N/A	N/A	N/A	1	0	1	4049	-3.98115	4896	-4.31714	4536	N/A	N/A	N/A	N/A	N/A	N/A	N/A	N/A	#VALUE!	#VALUE!	#VALUE!	#VALUE!	#VALUE!	#VALUE!	#VALUE!	#VALUE!	#VALUE!	#VALUE!	#VALUE!	#VALUE!	0	1	0	0	0	1	0	1
DOCK8	N/A	N/A	N/A	N/A	N/A	N/A	N/A	N/A	1	0	1	4048	-3.98115	4888	-4.31714	4537	N/A	N/A	N/A	N/A	N/A	N/A	N/A	N/A	#VALUE!	#VALUE!	#VALUE!	#VALUE!	#VALUE!	#VALUE!	#VALUE!	#VALUE!	#VALUE!	#VALUE!	#VALUE!	#VALUE!	0	1	0	0	0	1	0	1
DOHH	N/A	N/A	N/A	N/A	N/A	N/A	N/A	N/A	1	0	1	3724	-3.98037	4887	-4.31714	4245	N/A	N/A	N/A	N/A	N/A	N/A	N/A	N/A	#VALUE!	#VALUE!	#VALUE!	#VALUE!	#VALUE!	#VALUE!	#VALUE!	#VALUE!	#VALUE!	#VALUE!	#VALUE!	#VALUE!	0	1	0	0	0	1	0	1
DOK3	N/A	N/A	N/A	N/A	N/A	N/A	N/A	N/A	1	0	1	4973	-3.98161	4886	-4.31714	5406	N/A	N/A	N/A	N/A	N/A	N/A	N/A	N/A	#VALUE!	#VALUE!	#VALUE!	#VALUE!	#VALUE!	#VALUE!	#VALUE!	#VALUE!	#VALUE!	#VALUE!	#VALUE!	#VALUE!	0	1	0	0	0	1	0	1
DPCD	N/A	N/A	N/A	N/A	N/A	N/A	N/A	N/A	1	0	1	4307	-3.98124	4880	-4.31714	4742	N/A	N/A	N/A	N/A	N/A	N/A	N/A	N/A	#VALUE!	#VALUE!	#VALUE!	#VALUE!	#VALUE!	#VALUE!	#VALUE!	#VALUE!	#VALUE!	#VALUE!	#VALUE!	#VALUE!	0	1	0	0	0	1	0	1
DPF2	N/A	N/A	N/A	N/A	N/A	N/A	N/A	N/A	1	0	1	4688	-3.98141	4879	-4.31714	5122	N/A	N/A	N/A	N/A	N/A	N/A	N/A	N/A	#VALUE!	#VALUE!	#VALUE!	#VALUE!	#VALUE!	#VALUE!	#VALUE!	#VALUE!	#VALUE!	#VALUE!	#VALUE!	#VALUE!	0	1	0	0	0	1	0	1
DPP7	N/A	N/A	N/A	N/A	N/A	N/A	N/A	N/A	1	0	1	3723	-3.98037	4875	-4.31714	4246	N/A	N/A	N/A	N/A	N/A	N/A	N/A	N/A	#VALUE!	#VALUE!	#VALUE!	#VALUE!	#VALUE!	#VALUE!	#VALUE!	#VALUE!	#VALUE!	#VALUE!	#VALUE!	#VALUE!	0	1	0	0	0	1	0	1
DPP8	N/A	N/A	N/A	N/A	N/A	N/A	N/A	N/A	1	0	1	5280	-3.98202	4874	-4.31714	5643	N/A	N/A	N/A	N/A	N/A	N/A	N/A	N/A	#VALUE!	#VALUE!	#VALUE!	#VALUE!	#VALUE!	#VALUE!	#VALUE!	#VALUE!	#VALUE!	#VALUE!	#VALUE!	#VALUE!	0	1	0	0	0	1	0	1
DPY19L3	N/A	N/A	N/A	N/A	N/A	N/A	N/A	N/A	1	0	1	2344	-3.9696	4872	-4.31714	2865	N/A	N/A	N/A	N/A	N/A	N/A	N/A	N/A	#VALUE!	#VALUE!	#VALUE!	#VALUE!	#VALUE!	#VALUE!	#VALUE!	#VALUE!	#VALUE!	#VALUE!	#VALUE!	#VALUE!	0	1	0	0	0	1	0	1
DRAM1	N/A	N/A	N/A	N/A	N/A	N/A	N/A	N/A	N/A	N/A	N/A	N/A	N/A	N/A	N/A	N/A	1	0	1	2519	-3.96512	4895	-4.37157	3092	#VALUE!	#VALUE!	#VALUE!	#VALUE!	#VALUE!	#VALUE!	#VALUE!	#VALUE!	#VALUE!	#VALUE!	#VALUE!	#VALUE!	0	0	1	0	0	0	1	1
DRD2	N/A	N/A	N/A	N/A	N/A	N/A	N/A	N/A	N/A	N/A	N/A	N/A	N/A	N/A	N/A	N/A	1	0	1	3987	-3.97796	4893	-4.37157	4473	#VALUE!	#VALUE!	#VALUE!	#VALUE!	#VALUE!	#VALUE!	#VALUE!	#VALUE!	#VALUE!	#VALUE!	#VALUE!	#VALUE!	0	0	1	0	0	0	1	1
DSCR3	N/A	N/A	N/A	N/A	N/A	N/A	N/A	N/A	N/A	N/A	N/A	N/A	N/A	N/A	N/A	N/A	2	0	2	3612	-3.97677	4892	-4.37157	4155	#VALUE!	#VALUE!	#VALUE!	#VALUE!	#VALUE!	#VALUE!	#VALUE!	#VALUE!	#VALUE!	#VALUE!	#VALUE!	#VALUE!	0	0	1	0	0	0	1	1
DSE	N/A	N/A	N/A	N/A	N/A	N/A	N/A	N/A	1	0	1	3249	-3.97894	4869	-4.31714	3770	N/A	N/A	N/A	N/A	N/A	N/A	N/A	N/A	#VALUE!	#VALUE!	#VALUE!	#VALUE!	#VALUE!	#VALUE!	#VALUE!	#VALUE!	#VALUE!	#VALUE!	#VALUE!	#VALUE!	0	1	0	0	0	1	0	1
DTHD1	N/A	N/A	N/A	N/A	N/A	N/A	N/A	N/A	2	0	2	2028	-3.96107	4866	-4.31714	2625	N/A	N/A	N/A	N/A	N/A	N/A	N/A	N/A	#VALUE!	#VALUE!	#VALUE!	#VALUE!	#VALUE!	#VALUE!	#VALUE!	#VALUE!	#VALUE!	#VALUE!	#VALUE!	#VALUE!	0	1	0	0	0	1	0	1
DTX3L	N/A	N/A	N/A	N/A	N/A	N/A	N/A	N/A	N/A	N/A	N/A	N/A	N/A	N/A	N/A	N/A	2	0	2	1961	-3.94895	4888	-4.37157	2560	#VALUE!	#VALUE!	#VALUE!	#VALUE!	#VALUE!	#VALUE!	#VALUE!	#VALUE!	#VALUE!	#VALUE!	#VALUE!	#VALUE!	0	0	1	0	0	0	1	1
DUS3L	N/A	N/A	N/A	N/A	N/A	N/A	N/A	N/A	N/A	N/A	N/A	N/A	N/A	N/A	N/A	N/A	2	0	2	2301	-3.9627	4886	-4.37157	2891	#VALUE!	#VALUE!	#VALUE!	#VALUE!	#VALUE!	#VALUE!	#VALUE!	#VALUE!	#VALUE!	#VALUE!	#VALUE!	#VALUE!	0	0	1	0	0	0	1	1
DUSP11	N/A	N/A	N/A	N/A	N/A	N/A	N/A	N/A	1	0	1	5278	-3.98202	4862	-4.31714	5645	N/A	N/A	N/A	N/A	N/A	N/A	N/A	N/A	#VALUE!	#VALUE!	#VALUE!	#VALUE!	#VALUE!	#VALUE!	#VALUE!	#VALUE!	#VALUE!	#VALUE!	#VALUE!	#VALUE!	0	1	0	0	0	1	0	1
DUSP22	N/A	N/A	N/A	N/A	N/A	N/A	N/A	N/A	17	0	17	203	-3.24659	4860	-4.31714	1506	N/A	N/A	N/A	N/A	N/A	N/A	N/A	N/A	#VALUE!	#VALUE!	#VALUE!	#VALUE!	#VALUE!	#VALUE!	#VALUE!	#VALUE!	#VALUE!	#VALUE!	#VALUE!	#VALUE!	0	1	0	0	0	1	0	1
DUT	N/A	N/A	N/A	N/A	N/A	N/A	N/A	N/A	1	0	1	3660	-3.98037	4859	-4.31714	4135	N/A	N/A	N/A	N/A	N/A	N/A	N/A	N/A	#VALUE!	#VALUE!	#VALUE!	#VALUE!	#VALUE!	#VALUE!	#VALUE!	#VALUE!	#VALUE!	#VALUE!	#VALUE!	#VALUE!	0	1	0	0	0	1	0	1
DYNC2H1	N/A	N/A	N/A	N/A	N/A	N/A	N/A	N/A	1	0	1	2343	-3.9696	4857	-4.31714	2866	N/A	N/A	N/A	N/A	N/A	N/A	N/A	N/A	#VALUE!	#VALUE!	#VALUE!	#VALUE!	#VALUE!	#VALUE!	#VALUE!	#VALUE!	#VALUE!	#VALUE!	#VALUE!	#VALUE!	0	1	0	0	0	1	0	1
DYNLRB2	N/A	N/A	N/A	N/A	N/A	N/A	N/A	N/A	1	0	1	4813	-3.98144	4856	-4.31714	5273	N/A	N/A	N/A	N/A	N/A	N/A	N/A	N/A	#VALUE!	#VALUE!	#VALUE!	#VALUE!	#VALUE!	#VALUE!	#VALUE!	#VALUE!	#VALUE!	#VALUE!	#VALUE!	#VALUE!	0	1	0	0	0	1	0	1
DYNLT1	N/A	N/A	N/A	N/A	N/A	N/A	N/A	N/A	1	0	1	3543	-3.98028	4855	-4.31714	4075	N/A	N/A	N/A	N/A	N/A	N/A	N/A	N/A	#VALUE!	#VALUE!	#VALUE!	#VALUE!	#VALUE!	#VALUE!	#VALUE!	#VALUE!	#VALUE!	#VALUE!	#VALUE!	#VALUE!	0	1	0	0	0	1	0	1
E2F6	N/A	N/A	N/A	N/A	N/A	N/A	N/A	N/A	N/A	N/A	N/A	N/A	N/A	N/A	N/A	N/A	2	229	231	2906	-3.97186	8	-1.97587	911	#VALUE!	#VALUE!	#VALUE!	#VALUE!	#VALUE!	#VALUE!	#VALUE!	#VALUE!	#VALUE!	#VALUE!	#VALUE!	#VALUE!	0	0	1	0	0	0	1	1
EAF1	N/A	N/A	N/A	N/A	N/A	N/A	N/A	N/A	N/A	N/A	N/A	N/A	N/A	N/A	N/A	N/A	1	0	1	5237	-3.97926	4882	-4.37157	5642	#VALUE!	#VALUE!	#VALUE!	#VALUE!	#VALUE!	#VALUE!	#VALUE!	#VALUE!	#VALUE!	#VALUE!	#VALUE!	#VALUE!	0	0	1	0	0	0	1	1
EBF1	N/A	N/A	N/A	N/A	N/A	N/A	N/A	N/A	0	319	319	5822	-3.98277	3	-1.75115	1003	N/A	N/A	N/A	N/A	N/A	N/A	N/A	N/A	#VALUE!	#VALUE!	#VALUE!	#VALUE!	#VALUE!	#VALUE!	#VALUE!	#VALUE!	#VALUE!	#VALUE!	#VALUE!	#VALUE!	0	1	0	0	0	1	0	1
EBI3	N/A	N/A	N/A	N/A	N/A	N/A	N/A	N/A	1	0	1	4970	-3.98161	4852	-4.31714	5409	N/A	N/A	N/A	N/A	N/A	N/A	N/A	N/A	#VALUE!	#VALUE!	#VALUE!	#VALUE!	#VALUE!	#VALUE!	#VALUE!	#VALUE!	#VALUE!	#VALUE!	#VALUE!	#VALUE!	0	1	0	0	0	1	0	1
EBNA1BP2	N/A	N/A	N/A	N/A	N/A	N/A	N/A	N/A	N/A	N/A	N/A	N/A	N/A	N/A	N/A	N/A	3	0	3	3419	-3.97586	4880	-4.37157	3970	#VALUE!	#VALUE!	#VALUE!	#VALUE!	#VALUE!	#VALUE!	#VALUE!	#VALUE!	#VALUE!	#VALUE!	#VALUE!	#VALUE!	0	0	1	0	0	0	1	1
ECE1	N/A	N/A	N/A	N/A	N/A	N/A	N/A	N/A	2	0	2	3415	-3.98	4851	-4.31714	3959	N/A	N/A	N/A	N/A	N/A	N/A	N/A	N/A	#VALUE!	#VALUE!	#VALUE!	#VALUE!	#VALUE!	#VALUE!	#VALUE!	#VALUE!	#VALUE!	#VALUE!	#VALUE!	#VALUE!	0	1	0	0	0	1	0	1
EED	N/A	N/A	N/A	N/A	N/A	N/A	N/A	N/A	N/A	N/A	N/A	N/A	N/A	N/A	N/A	N/A	1	0	1	4533	-3.97862	4872	-4.37157	5027	#VALUE!	#VALUE!	#VALUE!	#VALUE!	#VALUE!	#VALUE!	#VALUE!	#VALUE!	#VALUE!	#VALUE!	#VALUE!	#VALUE!	0	0	1	0	0	0	1	1
EFCAB5	N/A	N/A	N/A	N/A	N/A	N/A	N/A	N/A	1	0	1	3117	-3.97822	4842	-4.31714	3653	N/A	N/A	N/A	N/A	N/A	N/A	N/A	N/A	#VALUE!	#VALUE!	#VALUE!	#VALUE!	#VALUE!	#VALUE!	#VALUE!	#VALUE!	#VALUE!	#VALUE!	#VALUE!	#VALUE!	0	1	0	0	0	1	0	1
EFHA1	N/A	N/A	N/A	N/A	N/A	N/A	N/A	N/A	2	0	2	3408	-3.98	4841	-4.31714	3955	N/A	N/A	N/A	N/A	N/A	N/A	N/A	N/A	#VALUE!	#VALUE!	#VALUE!	#VALUE!	#VALUE!	#VALUE!	#VALUE!	#VALUE!	#VALUE!	#VALUE!	#VALUE!	#VALUE!	0	1	0	0	0	1	0	1
EFHD1	N/A	N/A	N/A	N/A	N/A	N/A	N/A	N/A	1	0	1	5276	-3.98202	4839	-4.31714	5647	N/A	N/A	N/A	N/A	N/A	N/A	N/A	N/A	#VALUE!	#VALUE!	#VALUE!	#VALUE!	#VALUE!	#VALUE!	#VALUE!	#VALUE!	#VALUE!	#VALUE!	#VALUE!	#VALUE!	0	1	0	0	0	1	0	1
EGOT	N/A	N/A	N/A	N/A	N/A	N/A	N/A	N/A	1	0	1	4969	-3.98161	4838	-4.31714	5410	N/A	N/A	N/A	N/A	N/A	N/A	N/A	N/A	#VALUE!	#VALUE!	#VALUE!	#VALUE!	#VALUE!	#VALUE!	#VALUE!	#VALUE!	#VALUE!	#VALUE!	#VALUE!	#VALUE!	0	1	0	0	0	1	0	1
EGR4	N/A	N/A	N/A	N/A	N/A	N/A	N/A	N/A	1	0	1	2341	-3.9696	4836	-4.31714	2868	N/A	N/A	N/A	N/A	N/A	N/A	N/A	N/A	#VALUE!	#VALUE!	#VALUE!	#VALUE!	#VALUE!	#VALUE!	#VALUE!	#VALUE!	#VALUE!	#VALUE!	#VALUE!	#VALUE!	0	1	0	0	0	1	0	1
EHD2	N/A	N/A	N/A	N/A	N/A	N/A	N/A	N/A	N/A	N/A	N/A	N/A	N/A	N/A	N/A	N/A	1	0	1	4709	-3.97872	4865	-4.37157	5204	#VALUE!	#VALUE!	#VALUE!	#VALUE!	#VALUE!	#VALUE!	#VALUE!	#VALUE!	#VALUE!	#VALUE!	#VALUE!	#VALUE!	0	0	1	0	0	0	1	1
EHD3	N/A	N/A	N/A	N/A	N/A	N/A	N/A	N/A	1	0	1	4528	-3.9814	4833	-4.31714	4961	N/A	N/A	N/A	N/A	N/A	N/A	N/A	N/A	#VALUE!	#VALUE!	#VALUE!	#VALUE!	#VALUE!	#VALUE!	#VALUE!	#VALUE!	#VALUE!	#VALUE!	#VALUE!	#VALUE!	0	1	0	0	0	1	0	1
EHMT1	N/A	N/A	N/A	N/A	N/A	N/A	N/A	N/A	1	0	1	4687	-3.98141	4832	-4.31714	5123	N/A	N/A	N/A	N/A	N/A	N/A	N/A	N/A	#VALUE!	#VALUE!	#VALUE!	#VALUE!	#VALUE!	#VALUE!	#VALUE!	#VALUE!	#VALUE!	#VALUE!	#VALUE!	#VALUE!	0	1	0	0	0	1	0	1
EIF2A	N/A	N/A	N/A	N/A	N/A	N/A	N/A	N/A	N/A	N/A	N/A	N/A	N/A	N/A	N/A	N/A	2	0	2	2352	-3.96331	4859	-4.37157	2945	#VALUE!	#VALUE!	#VALUE!	#VALUE!	#VALUE!	#VALUE!	#VALUE!	#VALUE!	#VALUE!	#VALUE!	#VALUE!	#VALUE!	0	0	1	0	0	0	1	1
EIF2C1	N/A	N/A	N/A	N/A	N/A	N/A	N/A	N/A	1	0	1	5275	-3.98202	4822	-4.31714	5648	N/A	N/A	N/A	N/A	N/A	N/A	N/A	N/A	#VALUE!	#VALUE!	#VALUE!	#VALUE!	#VALUE!	#VALUE!	#VALUE!	#VALUE!	#VALUE!	#VALUE!	#VALUE!	#VALUE!	0	1	0	0	0	1	0	1
EIF2C2	N/A	N/A	N/A	N/A	N/A	N/A	N/A	N/A	1	0	1	3962	-3.98095	4821	-4.31714	4475	N/A	N/A	N/A	N/A	N/A	N/A	N/A	N/A	#VALUE!	#VALUE!	#VALUE!	#VALUE!	#VALUE!	#VALUE!	#VALUE!	#VALUE!	#VALUE!	#VALUE!	#VALUE!	#VALUE!	0	1	0	0	0	1	0	1
EIF3D	N/A	N/A	N/A	N/A	N/A	N/A	N/A	N/A	1	0	1	4809	-3.98144	4816	-4.31714	5277	N/A	N/A	N/A	N/A	N/A	N/A	N/A	N/A	#VALUE!	#VALUE!	#VALUE!	#VALUE!	#VALUE!	#VALUE!	#VALUE!	#VALUE!	#VALUE!	#VALUE!	#VALUE!	#VALUE!	0	1	0	0	0	1	0	1
EIF3K	N/A	N/A	N/A	N/A	N/A	N/A	N/A	N/A	1	0	1	4968	-3.98161	4814	-4.31714	5411	N/A	N/A	N/A	N/A	N/A	N/A	N/A	N/A	#VALUE!	#VALUE!	#VALUE!	#VALUE!	#VALUE!	#VALUE!	#VALUE!	#VALUE!	#VALUE!	#VALUE!	#VALUE!	#VALUE!	0	1	0	0	0	1	0	1
EIF4A2	N/A	N/A	N/A	N/A	N/A	N/A	N/A	N/A	N/A	N/A	N/A	N/A	N/A	N/A	N/A	N/A	4	0	4	1993	-3.95064	4850	-4.37157	2609	#VALUE!	#VALUE!	#VALUE!	#VALUE!	#VALUE!	#VALUE!	#VALUE!	#VALUE!	#VALUE!	#VALUE!	#VALUE!	#VALUE!	0	0	1	0	0	0	1	1
EIF4G2	N/A	N/A	N/A	N/A	N/A	N/A	N/A	N/A	N/A	N/A	N/A	N/A	N/A	N/A	N/A	N/A	2	0	2	3888	-3.97775	4843	-4.37157	4425	#VALUE!	#VALUE!	#VALUE!	#VALUE!	#VALUE!	#VALUE!	#VALUE!	#VALUE!	#VALUE!	#VALUE!	#VALUE!	#VALUE!	0	0	1	0	0	0	1	1
EIF4H	N/A	N/A	N/A	N/A	N/A	N/A	N/A	N/A	N/A	N/A	N/A	N/A	N/A	N/A	N/A	N/A	1	0	1	4572	-3.97863	4842	-4.37157	5082	#VALUE!	#VALUE!	#VALUE!	#VALUE!	#VALUE!	#VALUE!	#VALUE!	#VALUE!	#VALUE!	#VALUE!	#VALUE!	#VALUE!	0	0	1	0	0	0	1	1
EIF5A2	N/A	N/A	N/A	N/A	N/A	N/A	N/A	N/A	N/A	N/A	N/A	N/A	N/A	N/A	N/A	N/A	1	0	1	4369	-3.97855	4839	-4.37157	4847	#VALUE!	#VALUE!	#VALUE!	#VALUE!	#VALUE!	#VALUE!	#VALUE!	#VALUE!	#VALUE!	#VALUE!	#VALUE!	#VALUE!	0	0	1	0	0	0	1	1
EIF5B	N/A	N/A	N/A	N/A	N/A	N/A	N/A	N/A	1	0	1	3116	-3.97822	4805	-4.31714	3654	N/A	N/A	N/A	N/A	N/A	N/A	N/A	N/A	#VALUE!	#VALUE!	#VALUE!	#VALUE!	#VALUE!	#VALUE!	#VALUE!	#VALUE!	#VALUE!	#VALUE!	#VALUE!	#VALUE!	0	1	0	0	0	1	0	1
ELAVL3	N/A	N/A	N/A	N/A	N/A	N/A	N/A	N/A	N/A	N/A	N/A	N/A	N/A	N/A	N/A	N/A	1	0	1	3986	-3.97796	4836	-4.37157	4474	#VALUE!	#VALUE!	#VALUE!	#VALUE!	#VALUE!	#VALUE!	#VALUE!	#VALUE!	#VALUE!	#VALUE!	#VALUE!	#VALUE!	0	0	1	0	0	0	1	1
ELL	N/A	N/A	N/A	N/A	N/A	N/A	N/A	N/A	1	0	1	3157	-3.97857	4803	-4.31714	3701	N/A	N/A	N/A	N/A	N/A	N/A	N/A	N/A	#VALUE!	#VALUE!	#VALUE!	#VALUE!	#VALUE!	#VALUE!	#VALUE!	#VALUE!	#VALUE!	#VALUE!	#VALUE!	#VALUE!	0	1	0	0	0	1	0	1
ELL3	N/A	N/A	N/A	N/A	N/A	N/A	N/A	N/A	1	0	1	4967	-3.98161	4802	-4.31714	5412	N/A	N/A	N/A	N/A	N/A	N/A	N/A	N/A	#VALUE!	#VALUE!	#VALUE!	#VALUE!	#VALUE!	#VALUE!	#VALUE!	#VALUE!	#VALUE!	#VALUE!	#VALUE!	#VALUE!	0	1	0	0	0	1	0	1
ELMO2	N/A	N/A	N/A	N/A	N/A	N/A	N/A	N/A	1	0	1	4157	-3.98117	4800	-4.31714	4634	N/A	N/A	N/A	N/A	N/A	N/A	N/A	N/A	#VALUE!	#VALUE!	#VALUE!	#VALUE!	#VALUE!	#VALUE!	#VALUE!	#VALUE!	#VALUE!	#VALUE!	#VALUE!	#VALUE!	0	1	0	0	0	1	0	1
ELOVL1	N/A	N/A	N/A	N/A	N/A	N/A	N/A	N/A	N/A	N/A	N/A	N/A	N/A	N/A	N/A	N/A	1	0	1	4063	-3.97801	4834	-4.37157	4573	#VALUE!	#VALUE!	#VALUE!	#VALUE!	#VALUE!	#VALUE!	#VALUE!	#VALUE!	#VALUE!	#VALUE!	#VALUE!	#VALUE!	0	0	1	0	0	0	1	1
ELP2	N/A	N/A	N/A	N/A	N/A	N/A	N/A	N/A	1	0	1	2906	-3.97729	4798	-4.31714	3457	N/A	N/A	N/A	N/A	N/A	N/A	N/A	N/A	#VALUE!	#VALUE!	#VALUE!	#VALUE!	#VALUE!	#VALUE!	#VALUE!	#VALUE!	#VALUE!	#VALUE!	#VALUE!	#VALUE!	0	1	0	0	0	1	0	1
EMID1	N/A	N/A	N/A	N/A	N/A	N/A	N/A	N/A	1	0	1	4966	-3.98161	4794	-4.31714	5413	N/A	N/A	N/A	N/A	N/A	N/A	N/A	N/A	#VALUE!	#VALUE!	#VALUE!	#VALUE!	#VALUE!	#VALUE!	#VALUE!	#VALUE!	#VALUE!	#VALUE!	#VALUE!	#VALUE!	0	1	0	0	0	1	0	1
EML2	N/A	N/A	N/A	N/A	N/A	N/A	N/A	N/A	N/A	N/A	N/A	N/A	N/A	N/A	N/A	N/A	1	0	1	4617	-3.97866	4829	-4.37157	5108	#VALUE!	#VALUE!	#VALUE!	#VALUE!	#VALUE!	#VALUE!	#VALUE!	#VALUE!	#VALUE!	#VALUE!	#VALUE!	#VALUE!	0	0	1	0	0	0	1	1
EML3	N/A	N/A	N/A	N/A	N/A	N/A	N/A	N/A	1	0	1	5274	-3.98202	4793	-4.31714	5649	N/A	N/A	N/A	N/A	N/A	N/A	N/A	N/A	#VALUE!	#VALUE!	#VALUE!	#VALUE!	#VALUE!	#VALUE!	#VALUE!	#VALUE!	#VALUE!	#VALUE!	#VALUE!	#VALUE!	0	1	0	0	0	1	0	1
EMP3	N/A	N/A	N/A	N/A	N/A	N/A	N/A	N/A	N/A	N/A	N/A	N/A	N/A	N/A	N/A	N/A	3	0	3	1815	-3.94274	4828	-4.37157	2440	#VALUE!	#VALUE!	#VALUE!	#VALUE!	#VALUE!	#VALUE!	#VALUE!	#VALUE!	#VALUE!	#VALUE!	#VALUE!	#VALUE!	0	0	1	0	0	0	1	1
ENC1	N/A	N/A	N/A	N/A	N/A	N/A	N/A	N/A	1	0	1	3961	-3.98095	4792	-4.31714	4476	N/A	N/A	N/A	N/A	N/A	N/A	N/A	N/A	#VALUE!	#VALUE!	#VALUE!	#VALUE!	#VALUE!	#VALUE!	#VALUE!	#VALUE!	#VALUE!	#VALUE!	#VALUE!	#VALUE!	0	1	0	0	0	1	0	1
ENOPH1	N/A	N/A	N/A	N/A	N/A	N/A	N/A	N/A	N/A	N/A	N/A	N/A	N/A	N/A	N/A	N/A	4	0	4	2695	-3.96757	4826	-4.37157	3280	#VALUE!	#VALUE!	#VALUE!	#VALUE!	#VALUE!	#VALUE!	#VALUE!	#VALUE!	#VALUE!	#VALUE!	#VALUE!	#VALUE!	0	0	1	0	0	0	1	1
ENTPD1	N/A	N/A	N/A	N/A	N/A	N/A	N/A	N/A	1	0	1	4047	-3.98115	4789	-4.31714	4538	N/A	N/A	N/A	N/A	N/A	N/A	N/A	N/A	#VALUE!	#VALUE!	#VALUE!	#VALUE!	#VALUE!	#VALUE!	#VALUE!	#VALUE!	#VALUE!	#VALUE!	#VALUE!	#VALUE!	0	1	0	0	0	1	0	1
ENTPD6	N/A	N/A	N/A	N/A	N/A	N/A	N/A	N/A	1	0	1	4683	-3.98141	4788	-4.31714	5127	N/A	N/A	N/A	N/A	N/A	N/A	N/A	N/A	#VALUE!	#VALUE!	#VALUE!	#VALUE!	#VALUE!	#VALUE!	#VALUE!	#VALUE!	#VALUE!	#VALUE!	#VALUE!	#VALUE!	0	1	0	0	0	1	0	1
EPB41L5	N/A	N/A	N/A	N/A	N/A	N/A	N/A	N/A	N/A	N/A	N/A	N/A	N/A	N/A	N/A	N/A	1	0	1	4786	-3.97876	4822	-4.37157	5260	#VALUE!	#VALUE!	#VALUE!	#VALUE!	#VALUE!	#VALUE!	#VALUE!	#VALUE!	#VALUE!	#VALUE!	#VALUE!	#VALUE!	0	0	1	0	0	0	1	1
EPB42	N/A	N/A	N/A	N/A	N/A	N/A	N/A	N/A	N/A	N/A	N/A	N/A	N/A	N/A	N/A	N/A	2	0	2	2866	-3.97155	4821	-4.37157	3434	#VALUE!	#VALUE!	#VALUE!	#VALUE!	#VALUE!	#VALUE!	#VALUE!	#VALUE!	#VALUE!	#VALUE!	#VALUE!	#VALUE!	0	0	1	0	0	0	1	1
EPC1	N/A	N/A	N/A	N/A	N/A	N/A	N/A	N/A	1	0	1	4527	-3.9814	4785	-4.31714	4962	N/A	N/A	N/A	N/A	N/A	N/A	N/A	N/A	#VALUE!	#VALUE!	#VALUE!	#VALUE!	#VALUE!	#VALUE!	#VALUE!	#VALUE!	#VALUE!	#VALUE!	#VALUE!	#VALUE!	0	1	0	0	0	1	0	1
EPT1	N/A	N/A	N/A	N/A	N/A	N/A	N/A	N/A	2	0	2	3519	-3.98026	4781	-4.31714	4060	N/A	N/A	N/A	N/A	N/A	N/A	N/A	N/A	#VALUE!	#VALUE!	#VALUE!	#VALUE!	#VALUE!	#VALUE!	#VALUE!	#VALUE!	#VALUE!	#VALUE!	#VALUE!	#VALUE!	0	1	0	0	0	1	0	1
ERAL1	N/A	N/A	N/A	N/A	N/A	N/A	N/A	N/A	N/A	N/A	N/A	N/A	N/A	N/A	N/A	N/A	1	0	1	4930	-3.97899	4817	-4.37157	5392	#VALUE!	#VALUE!	#VALUE!	#VALUE!	#VALUE!	#VALUE!	#VALUE!	#VALUE!	#VALUE!	#VALUE!	#VALUE!	#VALUE!	0	0	1	0	0	0	1	1
ERAP2	N/A	N/A	N/A	N/A	N/A	N/A	N/A	N/A	1	0	1	3960	-3.98095	4779	-4.31714	4477	N/A	N/A	N/A	N/A	N/A	N/A	N/A	N/A	#VALUE!	#VALUE!	#VALUE!	#VALUE!	#VALUE!	#VALUE!	#VALUE!	#VALUE!	#VALUE!	#VALUE!	#VALUE!	#VALUE!	0	1	0	0	0	1	0	1
ERCC4	N/A	N/A	N/A	N/A	N/A	N/A	N/A	N/A	1	0	1	5273	-3.98202	4776	-4.31714	5650	N/A	N/A	N/A	N/A	N/A	N/A	N/A	N/A	#VALUE!	#VALUE!	#VALUE!	#VALUE!	#VALUE!	#VALUE!	#VALUE!	#VALUE!	#VALUE!	#VALUE!	#VALUE!	#VALUE!	0	1	0	0	0	1	0	1
ERCC5	N/A	N/A	N/A	N/A	N/A	N/A	N/A	N/A	1	0	1	4808	-3.98144	4775	-4.31714	5278	N/A	N/A	N/A	N/A	N/A	N/A	N/A	N/A	#VALUE!	#VALUE!	#VALUE!	#VALUE!	#VALUE!	#VALUE!	#VALUE!	#VALUE!	#VALUE!	#VALUE!	#VALUE!	#VALUE!	0	1	0	0	0	1	0	1
ERH	N/A	N/A	N/A	N/A	N/A	N/A	N/A	N/A	2	0	2	3399	-3.97996	4772	-4.31714	3948	N/A	N/A	N/A	N/A	N/A	N/A	N/A	N/A	#VALUE!	#VALUE!	#VALUE!	#VALUE!	#VALUE!	#VALUE!	#VALUE!	#VALUE!	#VALUE!	#VALUE!	#VALUE!	#VALUE!	0	1	0	0	0	1	0	1
ERI1	N/A	N/A	N/A	N/A	N/A	N/A	N/A	N/A	N/A	N/A	N/A	N/A	N/A	N/A	N/A	N/A	1	0	1	2517	-3.96512	4810	-4.37157	3094	#VALUE!	#VALUE!	#VALUE!	#VALUE!	#VALUE!	#VALUE!	#VALUE!	#VALUE!	#VALUE!	#VALUE!	#VALUE!	#VALUE!	0	0	1	0	0	0	1	1
ERMAP	N/A	N/A	N/A	N/A	N/A	N/A	N/A	N/A	N/A	N/A	N/A	N/A	N/A	N/A	N/A	N/A	2	0	2	2865	-3.97155	4807	-4.37157	3435	#VALUE!	#VALUE!	#VALUE!	#VALUE!	#VALUE!	#VALUE!	#VALUE!	#VALUE!	#VALUE!	#VALUE!	#VALUE!	#VALUE!	0	0	1	0	0	0	1	1
ERV3	N/A	N/A	N/A	N/A	N/A	N/A	N/A	N/A	N/A	N/A	N/A	N/A	N/A	N/A	N/A	N/A	5	0	5	2711	-3.9683	4803	-4.37157	3295	#VALUE!	#VALUE!	#VALUE!	#VALUE!	#VALUE!	#VALUE!	#VALUE!	#VALUE!	#VALUE!	#VALUE!	#VALUE!	#VALUE!	0	0	1	0	0	0	1	1
ESCO2	N/A	N/A	N/A	N/A	N/A	N/A	N/A	N/A	1	0	1	5072	-3.98169	4766	-4.31714	5522	N/A	N/A	N/A	N/A	N/A	N/A	N/A	N/A	#VALUE!	#VALUE!	#VALUE!	#VALUE!	#VALUE!	#VALUE!	#VALUE!	#VALUE!	#VALUE!	#VALUE!	#VALUE!	#VALUE!	0	1	0	0	0	1	0	1
ESF1	N/A	N/A	N/A	N/A	N/A	N/A	N/A	N/A	1	0	1	3722	-3.98037	4765	-4.31714	4247	N/A	N/A	N/A	N/A	N/A	N/A	N/A	N/A	#VALUE!	#VALUE!	#VALUE!	#VALUE!	#VALUE!	#VALUE!	#VALUE!	#VALUE!	#VALUE!	#VALUE!	#VALUE!	#VALUE!	0	1	0	0	0	1	0	1
ESYT2	N/A	N/A	N/A	N/A	N/A	N/A	N/A	N/A	N/A	N/A	N/A	N/A	N/A	N/A	N/A	N/A	4	0	4	1774	-3.93841	4801	-4.37157	2408	#VALUE!	#VALUE!	#VALUE!	#VALUE!	#VALUE!	#VALUE!	#VALUE!	#VALUE!	#VALUE!	#VALUE!	#VALUE!	#VALUE!	0	0	1	0	0	0	1	1
ETV7	N/A	N/A	N/A	N/A	N/A	N/A	N/A	N/A	1	0	1	2631	-3.97332	4760	-4.31714	3173	N/A	N/A	N/A	N/A	N/A	N/A	N/A	N/A	#VALUE!	#VALUE!	#VALUE!	#VALUE!	#VALUE!	#VALUE!	#VALUE!	#VALUE!	#VALUE!	#VALUE!	#VALUE!	#VALUE!	0	1	0	0	0	1	0	1
EVI2B	N/A	N/A	N/A	N/A	N/A	N/A	N/A	N/A	1	0	1	2073	-3.96345	4759	-4.31714	2665	N/A	N/A	N/A	N/A	N/A	N/A	N/A	N/A	#VALUE!	#VALUE!	#VALUE!	#VALUE!	#VALUE!	#VALUE!	#VALUE!	#VALUE!	#VALUE!	#VALUE!	#VALUE!	#VALUE!	0	1	0	0	0	1	0	1
EVL	N/A	N/A	N/A	N/A	N/A	N/A	N/A	N/A	2	0	2	2851	-3.97676	4757	-4.31714	3421	N/A	N/A	N/A	N/A	N/A	N/A	N/A	N/A	#VALUE!	#VALUE!	#VALUE!	#VALUE!	#VALUE!	#VALUE!	#VALUE!	#VALUE!	#VALUE!	#VALUE!	#VALUE!	#VALUE!	0	1	0	0	0	1	0	1
EXD1	N/A	N/A	N/A	N/A	N/A	N/A	N/A	N/A	N/A	N/A	N/A	N/A	N/A	N/A	N/A	N/A	2	0	2	3691	-3.977	4795	-4.37157	4220	#VALUE!	#VALUE!	#VALUE!	#VALUE!	#VALUE!	#VALUE!	#VALUE!	#VALUE!	#VALUE!	#VALUE!	#VALUE!	#VALUE!	0	0	1	0	0	0	1	1
EXD3	N/A	N/A	N/A	N/A	N/A	N/A	N/A	N/A	1	0	1	2630	-3.97332	4756	-4.31714	3174	N/A	N/A	N/A	N/A	N/A	N/A	N/A	N/A	#VALUE!	#VALUE!	#VALUE!	#VALUE!	#VALUE!	#VALUE!	#VALUE!	#VALUE!	#VALUE!	#VALUE!	#VALUE!	#VALUE!	0	1	0	0	0	1	0	1
EXOC1	N/A	N/A	N/A	N/A	N/A	N/A	N/A	N/A	N/A	N/A	N/A	N/A	N/A	N/A	N/A	N/A	1	0	1	4368	-3.97855	4794	-4.37157	4848	#VALUE!	#VALUE!	#VALUE!	#VALUE!	#VALUE!	#VALUE!	#VALUE!	#VALUE!	#VALUE!	#VALUE!	#VALUE!	#VALUE!	0	0	1	0	0	0	1	1
EXOC3	N/A	N/A	N/A	N/A	N/A	N/A	N/A	N/A	N/A	N/A	N/A	N/A	N/A	N/A	N/A	N/A	1	0	1	5229	-3.97926	4792	-4.37157	5649	#VALUE!	#VALUE!	#VALUE!	#VALUE!	#VALUE!	#VALUE!	#VALUE!	#VALUE!	#VALUE!	#VALUE!	#VALUE!	#VALUE!	0	0	1	0	0	0	1	1
EXOC3L	N/A	N/A	N/A	N/A	N/A	N/A	N/A	N/A	1	0	1	3656	-3.98037	4754	-4.31714	4138	N/A	N/A	N/A	N/A	N/A	N/A	N/A	N/A	#VALUE!	#VALUE!	#VALUE!	#VALUE!	#VALUE!	#VALUE!	#VALUE!	#VALUE!	#VALUE!	#VALUE!	#VALUE!	#VALUE!	0	1	0	0	0	1	0	1
EXOC4	N/A	N/A	N/A	N/A	N/A	N/A	N/A	N/A	N/A	N/A	N/A	N/A	N/A	N/A	N/A	N/A	3	0	3	3377	-3.97545	4791	-4.37157	3902	#VALUE!	#VALUE!	#VALUE!	#VALUE!	#VALUE!	#VALUE!	#VALUE!	#VALUE!	#VALUE!	#VALUE!	#VALUE!	#VALUE!	0	0	1	0	0	0	1	1
EXOC6	N/A	N/A	N/A	N/A	N/A	N/A	N/A	N/A	1	0	1	3013	-3.97791	4753	-4.31714	3545	N/A	N/A	N/A	N/A	N/A	N/A	N/A	N/A	#VALUE!	#VALUE!	#VALUE!	#VALUE!	#VALUE!	#VALUE!	#VALUE!	#VALUE!	#VALUE!	#VALUE!	#VALUE!	#VALUE!	0	1	0	0	0	1	0	1
EXOG	N/A	N/A	N/A	N/A	N/A	N/A	N/A	N/A	1	0	1	5272	-3.98202	4751	-4.31714	5651	N/A	N/A	N/A	N/A	N/A	N/A	N/A	N/A	#VALUE!	#VALUE!	#VALUE!	#VALUE!	#VALUE!	#VALUE!	#VALUE!	#VALUE!	#VALUE!	#VALUE!	#VALUE!	#VALUE!	0	1	0	0	0	1	0	1
EXOSC3	N/A	N/A	N/A	N/A	N/A	N/A	N/A	N/A	N/A	N/A	N/A	N/A	N/A	N/A	N/A	N/A	1	0	1	5228	-3.97926	4788	-4.37157	5650	#VALUE!	#VALUE!	#VALUE!	#VALUE!	#VALUE!	#VALUE!	#VALUE!	#VALUE!	#VALUE!	#VALUE!	#VALUE!	#VALUE!	0	0	1	0	0	0	1	1
EXT2	N/A	N/A	N/A	N/A	N/A	N/A	N/A	N/A	1	0	1	5270	-3.98202	4746	-4.31714	5653	N/A	N/A	N/A	N/A	N/A	N/A	N/A	N/A	#VALUE!	#VALUE!	#VALUE!	#VALUE!	#VALUE!	#VALUE!	#VALUE!	#VALUE!	#VALUE!	#VALUE!	#VALUE!	#VALUE!	0	1	0	0	0	1	0	1
EZH1	N/A	N/A	N/A	N/A	N/A	N/A	N/A	N/A	N/A	N/A	N/A	N/A	N/A	N/A	N/A	N/A	1	0	1	4784	-3.97876	4784	-4.37157	5261	#VALUE!	#VALUE!	#VALUE!	#VALUE!	#VALUE!	#VALUE!	#VALUE!	#VALUE!	#VALUE!	#VALUE!	#VALUE!	#VALUE!	0	0	1	0	0	0	1	1
FABP5L3	N/A	N/A	N/A	N/A	N/A	N/A	N/A	N/A	N/A	N/A	N/A	N/A	N/A	N/A	N/A	N/A	1	0	1	3022	-3.97347	4782	-4.37157	3583	#VALUE!	#VALUE!	#VALUE!	#VALUE!	#VALUE!	#VALUE!	#VALUE!	#VALUE!	#VALUE!	#VALUE!	#VALUE!	#VALUE!	0	0	1	0	0	0	1	1
FAIM	N/A	N/A	N/A	N/A	N/A	N/A	N/A	N/A	1	0	1	2091	-3.9643	4742	-4.31714	2677	N/A	N/A	N/A	N/A	N/A	N/A	N/A	N/A	#VALUE!	#VALUE!	#VALUE!	#VALUE!	#VALUE!	#VALUE!	#VALUE!	#VALUE!	#VALUE!	#VALUE!	#VALUE!	#VALUE!	0	1	0	0	0	1	0	1
FAIM3	N/A	N/A	N/A	N/A	N/A	N/A	N/A	N/A	3	0	3	1824	-3.9498	4741	-4.31714	2434	N/A	N/A	N/A	N/A	N/A	N/A	N/A	N/A	#VALUE!	#VALUE!	#VALUE!	#VALUE!	#VALUE!	#VALUE!	#VALUE!	#VALUE!	#VALUE!	#VALUE!	#VALUE!	#VALUE!	0	1	0	0	0	1	0	1
FAM100A	N/A	N/A	N/A	N/A	N/A	N/A	N/A	N/A	N/A	N/A	N/A	N/A	N/A	N/A	N/A	N/A	1	0	1	2667	-3.96694	4779	-4.37157	3222	#VALUE!	#VALUE!	#VALUE!	#VALUE!	#VALUE!	#VALUE!	#VALUE!	#VALUE!	#VALUE!	#VALUE!	#VALUE!	#VALUE!	0	0	1	0	0	0	1	1
FAM111A	N/A	N/A	N/A	N/A	N/A	N/A	N/A	N/A	N/A	N/A	N/A	N/A	N/A	N/A	N/A	N/A	1	0	1	4783	-3.97876	4777	-4.37157	5262	#VALUE!	#VALUE!	#VALUE!	#VALUE!	#VALUE!	#VALUE!	#VALUE!	#VALUE!	#VALUE!	#VALUE!	#VALUE!	#VALUE!	0	0	1	0	0	0	1	1
FAM115A	N/A	N/A	N/A	N/A	N/A	N/A	N/A	N/A	N/A	N/A	N/A	N/A	N/A	N/A	N/A	N/A	1	0	1	3558	-3.97665	4774	-4.37157	4071	#VALUE!	#VALUE!	#VALUE!	#VALUE!	#VALUE!	#VALUE!	#VALUE!	#VALUE!	#VALUE!	#VALUE!	#VALUE!	#VALUE!	0	0	1	0	0	0	1	1
FAM119A	N/A	N/A	N/A	N/A	N/A	N/A	N/A	N/A	1	0	1	3012	-3.97791	4735	-4.31714	3546	N/A	N/A	N/A	N/A	N/A	N/A	N/A	N/A	#VALUE!	#VALUE!	#VALUE!	#VALUE!	#VALUE!	#VALUE!	#VALUE!	#VALUE!	#VALUE!	#VALUE!	#VALUE!	#VALUE!	0	1	0	0	0	1	0	1
FAM119B	N/A	N/A	N/A	N/A	N/A	N/A	N/A	N/A	N/A	N/A	N/A	N/A	N/A	N/A	N/A	N/A	1	0	1	2424	-3.96441	4771	-4.37157	2990	#VALUE!	#VALUE!	#VALUE!	#VALUE!	#VALUE!	#VALUE!	#VALUE!	#VALUE!	#VALUE!	#VALUE!	#VALUE!	#VALUE!	0	0	1	0	0	0	1	1
FAM120B	N/A	N/A	N/A	N/A	N/A	N/A	N/A	N/A	1	0	1	4679	-3.98141	4734	-4.31714	5131	N/A	N/A	N/A	N/A	N/A	N/A	N/A	N/A	#VALUE!	#VALUE!	#VALUE!	#VALUE!	#VALUE!	#VALUE!	#VALUE!	#VALUE!	#VALUE!	#VALUE!	#VALUE!	#VALUE!	0	1	0	0	0	1	0	1
FAM122A	N/A	N/A	N/A	N/A	N/A	N/A	N/A	N/A	1	0	1	4678	-3.98141	4733	-4.31714	5132	N/A	N/A	N/A	N/A	N/A	N/A	N/A	N/A	#VALUE!	#VALUE!	#VALUE!	#VALUE!	#VALUE!	#VALUE!	#VALUE!	#VALUE!	#VALUE!	#VALUE!	#VALUE!	#VALUE!	0	1	0	0	0	1	0	1
FAM123C	N/A	N/A	N/A	N/A	N/A	N/A	N/A	N/A	N/A	N/A	N/A	N/A	N/A	N/A	N/A	N/A	1	0	1	3984	-3.97796	4770	-4.37157	4476	#VALUE!	#VALUE!	#VALUE!	#VALUE!	#VALUE!	#VALUE!	#VALUE!	#VALUE!	#VALUE!	#VALUE!	#VALUE!	#VALUE!	0	0	1	0	0	0	1	1
FAM129C	N/A	N/A	N/A	N/A	N/A	N/A	N/A	N/A	2	0	2	3414	-3.98	4730	-4.31714	3960	N/A	N/A	N/A	N/A	N/A	N/A	N/A	N/A	#VALUE!	#VALUE!	#VALUE!	#VALUE!	#VALUE!	#VALUE!	#VALUE!	#VALUE!	#VALUE!	#VALUE!	#VALUE!	#VALUE!	0	1	0	0	0	1	0	1
FAM131C	N/A	N/A	N/A	N/A	N/A	N/A	N/A	N/A	N/A	N/A	N/A	N/A	N/A	N/A	N/A	N/A	1	0	1	4708	-3.97872	4767	-4.37157	5205	#VALUE!	#VALUE!	#VALUE!	#VALUE!	#VALUE!	#VALUE!	#VALUE!	#VALUE!	#VALUE!	#VALUE!	#VALUE!	#VALUE!	0	0	1	0	0	0	1	1
FAM136A	N/A	N/A	N/A	N/A	N/A	N/A	N/A	N/A	1	0	1	5267	-3.98202	4726	-4.31714	5656	N/A	N/A	N/A	N/A	N/A	N/A	N/A	N/A	#VALUE!	#VALUE!	#VALUE!	#VALUE!	#VALUE!	#VALUE!	#VALUE!	#VALUE!	#VALUE!	#VALUE!	#VALUE!	#VALUE!	0	1	0	0	0	1	0	1
FAM138B	N/A	N/A	N/A	N/A	N/A	N/A	N/A	N/A	N/A	N/A	N/A	N/A	N/A	N/A	N/A	N/A	1	0	1	3606	-3.97674	4763	-4.37157	4151	#VALUE!	#VALUE!	#VALUE!	#VALUE!	#VALUE!	#VALUE!	#VALUE!	#VALUE!	#VALUE!	#VALUE!	#VALUE!	#VALUE!	0	0	1	0	0	0	1	1
FAM155A	N/A	N/A	N/A	N/A	N/A	N/A	N/A	N/A	N/A	N/A	N/A	N/A	N/A	N/A	N/A	N/A	3	0	3	1793	-3.94042	4762	-4.37157	2424	#VALUE!	#VALUE!	#VALUE!	#VALUE!	#VALUE!	#VALUE!	#VALUE!	#VALUE!	#VALUE!	#VALUE!	#VALUE!	#VALUE!	0	0	1	0	0	0	1	1
FAM159A	N/A	N/A	N/A	N/A	N/A	N/A	N/A	N/A	1	0	1	4045	-3.98115	4725	-4.31714	4540	N/A	N/A	N/A	N/A	N/A	N/A	N/A	N/A	#VALUE!	#VALUE!	#VALUE!	#VALUE!	#VALUE!	#VALUE!	#VALUE!	#VALUE!	#VALUE!	#VALUE!	#VALUE!	#VALUE!	0	1	0	0	0	1	0	1
FAM164A	N/A	N/A	N/A	N/A	N/A	N/A	N/A	N/A	1	0	1	4044	-3.98115	4724	-4.31714	4541	N/A	N/A	N/A	N/A	N/A	N/A	N/A	N/A	#VALUE!	#VALUE!	#VALUE!	#VALUE!	#VALUE!	#VALUE!	#VALUE!	#VALUE!	#VALUE!	#VALUE!	#VALUE!	#VALUE!	0	1	0	0	0	1	0	1
FAM167B	N/A	N/A	N/A	N/A	N/A	N/A	N/A	N/A	1	0	1	2686	-3.97409	4722	-4.31714	3257	N/A	N/A	N/A	N/A	N/A	N/A	N/A	N/A	#VALUE!	#VALUE!	#VALUE!	#VALUE!	#VALUE!	#VALUE!	#VALUE!	#VALUE!	#VALUE!	#VALUE!	#VALUE!	#VALUE!	0	1	0	0	0	1	0	1
FAM168B	N/A	N/A	N/A	N/A	N/A	N/A	N/A	N/A	N/A	N/A	N/A	N/A	N/A	N/A	N/A	N/A	2	0	2	3785	-3.97731	4760	-4.37157	4326	#VALUE!	#VALUE!	#VALUE!	#VALUE!	#VALUE!	#VALUE!	#VALUE!	#VALUE!	#VALUE!	#VALUE!	#VALUE!	#VALUE!	0	0	1	0	0	0	1	1
FAM171A1	N/A	N/A	N/A	N/A	N/A	N/A	N/A	N/A	N/A	N/A	N/A	N/A	N/A	N/A	N/A	N/A	1	0	1	2617	-3.96669	4759	-4.37157	3194	#VALUE!	#VALUE!	#VALUE!	#VALUE!	#VALUE!	#VALUE!	#VALUE!	#VALUE!	#VALUE!	#VALUE!	#VALUE!	#VALUE!	0	0	1	0	0	0	1	1
FAM173B	N/A	N/A	N/A	N/A	N/A	N/A	N/A	N/A	N/A	N/A	N/A	N/A	N/A	N/A	N/A	N/A	3	0	3	2825	-3.97105	4757	-4.37157	3407	#VALUE!	#VALUE!	#VALUE!	#VALUE!	#VALUE!	#VALUE!	#VALUE!	#VALUE!	#VALUE!	#VALUE!	#VALUE!	#VALUE!	0	0	1	0	0	0	1	1
FAM178B	N/A	N/A	N/A	N/A	N/A	N/A	N/A	N/A	N/A	N/A	N/A	N/A	N/A	N/A	N/A	N/A	1	0	1	3181	-3.97482	4756	-4.37157	3716	#VALUE!	#VALUE!	#VALUE!	#VALUE!	#VALUE!	#VALUE!	#VALUE!	#VALUE!	#VALUE!	#VALUE!	#VALUE!	#VALUE!	0	0	1	0	0	0	1	1
FAM179B	N/A	N/A	N/A	N/A	N/A	N/A	N/A	N/A	1	0	1	4866	-3.98149	4720	-4.31714	5350	N/A	N/A	N/A	N/A	N/A	N/A	N/A	N/A	#VALUE!	#VALUE!	#VALUE!	#VALUE!	#VALUE!	#VALUE!	#VALUE!	#VALUE!	#VALUE!	#VALUE!	#VALUE!	#VALUE!	0	1	0	0	0	1	0	1
FAM185A	N/A	N/A	N/A	N/A	N/A	N/A	N/A	N/A	2	0	2	3842	-3.98041	4719	-4.31714	4308	N/A	N/A	N/A	N/A	N/A	N/A	N/A	N/A	#VALUE!	#VALUE!	#VALUE!	#VALUE!	#VALUE!	#VALUE!	#VALUE!	#VALUE!	#VALUE!	#VALUE!	#VALUE!	#VALUE!	0	1	0	0	0	1	0	1
FAM195A	N/A	N/A	N/A	N/A	N/A	N/A	N/A	N/A	N/A	N/A	N/A	N/A	N/A	N/A	N/A	N/A	1	0	1	3230	-3.97502	4753	-4.37157	3783	#VALUE!	#VALUE!	#VALUE!	#VALUE!	#VALUE!	#VALUE!	#VALUE!	#VALUE!	#VALUE!	#VALUE!	#VALUE!	#VALUE!	0	0	1	0	0	0	1	1
FAM200A	N/A	N/A	N/A	N/A	N/A	N/A	N/A	N/A	N/A	N/A	N/A	N/A	N/A	N/A	N/A	N/A	1	0	1	4856	-3.97883	4752	-4.37157	5331	#VALUE!	#VALUE!	#VALUE!	#VALUE!	#VALUE!	#VALUE!	#VALUE!	#VALUE!	#VALUE!	#VALUE!	#VALUE!	#VALUE!	0	0	1	0	0	0	1	1
FAM20B	N/A	N/A	N/A	N/A	N/A	N/A	N/A	N/A	N/A	N/A	N/A	N/A	N/A	N/A	N/A	N/A	2	0	2	3216	-3.97492	4750	-4.37157	3773	#VALUE!	#VALUE!	#VALUE!	#VALUE!	#VALUE!	#VALUE!	#VALUE!	#VALUE!	#VALUE!	#VALUE!	#VALUE!	#VALUE!	0	0	1	0	0	0	1	1
FAM36A	N/A	N/A	N/A	N/A	N/A	N/A	N/A	N/A	N/A	N/A	N/A	N/A	N/A	N/A	N/A	N/A	3	0	3	2240	-3.96137	4744	-4.37157	2841	#VALUE!	#VALUE!	#VALUE!	#VALUE!	#VALUE!	#VALUE!	#VALUE!	#VALUE!	#VALUE!	#VALUE!	#VALUE!	#VALUE!	0	0	1	0	0	0	1	1
FAM40B	N/A	N/A	N/A	N/A	N/A	N/A	N/A	N/A	N/A	N/A	N/A	N/A	N/A	N/A	N/A	N/A	2	0	2	3059	-3.97385	4741	-4.37157	3626	#VALUE!	#VALUE!	#VALUE!	#VALUE!	#VALUE!	#VALUE!	#VALUE!	#VALUE!	#VALUE!	#VALUE!	#VALUE!	#VALUE!	0	0	1	0	0	0	1	1
FAM46B	N/A	N/A	N/A	N/A	N/A	N/A	N/A	N/A	N/A	N/A	N/A	N/A	N/A	N/A	N/A	N/A	1	0	1	4062	-3.97801	4740	-4.37157	4574	#VALUE!	#VALUE!	#VALUE!	#VALUE!	#VALUE!	#VALUE!	#VALUE!	#VALUE!	#VALUE!	#VALUE!	#VALUE!	#VALUE!	0	0	1	0	0	0	1	1
FAM46C	N/A	N/A	N/A	N/A	N/A	N/A	N/A	N/A	N/A	N/A	N/A	N/A	N/A	N/A	N/A	N/A	3	0	3	2759	-3.96977	4739	-4.37157	3343	#VALUE!	#VALUE!	#VALUE!	#VALUE!	#VALUE!	#VALUE!	#VALUE!	#VALUE!	#VALUE!	#VALUE!	#VALUE!	#VALUE!	0	0	1	0	0	0	1	1
FAM48A	N/A	N/A	N/A	N/A	N/A	N/A	N/A	N/A	0	9	9	5813	-3.98277	627	-3.84782	1145	N/A	N/A	N/A	N/A	N/A	N/A	N/A	N/A	#VALUE!	#VALUE!	#VALUE!	#VALUE!	#VALUE!	#VALUE!	#VALUE!	#VALUE!	#VALUE!	#VALUE!	#VALUE!	#VALUE!	0	1	0	0	0	1	0	1
FAM63A	N/A	N/A	N/A	N/A	N/A	N/A	N/A	N/A	N/A	N/A	N/A	N/A	N/A	N/A	N/A	N/A	1	0	1	4984	-3.97916	4736	-4.37157	5463	#VALUE!	#VALUE!	#VALUE!	#VALUE!	#VALUE!	#VALUE!	#VALUE!	#VALUE!	#VALUE!	#VALUE!	#VALUE!	#VALUE!	0	0	1	0	0	0	1	1
FAM66B	N/A	N/A	N/A	N/A	N/A	N/A	N/A	N/A	1	0	1	5266	-3.98202	4706	-4.31714	5657	N/A	N/A	N/A	N/A	N/A	N/A	N/A	N/A	#VALUE!	#VALUE!	#VALUE!	#VALUE!	#VALUE!	#VALUE!	#VALUE!	#VALUE!	#VALUE!	#VALUE!	#VALUE!	#VALUE!	0	1	0	0	0	1	0	1
FAM69A	N/A	N/A	N/A	N/A	N/A	N/A	N/A	N/A	1	0	1	3959	-3.98095	4705	-4.31714	4478	N/A	N/A	N/A	N/A	N/A	N/A	N/A	N/A	#VALUE!	#VALUE!	#VALUE!	#VALUE!	#VALUE!	#VALUE!	#VALUE!	#VALUE!	#VALUE!	#VALUE!	#VALUE!	#VALUE!	0	1	0	0	0	1	0	1
FAM72B	N/A	N/A	N/A	N/A	N/A	N/A	N/A	N/A	1	0	1	2905	-3.97729	4704	-4.31714	3458	N/A	N/A	N/A	N/A	N/A	N/A	N/A	N/A	#VALUE!	#VALUE!	#VALUE!	#VALUE!	#VALUE!	#VALUE!	#VALUE!	#VALUE!	#VALUE!	#VALUE!	#VALUE!	#VALUE!	0	1	0	0	0	1	0	1
FAM72D	N/A	N/A	N/A	N/A	N/A	N/A	N/A	N/A	1	0	1	2904	-3.97729	4703	-4.31714	3459	N/A	N/A	N/A	N/A	N/A	N/A	N/A	N/A	#VALUE!	#VALUE!	#VALUE!	#VALUE!	#VALUE!	#VALUE!	#VALUE!	#VALUE!	#VALUE!	#VALUE!	#VALUE!	#VALUE!	0	1	0	0	0	1	0	1
FAM78A	N/A	N/A	N/A	N/A	N/A	N/A	N/A	N/A	N/A	N/A	N/A	N/A	N/A	N/A	N/A	N/A	19	0	19	1258	-3.86796	4733	-4.37157	1998	#VALUE!	#VALUE!	#VALUE!	#VALUE!	#VALUE!	#VALUE!	#VALUE!	#VALUE!	#VALUE!	#VALUE!	#VALUE!	#VALUE!	0	0	1	0	0	0	1	1
FAM82A1	N/A	N/A	N/A	N/A	N/A	N/A	N/A	N/A	1	0	1	1789	-3.94796	4700	-4.31714	2403	N/A	N/A	N/A	N/A	N/A	N/A	N/A	N/A	#VALUE!	#VALUE!	#VALUE!	#VALUE!	#VALUE!	#VALUE!	#VALUE!	#VALUE!	#VALUE!	#VALUE!	#VALUE!	#VALUE!	0	1	0	0	0	1	0	1
FAM83A	N/A	N/A	N/A	N/A	N/A	N/A	N/A	N/A	N/A	N/A	N/A	N/A	N/A	N/A	N/A	N/A	3	0	3	2749	-3.96921	4732	-4.37157	3332	#VALUE!	#VALUE!	#VALUE!	#VALUE!	#VALUE!	#VALUE!	#VALUE!	#VALUE!	#VALUE!	#VALUE!	#VALUE!	#VALUE!	0	0	1	0	0	0	1	1
FAM83D	N/A	N/A	N/A	N/A	N/A	N/A	N/A	N/A	N/A	N/A	N/A	N/A	N/A	N/A	N/A	N/A	3	0	3	3375	-3.97545	4731	-4.37157	3904	#VALUE!	#VALUE!	#VALUE!	#VALUE!	#VALUE!	#VALUE!	#VALUE!	#VALUE!	#VALUE!	#VALUE!	#VALUE!	#VALUE!	0	0	1	0	0	0	1	1
FAM83H	N/A	N/A	N/A	N/A	N/A	N/A	N/A	N/A	1	0	1	2629	-3.97332	4699	-4.31714	3175	N/A	N/A	N/A	N/A	N/A	N/A	N/A	N/A	#VALUE!	#VALUE!	#VALUE!	#VALUE!	#VALUE!	#VALUE!	#VALUE!	#VALUE!	#VALUE!	#VALUE!	#VALUE!	#VALUE!	0	1	0	0	0	1	0	1
FASTK	N/A	N/A	N/A	N/A	N/A	N/A	N/A	N/A	N/A	N/A	N/A	N/A	N/A	N/A	N/A	N/A	3	0	3	2758	-3.96972	4722	-4.37157	3341	#VALUE!	#VALUE!	#VALUE!	#VALUE!	#VALUE!	#VALUE!	#VALUE!	#VALUE!	#VALUE!	#VALUE!	#VALUE!	#VALUE!	0	0	1	0	0	0	1	1
FASTKD2	N/A	N/A	N/A	N/A	N/A	N/A	N/A	N/A	2	0	2	2951	-3.97782	4689	-4.31714	3500	N/A	N/A	N/A	N/A	N/A	N/A	N/A	N/A	#VALUE!	#VALUE!	#VALUE!	#VALUE!	#VALUE!	#VALUE!	#VALUE!	#VALUE!	#VALUE!	#VALUE!	#VALUE!	#VALUE!	0	1	0	0	0	1	0	1
FBF1	N/A	N/A	N/A	N/A	N/A	N/A	N/A	N/A	1	0	1	5071	-3.98169	4688	-4.31714	5523	N/A	N/A	N/A	N/A	N/A	N/A	N/A	N/A	#VALUE!	#VALUE!	#VALUE!	#VALUE!	#VALUE!	#VALUE!	#VALUE!	#VALUE!	#VALUE!	#VALUE!	#VALUE!	#VALUE!	0	1	0	0	0	1	0	1
FBXL6	N/A	N/A	N/A	N/A	N/A	N/A	N/A	N/A	N/A	N/A	N/A	N/A	N/A	N/A	N/A	N/A	1	0	1	5224	-3.97926	4717	-4.37157	5654	#VALUE!	#VALUE!	#VALUE!	#VALUE!	#VALUE!	#VALUE!	#VALUE!	#VALUE!	#VALUE!	#VALUE!	#VALUE!	#VALUE!	0	0	1	0	0	0	1	1
FBXO28	N/A	N/A	N/A	N/A	N/A	N/A	N/A	N/A	N/A	N/A	N/A	N/A	N/A	N/A	N/A	N/A	2	0	2	3902	-3.97785	4712	-4.37157	4440	#VALUE!	#VALUE!	#VALUE!	#VALUE!	#VALUE!	#VALUE!	#VALUE!	#VALUE!	#VALUE!	#VALUE!	#VALUE!	#VALUE!	0	0	1	0	0	0	1	1
FBXO34	N/A	N/A	N/A	N/A	N/A	N/A	N/A	N/A	2	0	2	3743	-3.98041	4679	-4.31714	4280	N/A	N/A	N/A	N/A	N/A	N/A	N/A	N/A	#VALUE!	#VALUE!	#VALUE!	#VALUE!	#VALUE!	#VALUE!	#VALUE!	#VALUE!	#VALUE!	#VALUE!	#VALUE!	#VALUE!	0	1	0	0	0	1	0	1
FBXO45	N/A	N/A	N/A	N/A	N/A	N/A	N/A	N/A	N/A	N/A	N/A	N/A	N/A	N/A	N/A	N/A	1	0	1	4659	-3.97867	4709	-4.37157	5162	#VALUE!	#VALUE!	#VALUE!	#VALUE!	#VALUE!	#VALUE!	#VALUE!	#VALUE!	#VALUE!	#VALUE!	#VALUE!	#VALUE!	0	0	1	0	0	0	1	1
FBXO48	N/A	N/A	N/A	N/A	N/A	N/A	N/A	N/A	2	0	2	3839	-3.98041	4677	-4.31714	4311	N/A	N/A	N/A	N/A	N/A	N/A	N/A	N/A	#VALUE!	#VALUE!	#VALUE!	#VALUE!	#VALUE!	#VALUE!	#VALUE!	#VALUE!	#VALUE!	#VALUE!	#VALUE!	#VALUE!	0	1	0	0	0	1	0	1
FBXO9	N/A	N/A	N/A	N/A	N/A	N/A	N/A	N/A	1	0	1	5070	-3.98169	4676	-4.31714	5524	N/A	N/A	N/A	N/A	N/A	N/A	N/A	N/A	#VALUE!	#VALUE!	#VALUE!	#VALUE!	#VALUE!	#VALUE!	#VALUE!	#VALUE!	#VALUE!	#VALUE!	#VALUE!	#VALUE!	0	1	0	0	0	1	0	1
FBXW2	N/A	N/A	N/A	N/A	N/A	N/A	N/A	N/A	N/A	N/A	N/A	N/A	N/A	N/A	N/A	N/A	2	0	2	4095	-3.97808	4707	-4.37157	4623	#VALUE!	#VALUE!	#VALUE!	#VALUE!	#VALUE!	#VALUE!	#VALUE!	#VALUE!	#VALUE!	#VALUE!	#VALUE!	#VALUE!	0	0	1	0	0	0	1	1
FBXW4P1	N/A	N/A	N/A	N/A	N/A	N/A	N/A	N/A	N/A	N/A	N/A	N/A	N/A	N/A	N/A	N/A	18	0	18	1135	-3.83696	4706	-4.37157	1917	#VALUE!	#VALUE!	#VALUE!	#VALUE!	#VALUE!	#VALUE!	#VALUE!	#VALUE!	#VALUE!	#VALUE!	#VALUE!	#VALUE!	0	0	1	0	0	0	1	1
FBXW8	N/A	N/A	N/A	N/A	N/A	N/A	N/A	N/A	N/A	N/A	N/A	N/A	N/A	N/A	N/A	N/A	1	0	1	5222	-3.97926	4704	-4.37157	5656	#VALUE!	#VALUE!	#VALUE!	#VALUE!	#VALUE!	#VALUE!	#VALUE!	#VALUE!	#VALUE!	#VALUE!	#VALUE!	#VALUE!	0	0	1	0	0	0	1	1
FBXW9	N/A	N/A	N/A	N/A	N/A	N/A	N/A	N/A	1	0	1	4297	-3.98124	4674	-4.31714	4752	N/A	N/A	N/A	N/A	N/A	N/A	N/A	N/A	#VALUE!	#VALUE!	#VALUE!	#VALUE!	#VALUE!	#VALUE!	#VALUE!	#VALUE!	#VALUE!	#VALUE!	#VALUE!	#VALUE!	0	1	0	0	0	1	0	1
FCER2	N/A	N/A	N/A	N/A	N/A	N/A	N/A	N/A	6	0	6	1626	-3.92779	4673	-4.31714	2266	N/A	N/A	N/A	N/A	N/A	N/A	N/A	N/A	#VALUE!	#VALUE!	#VALUE!	#VALUE!	#VALUE!	#VALUE!	#VALUE!	#VALUE!	#VALUE!	#VALUE!	#VALUE!	#VALUE!	0	1	0	0	0	1	0	1
FCHO1	N/A	N/A	N/A	N/A	N/A	N/A	N/A	N/A	1	0	1	4965	-3.98161	4672	-4.31714	5414	N/A	N/A	N/A	N/A	N/A	N/A	N/A	N/A	#VALUE!	#VALUE!	#VALUE!	#VALUE!	#VALUE!	#VALUE!	#VALUE!	#VALUE!	#VALUE!	#VALUE!	#VALUE!	#VALUE!	0	1	0	0	0	1	0	1
FCRLA	N/A	N/A	N/A	N/A	N/A	N/A	N/A	N/A	2	0	2	1264	-3.87272	4670	-4.31714	1996	N/A	N/A	N/A	N/A	N/A	N/A	N/A	N/A	#VALUE!	#VALUE!	#VALUE!	#VALUE!	#VALUE!	#VALUE!	#VALUE!	#VALUE!	#VALUE!	#VALUE!	#VALUE!	#VALUE!	0	1	0	0	0	1	0	1
FFAR1	N/A	N/A	N/A	N/A	N/A	N/A	N/A	N/A	1	0	1	3958	-3.98095	4664	-4.31714	4479	N/A	N/A	N/A	N/A	N/A	N/A	N/A	N/A	#VALUE!	#VALUE!	#VALUE!	#VALUE!	#VALUE!	#VALUE!	#VALUE!	#VALUE!	#VALUE!	#VALUE!	#VALUE!	#VALUE!	0	1	0	0	0	1	0	1
FFAR2	N/A	N/A	N/A	N/A	N/A	N/A	N/A	N/A	1	0	1	4043	-3.98115	4663	-4.31714	4542	N/A	N/A	N/A	N/A	N/A	N/A	N/A	N/A	#VALUE!	#VALUE!	#VALUE!	#VALUE!	#VALUE!	#VALUE!	#VALUE!	#VALUE!	#VALUE!	#VALUE!	#VALUE!	#VALUE!	0	1	0	0	0	1	0	1
FGD6	N/A	N/A	N/A	N/A	N/A	N/A	N/A	N/A	N/A	N/A	N/A	N/A	N/A	N/A	N/A	N/A	1	0	1	4706	-3.97872	4696	-4.37157	5207	#VALUE!	#VALUE!	#VALUE!	#VALUE!	#VALUE!	#VALUE!	#VALUE!	#VALUE!	#VALUE!	#VALUE!	#VALUE!	#VALUE!	0	0	1	0	0	0	1	1
FIBCD1	N/A	N/A	N/A	N/A	N/A	N/A	N/A	N/A	N/A	N/A	N/A	N/A	N/A	N/A	N/A	N/A	25	0	25	975	-3.79608	4694	-4.37157	1819	#VALUE!	#VALUE!	#VALUE!	#VALUE!	#VALUE!	#VALUE!	#VALUE!	#VALUE!	#VALUE!	#VALUE!	#VALUE!	#VALUE!	0	0	1	0	0	0	1	1
FICD	N/A	N/A	N/A	N/A	N/A	N/A	N/A	N/A	N/A	N/A	N/A	N/A	N/A	N/A	N/A	N/A	1	0	1	5066	-3.97922	4692	-4.37157	5530	#VALUE!	#VALUE!	#VALUE!	#VALUE!	#VALUE!	#VALUE!	#VALUE!	#VALUE!	#VALUE!	#VALUE!	#VALUE!	#VALUE!	0	0	1	0	0	0	1	1
FIG4	N/A	N/A	N/A	N/A	N/A	N/A	N/A	N/A	N/A	N/A	N/A	N/A	N/A	N/A	N/A	N/A	1	0	1	4658	-3.97867	4691	-4.37157	5163	#VALUE!	#VALUE!	#VALUE!	#VALUE!	#VALUE!	#VALUE!	#VALUE!	#VALUE!	#VALUE!	#VALUE!	#VALUE!	#VALUE!	0	0	1	0	0	0	1	1
FIGNL1	N/A	N/A	N/A	N/A	N/A	N/A	N/A	N/A	1	0	1	3008	-3.97791	4658	-4.31714	3550	N/A	N/A	N/A	N/A	N/A	N/A	N/A	N/A	#VALUE!	#VALUE!	#VALUE!	#VALUE!	#VALUE!	#VALUE!	#VALUE!	#VALUE!	#VALUE!	#VALUE!	#VALUE!	#VALUE!	0	1	0	0	0	1	0	1
FIP1L1	N/A	N/A	N/A	N/A	N/A	N/A	N/A	N/A	1	0	1	4674	-3.98141	4657	-4.31714	5136	N/A	N/A	N/A	N/A	N/A	N/A	N/A	N/A	#VALUE!	#VALUE!	#VALUE!	#VALUE!	#VALUE!	#VALUE!	#VALUE!	#VALUE!	#VALUE!	#VALUE!	#VALUE!	#VALUE!	0	1	0	0	0	1	0	1
FITM2	N/A	N/A	N/A	N/A	N/A	N/A	N/A	N/A	1	0	1	5263	-3.98202	4656	-4.31714	5660	N/A	N/A	N/A	N/A	N/A	N/A	N/A	N/A	#VALUE!	#VALUE!	#VALUE!	#VALUE!	#VALUE!	#VALUE!	#VALUE!	#VALUE!	#VALUE!	#VALUE!	#VALUE!	#VALUE!	0	1	0	0	0	1	0	1
FKBP14	N/A	N/A	N/A	N/A	N/A	N/A	N/A	N/A	2	0	2	2788	-3.97571	4655	-4.31714	3361	N/A	N/A	N/A	N/A	N/A	N/A	N/A	N/A	#VALUE!	#VALUE!	#VALUE!	#VALUE!	#VALUE!	#VALUE!	#VALUE!	#VALUE!	#VALUE!	#VALUE!	#VALUE!	#VALUE!	0	1	0	0	0	1	0	1
FKBP2	N/A	N/A	N/A	N/A	N/A	N/A	N/A	N/A	N/A	N/A	N/A	N/A	N/A	N/A	N/A	N/A	1	0	1	4616	-3.97866	4690	-4.37157	5109	#VALUE!	#VALUE!	#VALUE!	#VALUE!	#VALUE!	#VALUE!	#VALUE!	#VALUE!	#VALUE!	#VALUE!	#VALUE!	#VALUE!	0	0	1	0	0	0	1	1
FKBP5	N/A	N/A	N/A	N/A	N/A	N/A	N/A	N/A	1	0	1	3957	-3.98095	4654	-4.31714	4480	N/A	N/A	N/A	N/A	N/A	N/A	N/A	N/A	#VALUE!	#VALUE!	#VALUE!	#VALUE!	#VALUE!	#VALUE!	#VALUE!	#VALUE!	#VALUE!	#VALUE!	#VALUE!	#VALUE!	0	1	0	0	0	1	0	1
FKBPL	N/A	N/A	N/A	N/A	N/A	N/A	N/A	N/A	N/A	N/A	N/A	N/A	N/A	N/A	N/A	N/A	4	0	4	2112	-3.95718	4689	-4.37157	2721	#VALUE!	#VALUE!	#VALUE!	#VALUE!	#VALUE!	#VALUE!	#VALUE!	#VALUE!	#VALUE!	#VALUE!	#VALUE!	#VALUE!	0	0	1	0	0	0	1	1
FLJ30679	N/A	N/A	N/A	N/A	N/A	N/A	N/A	N/A	1	0	1	4673	-3.98141	4651	-4.31714	5137	N/A	N/A	N/A	N/A	N/A	N/A	N/A	N/A	#VALUE!	#VALUE!	#VALUE!	#VALUE!	#VALUE!	#VALUE!	#VALUE!	#VALUE!	#VALUE!	#VALUE!	#VALUE!	#VALUE!	0	1	0	0	0	1	0	1
FLJ35776	N/A	N/A	N/A	N/A	N/A	N/A	N/A	N/A	N/A	N/A	N/A	N/A	N/A	N/A	N/A	N/A	6	0	6	1666	-3.93007	4684	-4.37157	2314	#VALUE!	#VALUE!	#VALUE!	#VALUE!	#VALUE!	#VALUE!	#VALUE!	#VALUE!	#VALUE!	#VALUE!	#VALUE!	#VALUE!	0	0	1	0	0	0	1	1
FLJ36031	N/A	N/A	N/A	N/A	N/A	N/A	N/A	N/A	N/A	N/A	N/A	N/A	N/A	N/A	N/A	N/A	1	0	1	4705	-3.97872	4683	-4.37157	5208	#VALUE!	#VALUE!	#VALUE!	#VALUE!	#VALUE!	#VALUE!	#VALUE!	#VALUE!	#VALUE!	#VALUE!	#VALUE!	#VALUE!	0	0	1	0	0	0	1	1
FLJ45983	N/A	N/A	N/A	N/A	N/A	N/A	N/A	N/A	1	0	1	5261	-3.98202	4646	-4.31714	5662	N/A	N/A	N/A	N/A	N/A	N/A	N/A	N/A	#VALUE!	#VALUE!	#VALUE!	#VALUE!	#VALUE!	#VALUE!	#VALUE!	#VALUE!	#VALUE!	#VALUE!	#VALUE!	#VALUE!	0	1	0	0	0	1	0	1
FLNC	N/A	N/A	N/A	N/A	N/A	N/A	N/A	N/A	N/A	N/A	N/A	N/A	N/A	N/A	N/A	N/A	1	0	1	4615	-3.97866	4679	-4.37157	5110	#VALUE!	#VALUE!	#VALUE!	#VALUE!	#VALUE!	#VALUE!	#VALUE!	#VALUE!	#VALUE!	#VALUE!	#VALUE!	#VALUE!	0	0	1	0	0	0	1	1
FLOT1	N/A	N/A	N/A	N/A	N/A	N/A	N/A	N/A	2	0	2	2360	-3.96963	4644	-4.31714	2943	N/A	N/A	N/A	N/A	N/A	N/A	N/A	N/A	#VALUE!	#VALUE!	#VALUE!	#VALUE!	#VALUE!	#VALUE!	#VALUE!	#VALUE!	#VALUE!	#VALUE!	#VALUE!	#VALUE!	0	1	0	0	0	1	0	1
FLVCR1	N/A	N/A	N/A	N/A	N/A	N/A	N/A	N/A	N/A	N/A	N/A	N/A	N/A	N/A	N/A	N/A	2	0	2	3031	-3.9736	4677	-4.37157	3598	#VALUE!	#VALUE!	#VALUE!	#VALUE!	#VALUE!	#VALUE!	#VALUE!	#VALUE!	#VALUE!	#VALUE!	#VALUE!	#VALUE!	0	0	1	0	0	0	1	1
FLYWCH1	N/A	N/A	N/A	N/A	N/A	N/A	N/A	N/A	1	0	1	3115	-3.97822	4642	-4.31714	3655	N/A	N/A	N/A	N/A	N/A	N/A	N/A	N/A	#VALUE!	#VALUE!	#VALUE!	#VALUE!	#VALUE!	#VALUE!	#VALUE!	#VALUE!	#VALUE!	#VALUE!	#VALUE!	#VALUE!	0	1	0	0	0	1	0	1
FNDC3A	N/A	N/A	N/A	N/A	N/A	N/A	N/A	N/A	2	0	2	2881	-3.9772	4639	-4.31714	3444	N/A	N/A	N/A	N/A	N/A	N/A	N/A	N/A	#VALUE!	#VALUE!	#VALUE!	#VALUE!	#VALUE!	#VALUE!	#VALUE!	#VALUE!	#VALUE!	#VALUE!	#VALUE!	#VALUE!	0	1	0	0	0	1	0	1
FNDC5	N/A	N/A	N/A	N/A	N/A	N/A	N/A	N/A	N/A	N/A	N/A	N/A	N/A	N/A	N/A	N/A	1	0	1	4465	-3.97862	4674	-4.37157	4965	#VALUE!	#VALUE!	#VALUE!	#VALUE!	#VALUE!	#VALUE!	#VALUE!	#VALUE!	#VALUE!	#VALUE!	#VALUE!	#VALUE!	0	0	1	0	0	0	1	1
FNTB	N/A	N/A	N/A	N/A	N/A	N/A	N/A	N/A	2	0	2	3493	-3.9802	4636	-4.31714	4023	N/A	N/A	N/A	N/A	N/A	N/A	N/A	N/A	#VALUE!	#VALUE!	#VALUE!	#VALUE!	#VALUE!	#VALUE!	#VALUE!	#VALUE!	#VALUE!	#VALUE!	#VALUE!	#VALUE!	0	1	0	0	0	1	0	1
FOXA3	N/A	N/A	N/A	N/A	N/A	N/A	N/A	N/A	N/A	N/A	N/A	N/A	N/A	N/A	N/A	N/A	1	0	1	4704	-3.97872	4670	-4.37157	5209	#VALUE!	#VALUE!	#VALUE!	#VALUE!	#VALUE!	#VALUE!	#VALUE!	#VALUE!	#VALUE!	#VALUE!	#VALUE!	#VALUE!	0	0	1	0	0	0	1	1
FOXJ3	N/A	N/A	N/A	N/A	N/A	N/A	N/A	N/A	2	0	2	2647	-3.97341	4632	-4.31714	3223	N/A	N/A	N/A	N/A	N/A	N/A	N/A	N/A	#VALUE!	#VALUE!	#VALUE!	#VALUE!	#VALUE!	#VALUE!	#VALUE!	#VALUE!	#VALUE!	#VALUE!	#VALUE!	#VALUE!	0	1	0	0	0	1	0	1
FOXK1	N/A	N/A	N/A	N/A	N/A	N/A	N/A	N/A	N/A	N/A	N/A	N/A	N/A	N/A	N/A	N/A	1	0	1	4782	-3.97876	4668	-4.37157	5263	#VALUE!	#VALUE!	#VALUE!	#VALUE!	#VALUE!	#VALUE!	#VALUE!	#VALUE!	#VALUE!	#VALUE!	#VALUE!	#VALUE!	0	0	1	0	0	0	1	1
FOXR1	N/A	N/A	N/A	N/A	N/A	N/A	N/A	N/A	N/A	N/A	N/A	N/A	N/A	N/A	N/A	N/A	1	0	1	4059	-3.97801	4667	-4.37157	4577	#VALUE!	#VALUE!	#VALUE!	#VALUE!	#VALUE!	#VALUE!	#VALUE!	#VALUE!	#VALUE!	#VALUE!	#VALUE!	#VALUE!	0	0	1	0	0	0	1	1
FPR3	N/A	N/A	N/A	N/A	N/A	N/A	N/A	N/A	N/A	N/A	N/A	N/A	N/A	N/A	N/A	N/A	1	0	1	3180	-3.97482	4665	-4.37157	3717	#VALUE!	#VALUE!	#VALUE!	#VALUE!	#VALUE!	#VALUE!	#VALUE!	#VALUE!	#VALUE!	#VALUE!	#VALUE!	#VALUE!	0	0	1	0	0	0	1	1
FRA10AC1	N/A	N/A	N/A	N/A	N/A	N/A	N/A	N/A	1	0	1	4296	-3.98124	4630	-4.31714	4753	N/A	N/A	N/A	N/A	N/A	N/A	N/A	N/A	#VALUE!	#VALUE!	#VALUE!	#VALUE!	#VALUE!	#VALUE!	#VALUE!	#VALUE!	#VALUE!	#VALUE!	#VALUE!	#VALUE!	0	1	0	0	0	1	0	1
FRG1B	N/A	N/A	N/A	N/A	N/A	N/A	N/A	N/A	N/A	N/A	N/A	N/A	N/A	N/A	N/A	N/A	3	0	3	2952	-3.97266	4663	-4.37157	3525	#VALUE!	#VALUE!	#VALUE!	#VALUE!	#VALUE!	#VALUE!	#VALUE!	#VALUE!	#VALUE!	#VALUE!	#VALUE!	#VALUE!	0	0	1	0	0	0	1	1
FRMD5	N/A	N/A	N/A	N/A	N/A	N/A	N/A	N/A	2	0	2	2848	-3.97664	4628	-4.31714	3417	N/A	N/A	N/A	N/A	N/A	N/A	N/A	N/A	#VALUE!	#VALUE!	#VALUE!	#VALUE!	#VALUE!	#VALUE!	#VALUE!	#VALUE!	#VALUE!	#VALUE!	#VALUE!	#VALUE!	0	1	0	0	0	1	0	1
FSCN1	N/A	N/A	N/A	N/A	N/A	N/A	N/A	N/A	N/A	N/A	N/A	N/A	N/A	N/A	N/A	N/A	1	0	1	4614	-3.97866	4660	-4.37157	5111	#VALUE!	#VALUE!	#VALUE!	#VALUE!	#VALUE!	#VALUE!	#VALUE!	#VALUE!	#VALUE!	#VALUE!	#VALUE!	#VALUE!	0	0	1	0	0	0	1	1
FTH1	N/A	N/A	N/A	N/A	N/A	N/A	N/A	N/A	1	0	1	4964	-3.98161	4623	-4.31714	5415	N/A	N/A	N/A	N/A	N/A	N/A	N/A	N/A	#VALUE!	#VALUE!	#VALUE!	#VALUE!	#VALUE!	#VALUE!	#VALUE!	#VALUE!	#VALUE!	#VALUE!	#VALUE!	#VALUE!	0	1	0	0	0	1	0	1
FTL	N/A	N/A	N/A	N/A	N/A	N/A	N/A	N/A	N/A	N/A	N/A	N/A	N/A	N/A	N/A	N/A	6	0	6	1625	-3.92307	4657	-4.37157	2279	#VALUE!	#VALUE!	#VALUE!	#VALUE!	#VALUE!	#VALUE!	#VALUE!	#VALUE!	#VALUE!	#VALUE!	#VALUE!	#VALUE!	0	0	1	0	0	0	1	1
FTSJ2	N/A	N/A	N/A	N/A	N/A	N/A	N/A	N/A	N/A	N/A	N/A	N/A	N/A	N/A	N/A	N/A	1	0	1	5221	-3.97926	4655	-4.37157	5657	#VALUE!	#VALUE!	#VALUE!	#VALUE!	#VALUE!	#VALUE!	#VALUE!	#VALUE!	#VALUE!	#VALUE!	#VALUE!	#VALUE!	0	0	1	0	0	0	1	1
FTSJ3	N/A	N/A	N/A	N/A	N/A	N/A	N/A	N/A	1	0	1	4520	-3.9814	4621	-4.31714	4967	N/A	N/A	N/A	N/A	N/A	N/A	N/A	N/A	#VALUE!	#VALUE!	#VALUE!	#VALUE!	#VALUE!	#VALUE!	#VALUE!	#VALUE!	#VALUE!	#VALUE!	#VALUE!	#VALUE!	0	1	0	0	0	1	0	1
FTSJD2	N/A	N/A	N/A	N/A	N/A	N/A	N/A	N/A	N/A	N/A	N/A	N/A	N/A	N/A	N/A	N/A	2	0	2	2032	-3.95208	4654	-4.37157	2645	#VALUE!	#VALUE!	#VALUE!	#VALUE!	#VALUE!	#VALUE!	#VALUE!	#VALUE!	#VALUE!	#VALUE!	#VALUE!	#VALUE!	0	0	1	0	0	0	1	1
FUBP1	N/A	N/A	N/A	N/A	N/A	N/A	N/A	N/A	2	0	2	2950	-3.97782	4620	-4.31714	3501	N/A	N/A	N/A	N/A	N/A	N/A	N/A	N/A	#VALUE!	#VALUE!	#VALUE!	#VALUE!	#VALUE!	#VALUE!	#VALUE!	#VALUE!	#VALUE!	#VALUE!	#VALUE!	#VALUE!	0	1	0	0	0	1	0	1
FUBP3	N/A	N/A	N/A	N/A	N/A	N/A	N/A	N/A	N/A	N/A	N/A	N/A	N/A	N/A	N/A	N/A	1	0	1	5220	-3.97926	4653	-4.37157	5658	#VALUE!	#VALUE!	#VALUE!	#VALUE!	#VALUE!	#VALUE!	#VALUE!	#VALUE!	#VALUE!	#VALUE!	#VALUE!	#VALUE!	0	0	1	0	0	0	1	1
FUCA1	N/A	N/A	N/A	N/A	N/A	N/A	N/A	N/A	1	0	1	2628	-3.97332	4619	-4.31714	3176	N/A	N/A	N/A	N/A	N/A	N/A	N/A	N/A	#VALUE!	#VALUE!	#VALUE!	#VALUE!	#VALUE!	#VALUE!	#VALUE!	#VALUE!	#VALUE!	#VALUE!	#VALUE!	#VALUE!	0	1	0	0	0	1	0	1
FUK	N/A	N/A	N/A	N/A	N/A	N/A	N/A	N/A	1	0	1	5069	-3.98169	4618	-4.31714	5525	N/A	N/A	N/A	N/A	N/A	N/A	N/A	N/A	#VALUE!	#VALUE!	#VALUE!	#VALUE!	#VALUE!	#VALUE!	#VALUE!	#VALUE!	#VALUE!	#VALUE!	#VALUE!	#VALUE!	0	1	0	0	0	1	0	1
FXC1	N/A	N/A	N/A	N/A	N/A	N/A	N/A	N/A	N/A	N/A	N/A	N/A	N/A	N/A	N/A	N/A	1	0	1	4657	-3.97867	4651	-4.37157	5164	#VALUE!	#VALUE!	#VALUE!	#VALUE!	#VALUE!	#VALUE!	#VALUE!	#VALUE!	#VALUE!	#VALUE!	#VALUE!	#VALUE!	0	0	1	0	0	0	1	1
FXN	N/A	N/A	N/A	N/A	N/A	N/A	N/A	N/A	1	0	1	5258	-3.98202	4616	-4.31714	5665	N/A	N/A	N/A	N/A	N/A	N/A	N/A	N/A	#VALUE!	#VALUE!	#VALUE!	#VALUE!	#VALUE!	#VALUE!	#VALUE!	#VALUE!	#VALUE!	#VALUE!	#VALUE!	#VALUE!	0	1	0	0	0	1	0	1
FZD9	N/A	N/A	N/A	N/A	N/A	N/A	N/A	N/A	N/A	N/A	N/A	N/A	N/A	N/A	N/A	N/A	1	0	1	4416	-3.97858	4649	-4.37157	4927	#VALUE!	#VALUE!	#VALUE!	#VALUE!	#VALUE!	#VALUE!	#VALUE!	#VALUE!	#VALUE!	#VALUE!	#VALUE!	#VALUE!	0	0	1	0	0	0	1	1
GABPB1	N/A	N/A	N/A	N/A	N/A	N/A	N/A	N/A	N/A	N/A	N/A	N/A	N/A	N/A	N/A	N/A	1	0	1	2423	-3.96441	4645	-4.37157	2991	#VALUE!	#VALUE!	#VALUE!	#VALUE!	#VALUE!	#VALUE!	#VALUE!	#VALUE!	#VALUE!	#VALUE!	#VALUE!	#VALUE!	0	0	1	0	0	0	1	1
GABPB2	N/A	N/A	N/A	N/A	N/A	N/A	N/A	N/A	N/A	N/A	N/A	N/A	N/A	N/A	N/A	N/A	1	0	1	4982	-3.97916	4644	-4.37157	5465	#VALUE!	#VALUE!	#VALUE!	#VALUE!	#VALUE!	#VALUE!	#VALUE!	#VALUE!	#VALUE!	#VALUE!	#VALUE!	#VALUE!	0	0	1	0	0	0	1	1
GADD45G	N/A	N/A	N/A	N/A	N/A	N/A	N/A	N/A	1	0	1	3955	-3.98095	4610	-4.31714	4482	N/A	N/A	N/A	N/A	N/A	N/A	N/A	N/A	#VALUE!	#VALUE!	#VALUE!	#VALUE!	#VALUE!	#VALUE!	#VALUE!	#VALUE!	#VALUE!	#VALUE!	#VALUE!	#VALUE!	0	1	0	0	0	1	0	1
GALE	N/A	N/A	N/A	N/A	N/A	N/A	N/A	N/A	N/A	N/A	N/A	N/A	N/A	N/A	N/A	N/A	1	0	1	5065	-3.97922	4642	-4.37157	5531	#VALUE!	#VALUE!	#VALUE!	#VALUE!	#VALUE!	#VALUE!	#VALUE!	#VALUE!	#VALUE!	#VALUE!	#VALUE!	#VALUE!	0	0	1	0	0	0	1	1
GALNT5	N/A	N/A	N/A	N/A	N/A	N/A	N/A	N/A	N/A	N/A	N/A	N/A	N/A	N/A	N/A	N/A	2	0	2	1818	-3.94316	4638	-4.37157	2443	#VALUE!	#VALUE!	#VALUE!	#VALUE!	#VALUE!	#VALUE!	#VALUE!	#VALUE!	#VALUE!	#VALUE!	#VALUE!	#VALUE!	0	0	1	0	0	0	1	1
GAMT	N/A	N/A	N/A	N/A	N/A	N/A	N/A	N/A	N/A	N/A	N/A	N/A	N/A	N/A	N/A	N/A	1	0	1	4613	-3.97866	4636	-4.37157	5112	#VALUE!	#VALUE!	#VALUE!	#VALUE!	#VALUE!	#VALUE!	#VALUE!	#VALUE!	#VALUE!	#VALUE!	#VALUE!	#VALUE!	0	0	1	0	0	0	1	1
GBAP1	N/A	N/A	N/A	N/A	N/A	N/A	N/A	N/A	1	0	1	4670	-3.98141	4595	-4.31714	5140	N/A	N/A	N/A	N/A	N/A	N/A	N/A	N/A	#VALUE!	#VALUE!	#VALUE!	#VALUE!	#VALUE!	#VALUE!	#VALUE!	#VALUE!	#VALUE!	#VALUE!	#VALUE!	#VALUE!	0	1	0	0	0	1	0	1
GBX1	N/A	N/A	N/A	N/A	N/A	N/A	N/A	N/A	N/A	N/A	N/A	N/A	N/A	N/A	N/A	N/A	1	0	1	4463	-3.97862	4625	-4.37157	4967	#VALUE!	#VALUE!	#VALUE!	#VALUE!	#VALUE!	#VALUE!	#VALUE!	#VALUE!	#VALUE!	#VALUE!	#VALUE!	#VALUE!	0	0	1	0	0	0	1	1
GCC1	N/A	N/A	N/A	N/A	N/A	N/A	N/A	N/A	N/A	N/A	N/A	N/A	N/A	N/A	N/A	N/A	1	0	1	5064	-3.97922	4624	-4.37157	5532	#VALUE!	#VALUE!	#VALUE!	#VALUE!	#VALUE!	#VALUE!	#VALUE!	#VALUE!	#VALUE!	#VALUE!	#VALUE!	#VALUE!	0	0	1	0	0	0	1	1
GCDH	N/A	N/A	N/A	N/A	N/A	N/A	N/A	N/A	N/A	N/A	N/A	N/A	N/A	N/A	N/A	N/A	1	0	1	4415	-3.97858	4623	-4.37157	4928	#VALUE!	#VALUE!	#VALUE!	#VALUE!	#VALUE!	#VALUE!	#VALUE!	#VALUE!	#VALUE!	#VALUE!	#VALUE!	#VALUE!	0	0	1	0	0	0	1	1
GCET2	N/A	N/A	N/A	N/A	N/A	N/A	N/A	N/A	6	0	6	1243	-3.86904	4593	-4.31714	1979	N/A	N/A	N/A	N/A	N/A	N/A	N/A	N/A	#VALUE!	#VALUE!	#VALUE!	#VALUE!	#VALUE!	#VALUE!	#VALUE!	#VALUE!	#VALUE!	#VALUE!	#VALUE!	#VALUE!	0	1	0	0	0	1	0	1
GCHFR	N/A	N/A	N/A	N/A	N/A	N/A	N/A	N/A	N/A	N/A	N/A	N/A	N/A	N/A	N/A	N/A	1	0	1	4780	-3.97876	4621	-4.37157	5265	#VALUE!	#VALUE!	#VALUE!	#VALUE!	#VALUE!	#VALUE!	#VALUE!	#VALUE!	#VALUE!	#VALUE!	#VALUE!	#VALUE!	0	0	1	0	0	0	1	1
GCLC	N/A	N/A	N/A	N/A	N/A	N/A	N/A	N/A	1	0	1	2903	-3.97729	4591	-4.31714	3460	N/A	N/A	N/A	N/A	N/A	N/A	N/A	N/A	#VALUE!	#VALUE!	#VALUE!	#VALUE!	#VALUE!	#VALUE!	#VALUE!	#VALUE!	#VALUE!	#VALUE!	#VALUE!	#VALUE!	0	1	0	0	0	1	0	1
GCLM	N/A	N/A	N/A	N/A	N/A	N/A	N/A	N/A	1	0	1	5257	-3.98202	4590	-4.31714	5666	N/A	N/A	N/A	N/A	N/A	N/A	N/A	N/A	#VALUE!	#VALUE!	#VALUE!	#VALUE!	#VALUE!	#VALUE!	#VALUE!	#VALUE!	#VALUE!	#VALUE!	#VALUE!	#VALUE!	0	1	0	0	0	1	0	1
GCSH	N/A	N/A	N/A	N/A	N/A	N/A	N/A	N/A	N/A	N/A	N/A	N/A	N/A	N/A	N/A	N/A	1	0	1	3556	-3.97665	4619	-4.37157	4073	#VALUE!	#VALUE!	#VALUE!	#VALUE!	#VALUE!	#VALUE!	#VALUE!	#VALUE!	#VALUE!	#VALUE!	#VALUE!	#VALUE!	0	0	1	0	0	0	1	1
GEMIN4	N/A	N/A	N/A	N/A	N/A	N/A	N/A	N/A	1	0	1	5256	-3.98202	4586	-4.31714	5667	N/A	N/A	N/A	N/A	N/A	N/A	N/A	N/A	#VALUE!	#VALUE!	#VALUE!	#VALUE!	#VALUE!	#VALUE!	#VALUE!	#VALUE!	#VALUE!	#VALUE!	#VALUE!	#VALUE!	0	1	0	0	0	1	0	1
GEMIN6	N/A	N/A	N/A	N/A	N/A	N/A	N/A	N/A	1	0	1	5068	-3.98169	4585	-4.31714	5526	N/A	N/A	N/A	N/A	N/A	N/A	N/A	N/A	#VALUE!	#VALUE!	#VALUE!	#VALUE!	#VALUE!	#VALUE!	#VALUE!	#VALUE!	#VALUE!	#VALUE!	#VALUE!	#VALUE!	0	1	0	0	0	1	0	1
GEMIN8P4	N/A	N/A	N/A	N/A	N/A	N/A	N/A	N/A	N/A	N/A	N/A	N/A	N/A	N/A	N/A	N/A	1	0	1	4927	-3.97899	4615	-4.37157	5394	#VALUE!	#VALUE!	#VALUE!	#VALUE!	#VALUE!	#VALUE!	#VALUE!	#VALUE!	#VALUE!	#VALUE!	#VALUE!	#VALUE!	0	0	1	0	0	0	1	1
GFM1	N/A	N/A	N/A	N/A	N/A	N/A	N/A	N/A	1	0	1	5255	-3.98202	4582	-4.31714	5668	N/A	N/A	N/A	N/A	N/A	N/A	N/A	N/A	#VALUE!	#VALUE!	#VALUE!	#VALUE!	#VALUE!	#VALUE!	#VALUE!	#VALUE!	#VALUE!	#VALUE!	#VALUE!	#VALUE!	0	1	0	0	0	1	0	1
GGA2	N/A	N/A	N/A	N/A	N/A	N/A	N/A	N/A	N/A	N/A	N/A	N/A	N/A	N/A	N/A	N/A	1	0	1	4779	-3.97876	4612	-4.37157	5266	#VALUE!	#VALUE!	#VALUE!	#VALUE!	#VALUE!	#VALUE!	#VALUE!	#VALUE!	#VALUE!	#VALUE!	#VALUE!	#VALUE!	0	0	1	0	0	0	1	1
GGCT	N/A	N/A	N/A	N/A	N/A	N/A	N/A	N/A	N/A	N/A	N/A	N/A	N/A	N/A	N/A	N/A	2	0	2	4160	-3.97826	4610	-4.37157	4677	#VALUE!	#VALUE!	#VALUE!	#VALUE!	#VALUE!	#VALUE!	#VALUE!	#VALUE!	#VALUE!	#VALUE!	#VALUE!	#VALUE!	0	0	1	0	0	0	1	1
GHDC	N/A	N/A	N/A	N/A	N/A	N/A	N/A	N/A	N/A	N/A	N/A	N/A	N/A	N/A	N/A	N/A	1	0	1	4414	-3.97858	4608	-4.37157	4929	#VALUE!	#VALUE!	#VALUE!	#VALUE!	#VALUE!	#VALUE!	#VALUE!	#VALUE!	#VALUE!	#VALUE!	#VALUE!	#VALUE!	0	0	1	0	0	0	1	1
GHRL	N/A	N/A	N/A	N/A	N/A	N/A	N/A	N/A	1	0	1	4962	-3.98161	4577	-4.31714	5417	N/A	N/A	N/A	N/A	N/A	N/A	N/A	N/A	#VALUE!	#VALUE!	#VALUE!	#VALUE!	#VALUE!	#VALUE!	#VALUE!	#VALUE!	#VALUE!	#VALUE!	#VALUE!	#VALUE!	0	1	0	0	0	1	0	1
GINS3	N/A	N/A	N/A	N/A	N/A	N/A	N/A	N/A	1	0	1	2338	-3.9696	4575	-4.31714	2871	N/A	N/A	N/A	N/A	N/A	N/A	N/A	N/A	#VALUE!	#VALUE!	#VALUE!	#VALUE!	#VALUE!	#VALUE!	#VALUE!	#VALUE!	#VALUE!	#VALUE!	#VALUE!	#VALUE!	0	1	0	0	0	1	0	1
GJA10	N/A	N/A	N/A	N/A	N/A	N/A	N/A	N/A	N/A	N/A	N/A	N/A	N/A	N/A	N/A	N/A	1	0	1	3980	-3.97796	4603	-4.37157	4480	#VALUE!	#VALUE!	#VALUE!	#VALUE!	#VALUE!	#VALUE!	#VALUE!	#VALUE!	#VALUE!	#VALUE!	#VALUE!	#VALUE!	0	0	1	0	0	0	1	1
GLB1	N/A	N/A	N/A	N/A	N/A	N/A	N/A	N/A	N/A	N/A	N/A	N/A	N/A	N/A	N/A	N/A	3	0	3	2757	-3.96966	4601	-4.37157	3339	#VALUE!	#VALUE!	#VALUE!	#VALUE!	#VALUE!	#VALUE!	#VALUE!	#VALUE!	#VALUE!	#VALUE!	#VALUE!	#VALUE!	0	0	1	0	0	0	1	1
GLB1L	N/A	N/A	N/A	N/A	N/A	N/A	N/A	N/A	1	0	1	2337	-3.9696	4571	-4.31714	2872	N/A	N/A	N/A	N/A	N/A	N/A	N/A	N/A	#VALUE!	#VALUE!	#VALUE!	#VALUE!	#VALUE!	#VALUE!	#VALUE!	#VALUE!	#VALUE!	#VALUE!	#VALUE!	#VALUE!	0	1	0	0	0	1	0	1
GLI4	N/A	N/A	N/A	N/A	N/A	N/A	N/A	N/A	N/A	N/A	N/A	N/A	N/A	N/A	N/A	N/A	1	0	1	4855	-3.97883	4599	-4.37157	5332	#VALUE!	#VALUE!	#VALUE!	#VALUE!	#VALUE!	#VALUE!	#VALUE!	#VALUE!	#VALUE!	#VALUE!	#VALUE!	#VALUE!	0	0	1	0	0	0	1	1
GLOD4	N/A	N/A	N/A	N/A	N/A	N/A	N/A	N/A	1	0	1	4517	-3.9814	4568	-4.31714	4970	N/A	N/A	N/A	N/A	N/A	N/A	N/A	N/A	#VALUE!	#VALUE!	#VALUE!	#VALUE!	#VALUE!	#VALUE!	#VALUE!	#VALUE!	#VALUE!	#VALUE!	#VALUE!	#VALUE!	0	1	0	0	0	1	0	1
GLRA3	N/A	N/A	N/A	N/A	N/A	N/A	N/A	N/A	N/A	N/A	N/A	N/A	N/A	N/A	N/A	N/A	1	0	1	3978	-3.97796	4596	-4.37157	4482	#VALUE!	#VALUE!	#VALUE!	#VALUE!	#VALUE!	#VALUE!	#VALUE!	#VALUE!	#VALUE!	#VALUE!	#VALUE!	#VALUE!	0	0	1	0	0	0	1	1
GLTP	N/A	N/A	N/A	N/A	N/A	N/A	N/A	N/A	N/A	N/A	N/A	N/A	N/A	N/A	N/A	N/A	1	0	1	4656	-3.97867	4594	-4.37157	5165	#VALUE!	#VALUE!	#VALUE!	#VALUE!	#VALUE!	#VALUE!	#VALUE!	#VALUE!	#VALUE!	#VALUE!	#VALUE!	#VALUE!	0	0	1	0	0	0	1	1
GM2A	N/A	N/A	N/A	N/A	N/A	N/A	N/A	N/A	1	0	1	4040	-3.98115	4563	-4.31714	4545	N/A	N/A	N/A	N/A	N/A	N/A	N/A	N/A	#VALUE!	#VALUE!	#VALUE!	#VALUE!	#VALUE!	#VALUE!	#VALUE!	#VALUE!	#VALUE!	#VALUE!	#VALUE!	#VALUE!	0	1	0	0	0	1	0	1
GMEB2	N/A	N/A	N/A	N/A	N/A	N/A	N/A	N/A	N/A	N/A	N/A	N/A	N/A	N/A	N/A	N/A	1	0	1	3259	-3.97516	4590	-4.37157	3812	#VALUE!	#VALUE!	#VALUE!	#VALUE!	#VALUE!	#VALUE!	#VALUE!	#VALUE!	#VALUE!	#VALUE!	#VALUE!	#VALUE!	0	0	1	0	0	0	1	1
GMPPA	N/A	N/A	N/A	N/A	N/A	N/A	N/A	N/A	1	0	1	4381	-3.98133	4561	-4.31714	4888	N/A	N/A	N/A	N/A	N/A	N/A	N/A	N/A	#VALUE!	#VALUE!	#VALUE!	#VALUE!	#VALUE!	#VALUE!	#VALUE!	#VALUE!	#VALUE!	#VALUE!	#VALUE!	#VALUE!	0	1	0	0	0	1	0	1
GMPR	N/A	N/A	N/A	N/A	N/A	N/A	N/A	N/A	N/A	N/A	N/A	N/A	N/A	N/A	N/A	N/A	1	0	1	2485	-3.96508	4589	-4.37157	3069	#VALUE!	#VALUE!	#VALUE!	#VALUE!	#VALUE!	#VALUE!	#VALUE!	#VALUE!	#VALUE!	#VALUE!	#VALUE!	#VALUE!	0	0	1	0	0	0	1	1
GMPR2	N/A	N/A	N/A	N/A	N/A	N/A	N/A	N/A	1	0	1	4864	-3.98149	4560	-4.31714	5352	N/A	N/A	N/A	N/A	N/A	N/A	N/A	N/A	#VALUE!	#VALUE!	#VALUE!	#VALUE!	#VALUE!	#VALUE!	#VALUE!	#VALUE!	#VALUE!	#VALUE!	#VALUE!	#VALUE!	0	1	0	0	0	1	0	1
GNB1L	N/A	N/A	N/A	N/A	N/A	N/A	N/A	N/A	N/A	N/A	N/A	N/A	N/A	N/A	N/A	N/A	19	0	19	1132	-3.83651	4587	-4.37157	1915	#VALUE!	#VALUE!	#VALUE!	#VALUE!	#VALUE!	#VALUE!	#VALUE!	#VALUE!	#VALUE!	#VALUE!	#VALUE!	#VALUE!	0	0	1	0	0	0	1	1
GNB4	N/A	N/A	N/A	N/A	N/A	N/A	N/A	N/A	N/A	N/A	N/A	N/A	N/A	N/A	N/A	N/A	1	0	1	4778	-3.97876	4585	-4.37157	5267	#VALUE!	#VALUE!	#VALUE!	#VALUE!	#VALUE!	#VALUE!	#VALUE!	#VALUE!	#VALUE!	#VALUE!	#VALUE!	#VALUE!	0	0	1	0	0	0	1	1
GNE	N/A	N/A	N/A	N/A	N/A	N/A	N/A	N/A	1	0	1	2336	-3.9696	4558	-4.31714	2873	N/A	N/A	N/A	N/A	N/A	N/A	N/A	N/A	#VALUE!	#VALUE!	#VALUE!	#VALUE!	#VALUE!	#VALUE!	#VALUE!	#VALUE!	#VALUE!	#VALUE!	#VALUE!	#VALUE!	0	1	0	0	0	1	0	1
GNG7	N/A	N/A	N/A	N/A	N/A	N/A	N/A	N/A	N/A	N/A	N/A	N/A	N/A	N/A	N/A	N/A	1	0	1	4981	-3.97916	4584	-4.37157	5466	#VALUE!	#VALUE!	#VALUE!	#VALUE!	#VALUE!	#VALUE!	#VALUE!	#VALUE!	#VALUE!	#VALUE!	#VALUE!	#VALUE!	0	0	1	0	0	0	1	1
GNGT2	N/A	N/A	N/A	N/A	N/A	N/A	N/A	N/A	1	0	1	4961	-3.98161	4557	-4.31714	5418	N/A	N/A	N/A	N/A	N/A	N/A	N/A	N/A	#VALUE!	#VALUE!	#VALUE!	#VALUE!	#VALUE!	#VALUE!	#VALUE!	#VALUE!	#VALUE!	#VALUE!	#VALUE!	#VALUE!	0	1	0	0	0	1	0	1
GNL2	N/A	N/A	N/A	N/A	N/A	N/A	N/A	N/A	N/A	N/A	N/A	N/A	N/A	N/A	N/A	N/A	1	0	1	2420	-3.96441	4583	-4.37157	2994	#VALUE!	#VALUE!	#VALUE!	#VALUE!	#VALUE!	#VALUE!	#VALUE!	#VALUE!	#VALUE!	#VALUE!	#VALUE!	#VALUE!	0	0	1	0	0	0	1	1
GNL3	N/A	N/A	N/A	N/A	N/A	N/A	N/A	N/A	1	0	1	3006	-3.97791	4556	-4.31714	3552	N/A	N/A	N/A	N/A	N/A	N/A	N/A	N/A	#VALUE!	#VALUE!	#VALUE!	#VALUE!	#VALUE!	#VALUE!	#VALUE!	#VALUE!	#VALUE!	#VALUE!	#VALUE!	#VALUE!	0	1	0	0	0	1	0	1
GNPTAB	N/A	N/A	N/A	N/A	N/A	N/A	N/A	N/A	1	0	1	5253	-3.98202	4554	-4.31714	5670	N/A	N/A	N/A	N/A	N/A	N/A	N/A	N/A	#VALUE!	#VALUE!	#VALUE!	#VALUE!	#VALUE!	#VALUE!	#VALUE!	#VALUE!	#VALUE!	#VALUE!	#VALUE!	#VALUE!	0	1	0	0	0	1	0	1
GOLGA3	N/A	N/A	N/A	N/A	N/A	N/A	N/A	N/A	1	0	1	4290	-3.98124	4550	-4.31714	4759	N/A	N/A	N/A	N/A	N/A	N/A	N/A	N/A	#VALUE!	#VALUE!	#VALUE!	#VALUE!	#VALUE!	#VALUE!	#VALUE!	#VALUE!	#VALUE!	#VALUE!	#VALUE!	#VALUE!	0	1	0	0	0	1	0	1
GOLGA7B	N/A	N/A	N/A	N/A	N/A	N/A	N/A	N/A	N/A	N/A	N/A	N/A	N/A	N/A	N/A	N/A	1	0	1	3977	-3.97796	4577	-4.37157	4483	#VALUE!	#VALUE!	#VALUE!	#VALUE!	#VALUE!	#VALUE!	#VALUE!	#VALUE!	#VALUE!	#VALUE!	#VALUE!	#VALUE!	0	0	1	0	0	0	1	1
GOT2	N/A	N/A	N/A	N/A	N/A	N/A	N/A	N/A	1	0	1	5252	-3.98202	4545	-4.31714	5671	N/A	N/A	N/A	N/A	N/A	N/A	N/A	N/A	#VALUE!	#VALUE!	#VALUE!	#VALUE!	#VALUE!	#VALUE!	#VALUE!	#VALUE!	#VALUE!	#VALUE!	#VALUE!	#VALUE!	0	1	0	0	0	1	0	1
GP1BA	N/A	N/A	N/A	N/A	N/A	N/A	N/A	N/A	2	0	2	2016	-3.95993	4544	-4.31714	2614	N/A	N/A	N/A	N/A	N/A	N/A	N/A	N/A	#VALUE!	#VALUE!	#VALUE!	#VALUE!	#VALUE!	#VALUE!	#VALUE!	#VALUE!	#VALUE!	#VALUE!	#VALUE!	#VALUE!	0	1	0	0	0	1	0	1
GP1BB	N/A	N/A	N/A	N/A	N/A	N/A	N/A	N/A	N/A	N/A	N/A	N/A	N/A	N/A	N/A	N/A	28	0	28	1055	-3.82181	4572	-4.37157	1872	#VALUE!	#VALUE!	#VALUE!	#VALUE!	#VALUE!	#VALUE!	#VALUE!	#VALUE!	#VALUE!	#VALUE!	#VALUE!	#VALUE!	0	0	1	0	0	0	1	1
GP6	N/A	N/A	N/A	N/A	N/A	N/A	N/A	N/A	N/A	N/A	N/A	N/A	N/A	N/A	N/A	N/A	3	0	3	1773	-3.93784	4571	-4.37157	2407	#VALUE!	#VALUE!	#VALUE!	#VALUE!	#VALUE!	#VALUE!	#VALUE!	#VALUE!	#VALUE!	#VALUE!	#VALUE!	#VALUE!	0	0	1	0	0	0	1	1
GPC5	N/A	N/A	N/A	N/A	N/A	N/A	N/A	N/A	N/A	N/A	N/A	N/A	N/A	N/A	N/A	N/A	1	0	1	1844	-3.94536	4567	-4.37157	2466	#VALUE!	#VALUE!	#VALUE!	#VALUE!	#VALUE!	#VALUE!	#VALUE!	#VALUE!	#VALUE!	#VALUE!	#VALUE!	#VALUE!	0	0	1	0	0	0	1	1
GPC6	N/A	N/A	N/A	N/A	N/A	N/A	N/A	N/A	N/A	N/A	N/A	N/A	N/A	N/A	N/A	N/A	1	0	1	1843	-3.94536	4566	-4.37157	2467	#VALUE!	#VALUE!	#VALUE!	#VALUE!	#VALUE!	#VALUE!	#VALUE!	#VALUE!	#VALUE!	#VALUE!	#VALUE!	#VALUE!	0	0	1	0	0	0	1	1
GPD1	N/A	N/A	N/A	N/A	N/A	N/A	N/A	N/A	1	0	1	3248	-3.97894	4540	-4.31714	3771	N/A	N/A	N/A	N/A	N/A	N/A	N/A	N/A	#VALUE!	#VALUE!	#VALUE!	#VALUE!	#VALUE!	#VALUE!	#VALUE!	#VALUE!	#VALUE!	#VALUE!	#VALUE!	#VALUE!	0	1	0	0	0	1	0	1
GPER	N/A	N/A	N/A	N/A	N/A	N/A	N/A	N/A	2	0	2	2574	-3.97296	4539	-4.31714	3146	N/A	N/A	N/A	N/A	N/A	N/A	N/A	N/A	#VALUE!	#VALUE!	#VALUE!	#VALUE!	#VALUE!	#VALUE!	#VALUE!	#VALUE!	#VALUE!	#VALUE!	#VALUE!	#VALUE!	0	1	0	0	0	1	0	1
GPKOW	N/A	N/A	N/A	N/A	N/A	N/A	N/A	N/A	1	0	1	4863	-3.98149	4538	-4.31714	5353	N/A	N/A	N/A	N/A	N/A	N/A	N/A	N/A	#VALUE!	#VALUE!	#VALUE!	#VALUE!	#VALUE!	#VALUE!	#VALUE!	#VALUE!	#VALUE!	#VALUE!	#VALUE!	#VALUE!	0	1	0	0	0	1	0	1
GPN3	N/A	N/A	N/A	N/A	N/A	N/A	N/A	N/A	N/A	N/A	N/A	N/A	N/A	N/A	N/A	N/A	2	0	2	2299	-3.9627	4565	-4.37157	2893	#VALUE!	#VALUE!	#VALUE!	#VALUE!	#VALUE!	#VALUE!	#VALUE!	#VALUE!	#VALUE!	#VALUE!	#VALUE!	#VALUE!	0	0	1	0	0	0	1	1
GPR114	N/A	N/A	N/A	N/A	N/A	N/A	N/A	N/A	3	0	3	2489	-3.97252	4536	-4.31714	3067	N/A	N/A	N/A	N/A	N/A	N/A	N/A	N/A	#VALUE!	#VALUE!	#VALUE!	#VALUE!	#VALUE!	#VALUE!	#VALUE!	#VALUE!	#VALUE!	#VALUE!	#VALUE!	#VALUE!	0	1	0	0	0	1	0	1
GPR132	N/A	N/A	N/A	N/A	N/A	N/A	N/A	N/A	4	0	4	2017	-3.96009	4535	-4.31714	2615	N/A	N/A	N/A	N/A	N/A	N/A	N/A	N/A	#VALUE!	#VALUE!	#VALUE!	#VALUE!	#VALUE!	#VALUE!	#VALUE!	#VALUE!	#VALUE!	#VALUE!	#VALUE!	#VALUE!	0	1	0	0	0	1	0	1
GPR15	N/A	N/A	N/A	N/A	N/A	N/A	N/A	N/A	4	0	4	1596	-3.92417	4534	-4.31714	2242	N/A	N/A	N/A	N/A	N/A	N/A	N/A	N/A	#VALUE!	#VALUE!	#VALUE!	#VALUE!	#VALUE!	#VALUE!	#VALUE!	#VALUE!	#VALUE!	#VALUE!	#VALUE!	#VALUE!	0	1	0	0	0	1	0	1
GPR153	N/A	N/A	N/A	N/A	N/A	N/A	N/A	N/A	N/A	N/A	N/A	N/A	N/A	N/A	N/A	N/A	1	0	1	2513	-3.96512	4563	-4.37157	3098	#VALUE!	#VALUE!	#VALUE!	#VALUE!	#VALUE!	#VALUE!	#VALUE!	#VALUE!	#VALUE!	#VALUE!	#VALUE!	#VALUE!	0	0	1	0	0	0	1	1
GPR156	N/A	N/A	N/A	N/A	N/A	N/A	N/A	N/A	1	0	1	3954	-3.98095	4533	-4.31714	4483	N/A	N/A	N/A	N/A	N/A	N/A	N/A	N/A	#VALUE!	#VALUE!	#VALUE!	#VALUE!	#VALUE!	#VALUE!	#VALUE!	#VALUE!	#VALUE!	#VALUE!	#VALUE!	#VALUE!	0	1	0	0	0	1	0	1
GPR158	N/A	N/A	N/A	N/A	N/A	N/A	N/A	N/A	N/A	N/A	N/A	N/A	N/A	N/A	N/A	N/A	1	0	1	3976	-3.97796	4562	-4.37157	4484	#VALUE!	#VALUE!	#VALUE!	#VALUE!	#VALUE!	#VALUE!	#VALUE!	#VALUE!	#VALUE!	#VALUE!	#VALUE!	#VALUE!	0	0	1	0	0	0	1	1
GPR160	N/A	N/A	N/A	N/A	N/A	N/A	N/A	N/A	1	0	1	4039	-3.98115	4532	-4.31714	4546	N/A	N/A	N/A	N/A	N/A	N/A	N/A	N/A	#VALUE!	#VALUE!	#VALUE!	#VALUE!	#VALUE!	#VALUE!	#VALUE!	#VALUE!	#VALUE!	#VALUE!	#VALUE!	#VALUE!	0	1	0	0	0	1	0	1
GPR172A	N/A	N/A	N/A	N/A	N/A	N/A	N/A	N/A	N/A	N/A	N/A	N/A	N/A	N/A	N/A	N/A	1	0	1	5217	-3.97926	4561	-4.37157	5661	#VALUE!	#VALUE!	#VALUE!	#VALUE!	#VALUE!	#VALUE!	#VALUE!	#VALUE!	#VALUE!	#VALUE!	#VALUE!	#VALUE!	0	0	1	0	0	0	1	1
GPR18	N/A	N/A	N/A	N/A	N/A	N/A	N/A	N/A	1	0	1	4038	-3.98115	4531	-4.31714	4547	N/A	N/A	N/A	N/A	N/A	N/A	N/A	N/A	#VALUE!	#VALUE!	#VALUE!	#VALUE!	#VALUE!	#VALUE!	#VALUE!	#VALUE!	#VALUE!	#VALUE!	#VALUE!	#VALUE!	0	1	0	0	0	1	0	1
GPR25	N/A	N/A	N/A	N/A	N/A	N/A	N/A	N/A	1	0	1	3542	-3.98028	4530	-4.31714	4076	N/A	N/A	N/A	N/A	N/A	N/A	N/A	N/A	#VALUE!	#VALUE!	#VALUE!	#VALUE!	#VALUE!	#VALUE!	#VALUE!	#VALUE!	#VALUE!	#VALUE!	#VALUE!	#VALUE!	0	1	0	0	0	1	0	1
GPR3	N/A	N/A	N/A	N/A	N/A	N/A	N/A	N/A	N/A	N/A	N/A	N/A	N/A	N/A	N/A	N/A	2	0	2	3632	-3.97688	4560	-4.37157	4176	#VALUE!	#VALUE!	#VALUE!	#VALUE!	#VALUE!	#VALUE!	#VALUE!	#VALUE!	#VALUE!	#VALUE!	#VALUE!	#VALUE!	0	0	1	0	0	0	1	1
GPR31	N/A	N/A	N/A	N/A	N/A	N/A	N/A	N/A	1	0	1	3541	-3.98028	4529	-4.31714	4077	N/A	N/A	N/A	N/A	N/A	N/A	N/A	N/A	#VALUE!	#VALUE!	#VALUE!	#VALUE!	#VALUE!	#VALUE!	#VALUE!	#VALUE!	#VALUE!	#VALUE!	#VALUE!	#VALUE!	0	1	0	0	0	1	0	1
GPR55	N/A	N/A	N/A	N/A	N/A	N/A	N/A	N/A	1	0	1	3540	-3.98028	4528	-4.31714	4078	N/A	N/A	N/A	N/A	N/A	N/A	N/A	N/A	#VALUE!	#VALUE!	#VALUE!	#VALUE!	#VALUE!	#VALUE!	#VALUE!	#VALUE!	#VALUE!	#VALUE!	#VALUE!	#VALUE!	0	1	0	0	0	1	0	1
GPR68	N/A	N/A	N/A	N/A	N/A	N/A	N/A	N/A	1	0	1	4037	-3.98115	4526	-4.31714	4548	N/A	N/A	N/A	N/A	N/A	N/A	N/A	N/A	#VALUE!	#VALUE!	#VALUE!	#VALUE!	#VALUE!	#VALUE!	#VALUE!	#VALUE!	#VALUE!	#VALUE!	#VALUE!	#VALUE!	0	1	0	0	0	1	0	1
GPS2	N/A	N/A	N/A	N/A	N/A	N/A	N/A	N/A	2	0	2	3395	-3.97992	4523	-4.31714	3936	N/A	N/A	N/A	N/A	N/A	N/A	N/A	N/A	#VALUE!	#VALUE!	#VALUE!	#VALUE!	#VALUE!	#VALUE!	#VALUE!	#VALUE!	#VALUE!	#VALUE!	#VALUE!	#VALUE!	0	1	0	0	0	1	0	1
GPT2	N/A	N/A	N/A	N/A	N/A	N/A	N/A	N/A	1	0	1	5067	-3.98169	4522	-4.31714	5527	N/A	N/A	N/A	N/A	N/A	N/A	N/A	N/A	#VALUE!	#VALUE!	#VALUE!	#VALUE!	#VALUE!	#VALUE!	#VALUE!	#VALUE!	#VALUE!	#VALUE!	#VALUE!	#VALUE!	0	1	0	0	0	1	0	1
GRAP2	N/A	N/A	N/A	N/A	N/A	N/A	N/A	N/A	1	0	1	4960	-3.98161	4520	-4.31714	5419	N/A	N/A	N/A	N/A	N/A	N/A	N/A	N/A	#VALUE!	#VALUE!	#VALUE!	#VALUE!	#VALUE!	#VALUE!	#VALUE!	#VALUE!	#VALUE!	#VALUE!	#VALUE!	#VALUE!	0	1	0	0	0	1	0	1
GRINL1A	N/A	N/A	N/A	N/A	N/A	N/A	N/A	N/A	1	0	1	4802	-3.98144	4518	-4.31714	5284	N/A	N/A	N/A	N/A	N/A	N/A	N/A	N/A	#VALUE!	#VALUE!	#VALUE!	#VALUE!	#VALUE!	#VALUE!	#VALUE!	#VALUE!	#VALUE!	#VALUE!	#VALUE!	#VALUE!	0	1	0	0	0	1	0	1
GRK1	N/A	N/A	N/A	N/A	N/A	N/A	N/A	N/A	1	0	1	2627	-3.97332	4517	-4.31714	3177	N/A	N/A	N/A	N/A	N/A	N/A	N/A	N/A	#VALUE!	#VALUE!	#VALUE!	#VALUE!	#VALUE!	#VALUE!	#VALUE!	#VALUE!	#VALUE!	#VALUE!	#VALUE!	#VALUE!	0	1	0	0	0	1	0	1
GRK6	N/A	N/A	N/A	N/A	N/A	N/A	N/A	N/A	N/A	N/A	N/A	N/A	N/A	N/A	N/A	N/A	2	0	2	3817	-3.97742	4553	-4.37157	4358	#VALUE!	#VALUE!	#VALUE!	#VALUE!	#VALUE!	#VALUE!	#VALUE!	#VALUE!	#VALUE!	#VALUE!	#VALUE!	#VALUE!	0	0	1	0	0	0	1	1
GRM2	N/A	N/A	N/A	N/A	N/A	N/A	N/A	N/A	N/A	N/A	N/A	N/A	N/A	N/A	N/A	N/A	1	0	1	3970	-3.97796	4551	-4.37157	4490	#VALUE!	#VALUE!	#VALUE!	#VALUE!	#VALUE!	#VALUE!	#VALUE!	#VALUE!	#VALUE!	#VALUE!	#VALUE!	#VALUE!	0	0	1	0	0	0	1	1
GRPEL2	N/A	N/A	N/A	N/A	N/A	N/A	N/A	N/A	N/A	N/A	N/A	N/A	N/A	N/A	N/A	N/A	1	0	1	5216	-3.97926	4549	-4.37157	5662	#VALUE!	#VALUE!	#VALUE!	#VALUE!	#VALUE!	#VALUE!	#VALUE!	#VALUE!	#VALUE!	#VALUE!	#VALUE!	#VALUE!	0	0	1	0	0	0	1	1
GRSF1	N/A	N/A	N/A	N/A	N/A	N/A	N/A	N/A	N/A	N/A	N/A	N/A	N/A	N/A	N/A	N/A	1	0	1	4980	-3.97916	4548	-4.37157	5467	#VALUE!	#VALUE!	#VALUE!	#VALUE!	#VALUE!	#VALUE!	#VALUE!	#VALUE!	#VALUE!	#VALUE!	#VALUE!	#VALUE!	0	0	1	0	0	0	1	1
GRWD1	N/A	N/A	N/A	N/A	N/A	N/A	N/A	N/A	2	0	2	2949	-3.97782	4513	-4.31714	3502	N/A	N/A	N/A	N/A	N/A	N/A	N/A	N/A	#VALUE!	#VALUE!	#VALUE!	#VALUE!	#VALUE!	#VALUE!	#VALUE!	#VALUE!	#VALUE!	#VALUE!	#VALUE!	#VALUE!	0	1	0	0	0	1	0	1
GSDMD	N/A	N/A	N/A	N/A	N/A	N/A	N/A	N/A	N/A	N/A	N/A	N/A	N/A	N/A	N/A	N/A	1	0	1	4057	-3.97801	4547	-4.37157	4579	#VALUE!	#VALUE!	#VALUE!	#VALUE!	#VALUE!	#VALUE!	#VALUE!	#VALUE!	#VALUE!	#VALUE!	#VALUE!	#VALUE!	0	0	1	0	0	0	1	1
GSG2	N/A	N/A	N/A	N/A	N/A	N/A	N/A	N/A	2	0	2	2948	-3.97782	4512	-4.31714	3503	N/A	N/A	N/A	N/A	N/A	N/A	N/A	N/A	#VALUE!	#VALUE!	#VALUE!	#VALUE!	#VALUE!	#VALUE!	#VALUE!	#VALUE!	#VALUE!	#VALUE!	#VALUE!	#VALUE!	0	1	0	0	0	1	0	1
GSTM4	N/A	N/A	N/A	N/A	N/A	N/A	N/A	N/A	1	0	1	4959	-3.98161	4508	-4.31714	5420	N/A	N/A	N/A	N/A	N/A	N/A	N/A	N/A	#VALUE!	#VALUE!	#VALUE!	#VALUE!	#VALUE!	#VALUE!	#VALUE!	#VALUE!	#VALUE!	#VALUE!	#VALUE!	#VALUE!	0	1	0	0	0	1	0	1
GSTZ1	N/A	N/A	N/A	N/A	N/A	N/A	N/A	N/A	1	0	1	5066	-3.98169	4506	-4.31714	5528	N/A	N/A	N/A	N/A	N/A	N/A	N/A	N/A	#VALUE!	#VALUE!	#VALUE!	#VALUE!	#VALUE!	#VALUE!	#VALUE!	#VALUE!	#VALUE!	#VALUE!	#VALUE!	#VALUE!	0	1	0	0	0	1	0	1
GTF2E1	N/A	N/A	N/A	N/A	N/A	N/A	N/A	N/A	N/A	N/A	N/A	N/A	N/A	N/A	N/A	N/A	1	0	1	2616	-3.96669	4543	-4.37157	3195	#VALUE!	#VALUE!	#VALUE!	#VALUE!	#VALUE!	#VALUE!	#VALUE!	#VALUE!	#VALUE!	#VALUE!	#VALUE!	#VALUE!	0	0	1	0	0	0	1	1
GTF2F1	N/A	N/A	N/A	N/A	N/A	N/A	N/A	N/A	N/A	N/A	N/A	N/A	N/A	N/A	N/A	N/A	0	78	78	5815	-3.9804	272	-3.37359	1037	#VALUE!	#VALUE!	#VALUE!	#VALUE!	#VALUE!	#VALUE!	#VALUE!	#VALUE!	#VALUE!	#VALUE!	#VALUE!	#VALUE!	0	0	1	0	0	0	1	1
GTF3A	N/A	N/A	N/A	N/A	N/A	N/A	N/A	N/A	1	0	1	4666	-3.98141	4501	-4.31714	5143	N/A	N/A	N/A	N/A	N/A	N/A	N/A	N/A	#VALUE!	#VALUE!	#VALUE!	#VALUE!	#VALUE!	#VALUE!	#VALUE!	#VALUE!	#VALUE!	#VALUE!	#VALUE!	#VALUE!	0	1	0	0	0	1	0	1
GTF3C1	N/A	N/A	N/A	N/A	N/A	N/A	N/A	N/A	1	0	1	4665	-3.98141	4500	-4.31714	5144	N/A	N/A	N/A	N/A	N/A	N/A	N/A	N/A	#VALUE!	#VALUE!	#VALUE!	#VALUE!	#VALUE!	#VALUE!	#VALUE!	#VALUE!	#VALUE!	#VALUE!	#VALUE!	#VALUE!	0	1	0	0	0	1	0	1
GTF3C2	N/A	N/A	N/A	N/A	N/A	N/A	N/A	N/A	N/A	N/A	N/A	N/A	N/A	N/A	N/A	N/A	1	0	1	2419	-3.96441	4539	-4.37157	2995	#VALUE!	#VALUE!	#VALUE!	#VALUE!	#VALUE!	#VALUE!	#VALUE!	#VALUE!	#VALUE!	#VALUE!	#VALUE!	#VALUE!	0	0	1	0	0	0	1	1
GTF3C3	N/A	N/A	N/A	N/A	N/A	N/A	N/A	N/A	1	0	1	4288	-3.98124	4499	-4.31714	4761	N/A	N/A	N/A	N/A	N/A	N/A	N/A	N/A	#VALUE!	#VALUE!	#VALUE!	#VALUE!	#VALUE!	#VALUE!	#VALUE!	#VALUE!	#VALUE!	#VALUE!	#VALUE!	#VALUE!	0	1	0	0	0	1	0	1
GTF3C5	N/A	N/A	N/A	N/A	N/A	N/A	N/A	N/A	N/A	N/A	N/A	N/A	N/A	N/A	N/A	N/A	2	0	2	4159	-3.97826	4538	-4.37157	4678	#VALUE!	#VALUE!	#VALUE!	#VALUE!	#VALUE!	#VALUE!	#VALUE!	#VALUE!	#VALUE!	#VALUE!	#VALUE!	#VALUE!	0	0	1	0	0	0	1	1
GTPBP1	N/A	N/A	N/A	N/A	N/A	N/A	N/A	N/A	1	0	1	4151	-3.98117	4497	-4.31714	4639	N/A	N/A	N/A	N/A	N/A	N/A	N/A	N/A	#VALUE!	#VALUE!	#VALUE!	#VALUE!	#VALUE!	#VALUE!	#VALUE!	#VALUE!	#VALUE!	#VALUE!	#VALUE!	#VALUE!	0	1	0	0	0	1	0	1
GTPBP3	N/A	N/A	N/A	N/A	N/A	N/A	N/A	N/A	N/A	N/A	N/A	N/A	N/A	N/A	N/A	N/A	3	0	3	2767	-3.96998	4535	-4.37157	3350	#VALUE!	#VALUE!	#VALUE!	#VALUE!	#VALUE!	#VALUE!	#VALUE!	#VALUE!	#VALUE!	#VALUE!	#VALUE!	#VALUE!	0	0	1	0	0	0	1	1
GTPBP4	N/A	N/A	N/A	N/A	N/A	N/A	N/A	N/A	N/A	N/A	N/A	N/A	N/A	N/A	N/A	N/A	1	0	1	2418	-3.96441	4534	-4.37157	2996	#VALUE!	#VALUE!	#VALUE!	#VALUE!	#VALUE!	#VALUE!	#VALUE!	#VALUE!	#VALUE!	#VALUE!	#VALUE!	#VALUE!	0	0	1	0	0	0	1	1
GTSF1	N/A	N/A	N/A	N/A	N/A	N/A	N/A	N/A	N/A	N/A	N/A	N/A	N/A	N/A	N/A	N/A	1	0	1	3554	-3.97665	4533	-4.37157	4075	#VALUE!	#VALUE!	#VALUE!	#VALUE!	#VALUE!	#VALUE!	#VALUE!	#VALUE!	#VALUE!	#VALUE!	#VALUE!	#VALUE!	0	0	1	0	0	0	1	1
GUCA1B	N/A	N/A	N/A	N/A	N/A	N/A	N/A	N/A	N/A	N/A	N/A	N/A	N/A	N/A	N/A	N/A	2	0	2	2864	-3.97155	4532	-4.37157	3436	#VALUE!	#VALUE!	#VALUE!	#VALUE!	#VALUE!	#VALUE!	#VALUE!	#VALUE!	#VALUE!	#VALUE!	#VALUE!	#VALUE!	0	0	1	0	0	0	1	1
GUCY1A3	N/A	N/A	N/A	N/A	N/A	N/A	N/A	N/A	1	0	1	4958	-3.98161	4494	-4.31714	5421	N/A	N/A	N/A	N/A	N/A	N/A	N/A	N/A	#VALUE!	#VALUE!	#VALUE!	#VALUE!	#VALUE!	#VALUE!	#VALUE!	#VALUE!	#VALUE!	#VALUE!	#VALUE!	#VALUE!	0	1	0	0	0	1	0	1
GUK1	N/A	N/A	N/A	N/A	N/A	N/A	N/A	N/A	N/A	N/A	N/A	N/A	N/A	N/A	N/A	N/A	2	0	2	2974	-3.97303	4531	-4.37157	3546	#VALUE!	#VALUE!	#VALUE!	#VALUE!	#VALUE!	#VALUE!	#VALUE!	#VALUE!	#VALUE!	#VALUE!	#VALUE!	#VALUE!	0	0	1	0	0	0	1	1
GUSBL1	N/A	N/A	N/A	N/A	N/A	N/A	N/A	N/A	N/A	N/A	N/A	N/A	N/A	N/A	N/A	N/A	1	0	1	5101	-3.97924	4529	-4.37157	5597	#VALUE!	#VALUE!	#VALUE!	#VALUE!	#VALUE!	#VALUE!	#VALUE!	#VALUE!	#VALUE!	#VALUE!	#VALUE!	#VALUE!	0	0	1	0	0	0	1	1
GYPB	N/A	N/A	N/A	N/A	N/A	N/A	N/A	N/A	N/A	N/A	N/A	N/A	N/A	N/A	N/A	N/A	1	0	1	3718	-3.97709	4528	-4.37157	4256	#VALUE!	#VALUE!	#VALUE!	#VALUE!	#VALUE!	#VALUE!	#VALUE!	#VALUE!	#VALUE!	#VALUE!	#VALUE!	#VALUE!	0	0	1	0	0	0	1	1
GYPE	N/A	N/A	N/A	N/A	N/A	N/A	N/A	N/A	N/A	N/A	N/A	N/A	N/A	N/A	N/A	N/A	1	0	1	3717	-3.97709	4527	-4.37157	4257	#VALUE!	#VALUE!	#VALUE!	#VALUE!	#VALUE!	#VALUE!	#VALUE!	#VALUE!	#VALUE!	#VALUE!	#VALUE!	#VALUE!	0	0	1	0	0	0	1	1
H19	N/A	N/A	N/A	N/A	N/A	N/A	N/A	N/A	N/A	N/A	N/A	N/A	N/A	N/A	N/A	N/A	1	0	1	4703	-3.97872	4525	-4.37157	5210	#VALUE!	#VALUE!	#VALUE!	#VALUE!	#VALUE!	#VALUE!	#VALUE!	#VALUE!	#VALUE!	#VALUE!	#VALUE!	#VALUE!	0	0	1	0	0	0	1	1
H2AFJ	N/A	N/A	N/A	N/A	N/A	N/A	N/A	N/A	3	0	3	2664	-3.97383	4491	-4.31714	3241	N/A	N/A	N/A	N/A	N/A	N/A	N/A	N/A	#VALUE!	#VALUE!	#VALUE!	#VALUE!	#VALUE!	#VALUE!	#VALUE!	#VALUE!	#VALUE!	#VALUE!	#VALUE!	#VALUE!	0	1	0	0	0	1	0	1
HAO2	N/A	N/A	N/A	N/A	N/A	N/A	N/A	N/A	N/A	N/A	N/A	N/A	N/A	N/A	N/A	N/A	1	0	1	2615	-3.96669	4521	-4.37157	3196	#VALUE!	#VALUE!	#VALUE!	#VALUE!	#VALUE!	#VALUE!	#VALUE!	#VALUE!	#VALUE!	#VALUE!	#VALUE!	#VALUE!	0	0	1	0	0	0	1	1
HAUS5	N/A	N/A	N/A	N/A	N/A	N/A	N/A	N/A	1	0	1	3247	-3.97894	4487	-4.31714	3772	N/A	N/A	N/A	N/A	N/A	N/A	N/A	N/A	#VALUE!	#VALUE!	#VALUE!	#VALUE!	#VALUE!	#VALUE!	#VALUE!	#VALUE!	#VALUE!	#VALUE!	#VALUE!	#VALUE!	0	1	0	0	0	1	0	1
HAUS6	N/A	N/A	N/A	N/A	N/A	N/A	N/A	N/A	1	0	1	5065	-3.98169	4486	-4.31714	5529	N/A	N/A	N/A	N/A	N/A	N/A	N/A	N/A	#VALUE!	#VALUE!	#VALUE!	#VALUE!	#VALUE!	#VALUE!	#VALUE!	#VALUE!	#VALUE!	#VALUE!	#VALUE!	#VALUE!	0	1	0	0	0	1	0	1
HAUS8	N/A	N/A	N/A	N/A	N/A	N/A	N/A	N/A	N/A	N/A	N/A	N/A	N/A	N/A	N/A	N/A	1	0	1	5061	-3.97922	4520	-4.37157	5535	#VALUE!	#VALUE!	#VALUE!	#VALUE!	#VALUE!	#VALUE!	#VALUE!	#VALUE!	#VALUE!	#VALUE!	#VALUE!	#VALUE!	0	0	1	0	0	0	1	1
HCFC2	N/A	N/A	N/A	N/A	N/A	N/A	N/A	N/A	1	0	1	4957	-3.98161	4481	-4.31714	5422	N/A	N/A	N/A	N/A	N/A	N/A	N/A	N/A	#VALUE!	#VALUE!	#VALUE!	#VALUE!	#VALUE!	#VALUE!	#VALUE!	#VALUE!	#VALUE!	#VALUE!	#VALUE!	#VALUE!	0	1	0	0	0	1	0	1
HCG26	N/A	N/A	N/A	N/A	N/A	N/A	N/A	N/A	1	0	1	3246	-3.97894	4479	-4.31714	3773	N/A	N/A	N/A	N/A	N/A	N/A	N/A	N/A	#VALUE!	#VALUE!	#VALUE!	#VALUE!	#VALUE!	#VALUE!	#VALUE!	#VALUE!	#VALUE!	#VALUE!	#VALUE!	#VALUE!	0	1	0	0	0	1	0	1
HCG27	N/A	N/A	N/A	N/A	N/A	N/A	N/A	N/A	1	0	1	3952	-3.98095	4478	-4.31714	4484	N/A	N/A	N/A	N/A	N/A	N/A	N/A	N/A	#VALUE!	#VALUE!	#VALUE!	#VALUE!	#VALUE!	#VALUE!	#VALUE!	#VALUE!	#VALUE!	#VALUE!	#VALUE!	#VALUE!	0	1	0	0	0	1	0	1
HCP5	N/A	N/A	N/A	N/A	N/A	N/A	N/A	N/A	1	0	1	3245	-3.97894	4476	-4.31714	3774	N/A	N/A	N/A	N/A	N/A	N/A	N/A	N/A	#VALUE!	#VALUE!	#VALUE!	#VALUE!	#VALUE!	#VALUE!	#VALUE!	#VALUE!	#VALUE!	#VALUE!	#VALUE!	#VALUE!	0	1	0	0	0	1	0	1
HDAC11	N/A	N/A	N/A	N/A	N/A	N/A	N/A	N/A	N/A	N/A	N/A	N/A	N/A	N/A	N/A	N/A	1	0	1	2512	-3.96512	4513	-4.37157	3099	#VALUE!	#VALUE!	#VALUE!	#VALUE!	#VALUE!	#VALUE!	#VALUE!	#VALUE!	#VALUE!	#VALUE!	#VALUE!	#VALUE!	0	0	1	0	0	0	1	1
HDC	N/A	N/A	N/A	N/A	N/A	N/A	N/A	N/A	N/A	N/A	N/A	N/A	N/A	N/A	N/A	N/A	2	0	2	2863	-3.97155	4512	-4.37157	3437	#VALUE!	#VALUE!	#VALUE!	#VALUE!	#VALUE!	#VALUE!	#VALUE!	#VALUE!	#VALUE!	#VALUE!	#VALUE!	#VALUE!	0	0	1	0	0	0	1	1
HDHD1A	N/A	N/A	N/A	N/A	N/A	N/A	N/A	N/A	1	0	1	4663	-3.98141	4472	-4.31714	5146	N/A	N/A	N/A	N/A	N/A	N/A	N/A	N/A	#VALUE!	#VALUE!	#VALUE!	#VALUE!	#VALUE!	#VALUE!	#VALUE!	#VALUE!	#VALUE!	#VALUE!	#VALUE!	#VALUE!	0	1	0	0	0	1	0	1
HDLBP	N/A	N/A	N/A	N/A	N/A	N/A	N/A	N/A	2	0	2	2857	-3.97686	4471	-4.31714	3426	N/A	N/A	N/A	N/A	N/A	N/A	N/A	N/A	#VALUE!	#VALUE!	#VALUE!	#VALUE!	#VALUE!	#VALUE!	#VALUE!	#VALUE!	#VALUE!	#VALUE!	#VALUE!	#VALUE!	0	1	0	0	0	1	0	1
HEATR1	N/A	N/A	N/A	N/A	N/A	N/A	N/A	N/A	N/A	N/A	N/A	N/A	N/A	N/A	N/A	N/A	1	0	1	2417	-3.96441	4508	-4.37157	2997	#VALUE!	#VALUE!	#VALUE!	#VALUE!	#VALUE!	#VALUE!	#VALUE!	#VALUE!	#VALUE!	#VALUE!	#VALUE!	#VALUE!	0	0	1	0	0	0	1	1
HEATR2	N/A	N/A	N/A	N/A	N/A	N/A	N/A	N/A	N/A	N/A	N/A	N/A	N/A	N/A	N/A	N/A	1	0	1	2416	-3.96441	4507	-4.37157	2998	#VALUE!	#VALUE!	#VALUE!	#VALUE!	#VALUE!	#VALUE!	#VALUE!	#VALUE!	#VALUE!	#VALUE!	#VALUE!	#VALUE!	0	0	1	0	0	0	1	1
HEATR3	N/A	N/A	N/A	N/A	N/A	N/A	N/A	N/A	N/A	N/A	N/A	N/A	N/A	N/A	N/A	N/A	1	0	1	4979	-3.97916	4506	-4.37157	5468	#VALUE!	#VALUE!	#VALUE!	#VALUE!	#VALUE!	#VALUE!	#VALUE!	#VALUE!	#VALUE!	#VALUE!	#VALUE!	#VALUE!	0	0	1	0	0	0	1	1
HEBP2	N/A	N/A	N/A	N/A	N/A	N/A	N/A	N/A	N/A	N/A	N/A	N/A	N/A	N/A	N/A	N/A	1	0	1	4612	-3.97866	4505	-4.37157	5113	#VALUE!	#VALUE!	#VALUE!	#VALUE!	#VALUE!	#VALUE!	#VALUE!	#VALUE!	#VALUE!	#VALUE!	#VALUE!	#VALUE!	0	0	1	0	0	0	1	1
HECTD3	N/A	N/A	N/A	N/A	N/A	N/A	N/A	N/A	N/A	N/A	N/A	N/A	N/A	N/A	N/A	N/A	1	0	1	3179	-3.97482	4504	-4.37157	3718	#VALUE!	#VALUE!	#VALUE!	#VALUE!	#VALUE!	#VALUE!	#VALUE!	#VALUE!	#VALUE!	#VALUE!	#VALUE!	#VALUE!	0	0	1	0	0	0	1	1
HEMGN	N/A	N/A	N/A	N/A	N/A	N/A	N/A	N/A	N/A	N/A	N/A	N/A	N/A	N/A	N/A	N/A	2	0	2	2862	-3.97155	4502	-4.37157	3438	#VALUE!	#VALUE!	#VALUE!	#VALUE!	#VALUE!	#VALUE!	#VALUE!	#VALUE!	#VALUE!	#VALUE!	#VALUE!	#VALUE!	0	0	1	0	0	0	1	1
HEPH	N/A	N/A	N/A	N/A	N/A	N/A	N/A	N/A	N/A	N/A	N/A	N/A	N/A	N/A	N/A	N/A	1	0	1	4056	-3.97801	4501	-4.37157	4580	#VALUE!	#VALUE!	#VALUE!	#VALUE!	#VALUE!	#VALUE!	#VALUE!	#VALUE!	#VALUE!	#VALUE!	#VALUE!	#VALUE!	0	0	1	0	0	0	1	1
HERC6	N/A	N/A	N/A	N/A	N/A	N/A	N/A	N/A	N/A	N/A	N/A	N/A	N/A	N/A	N/A	N/A	2	0	2	1960	-3.94895	4499	-4.37157	2561	#VALUE!	#VALUE!	#VALUE!	#VALUE!	#VALUE!	#VALUE!	#VALUE!	#VALUE!	#VALUE!	#VALUE!	#VALUE!	#VALUE!	0	0	1	0	0	0	1	1
HES4	N/A	N/A	N/A	N/A	N/A	N/A	N/A	N/A	N/A	N/A	N/A	N/A	N/A	N/A	N/A	N/A	3	0	3	3275	-3.97526	4496	-4.37157	3830	#VALUE!	#VALUE!	#VALUE!	#VALUE!	#VALUE!	#VALUE!	#VALUE!	#VALUE!	#VALUE!	#VALUE!	#VALUE!	#VALUE!	0	0	1	0	0	0	1	1
HEXIM1	N/A	N/A	N/A	N/A	N/A	N/A	N/A	N/A	N/A	N/A	N/A	N/A	N/A	N/A	N/A	N/A	2	0	2	2146	-3.95891	4492	-4.37157	2752	#VALUE!	#VALUE!	#VALUE!	#VALUE!	#VALUE!	#VALUE!	#VALUE!	#VALUE!	#VALUE!	#VALUE!	#VALUE!	#VALUE!	0	0	1	0	0	0	1	1
HHLA3	N/A	N/A	N/A	N/A	N/A	N/A	N/A	N/A	2	0	2	2947	-3.97782	4462	-4.31714	3504	N/A	N/A	N/A	N/A	N/A	N/A	N/A	N/A	#VALUE!	#VALUE!	#VALUE!	#VALUE!	#VALUE!	#VALUE!	#VALUE!	#VALUE!	#VALUE!	#VALUE!	#VALUE!	#VALUE!	0	1	0	0	0	1	0	1
HIC1	N/A	N/A	N/A	N/A	N/A	N/A	N/A	N/A	4	0	4	1785	-3.94776	4460	-4.31714	2398	N/A	N/A	N/A	N/A	N/A	N/A	N/A	N/A	#VALUE!	#VALUE!	#VALUE!	#VALUE!	#VALUE!	#VALUE!	#VALUE!	#VALUE!	#VALUE!	#VALUE!	#VALUE!	#VALUE!	0	1	0	0	0	1	0	1
HIGD1A	N/A	N/A	N/A	N/A	N/A	N/A	N/A	N/A	N/A	N/A	N/A	N/A	N/A	N/A	N/A	N/A	1	0	1	5319	-3.97941	4489	-4.37157	5785	#VALUE!	#VALUE!	#VALUE!	#VALUE!	#VALUE!	#VALUE!	#VALUE!	#VALUE!	#VALUE!	#VALUE!	#VALUE!	#VALUE!	0	0	1	0	0	0	1	1
HIPK3	N/A	N/A	N/A	N/A	N/A	N/A	N/A	N/A	N/A	N/A	N/A	N/A	N/A	N/A	N/A	N/A	1	0	1	2511	-3.96512	4483	-4.37157	3100	#VALUE!	#VALUE!	#VALUE!	#VALUE!	#VALUE!	#VALUE!	#VALUE!	#VALUE!	#VALUE!	#VALUE!	#VALUE!	#VALUE!	0	0	1	0	0	0	1	1
HIST1H1T	N/A	N/A	N/A	N/A	N/A	N/A	N/A	N/A	N/A	N/A	N/A	N/A	N/A	N/A	N/A	N/A	1	0	1	3836	-3.9775	4477	-4.37157	4377	#VALUE!	#VALUE!	#VALUE!	#VALUE!	#VALUE!	#VALUE!	#VALUE!	#VALUE!	#VALUE!	#VALUE!	#VALUE!	#VALUE!	0	0	1	0	0	0	1	1
HIST1H2AL	N/A	N/A	N/A	N/A	N/A	N/A	N/A	N/A	4	0	4	1817	-3.94903	4440	-4.31714	2427	N/A	N/A	N/A	N/A	N/A	N/A	N/A	N/A	#VALUE!	#VALUE!	#VALUE!	#VALUE!	#VALUE!	#VALUE!	#VALUE!	#VALUE!	#VALUE!	#VALUE!	#VALUE!	#VALUE!	0	1	0	0	0	1	0	1
HIST1H2BH	N/A	N/A	N/A	N/A	N/A	N/A	N/A	N/A	1	0	1	3156	-3.97857	4434	-4.31714	3702	N/A	N/A	N/A	N/A	N/A	N/A	N/A	N/A	#VALUE!	#VALUE!	#VALUE!	#VALUE!	#VALUE!	#VALUE!	#VALUE!	#VALUE!	#VALUE!	#VALUE!	#VALUE!	#VALUE!	0	1	0	0	0	1	0	1
HIST1H2BI	N/A	N/A	N/A	N/A	N/A	N/A	N/A	N/A	1	0	1	3155	-3.97857	4433	-4.31714	3703	N/A	N/A	N/A	N/A	N/A	N/A	N/A	N/A	#VALUE!	#VALUE!	#VALUE!	#VALUE!	#VALUE!	#VALUE!	#VALUE!	#VALUE!	#VALUE!	#VALUE!	#VALUE!	#VALUE!	0	1	0	0	0	1	0	1
HIST1H3C	N/A	N/A	N/A	N/A	N/A	N/A	N/A	N/A	2	0	2	2388	-3.97053	4424	-4.31714	2970	N/A	N/A	N/A	N/A	N/A	N/A	N/A	N/A	#VALUE!	#VALUE!	#VALUE!	#VALUE!	#VALUE!	#VALUE!	#VALUE!	#VALUE!	#VALUE!	#VALUE!	#VALUE!	#VALUE!	0	1	0	0	0	1	0	1
HIST1H3F	N/A	N/A	N/A	N/A	N/A	N/A	N/A	N/A	1	0	1	3154	-3.97857	4421	-4.31714	3704	N/A	N/A	N/A	N/A	N/A	N/A	N/A	N/A	#VALUE!	#VALUE!	#VALUE!	#VALUE!	#VALUE!	#VALUE!	#VALUE!	#VALUE!	#VALUE!	#VALUE!	#VALUE!	#VALUE!	0	1	0	0	0	1	0	1
HIST1H3G	N/A	N/A	N/A	N/A	N/A	N/A	N/A	N/A	1	0	1	3153	-3.97857	4420	-4.31714	3705	N/A	N/A	N/A	N/A	N/A	N/A	N/A	N/A	#VALUE!	#VALUE!	#VALUE!	#VALUE!	#VALUE!	#VALUE!	#VALUE!	#VALUE!	#VALUE!	#VALUE!	#VALUE!	#VALUE!	0	1	0	0	0	1	0	1
HIST1H3I	N/A	N/A	N/A	N/A	N/A	N/A	N/A	N/A	2	0	2	2444	-3.97182	4418	-4.31714	3025	N/A	N/A	N/A	N/A	N/A	N/A	N/A	N/A	#VALUE!	#VALUE!	#VALUE!	#VALUE!	#VALUE!	#VALUE!	#VALUE!	#VALUE!	#VALUE!	#VALUE!	#VALUE!	#VALUE!	0	1	0	0	0	1	0	1
HIST1H4F	N/A	N/A	N/A	N/A	N/A	N/A	N/A	N/A	2	0	2	2387	-3.97053	4411	-4.31714	2971	N/A	N/A	N/A	N/A	N/A	N/A	N/A	N/A	#VALUE!	#VALUE!	#VALUE!	#VALUE!	#VALUE!	#VALUE!	#VALUE!	#VALUE!	#VALUE!	#VALUE!	#VALUE!	#VALUE!	0	1	0	0	0	1	0	1
HIST1H4J	N/A	N/A	N/A	N/A	N/A	N/A	N/A	N/A	N/A	N/A	N/A	N/A	N/A	N/A	N/A	N/A	3	0	3	2064	-3.95455	4444	-4.37157	2677	#VALUE!	#VALUE!	#VALUE!	#VALUE!	#VALUE!	#VALUE!	#VALUE!	#VALUE!	#VALUE!	#VALUE!	#VALUE!	#VALUE!	0	0	1	0	0	0	1	1
HIST1H4L	N/A	N/A	N/A	N/A	N/A	N/A	N/A	N/A	2	0	2	2443	-3.97182	4407	-4.31714	3026	N/A	N/A	N/A	N/A	N/A	N/A	N/A	N/A	#VALUE!	#VALUE!	#VALUE!	#VALUE!	#VALUE!	#VALUE!	#VALUE!	#VALUE!	#VALUE!	#VALUE!	#VALUE!	#VALUE!	0	1	0	0	0	1	0	1
HIST2H2BF	N/A	N/A	N/A	N/A	N/A	N/A	N/A	N/A	1	0	1	3151	-3.97857	4403	-4.31714	3707	N/A	N/A	N/A	N/A	N/A	N/A	N/A	N/A	#VALUE!	#VALUE!	#VALUE!	#VALUE!	#VALUE!	#VALUE!	#VALUE!	#VALUE!	#VALUE!	#VALUE!	#VALUE!	#VALUE!	0	1	0	0	0	1	0	1
HIST4H4	N/A	N/A	N/A	N/A	N/A	N/A	N/A	N/A	1	0	1	3150	-3.97857	4400	-4.31714	3708	N/A	N/A	N/A	N/A	N/A	N/A	N/A	N/A	#VALUE!	#VALUE!	#VALUE!	#VALUE!	#VALUE!	#VALUE!	#VALUE!	#VALUE!	#VALUE!	#VALUE!	#VALUE!	#VALUE!	0	1	0	0	0	1	0	1
HLA-B	N/A	N/A	N/A	N/A	N/A	N/A	N/A	N/A	2	0	2	2914	-3.97734	4398	-4.31714	3479	N/A	N/A	N/A	N/A	N/A	N/A	N/A	N/A	#VALUE!	#VALUE!	#VALUE!	#VALUE!	#VALUE!	#VALUE!	#VALUE!	#VALUE!	#VALUE!	#VALUE!	#VALUE!	#VALUE!	0	1	0	0	0	1	0	1
HLA-C	N/A	N/A	N/A	N/A	N/A	N/A	N/A	N/A	1	0	1	3244	-3.97894	4397	-4.31714	3775	N/A	N/A	N/A	N/A	N/A	N/A	N/A	N/A	#VALUE!	#VALUE!	#VALUE!	#VALUE!	#VALUE!	#VALUE!	#VALUE!	#VALUE!	#VALUE!	#VALUE!	#VALUE!	#VALUE!	0	1	0	0	0	1	0	1
HLA-DMA	N/A	N/A	N/A	N/A	N/A	N/A	N/A	N/A	2	0	2	2913	-3.97734	4396	-4.31714	3480	N/A	N/A	N/A	N/A	N/A	N/A	N/A	N/A	#VALUE!	#VALUE!	#VALUE!	#VALUE!	#VALUE!	#VALUE!	#VALUE!	#VALUE!	#VALUE!	#VALUE!	#VALUE!	#VALUE!	0	1	0	0	0	1	0	1
HLA-DMB	N/A	N/A	N/A	N/A	N/A	N/A	N/A	N/A	4	0	4	1665	-3.93462	4395	-4.31714	2299	N/A	N/A	N/A	N/A	N/A	N/A	N/A	N/A	#VALUE!	#VALUE!	#VALUE!	#VALUE!	#VALUE!	#VALUE!	#VALUE!	#VALUE!	#VALUE!	#VALUE!	#VALUE!	#VALUE!	0	1	0	0	0	1	0	1
HLA-DOA	N/A	N/A	N/A	N/A	N/A	N/A	N/A	N/A	1	0	1	3243	-3.97894	4394	-4.31714	3776	N/A	N/A	N/A	N/A	N/A	N/A	N/A	N/A	#VALUE!	#VALUE!	#VALUE!	#VALUE!	#VALUE!	#VALUE!	#VALUE!	#VALUE!	#VALUE!	#VALUE!	#VALUE!	#VALUE!	0	1	0	0	0	1	0	1
HLA-DOB	N/A	N/A	N/A	N/A	N/A	N/A	N/A	N/A	1	0	1	3242	-3.97894	4393	-4.31714	3777	N/A	N/A	N/A	N/A	N/A	N/A	N/A	N/A	#VALUE!	#VALUE!	#VALUE!	#VALUE!	#VALUE!	#VALUE!	#VALUE!	#VALUE!	#VALUE!	#VALUE!	#VALUE!	#VALUE!	0	1	0	0	0	1	0	1
HLA-DPA1	N/A	N/A	N/A	N/A	N/A	N/A	N/A	N/A	1	0	1	3241	-3.97894	4392	-4.31714	3778	N/A	N/A	N/A	N/A	N/A	N/A	N/A	N/A	#VALUE!	#VALUE!	#VALUE!	#VALUE!	#VALUE!	#VALUE!	#VALUE!	#VALUE!	#VALUE!	#VALUE!	#VALUE!	#VALUE!	0	1	0	0	0	1	0	1
HLA-DPB1	N/A	N/A	N/A	N/A	N/A	N/A	N/A	N/A	1	0	1	3240	-3.97894	4391	-4.31714	3779	N/A	N/A	N/A	N/A	N/A	N/A	N/A	N/A	#VALUE!	#VALUE!	#VALUE!	#VALUE!	#VALUE!	#VALUE!	#VALUE!	#VALUE!	#VALUE!	#VALUE!	#VALUE!	#VALUE!	0	1	0	0	0	1	0	1
HLA-DPB2	N/A	N/A	N/A	N/A	N/A	N/A	N/A	N/A	1	0	1	3239	-3.97894	4390	-4.31714	3780	N/A	N/A	N/A	N/A	N/A	N/A	N/A	N/A	#VALUE!	#VALUE!	#VALUE!	#VALUE!	#VALUE!	#VALUE!	#VALUE!	#VALUE!	#VALUE!	#VALUE!	#VALUE!	#VALUE!	0	1	0	0	0	1	0	1
HLA-DQA1	N/A	N/A	N/A	N/A	N/A	N/A	N/A	N/A	1	0	1	3238	-3.97894	4389	-4.31714	3781	N/A	N/A	N/A	N/A	N/A	N/A	N/A	N/A	#VALUE!	#VALUE!	#VALUE!	#VALUE!	#VALUE!	#VALUE!	#VALUE!	#VALUE!	#VALUE!	#VALUE!	#VALUE!	#VALUE!	0	1	0	0	0	1	0	1
HLA-DQB1	N/A	N/A	N/A	N/A	N/A	N/A	N/A	N/A	1	0	1	3237	-3.97894	4388	-4.31714	3782	N/A	N/A	N/A	N/A	N/A	N/A	N/A	N/A	#VALUE!	#VALUE!	#VALUE!	#VALUE!	#VALUE!	#VALUE!	#VALUE!	#VALUE!	#VALUE!	#VALUE!	#VALUE!	#VALUE!	0	1	0	0	0	1	0	1
HLA-DRA	N/A	N/A	N/A	N/A	N/A	N/A	N/A	N/A	1	0	1	3236	-3.97894	4387	-4.31714	3783	N/A	N/A	N/A	N/A	N/A	N/A	N/A	N/A	#VALUE!	#VALUE!	#VALUE!	#VALUE!	#VALUE!	#VALUE!	#VALUE!	#VALUE!	#VALUE!	#VALUE!	#VALUE!	#VALUE!	0	1	0	0	0	1	0	1
HLA-DRB1	N/A	N/A	N/A	N/A	N/A	N/A	N/A	N/A	1	0	1	3235	-3.97894	4386	-4.31714	3784	N/A	N/A	N/A	N/A	N/A	N/A	N/A	N/A	#VALUE!	#VALUE!	#VALUE!	#VALUE!	#VALUE!	#VALUE!	#VALUE!	#VALUE!	#VALUE!	#VALUE!	#VALUE!	#VALUE!	0	1	0	0	0	1	0	1
HLA-DRB5	N/A	N/A	N/A	N/A	N/A	N/A	N/A	N/A	1	0	1	3234	-3.97894	4385	-4.31714	3785	N/A	N/A	N/A	N/A	N/A	N/A	N/A	N/A	#VALUE!	#VALUE!	#VALUE!	#VALUE!	#VALUE!	#VALUE!	#VALUE!	#VALUE!	#VALUE!	#VALUE!	#VALUE!	#VALUE!	0	1	0	0	0	1	0	1
HLA-F	N/A	N/A	N/A	N/A	N/A	N/A	N/A	N/A	1	0	1	3232	-3.97894	4383	-4.31714	3787	N/A	N/A	N/A	N/A	N/A	N/A	N/A	N/A	#VALUE!	#VALUE!	#VALUE!	#VALUE!	#VALUE!	#VALUE!	#VALUE!	#VALUE!	#VALUE!	#VALUE!	#VALUE!	#VALUE!	0	1	0	0	0	1	0	1
HLA-L	N/A	N/A	N/A	N/A	N/A	N/A	N/A	N/A	1	0	1	3231	-3.97894	4382	-4.31714	3788	N/A	N/A	N/A	N/A	N/A	N/A	N/A	N/A	#VALUE!	#VALUE!	#VALUE!	#VALUE!	#VALUE!	#VALUE!	#VALUE!	#VALUE!	#VALUE!	#VALUE!	#VALUE!	#VALUE!	0	1	0	0	0	1	0	1
HLCS	N/A	N/A	N/A	N/A	N/A	N/A	N/A	N/A	N/A	N/A	N/A	N/A	N/A	N/A	N/A	N/A	3	0	3	3414	-3.97576	4435	-4.37157	3965	#VALUE!	#VALUE!	#VALUE!	#VALUE!	#VALUE!	#VALUE!	#VALUE!	#VALUE!	#VALUE!	#VALUE!	#VALUE!	#VALUE!	0	0	1	0	0	0	1	1
HM13	N/A	N/A	N/A	N/A	N/A	N/A	N/A	N/A	1	0	1	5250	-3.98202	4380	-4.31714	5672	N/A	N/A	N/A	N/A	N/A	N/A	N/A	N/A	#VALUE!	#VALUE!	#VALUE!	#VALUE!	#VALUE!	#VALUE!	#VALUE!	#VALUE!	#VALUE!	#VALUE!	#VALUE!	#VALUE!	0	1	0	0	0	1	0	1
HMBS	N/A	N/A	N/A	N/A	N/A	N/A	N/A	N/A	N/A	N/A	N/A	N/A	N/A	N/A	N/A	N/A	2	0	2	2861	-3.97155	4432	-4.37157	3439	#VALUE!	#VALUE!	#VALUE!	#VALUE!	#VALUE!	#VALUE!	#VALUE!	#VALUE!	#VALUE!	#VALUE!	#VALUE!	#VALUE!	0	0	1	0	0	0	1	1
HMG20B	N/A	N/A	N/A	N/A	N/A	N/A	N/A	N/A	N/A	N/A	N/A	N/A	N/A	N/A	N/A	N/A	2	0	2	3872	-3.97759	4431	-4.37157	4412	#VALUE!	#VALUE!	#VALUE!	#VALUE!	#VALUE!	#VALUE!	#VALUE!	#VALUE!	#VALUE!	#VALUE!	#VALUE!	#VALUE!	0	0	1	0	0	0	1	1
HMGB2	N/A	N/A	N/A	N/A	N/A	N/A	N/A	N/A	N/A	N/A	N/A	N/A	N/A	N/A	N/A	N/A	2	0	2	4158	-3.97826	4429	-4.37157	4679	#VALUE!	#VALUE!	#VALUE!	#VALUE!	#VALUE!	#VALUE!	#VALUE!	#VALUE!	#VALUE!	#VALUE!	#VALUE!	#VALUE!	0	0	1	0	0	0	1	1
HMGN3	N/A	N/A	N/A	N/A	N/A	N/A	N/A	N/A	N/A	N/A	N/A	N/A	N/A	N/A	N/A	N/A	0	73	73	5811	-3.9804	250	-3.32689	1029	#VALUE!	#VALUE!	#VALUE!	#VALUE!	#VALUE!	#VALUE!	#VALUE!	#VALUE!	#VALUE!	#VALUE!	#VALUE!	#VALUE!	0	0	1	0	0	0	1	1
HMGXB4	N/A	N/A	N/A	N/A	N/A	N/A	N/A	N/A	1	0	1	2334	-3.9696	4375	-4.31714	2875	N/A	N/A	N/A	N/A	N/A	N/A	N/A	N/A	#VALUE!	#VALUE!	#VALUE!	#VALUE!	#VALUE!	#VALUE!	#VALUE!	#VALUE!	#VALUE!	#VALUE!	#VALUE!	#VALUE!	0	1	0	0	0	1	0	1
HMHA1	N/A	N/A	N/A	N/A	N/A	N/A	N/A	N/A	N/A	N/A	N/A	N/A	N/A	N/A	N/A	N/A	1	0	1	4611	-3.97866	4424	-4.37157	5114	#VALUE!	#VALUE!	#VALUE!	#VALUE!	#VALUE!	#VALUE!	#VALUE!	#VALUE!	#VALUE!	#VALUE!	#VALUE!	#VALUE!	0	0	1	0	0	0	1	1
HNF1B	N/A	N/A	N/A	N/A	N/A	N/A	N/A	N/A	1	0	1	4035	-3.98115	4373	-4.31714	4550	N/A	N/A	N/A	N/A	N/A	N/A	N/A	N/A	#VALUE!	#VALUE!	#VALUE!	#VALUE!	#VALUE!	#VALUE!	#VALUE!	#VALUE!	#VALUE!	#VALUE!	#VALUE!	#VALUE!	0	1	0	0	0	1	0	1
HNRNPF	N/A	N/A	N/A	N/A	N/A	N/A	N/A	N/A	N/A	N/A	N/A	N/A	N/A	N/A	N/A	N/A	7	0	7	1743	-3.9349	4417	-4.37157	2379	#VALUE!	#VALUE!	#VALUE!	#VALUE!	#VALUE!	#VALUE!	#VALUE!	#VALUE!	#VALUE!	#VALUE!	#VALUE!	#VALUE!	0	0	1	0	0	0	1	1
HNRPDL	N/A	N/A	N/A	N/A	N/A	N/A	N/A	N/A	N/A	N/A	N/A	N/A	N/A	N/A	N/A	N/A	5	0	5	1897	-3.94785	4408	-4.37157	2517	#VALUE!	#VALUE!	#VALUE!	#VALUE!	#VALUE!	#VALUE!	#VALUE!	#VALUE!	#VALUE!	#VALUE!	#VALUE!	#VALUE!	0	0	1	0	0	0	1	1
HNRPLL	N/A	N/A	N/A	N/A	N/A	N/A	N/A	N/A	N/A	N/A	N/A	N/A	N/A	N/A	N/A	N/A	2	0	2	3285	-3.97542	4407	-4.37157	3839	#VALUE!	#VALUE!	#VALUE!	#VALUE!	#VALUE!	#VALUE!	#VALUE!	#VALUE!	#VALUE!	#VALUE!	#VALUE!	#VALUE!	0	0	1	0	0	0	1	1
HOMER1	N/A	N/A	N/A	N/A	N/A	N/A	N/A	N/A	1	0	1	2333	-3.9696	4359	-4.31714	2876	N/A	N/A	N/A	N/A	N/A	N/A	N/A	N/A	#VALUE!	#VALUE!	#VALUE!	#VALUE!	#VALUE!	#VALUE!	#VALUE!	#VALUE!	#VALUE!	#VALUE!	#VALUE!	#VALUE!	0	1	0	0	0	1	0	1
HOXB2	N/A	N/A	N/A	N/A	N/A	N/A	N/A	N/A	N/A	N/A	N/A	N/A	N/A	N/A	N/A	N/A	1	0	1	5318	-3.97941	4404	-4.37157	5786	#VALUE!	#VALUE!	#VALUE!	#VALUE!	#VALUE!	#VALUE!	#VALUE!	#VALUE!	#VALUE!	#VALUE!	#VALUE!	#VALUE!	0	0	1	0	0	0	1	1
HOXB9	N/A	N/A	N/A	N/A	N/A	N/A	N/A	N/A	N/A	N/A	N/A	N/A	N/A	N/A	N/A	N/A	1	0	1	3552	-3.97665	4402	-4.37157	4077	#VALUE!	#VALUE!	#VALUE!	#VALUE!	#VALUE!	#VALUE!	#VALUE!	#VALUE!	#VALUE!	#VALUE!	#VALUE!	#VALUE!	0	0	1	0	0	0	1	1
HOXC10	N/A	N/A	N/A	N/A	N/A	N/A	N/A	N/A	N/A	N/A	N/A	N/A	N/A	N/A	N/A	N/A	1	0	1	4702	-3.97872	4401	-4.37157	5211	#VALUE!	#VALUE!	#VALUE!	#VALUE!	#VALUE!	#VALUE!	#VALUE!	#VALUE!	#VALUE!	#VALUE!	#VALUE!	#VALUE!	0	0	1	0	0	0	1	1
HOXC13	N/A	N/A	N/A	N/A	N/A	N/A	N/A	N/A	N/A	N/A	N/A	N/A	N/A	N/A	N/A	N/A	1	0	1	4355	-3.97855	4400	-4.37157	4859	#VALUE!	#VALUE!	#VALUE!	#VALUE!	#VALUE!	#VALUE!	#VALUE!	#VALUE!	#VALUE!	#VALUE!	#VALUE!	#VALUE!	0	0	1	0	0	0	1	1
HOXC5	N/A	N/A	N/A	N/A	N/A	N/A	N/A	N/A	1	0	1	3951	-3.98095	4355	-4.31714	4485	N/A	N/A	N/A	N/A	N/A	N/A	N/A	N/A	#VALUE!	#VALUE!	#VALUE!	#VALUE!	#VALUE!	#VALUE!	#VALUE!	#VALUE!	#VALUE!	#VALUE!	#VALUE!	#VALUE!	0	1	0	0	0	1	0	1
HP1BP3	N/A	N/A	N/A	N/A	N/A	N/A	N/A	N/A	1	0	1	4659	-3.98141	4354	-4.31714	5150	N/A	N/A	N/A	N/A	N/A	N/A	N/A	N/A	#VALUE!	#VALUE!	#VALUE!	#VALUE!	#VALUE!	#VALUE!	#VALUE!	#VALUE!	#VALUE!	#VALUE!	#VALUE!	#VALUE!	0	1	0	0	0	1	0	1
HPD	N/A	N/A	N/A	N/A	N/A	N/A	N/A	N/A	N/A	N/A	N/A	N/A	N/A	N/A	N/A	N/A	2	0	2	2298	-3.9627	4398	-4.37157	2894	#VALUE!	#VALUE!	#VALUE!	#VALUE!	#VALUE!	#VALUE!	#VALUE!	#VALUE!	#VALUE!	#VALUE!	#VALUE!	#VALUE!	0	0	1	0	0	0	1	1
HPS3	N/A	N/A	N/A	N/A	N/A	N/A	N/A	N/A	1	0	1	3113	-3.97822	4351	-4.31714	3657	N/A	N/A	N/A	N/A	N/A	N/A	N/A	N/A	#VALUE!	#VALUE!	#VALUE!	#VALUE!	#VALUE!	#VALUE!	#VALUE!	#VALUE!	#VALUE!	#VALUE!	#VALUE!	#VALUE!	0	1	0	0	0	1	0	1
HRSP12	N/A	N/A	N/A	N/A	N/A	N/A	N/A	N/A	N/A	N/A	N/A	N/A	N/A	N/A	N/A	N/A	1	0	1	2414	-3.96441	4394	-4.37157	3000	#VALUE!	#VALUE!	#VALUE!	#VALUE!	#VALUE!	#VALUE!	#VALUE!	#VALUE!	#VALUE!	#VALUE!	#VALUE!	#VALUE!	0	0	1	0	0	0	1	1
HS1BP3	N/A	N/A	N/A	N/A	N/A	N/A	N/A	N/A	1	0	1	5249	-3.98202	4348	-4.31714	5673	N/A	N/A	N/A	N/A	N/A	N/A	N/A	N/A	#VALUE!	#VALUE!	#VALUE!	#VALUE!	#VALUE!	#VALUE!	#VALUE!	#VALUE!	#VALUE!	#VALUE!	#VALUE!	#VALUE!	0	1	0	0	0	1	0	1
HSD17B11	N/A	N/A	N/A	N/A	N/A	N/A	N/A	N/A	N/A	N/A	N/A	N/A	N/A	N/A	N/A	N/A	1	0	1	2510	-3.96512	4391	-4.37157	3101	#VALUE!	#VALUE!	#VALUE!	#VALUE!	#VALUE!	#VALUE!	#VALUE!	#VALUE!	#VALUE!	#VALUE!	#VALUE!	#VALUE!	0	0	1	0	0	0	1	1
HSD3B7	N/A	N/A	N/A	N/A	N/A	N/A	N/A	N/A	N/A	N/A	N/A	N/A	N/A	N/A	N/A	N/A	1	0	1	4701	-3.97872	4390	-4.37157	5212	#VALUE!	#VALUE!	#VALUE!	#VALUE!	#VALUE!	#VALUE!	#VALUE!	#VALUE!	#VALUE!	#VALUE!	#VALUE!	#VALUE!	0	0	1	0	0	0	1	1
HSDL1	N/A	N/A	N/A	N/A	N/A	N/A	N/A	N/A	N/A	N/A	N/A	N/A	N/A	N/A	N/A	N/A	1	0	1	4354	-3.97855	4389	-4.37157	4860	#VALUE!	#VALUE!	#VALUE!	#VALUE!	#VALUE!	#VALUE!	#VALUE!	#VALUE!	#VALUE!	#VALUE!	#VALUE!	#VALUE!	0	0	1	0	0	0	1	1
HSF2BP	N/A	N/A	N/A	N/A	N/A	N/A	N/A	N/A	N/A	N/A	N/A	N/A	N/A	N/A	N/A	N/A	3	0	3	2232	-3.96113	4388	-4.37157	2830	#VALUE!	#VALUE!	#VALUE!	#VALUE!	#VALUE!	#VALUE!	#VALUE!	#VALUE!	#VALUE!	#VALUE!	#VALUE!	#VALUE!	0	0	1	0	0	0	1	1
HSPA13	N/A	N/A	N/A	N/A	N/A	N/A	N/A	N/A	2	0	2	3832	-3.98041	4344	-4.31714	4317	N/A	N/A	N/A	N/A	N/A	N/A	N/A	N/A	#VALUE!	#VALUE!	#VALUE!	#VALUE!	#VALUE!	#VALUE!	#VALUE!	#VALUE!	#VALUE!	#VALUE!	#VALUE!	#VALUE!	0	1	0	0	0	1	0	1
HSPA14	N/A	N/A	N/A	N/A	N/A	N/A	N/A	N/A	1	0	1	3229	-3.97894	4343	-4.31714	3790	N/A	N/A	N/A	N/A	N/A	N/A	N/A	N/A	#VALUE!	#VALUE!	#VALUE!	#VALUE!	#VALUE!	#VALUE!	#VALUE!	#VALUE!	#VALUE!	#VALUE!	#VALUE!	#VALUE!	0	1	0	0	0	1	0	1
HSPA1L	N/A	N/A	N/A	N/A	N/A	N/A	N/A	N/A	N/A	N/A	N/A	N/A	N/A	N/A	N/A	N/A	4	0	4	2707	-3.96812	4386	-4.37157	3291	#VALUE!	#VALUE!	#VALUE!	#VALUE!	#VALUE!	#VALUE!	#VALUE!	#VALUE!	#VALUE!	#VALUE!	#VALUE!	#VALUE!	0	0	1	0	0	0	1	1
HSPA7	N/A	N/A	N/A	N/A	N/A	N/A	N/A	N/A	1	0	1	2225	-3.96851	4339	-4.31714	2810	N/A	N/A	N/A	N/A	N/A	N/A	N/A	N/A	#VALUE!	#VALUE!	#VALUE!	#VALUE!	#VALUE!	#VALUE!	#VALUE!	#VALUE!	#VALUE!	#VALUE!	#VALUE!	#VALUE!	0	1	0	0	0	1	0	1
HSPA8	N/A	N/A	N/A	N/A	N/A	N/A	N/A	N/A	N/A	N/A	N/A	N/A	N/A	N/A	N/A	N/A	1	0	1	4977	-3.97916	4382	-4.37157	5470	#VALUE!	#VALUE!	#VALUE!	#VALUE!	#VALUE!	#VALUE!	#VALUE!	#VALUE!	#VALUE!	#VALUE!	#VALUE!	#VALUE!	0	0	1	0	0	0	1	1
HSPC072	N/A	N/A	N/A	N/A	N/A	N/A	N/A	N/A	2	0	2	3073	-3.97814	4337	-4.31714	3633	N/A	N/A	N/A	N/A	N/A	N/A	N/A	N/A	#VALUE!	#VALUE!	#VALUE!	#VALUE!	#VALUE!	#VALUE!	#VALUE!	#VALUE!	#VALUE!	#VALUE!	#VALUE!	#VALUE!	0	1	0	0	0	1	0	1
HSPH1	N/A	N/A	N/A	N/A	N/A	N/A	N/A	N/A	1	0	1	5064	-3.98169	4336	-4.31714	5530	N/A	N/A	N/A	N/A	N/A	N/A	N/A	N/A	#VALUE!	#VALUE!	#VALUE!	#VALUE!	#VALUE!	#VALUE!	#VALUE!	#VALUE!	#VALUE!	#VALUE!	#VALUE!	#VALUE!	0	1	0	0	0	1	0	1
ICAM1	N/A	N/A	N/A	N/A	N/A	N/A	N/A	N/A	N/A	N/A	N/A	N/A	N/A	N/A	N/A	N/A	1	0	1	2372	-3.9637	4377	-4.37157	2965	#VALUE!	#VALUE!	#VALUE!	#VALUE!	#VALUE!	#VALUE!	#VALUE!	#VALUE!	#VALUE!	#VALUE!	#VALUE!	#VALUE!	0	0	1	0	0	0	1	1
ICT1	N/A	N/A	N/A	N/A	N/A	N/A	N/A	N/A	1	0	1	4285	-3.98124	4332	-4.31714	4764	N/A	N/A	N/A	N/A	N/A	N/A	N/A	N/A	#VALUE!	#VALUE!	#VALUE!	#VALUE!	#VALUE!	#VALUE!	#VALUE!	#VALUE!	#VALUE!	#VALUE!	#VALUE!	#VALUE!	0	1	0	0	0	1	0	1
ID1	N/A	N/A	N/A	N/A	N/A	N/A	N/A	N/A	N/A	N/A	N/A	N/A	N/A	N/A	N/A	N/A	2	0	2	4102	-3.97817	4375	-4.37157	4636	#VALUE!	#VALUE!	#VALUE!	#VALUE!	#VALUE!	#VALUE!	#VALUE!	#VALUE!	#VALUE!	#VALUE!	#VALUE!	#VALUE!	0	0	1	0	0	0	1	1
IDH3B	N/A	N/A	N/A	N/A	N/A	N/A	N/A	N/A	1	0	1	4284	-3.98124	4330	-4.31714	4765	N/A	N/A	N/A	N/A	N/A	N/A	N/A	N/A	#VALUE!	#VALUE!	#VALUE!	#VALUE!	#VALUE!	#VALUE!	#VALUE!	#VALUE!	#VALUE!	#VALUE!	#VALUE!	#VALUE!	0	1	0	0	0	1	0	1
IDI1	N/A	N/A	N/A	N/A	N/A	N/A	N/A	N/A	1	0	1	4956	-3.98161	4329	-4.31714	5423	N/A	N/A	N/A	N/A	N/A	N/A	N/A	N/A	#VALUE!	#VALUE!	#VALUE!	#VALUE!	#VALUE!	#VALUE!	#VALUE!	#VALUE!	#VALUE!	#VALUE!	#VALUE!	#VALUE!	0	1	0	0	0	1	0	1
IER5	N/A	N/A	N/A	N/A	N/A	N/A	N/A	N/A	N/A	N/A	N/A	N/A	N/A	N/A	N/A	N/A	2	0	2	3262	-3.97518	4372	-4.37157	3817	#VALUE!	#VALUE!	#VALUE!	#VALUE!	#VALUE!	#VALUE!	#VALUE!	#VALUE!	#VALUE!	#VALUE!	#VALUE!	#VALUE!	0	0	1	0	0	0	1	1
IFI27	N/A	N/A	N/A	N/A	N/A	N/A	N/A	N/A	N/A	N/A	N/A	N/A	N/A	N/A	N/A	N/A	2	0	2	1958	-3.94895	4370	-4.37157	2563	#VALUE!	#VALUE!	#VALUE!	#VALUE!	#VALUE!	#VALUE!	#VALUE!	#VALUE!	#VALUE!	#VALUE!	#VALUE!	#VALUE!	0	0	1	0	0	0	1	1
IFI30	N/A	N/A	N/A	N/A	N/A	N/A	N/A	N/A	1	0	1	4955	-3.98161	4326	-4.31714	5424	N/A	N/A	N/A	N/A	N/A	N/A	N/A	N/A	#VALUE!	#VALUE!	#VALUE!	#VALUE!	#VALUE!	#VALUE!	#VALUE!	#VALUE!	#VALUE!	#VALUE!	#VALUE!	#VALUE!	0	1	0	0	0	1	0	1
IFI35	N/A	N/A	N/A	N/A	N/A	N/A	N/A	N/A	N/A	N/A	N/A	N/A	N/A	N/A	N/A	N/A	1	0	1	2484	-3.96508	4369	-4.37157	3070	#VALUE!	#VALUE!	#VALUE!	#VALUE!	#VALUE!	#VALUE!	#VALUE!	#VALUE!	#VALUE!	#VALUE!	#VALUE!	#VALUE!	0	0	1	0	0	0	1	1
IFIH1	N/A	N/A	N/A	N/A	N/A	N/A	N/A	N/A	3	0	3	1508	-3.91106	4324	-4.31714	2169	N/A	N/A	N/A	N/A	N/A	N/A	N/A	N/A	#VALUE!	#VALUE!	#VALUE!	#VALUE!	#VALUE!	#VALUE!	#VALUE!	#VALUE!	#VALUE!	#VALUE!	#VALUE!	#VALUE!	0	1	0	0	0	1	0	1
IFIT1	N/A	N/A	N/A	N/A	N/A	N/A	N/A	N/A	N/A	N/A	N/A	N/A	N/A	N/A	N/A	N/A	2	0	2	1957	-3.94895	4367	-4.37157	2564	#VALUE!	#VALUE!	#VALUE!	#VALUE!	#VALUE!	#VALUE!	#VALUE!	#VALUE!	#VALUE!	#VALUE!	#VALUE!	#VALUE!	0	0	1	0	0	0	1	1
IFIT5	N/A	N/A	N/A	N/A	N/A	N/A	N/A	N/A	N/A	N/A	N/A	N/A	N/A	N/A	N/A	N/A	2	0	2	1955	-3.94895	4365	-4.37157	2566	#VALUE!	#VALUE!	#VALUE!	#VALUE!	#VALUE!	#VALUE!	#VALUE!	#VALUE!	#VALUE!	#VALUE!	#VALUE!	#VALUE!	0	0	1	0	0	0	1	1
IFITM1	N/A	N/A	N/A	N/A	N/A	N/A	N/A	N/A	N/A	N/A	N/A	N/A	N/A	N/A	N/A	N/A	2	0	2	1954	-3.94895	4364	-4.37157	2567	#VALUE!	#VALUE!	#VALUE!	#VALUE!	#VALUE!	#VALUE!	#VALUE!	#VALUE!	#VALUE!	#VALUE!	#VALUE!	#VALUE!	0	0	1	0	0	0	1	1
IFITM2	N/A	N/A	N/A	N/A	N/A	N/A	N/A	N/A	N/A	N/A	N/A	N/A	N/A	N/A	N/A	N/A	2	0	2	1953	-3.94895	4363	-4.37157	2568	#VALUE!	#VALUE!	#VALUE!	#VALUE!	#VALUE!	#VALUE!	#VALUE!	#VALUE!	#VALUE!	#VALUE!	#VALUE!	#VALUE!	0	0	1	0	0	0	1	1
IFITM3	N/A	N/A	N/A	N/A	N/A	N/A	N/A	N/A	N/A	N/A	N/A	N/A	N/A	N/A	N/A	N/A	2	0	2	1952	-3.94895	4362	-4.37157	2569	#VALUE!	#VALUE!	#VALUE!	#VALUE!	#VALUE!	#VALUE!	#VALUE!	#VALUE!	#VALUE!	#VALUE!	#VALUE!	#VALUE!	0	0	1	0	0	0	1	1
IFNA2	N/A	N/A	N/A	N/A	N/A	N/A	N/A	N/A	1	0	1	4954	-3.98161	4322	-4.31714	5425	N/A	N/A	N/A	N/A	N/A	N/A	N/A	N/A	#VALUE!	#VALUE!	#VALUE!	#VALUE!	#VALUE!	#VALUE!	#VALUE!	#VALUE!	#VALUE!	#VALUE!	#VALUE!	#VALUE!	0	1	0	0	0	1	0	1
IFT122	N/A	N/A	N/A	N/A	N/A	N/A	N/A	N/A	N/A	N/A	N/A	N/A	N/A	N/A	N/A	N/A	1	0	1	2509	-3.96512	4358	-4.37157	3102	#VALUE!	#VALUE!	#VALUE!	#VALUE!	#VALUE!	#VALUE!	#VALUE!	#VALUE!	#VALUE!	#VALUE!	#VALUE!	#VALUE!	0	0	1	0	0	0	1	1
IFT172	N/A	N/A	N/A	N/A	N/A	N/A	N/A	N/A	N/A	N/A	N/A	N/A	N/A	N/A	N/A	N/A	1	0	1	4522	-3.97862	4357	-4.37157	5037	#VALUE!	#VALUE!	#VALUE!	#VALUE!	#VALUE!	#VALUE!	#VALUE!	#VALUE!	#VALUE!	#VALUE!	#VALUE!	#VALUE!	0	0	1	0	0	0	1	1
IFT27	N/A	N/A	N/A	N/A	N/A	N/A	N/A	N/A	3	0	3	2529	-3.97256	4317	-4.31714	3095	N/A	N/A	N/A	N/A	N/A	N/A	N/A	N/A	#VALUE!	#VALUE!	#VALUE!	#VALUE!	#VALUE!	#VALUE!	#VALUE!	#VALUE!	#VALUE!	#VALUE!	#VALUE!	#VALUE!	0	1	0	0	0	1	0	1
IFT46	N/A	N/A	N/A	N/A	N/A	N/A	N/A	N/A	1	0	1	5248	-3.98202	4316	-4.31714	5674	N/A	N/A	N/A	N/A	N/A	N/A	N/A	N/A	#VALUE!	#VALUE!	#VALUE!	#VALUE!	#VALUE!	#VALUE!	#VALUE!	#VALUE!	#VALUE!	#VALUE!	#VALUE!	#VALUE!	0	1	0	0	0	1	0	1
IGF2BP1	N/A	N/A	N/A	N/A	N/A	N/A	N/A	N/A	N/A	N/A	N/A	N/A	N/A	N/A	N/A	N/A	1	0	1	4610	-3.97866	4355	-4.37157	5115	#VALUE!	#VALUE!	#VALUE!	#VALUE!	#VALUE!	#VALUE!	#VALUE!	#VALUE!	#VALUE!	#VALUE!	#VALUE!	#VALUE!	0	0	1	0	0	0	1	1
IGLL5	N/A	N/A	N/A	N/A	N/A	N/A	N/A	N/A	N/A	N/A	N/A	N/A	N/A	N/A	N/A	N/A	12	0	12	1357	-3.8824	4352	-4.37157	2068	#VALUE!	#VALUE!	#VALUE!	#VALUE!	#VALUE!	#VALUE!	#VALUE!	#VALUE!	#VALUE!	#VALUE!	#VALUE!	#VALUE!	0	0	1	0	0	0	1	1
IGSF8	N/A	N/A	N/A	N/A	N/A	N/A	N/A	N/A	N/A	N/A	N/A	N/A	N/A	N/A	N/A	N/A	1	0	1	4413	-3.97858	4351	-4.37157	4930	#VALUE!	#VALUE!	#VALUE!	#VALUE!	#VALUE!	#VALUE!	#VALUE!	#VALUE!	#VALUE!	#VALUE!	#VALUE!	#VALUE!	0	0	1	0	0	0	1	1
IKZF2	N/A	N/A	N/A	N/A	N/A	N/A	N/A	N/A	1	0	1	2332	-3.9696	4314	-4.31714	2877	N/A	N/A	N/A	N/A	N/A	N/A	N/A	N/A	#VALUE!	#VALUE!	#VALUE!	#VALUE!	#VALUE!	#VALUE!	#VALUE!	#VALUE!	#VALUE!	#VALUE!	#VALUE!	#VALUE!	0	1	0	0	0	1	0	1
IKZF3	N/A	N/A	N/A	N/A	N/A	N/A	N/A	N/A	5	0	5	996	-3.80441	4313	-4.31714	1824	N/A	N/A	N/A	N/A	N/A	N/A	N/A	N/A	#VALUE!	#VALUE!	#VALUE!	#VALUE!	#VALUE!	#VALUE!	#VALUE!	#VALUE!	#VALUE!	#VALUE!	#VALUE!	#VALUE!	0	1	0	0	0	1	0	1
IKZF5	N/A	N/A	N/A	N/A	N/A	N/A	N/A	N/A	1	0	1	4378	-3.98133	4312	-4.31714	4891	N/A	N/A	N/A	N/A	N/A	N/A	N/A	N/A	#VALUE!	#VALUE!	#VALUE!	#VALUE!	#VALUE!	#VALUE!	#VALUE!	#VALUE!	#VALUE!	#VALUE!	#VALUE!	#VALUE!	0	1	0	0	0	1	0	1
IMMP2L	N/A	N/A	N/A	N/A	N/A	N/A	N/A	N/A	N/A	N/A	N/A	N/A	N/A	N/A	N/A	N/A	1	0	1	4569	-3.97863	4346	-4.37157	5085	#VALUE!	#VALUE!	#VALUE!	#VALUE!	#VALUE!	#VALUE!	#VALUE!	#VALUE!	#VALUE!	#VALUE!	#VALUE!	#VALUE!	0	0	1	0	0	0	1	1
IMMT	N/A	N/A	N/A	N/A	N/A	N/A	N/A	N/A	N/A	N/A	N/A	N/A	N/A	N/A	N/A	N/A	1	0	1	3178	-3.97482	4345	-4.37157	3719	#VALUE!	#VALUE!	#VALUE!	#VALUE!	#VALUE!	#VALUE!	#VALUE!	#VALUE!	#VALUE!	#VALUE!	#VALUE!	#VALUE!	0	0	1	0	0	0	1	1
IMP3	N/A	N/A	N/A	N/A	N/A	N/A	N/A	N/A	1	0	1	4377	-3.98133	4305	-4.31714	4892	N/A	N/A	N/A	N/A	N/A	N/A	N/A	N/A	#VALUE!	#VALUE!	#VALUE!	#VALUE!	#VALUE!	#VALUE!	#VALUE!	#VALUE!	#VALUE!	#VALUE!	#VALUE!	#VALUE!	0	1	0	0	0	1	0	1
ING2	N/A	N/A	N/A	N/A	N/A	N/A	N/A	N/A	1	0	1	3004	-3.97791	4302	-4.31714	3554	N/A	N/A	N/A	N/A	N/A	N/A	N/A	N/A	#VALUE!	#VALUE!	#VALUE!	#VALUE!	#VALUE!	#VALUE!	#VALUE!	#VALUE!	#VALUE!	#VALUE!	#VALUE!	#VALUE!	0	1	0	0	0	1	0	1
INO80	N/A	N/A	N/A	N/A	N/A	N/A	N/A	N/A	1	0	1	2331	-3.9696	4298	-4.31714	2878	N/A	N/A	N/A	N/A	N/A	N/A	N/A	N/A	#VALUE!	#VALUE!	#VALUE!	#VALUE!	#VALUE!	#VALUE!	#VALUE!	#VALUE!	#VALUE!	#VALUE!	#VALUE!	#VALUE!	0	1	0	0	0	1	0	1
INSIG1	N/A	N/A	N/A	N/A	N/A	N/A	N/A	N/A	N/A	N/A	N/A	N/A	N/A	N/A	N/A	N/A	5	0	5	2435	-3.96445	4337	-4.37157	3031	#VALUE!	#VALUE!	#VALUE!	#VALUE!	#VALUE!	#VALUE!	#VALUE!	#VALUE!	#VALUE!	#VALUE!	#VALUE!	#VALUE!	0	0	1	0	0	0	1	1
INTS3	N/A	N/A	N/A	N/A	N/A	N/A	N/A	N/A	1	0	1	4950	-3.98161	4292	-4.31714	5426	N/A	N/A	N/A	N/A	N/A	N/A	N/A	N/A	#VALUE!	#VALUE!	#VALUE!	#VALUE!	#VALUE!	#VALUE!	#VALUE!	#VALUE!	#VALUE!	#VALUE!	#VALUE!	#VALUE!	0	1	0	0	0	1	0	1
INTS4	N/A	N/A	N/A	N/A	N/A	N/A	N/A	N/A	N/A	N/A	N/A	N/A	N/A	N/A	N/A	N/A	1	0	1	3551	-3.97665	4333	-4.37157	4078	#VALUE!	#VALUE!	#VALUE!	#VALUE!	#VALUE!	#VALUE!	#VALUE!	#VALUE!	#VALUE!	#VALUE!	#VALUE!	#VALUE!	0	0	1	0	0	0	1	1
IP6K2	N/A	N/A	N/A	N/A	N/A	N/A	N/A	N/A	1	0	1	3228	-3.97894	4288	-4.31714	3791	N/A	N/A	N/A	N/A	N/A	N/A	N/A	N/A	#VALUE!	#VALUE!	#VALUE!	#VALUE!	#VALUE!	#VALUE!	#VALUE!	#VALUE!	#VALUE!	#VALUE!	#VALUE!	#VALUE!	0	1	0	0	0	1	0	1
IPCEF1	N/A	N/A	N/A	N/A	N/A	N/A	N/A	N/A	3	0	3	2007	-3.95953	4287	-4.31714	2605	N/A	N/A	N/A	N/A	N/A	N/A	N/A	N/A	#VALUE!	#VALUE!	#VALUE!	#VALUE!	#VALUE!	#VALUE!	#VALUE!	#VALUE!	#VALUE!	#VALUE!	#VALUE!	#VALUE!	0	1	0	0	0	1	0	1
IPO13	N/A	N/A	N/A	N/A	N/A	N/A	N/A	N/A	N/A	N/A	N/A	N/A	N/A	N/A	N/A	N/A	1	0	1	4568	-3.97863	4328	-4.37157	5086	#VALUE!	#VALUE!	#VALUE!	#VALUE!	#VALUE!	#VALUE!	#VALUE!	#VALUE!	#VALUE!	#VALUE!	#VALUE!	#VALUE!	0	0	1	0	0	0	1	1
IPO7	N/A	N/A	N/A	N/A	N/A	N/A	N/A	N/A	N/A	N/A	N/A	N/A	N/A	N/A	N/A	N/A	1	0	1	2412	-3.96441	4326	-4.37157	3002	#VALUE!	#VALUE!	#VALUE!	#VALUE!	#VALUE!	#VALUE!	#VALUE!	#VALUE!	#VALUE!	#VALUE!	#VALUE!	#VALUE!	0	0	1	0	0	0	1	1
IPP	N/A	N/A	N/A	N/A	N/A	N/A	N/A	N/A	N/A	N/A	N/A	N/A	N/A	N/A	N/A	N/A	1	0	1	4055	-3.97801	4324	-4.37157	4581	#VALUE!	#VALUE!	#VALUE!	#VALUE!	#VALUE!	#VALUE!	#VALUE!	#VALUE!	#VALUE!	#VALUE!	#VALUE!	#VALUE!	0	0	1	0	0	0	1	1
IQCG	N/A	N/A	N/A	N/A	N/A	N/A	N/A	N/A	1	0	1	3888	-3.98053	4281	-4.31714	4411	N/A	N/A	N/A	N/A	N/A	N/A	N/A	N/A	#VALUE!	#VALUE!	#VALUE!	#VALUE!	#VALUE!	#VALUE!	#VALUE!	#VALUE!	#VALUE!	#VALUE!	#VALUE!	#VALUE!	0	1	0	0	0	1	0	1
IRF2BP2	N/A	N/A	N/A	N/A	N/A	N/A	N/A	N/A	N/A	N/A	N/A	N/A	N/A	N/A	N/A	N/A	1	0	1	3716	-3.97709	4319	-4.37157	4258	#VALUE!	#VALUE!	#VALUE!	#VALUE!	#VALUE!	#VALUE!	#VALUE!	#VALUE!	#VALUE!	#VALUE!	#VALUE!	#VALUE!	0	0	1	0	0	0	1	1
ISG15	N/A	N/A	N/A	N/A	N/A	N/A	N/A	N/A	N/A	N/A	N/A	N/A	N/A	N/A	N/A	N/A	3	0	3	1889	-3.94725	4316	-4.37157	2509	#VALUE!	#VALUE!	#VALUE!	#VALUE!	#VALUE!	#VALUE!	#VALUE!	#VALUE!	#VALUE!	#VALUE!	#VALUE!	#VALUE!	0	0	1	0	0	0	1	1
ISG20	N/A	N/A	N/A	N/A	N/A	N/A	N/A	N/A	1	0	1	2685	-3.97409	4275	-4.31714	3258	N/A	N/A	N/A	N/A	N/A	N/A	N/A	N/A	#VALUE!	#VALUE!	#VALUE!	#VALUE!	#VALUE!	#VALUE!	#VALUE!	#VALUE!	#VALUE!	#VALUE!	#VALUE!	#VALUE!	0	1	0	0	0	1	0	1
ISYNA1	N/A	N/A	N/A	N/A	N/A	N/A	N/A	N/A	N/A	N/A	N/A	N/A	N/A	N/A	N/A	N/A	2	0	2	3816	-3.97742	4312	-4.37157	4356	#VALUE!	#VALUE!	#VALUE!	#VALUE!	#VALUE!	#VALUE!	#VALUE!	#VALUE!	#VALUE!	#VALUE!	#VALUE!	#VALUE!	0	0	1	0	0	0	1	1
ITFG2	N/A	N/A	N/A	N/A	N/A	N/A	N/A	N/A	1	0	1	4145	-3.98117	4271	-4.31714	4644	N/A	N/A	N/A	N/A	N/A	N/A	N/A	N/A	#VALUE!	#VALUE!	#VALUE!	#VALUE!	#VALUE!	#VALUE!	#VALUE!	#VALUE!	#VALUE!	#VALUE!	#VALUE!	#VALUE!	0	1	0	0	0	1	0	1
ITFG3	N/A	N/A	N/A	N/A	N/A	N/A	N/A	N/A	1	0	1	3003	-3.97791	4270	-4.31714	3555	N/A	N/A	N/A	N/A	N/A	N/A	N/A	N/A	#VALUE!	#VALUE!	#VALUE!	#VALUE!	#VALUE!	#VALUE!	#VALUE!	#VALUE!	#VALUE!	#VALUE!	#VALUE!	#VALUE!	0	1	0	0	0	1	0	1
ITGA2B	N/A	N/A	N/A	N/A	N/A	N/A	N/A	N/A	N/A	N/A	N/A	N/A	N/A	N/A	N/A	N/A	2	0	2	2859	-3.97155	4311	-4.37157	3440	#VALUE!	#VALUE!	#VALUE!	#VALUE!	#VALUE!	#VALUE!	#VALUE!	#VALUE!	#VALUE!	#VALUE!	#VALUE!	#VALUE!	0	0	1	0	0	0	1	1
ITGAL	N/A	N/A	N/A	N/A	N/A	N/A	N/A	N/A	2	0	2	3304	-3.97913	4268	-4.31714	3850	N/A	N/A	N/A	N/A	N/A	N/A	N/A	N/A	#VALUE!	#VALUE!	#VALUE!	#VALUE!	#VALUE!	#VALUE!	#VALUE!	#VALUE!	#VALUE!	#VALUE!	#VALUE!	#VALUE!	0	1	0	0	0	1	0	1
ITPKC	N/A	N/A	N/A	N/A	N/A	N/A	N/A	N/A	N/A	N/A	N/A	N/A	N/A	N/A	N/A	N/A	1	0	1	4976	-3.97916	4310	-4.37157	5471	#VALUE!	#VALUE!	#VALUE!	#VALUE!	#VALUE!	#VALUE!	#VALUE!	#VALUE!	#VALUE!	#VALUE!	#VALUE!	#VALUE!	0	0	1	0	0	0	1	1
IZUMO1	N/A	N/A	N/A	N/A	N/A	N/A	N/A	N/A	N/A	N/A	N/A	N/A	N/A	N/A	N/A	N/A	1	0	1	4268	-3.97845	4309	-4.37157	4796	#VALUE!	#VALUE!	#VALUE!	#VALUE!	#VALUE!	#VALUE!	#VALUE!	#VALUE!	#VALUE!	#VALUE!	#VALUE!	#VALUE!	0	0	1	0	0	0	1	1
JHDM1D	N/A	N/A	N/A	N/A	N/A	N/A	N/A	N/A	N/A	N/A	N/A	N/A	N/A	N/A	N/A	N/A	2	0	2	2958	-3.97269	4307	-4.37157	3529	#VALUE!	#VALUE!	#VALUE!	#VALUE!	#VALUE!	#VALUE!	#VALUE!	#VALUE!	#VALUE!	#VALUE!	#VALUE!	#VALUE!	0	0	1	0	0	0	1	1
JMJD6	N/A	N/A	N/A	N/A	N/A	N/A	N/A	N/A	N/A	N/A	N/A	N/A	N/A	N/A	N/A	N/A	1	0	1	4923	-3.97899	4304	-4.37157	5398	#VALUE!	#VALUE!	#VALUE!	#VALUE!	#VALUE!	#VALUE!	#VALUE!	#VALUE!	#VALUE!	#VALUE!	#VALUE!	#VALUE!	0	0	1	0	0	0	1	1
JOSD2	N/A	N/A	N/A	N/A	N/A	N/A	N/A	N/A	2	0	2	3829	-3.98041	4260	-4.31714	4320	N/A	N/A	N/A	N/A	N/A	N/A	N/A	N/A	#VALUE!	#VALUE!	#VALUE!	#VALUE!	#VALUE!	#VALUE!	#VALUE!	#VALUE!	#VALUE!	#VALUE!	#VALUE!	#VALUE!	0	1	0	0	0	1	0	1
KANK3	N/A	N/A	N/A	N/A	N/A	N/A	N/A	N/A	1	0	1	4142	-3.98117	4256	-4.31714	4646	N/A	N/A	N/A	N/A	N/A	N/A	N/A	N/A	#VALUE!	#VALUE!	#VALUE!	#VALUE!	#VALUE!	#VALUE!	#VALUE!	#VALUE!	#VALUE!	#VALUE!	#VALUE!	#VALUE!	0	1	0	0	0	1	0	1
KATNAL1	N/A	N/A	N/A	N/A	N/A	N/A	N/A	N/A	1	0	1	5062	-3.98169	4255	-4.31714	5532	N/A	N/A	N/A	N/A	N/A	N/A	N/A	N/A	#VALUE!	#VALUE!	#VALUE!	#VALUE!	#VALUE!	#VALUE!	#VALUE!	#VALUE!	#VALUE!	#VALUE!	#VALUE!	#VALUE!	0	1	0	0	0	1	0	1
KAZ	N/A	N/A	N/A	N/A	N/A	N/A	N/A	N/A	N/A	N/A	N/A	N/A	N/A	N/A	N/A	N/A	1	0	1	2614	-3.96669	4298	-4.37157	3197	#VALUE!	#VALUE!	#VALUE!	#VALUE!	#VALUE!	#VALUE!	#VALUE!	#VALUE!	#VALUE!	#VALUE!	#VALUE!	#VALUE!	0	0	1	0	0	0	1	1
KBTBD6	N/A	N/A	N/A	N/A	N/A	N/A	N/A	N/A	4	0	4	2773	-3.97549	4251	-4.31714	3341	N/A	N/A	N/A	N/A	N/A	N/A	N/A	N/A	#VALUE!	#VALUE!	#VALUE!	#VALUE!	#VALUE!	#VALUE!	#VALUE!	#VALUE!	#VALUE!	#VALUE!	#VALUE!	#VALUE!	0	1	0	0	0	1	0	1
KBTBD7	N/A	N/A	N/A	N/A	N/A	N/A	N/A	N/A	2	0	2	3828	-3.98041	4250	-4.31714	4321	N/A	N/A	N/A	N/A	N/A	N/A	N/A	N/A	#VALUE!	#VALUE!	#VALUE!	#VALUE!	#VALUE!	#VALUE!	#VALUE!	#VALUE!	#VALUE!	#VALUE!	#VALUE!	#VALUE!	0	1	0	0	0	1	0	1
KCNAB2	N/A	N/A	N/A	N/A	N/A	N/A	N/A	N/A	1	0	1	4949	-3.98161	4249	-4.31714	5427	N/A	N/A	N/A	N/A	N/A	N/A	N/A	N/A	#VALUE!	#VALUE!	#VALUE!	#VALUE!	#VALUE!	#VALUE!	#VALUE!	#VALUE!	#VALUE!	#VALUE!	#VALUE!	#VALUE!	0	1	0	0	0	1	0	1
KCNC3	N/A	N/A	N/A	N/A	N/A	N/A	N/A	N/A	1	0	1	3637	-3.98037	4247	-4.31714	4157	N/A	N/A	N/A	N/A	N/A	N/A	N/A	N/A	#VALUE!	#VALUE!	#VALUE!	#VALUE!	#VALUE!	#VALUE!	#VALUE!	#VALUE!	#VALUE!	#VALUE!	#VALUE!	#VALUE!	0	1	0	0	0	1	0	1
KCNE1	N/A	N/A	N/A	N/A	N/A	N/A	N/A	N/A	1	0	1	3950	-3.98095	4246	-4.31714	4486	N/A	N/A	N/A	N/A	N/A	N/A	N/A	N/A	#VALUE!	#VALUE!	#VALUE!	#VALUE!	#VALUE!	#VALUE!	#VALUE!	#VALUE!	#VALUE!	#VALUE!	#VALUE!	#VALUE!	0	1	0	0	0	1	0	1
KCNH1	N/A	N/A	N/A	N/A	N/A	N/A	N/A	N/A	N/A	N/A	N/A	N/A	N/A	N/A	N/A	N/A	2	0	2	3654	-3.97695	4294	-4.37157	4194	#VALUE!	#VALUE!	#VALUE!	#VALUE!	#VALUE!	#VALUE!	#VALUE!	#VALUE!	#VALUE!	#VALUE!	#VALUE!	#VALUE!	0	0	1	0	0	0	1	1
KCNH7	N/A	N/A	N/A	N/A	N/A	N/A	N/A	N/A	1	0	1	3635	-3.98037	4243	-4.31714	4159	N/A	N/A	N/A	N/A	N/A	N/A	N/A	N/A	#VALUE!	#VALUE!	#VALUE!	#VALUE!	#VALUE!	#VALUE!	#VALUE!	#VALUE!	#VALUE!	#VALUE!	#VALUE!	#VALUE!	0	1	0	0	0	1	0	1
KCNK12	N/A	N/A	N/A	N/A	N/A	N/A	N/A	N/A	1	0	1	3634	-3.98037	4242	-4.31714	4160	N/A	N/A	N/A	N/A	N/A	N/A	N/A	N/A	#VALUE!	#VALUE!	#VALUE!	#VALUE!	#VALUE!	#VALUE!	#VALUE!	#VALUE!	#VALUE!	#VALUE!	#VALUE!	#VALUE!	0	1	0	0	0	1	0	1
KCNN3	N/A	N/A	N/A	N/A	N/A	N/A	N/A	N/A	1	0	1	4948	-3.98161	4241	-4.31714	5428	N/A	N/A	N/A	N/A	N/A	N/A	N/A	N/A	#VALUE!	#VALUE!	#VALUE!	#VALUE!	#VALUE!	#VALUE!	#VALUE!	#VALUE!	#VALUE!	#VALUE!	#VALUE!	#VALUE!	0	1	0	0	0	1	0	1
KCNQ1OT1	N/A	N/A	N/A	N/A	N/A	N/A	N/A	N/A	N/A	N/A	N/A	N/A	N/A	N/A	N/A	N/A	1	0	1	5316	-3.97941	4290	-4.37157	5788	#VALUE!	#VALUE!	#VALUE!	#VALUE!	#VALUE!	#VALUE!	#VALUE!	#VALUE!	#VALUE!	#VALUE!	#VALUE!	#VALUE!	0	0	1	0	0	0	1	1
KCTD13	N/A	N/A	N/A	N/A	N/A	N/A	N/A	N/A	N/A	N/A	N/A	N/A	N/A	N/A	N/A	N/A	1	0	1	5060	-3.97922	4287	-4.37157	5536	#VALUE!	#VALUE!	#VALUE!	#VALUE!	#VALUE!	#VALUE!	#VALUE!	#VALUE!	#VALUE!	#VALUE!	#VALUE!	#VALUE!	0	0	1	0	0	0	1	1
KCTD16	N/A	N/A	N/A	N/A	N/A	N/A	N/A	N/A	1	0	1	2330	-3.9696	4238	-4.31714	2879	N/A	N/A	N/A	N/A	N/A	N/A	N/A	N/A	#VALUE!	#VALUE!	#VALUE!	#VALUE!	#VALUE!	#VALUE!	#VALUE!	#VALUE!	#VALUE!	#VALUE!	#VALUE!	#VALUE!	0	1	0	0	0	1	0	1
KCTD20	N/A	N/A	N/A	N/A	N/A	N/A	N/A	N/A	N/A	N/A	N/A	N/A	N/A	N/A	N/A	N/A	1	0	1	3605	-3.97674	4286	-4.37157	4152	#VALUE!	#VALUE!	#VALUE!	#VALUE!	#VALUE!	#VALUE!	#VALUE!	#VALUE!	#VALUE!	#VALUE!	#VALUE!	#VALUE!	0	0	1	0	0	0	1	1
KCTD21	N/A	N/A	N/A	N/A	N/A	N/A	N/A	N/A	1	0	1	5061	-3.98169	4237	-4.31714	5533	N/A	N/A	N/A	N/A	N/A	N/A	N/A	N/A	#VALUE!	#VALUE!	#VALUE!	#VALUE!	#VALUE!	#VALUE!	#VALUE!	#VALUE!	#VALUE!	#VALUE!	#VALUE!	#VALUE!	0	1	0	0	0	1	0	1
KCTD7	N/A	N/A	N/A	N/A	N/A	N/A	N/A	N/A	1	0	1	4141	-3.98117	4235	-4.31714	4647	N/A	N/A	N/A	N/A	N/A	N/A	N/A	N/A	#VALUE!	#VALUE!	#VALUE!	#VALUE!	#VALUE!	#VALUE!	#VALUE!	#VALUE!	#VALUE!	#VALUE!	#VALUE!	#VALUE!	0	1	0	0	0	1	0	1
KDELC2	N/A	N/A	N/A	N/A	N/A	N/A	N/A	N/A	N/A	N/A	N/A	N/A	N/A	N/A	N/A	N/A	1	0	1	4774	-3.97876	4283	-4.37157	5271	#VALUE!	#VALUE!	#VALUE!	#VALUE!	#VALUE!	#VALUE!	#VALUE!	#VALUE!	#VALUE!	#VALUE!	#VALUE!	#VALUE!	0	0	1	0	0	0	1	1
KDM1A	N/A	N/A	N/A	N/A	N/A	N/A	N/A	N/A	N/A	N/A	N/A	N/A	N/A	N/A	N/A	N/A	1	0	1	4854	-3.97883	4282	-4.37157	5333	#VALUE!	#VALUE!	#VALUE!	#VALUE!	#VALUE!	#VALUE!	#VALUE!	#VALUE!	#VALUE!	#VALUE!	#VALUE!	#VALUE!	0	0	1	0	0	0	1	1
KDM3A	N/A	N/A	N/A	N/A	N/A	N/A	N/A	N/A	N/A	N/A	N/A	N/A	N/A	N/A	N/A	N/A	1	0	1	2664	-3.96694	4281	-4.37157	3225	#VALUE!	#VALUE!	#VALUE!	#VALUE!	#VALUE!	#VALUE!	#VALUE!	#VALUE!	#VALUE!	#VALUE!	#VALUE!	#VALUE!	0	0	1	0	0	0	1	1
KDM4A	N/A	N/A	N/A	N/A	N/A	N/A	N/A	N/A	1	0	1	3227	-3.97894	4231	-4.31714	3792	N/A	N/A	N/A	N/A	N/A	N/A	N/A	N/A	#VALUE!	#VALUE!	#VALUE!	#VALUE!	#VALUE!	#VALUE!	#VALUE!	#VALUE!	#VALUE!	#VALUE!	#VALUE!	#VALUE!	0	1	0	0	0	1	0	1
KDM4C	N/A	N/A	N/A	N/A	N/A	N/A	N/A	N/A	2	0	2	2876	-3.9772	4229	-4.31714	3448	N/A	N/A	N/A	N/A	N/A	N/A	N/A	N/A	#VALUE!	#VALUE!	#VALUE!	#VALUE!	#VALUE!	#VALUE!	#VALUE!	#VALUE!	#VALUE!	#VALUE!	#VALUE!	#VALUE!	0	1	0	0	0	1	0	1
KDM6A	N/A	N/A	N/A	N/A	N/A	N/A	N/A	N/A	2	0	2	3176	-3.97878	4228	-4.31714	3732	N/A	N/A	N/A	N/A	N/A	N/A	N/A	N/A	#VALUE!	#VALUE!	#VALUE!	#VALUE!	#VALUE!	#VALUE!	#VALUE!	#VALUE!	#VALUE!	#VALUE!	#VALUE!	#VALUE!	0	1	0	0	0	1	0	1
KEL	N/A	N/A	N/A	N/A	N/A	N/A	N/A	N/A	N/A	N/A	N/A	N/A	N/A	N/A	N/A	N/A	1	0	1	3177	-3.97482	4278	-4.37157	3720	#VALUE!	#VALUE!	#VALUE!	#VALUE!	#VALUE!	#VALUE!	#VALUE!	#VALUE!	#VALUE!	#VALUE!	#VALUE!	#VALUE!	0	0	1	0	0	0	1	1
KHDRBS2	N/A	N/A	N/A	N/A	N/A	N/A	N/A	N/A	1	0	1	4140	-3.98117	4226	-4.31714	4648	N/A	N/A	N/A	N/A	N/A	N/A	N/A	N/A	#VALUE!	#VALUE!	#VALUE!	#VALUE!	#VALUE!	#VALUE!	#VALUE!	#VALUE!	#VALUE!	#VALUE!	#VALUE!	#VALUE!	0	1	0	0	0	1	0	1
KHK	N/A	N/A	N/A	N/A	N/A	N/A	N/A	N/A	1	0	1	5244	-3.98202	4225	-4.31714	5677	N/A	N/A	N/A	N/A	N/A	N/A	N/A	N/A	#VALUE!	#VALUE!	#VALUE!	#VALUE!	#VALUE!	#VALUE!	#VALUE!	#VALUE!	#VALUE!	#VALUE!	#VALUE!	#VALUE!	0	1	0	0	0	1	0	1
KIAA0090	N/A	N/A	N/A	N/A	N/A	N/A	N/A	N/A	N/A	N/A	N/A	N/A	N/A	N/A	N/A	N/A	2	0	2	2297	-3.9627	4276	-4.37157	2895	#VALUE!	#VALUE!	#VALUE!	#VALUE!	#VALUE!	#VALUE!	#VALUE!	#VALUE!	#VALUE!	#VALUE!	#VALUE!	#VALUE!	0	0	1	0	0	0	1	1
KIAA0101	N/A	N/A	N/A	N/A	N/A	N/A	N/A	N/A	N/A	N/A	N/A	N/A	N/A	N/A	N/A	N/A	4	0	4	3079	-3.97422	4275	-4.37157	3646	#VALUE!	#VALUE!	#VALUE!	#VALUE!	#VALUE!	#VALUE!	#VALUE!	#VALUE!	#VALUE!	#VALUE!	#VALUE!	#VALUE!	0	0	1	0	0	0	1	1
KIAA0406	N/A	N/A	N/A	N/A	N/A	N/A	N/A	N/A	N/A	N/A	N/A	N/A	N/A	N/A	N/A	N/A	2	0	2	3026	-3.97354	4269	-4.37157	3594	#VALUE!	#VALUE!	#VALUE!	#VALUE!	#VALUE!	#VALUE!	#VALUE!	#VALUE!	#VALUE!	#VALUE!	#VALUE!	#VALUE!	0	0	1	0	0	0	1	1
KIAA0513	N/A	N/A	N/A	N/A	N/A	N/A	N/A	N/A	N/A	N/A	N/A	N/A	N/A	N/A	N/A	N/A	1	0	1	4351	-3.97855	4267	-4.37157	4863	#VALUE!	#VALUE!	#VALUE!	#VALUE!	#VALUE!	#VALUE!	#VALUE!	#VALUE!	#VALUE!	#VALUE!	#VALUE!	#VALUE!	0	0	1	0	0	0	1	1
KIAA0528	N/A	N/A	N/A	N/A	N/A	N/A	N/A	N/A	1	0	1	2329	-3.9696	4218	-4.31714	2880	N/A	N/A	N/A	N/A	N/A	N/A	N/A	N/A	#VALUE!	#VALUE!	#VALUE!	#VALUE!	#VALUE!	#VALUE!	#VALUE!	#VALUE!	#VALUE!	#VALUE!	#VALUE!	#VALUE!	0	1	0	0	0	1	0	1
KIAA0748	N/A	N/A	N/A	N/A	N/A	N/A	N/A	N/A	1	0	1	4032	-3.98115	4216	-4.31714	4553	N/A	N/A	N/A	N/A	N/A	N/A	N/A	N/A	#VALUE!	#VALUE!	#VALUE!	#VALUE!	#VALUE!	#VALUE!	#VALUE!	#VALUE!	#VALUE!	#VALUE!	#VALUE!	#VALUE!	0	1	0	0	0	1	0	1
KIAA0895L	N/A	N/A	N/A	N/A	N/A	N/A	N/A	N/A	1	0	1	3632	-3.98037	4214	-4.31714	4162	N/A	N/A	N/A	N/A	N/A	N/A	N/A	N/A	#VALUE!	#VALUE!	#VALUE!	#VALUE!	#VALUE!	#VALUE!	#VALUE!	#VALUE!	#VALUE!	#VALUE!	#VALUE!	#VALUE!	0	1	0	0	0	1	0	1
KIAA0907	N/A	N/A	N/A	N/A	N/A	N/A	N/A	N/A	N/A	N/A	N/A	N/A	N/A	N/A	N/A	N/A	1	0	1	5204	-3.97926	4264	-4.37157	5674	#VALUE!	#VALUE!	#VALUE!	#VALUE!	#VALUE!	#VALUE!	#VALUE!	#VALUE!	#VALUE!	#VALUE!	#VALUE!	#VALUE!	0	0	1	0	0	0	1	1
KIAA1012	N/A	N/A	N/A	N/A	N/A	N/A	N/A	N/A	N/A	N/A	N/A	N/A	N/A	N/A	N/A	N/A	1	0	1	4349	-3.97855	4262	-4.37157	4865	#VALUE!	#VALUE!	#VALUE!	#VALUE!	#VALUE!	#VALUE!	#VALUE!	#VALUE!	#VALUE!	#VALUE!	#VALUE!	#VALUE!	0	0	1	0	0	0	1	1
KIAA1324	N/A	N/A	N/A	N/A	N/A	N/A	N/A	N/A	1	0	1	3112	-3.97822	4208	-4.31714	3658	N/A	N/A	N/A	N/A	N/A	N/A	N/A	N/A	#VALUE!	#VALUE!	#VALUE!	#VALUE!	#VALUE!	#VALUE!	#VALUE!	#VALUE!	#VALUE!	#VALUE!	#VALUE!	#VALUE!	0	1	0	0	0	1	0	1
KIAA1324L	N/A	N/A	N/A	N/A	N/A	N/A	N/A	N/A	N/A	N/A	N/A	N/A	N/A	N/A	N/A	N/A	1	0	1	4700	-3.97872	4257	-4.37157	5213	#VALUE!	#VALUE!	#VALUE!	#VALUE!	#VALUE!	#VALUE!	#VALUE!	#VALUE!	#VALUE!	#VALUE!	#VALUE!	#VALUE!	0	0	1	0	0	0	1	1
KIAA1383	N/A	N/A	N/A	N/A	N/A	N/A	N/A	N/A	1	0	1	3310	-3.97925	4207	-4.31714	3859	N/A	N/A	N/A	N/A	N/A	N/A	N/A	N/A	#VALUE!	#VALUE!	#VALUE!	#VALUE!	#VALUE!	#VALUE!	#VALUE!	#VALUE!	#VALUE!	#VALUE!	#VALUE!	#VALUE!	0	1	0	0	0	1	0	1
KIAA1407	N/A	N/A	N/A	N/A	N/A	N/A	N/A	N/A	2	0	2	3827	-3.98041	4206	-4.31714	4322	N/A	N/A	N/A	N/A	N/A	N/A	N/A	N/A	#VALUE!	#VALUE!	#VALUE!	#VALUE!	#VALUE!	#VALUE!	#VALUE!	#VALUE!	#VALUE!	#VALUE!	#VALUE!	#VALUE!	0	1	0	0	0	1	0	1
KIAA1468	N/A	N/A	N/A	N/A	N/A	N/A	N/A	N/A	1	0	1	4376	-3.98133	4205	-4.31714	4893	N/A	N/A	N/A	N/A	N/A	N/A	N/A	N/A	#VALUE!	#VALUE!	#VALUE!	#VALUE!	#VALUE!	#VALUE!	#VALUE!	#VALUE!	#VALUE!	#VALUE!	#VALUE!	#VALUE!	0	1	0	0	0	1	0	1
KIAA1530	N/A	N/A	N/A	N/A	N/A	N/A	N/A	N/A	N/A	N/A	N/A	N/A	N/A	N/A	N/A	N/A	1	0	1	4347	-3.97855	4256	-4.37157	4867	#VALUE!	#VALUE!	#VALUE!	#VALUE!	#VALUE!	#VALUE!	#VALUE!	#VALUE!	#VALUE!	#VALUE!	#VALUE!	#VALUE!	0	0	1	0	0	0	1	1
KIAA1609	N/A	N/A	N/A	N/A	N/A	N/A	N/A	N/A	1	0	1	4139	-3.98117	4204	-4.31714	4649	N/A	N/A	N/A	N/A	N/A	N/A	N/A	N/A	#VALUE!	#VALUE!	#VALUE!	#VALUE!	#VALUE!	#VALUE!	#VALUE!	#VALUE!	#VALUE!	#VALUE!	#VALUE!	#VALUE!	0	1	0	0	0	1	0	1
KIAA1632	N/A	N/A	N/A	N/A	N/A	N/A	N/A	N/A	N/A	N/A	N/A	N/A	N/A	N/A	N/A	N/A	1	0	1	2371	-3.9637	4255	-4.37157	2966	#VALUE!	#VALUE!	#VALUE!	#VALUE!	#VALUE!	#VALUE!	#VALUE!	#VALUE!	#VALUE!	#VALUE!	#VALUE!	#VALUE!	0	0	1	0	0	0	1	1
KIAA1715	N/A	N/A	N/A	N/A	N/A	N/A	N/A	N/A	N/A	N/A	N/A	N/A	N/A	N/A	N/A	N/A	1	0	1	4346	-3.97855	4254	-4.37157	4868	#VALUE!	#VALUE!	#VALUE!	#VALUE!	#VALUE!	#VALUE!	#VALUE!	#VALUE!	#VALUE!	#VALUE!	#VALUE!	#VALUE!	0	0	1	0	0	0	1	1
KIAA1731	N/A	N/A	N/A	N/A	N/A	N/A	N/A	N/A	N/A	N/A	N/A	N/A	N/A	N/A	N/A	N/A	1	0	1	4772	-3.97876	4253	-4.37157	5272	#VALUE!	#VALUE!	#VALUE!	#VALUE!	#VALUE!	#VALUE!	#VALUE!	#VALUE!	#VALUE!	#VALUE!	#VALUE!	#VALUE!	0	0	1	0	0	0	1	1
KIAA1737	N/A	N/A	N/A	N/A	N/A	N/A	N/A	N/A	N/A	N/A	N/A	N/A	N/A	N/A	N/A	N/A	1	0	1	4853	-3.97883	4252	-4.37157	5334	#VALUE!	#VALUE!	#VALUE!	#VALUE!	#VALUE!	#VALUE!	#VALUE!	#VALUE!	#VALUE!	#VALUE!	#VALUE!	#VALUE!	0	0	1	0	0	0	1	1
KIAA2018	N/A	N/A	N/A	N/A	N/A	N/A	N/A	N/A	1	0	1	2899	-3.97729	4198	-4.31714	3464	N/A	N/A	N/A	N/A	N/A	N/A	N/A	N/A	#VALUE!	#VALUE!	#VALUE!	#VALUE!	#VALUE!	#VALUE!	#VALUE!	#VALUE!	#VALUE!	#VALUE!	#VALUE!	#VALUE!	0	1	0	0	0	1	0	1
KIF14	N/A	N/A	N/A	N/A	N/A	N/A	N/A	N/A	N/A	N/A	N/A	N/A	N/A	N/A	N/A	N/A	2	0	2	4103	-3.97823	4246	-4.37157	4637	#VALUE!	#VALUE!	#VALUE!	#VALUE!	#VALUE!	#VALUE!	#VALUE!	#VALUE!	#VALUE!	#VALUE!	#VALUE!	#VALUE!	0	0	1	0	0	0	1	1
KIF24	N/A	N/A	N/A	N/A	N/A	N/A	N/A	N/A	N/A	N/A	N/A	N/A	N/A	N/A	N/A	N/A	2	0	2	4156	-3.97826	4242	-4.37157	4681	#VALUE!	#VALUE!	#VALUE!	#VALUE!	#VALUE!	#VALUE!	#VALUE!	#VALUE!	#VALUE!	#VALUE!	#VALUE!	#VALUE!	0	0	1	0	0	0	1	1
KIF2A	N/A	N/A	N/A	N/A	N/A	N/A	N/A	N/A	N/A	N/A	N/A	N/A	N/A	N/A	N/A	N/A	2	0	2	2269	-3.96212	4241	-4.37157	2870	#VALUE!	#VALUE!	#VALUE!	#VALUE!	#VALUE!	#VALUE!	#VALUE!	#VALUE!	#VALUE!	#VALUE!	#VALUE!	#VALUE!	0	0	1	0	0	0	1	1
KIF5C	N/A	N/A	N/A	N/A	N/A	N/A	N/A	N/A	N/A	N/A	N/A	N/A	N/A	N/A	N/A	N/A	3	0	3	1775	-3.93843	4238	-4.37157	2409	#VALUE!	#VALUE!	#VALUE!	#VALUE!	#VALUE!	#VALUE!	#VALUE!	#VALUE!	#VALUE!	#VALUE!	#VALUE!	#VALUE!	0	0	1	0	0	0	1	1
KIFAP3	N/A	N/A	N/A	N/A	N/A	N/A	N/A	N/A	2	0	2	3518	-3.98026	4191	-4.31714	4061	N/A	N/A	N/A	N/A	N/A	N/A	N/A	N/A	#VALUE!	#VALUE!	#VALUE!	#VALUE!	#VALUE!	#VALUE!	#VALUE!	#VALUE!	#VALUE!	#VALUE!	#VALUE!	#VALUE!	0	1	0	0	0	1	0	1
KILLIN	N/A	N/A	N/A	N/A	N/A	N/A	N/A	N/A	1	0	1	2624	-3.97332	4189	-4.31714	3180	N/A	N/A	N/A	N/A	N/A	N/A	N/A	N/A	#VALUE!	#VALUE!	#VALUE!	#VALUE!	#VALUE!	#VALUE!	#VALUE!	#VALUE!	#VALUE!	#VALUE!	#VALUE!	#VALUE!	0	1	0	0	0	1	0	1
KISS1R	N/A	N/A	N/A	N/A	N/A	N/A	N/A	N/A	N/A	N/A	N/A	N/A	N/A	N/A	N/A	N/A	3	0	3	3413	-3.97575	4234	-4.37157	3964	#VALUE!	#VALUE!	#VALUE!	#VALUE!	#VALUE!	#VALUE!	#VALUE!	#VALUE!	#VALUE!	#VALUE!	#VALUE!	#VALUE!	0	0	1	0	0	0	1	1
KLF1	N/A	N/A	N/A	N/A	N/A	N/A	N/A	N/A	N/A	N/A	N/A	N/A	N/A	N/A	N/A	N/A	2	0	2	2858	-3.97155	4233	-4.37157	3441	#VALUE!	#VALUE!	#VALUE!	#VALUE!	#VALUE!	#VALUE!	#VALUE!	#VALUE!	#VALUE!	#VALUE!	#VALUE!	#VALUE!	0	0	1	0	0	0	1	1
KLHDC3	N/A	N/A	N/A	N/A	N/A	N/A	N/A	N/A	1	0	1	5060	-3.98169	4186	-4.31714	5534	N/A	N/A	N/A	N/A	N/A	N/A	N/A	N/A	#VALUE!	#VALUE!	#VALUE!	#VALUE!	#VALUE!	#VALUE!	#VALUE!	#VALUE!	#VALUE!	#VALUE!	#VALUE!	#VALUE!	0	1	0	0	0	1	0	1
KLHDC7B	N/A	N/A	N/A	N/A	N/A	N/A	N/A	N/A	N/A	N/A	N/A	N/A	N/A	N/A	N/A	N/A	2	0	2	1951	-3.94895	4231	-4.37157	2570	#VALUE!	#VALUE!	#VALUE!	#VALUE!	#VALUE!	#VALUE!	#VALUE!	#VALUE!	#VALUE!	#VALUE!	#VALUE!	#VALUE!	0	0	1	0	0	0	1	1
KLHDC9	N/A	N/A	N/A	N/A	N/A	N/A	N/A	N/A	1	0	1	2090	-3.9643	4185	-4.31714	2678	N/A	N/A	N/A	N/A	N/A	N/A	N/A	N/A	#VALUE!	#VALUE!	#VALUE!	#VALUE!	#VALUE!	#VALUE!	#VALUE!	#VALUE!	#VALUE!	#VALUE!	#VALUE!	#VALUE!	0	1	0	0	0	1	0	1
KLHL20	N/A	N/A	N/A	N/A	N/A	N/A	N/A	N/A	N/A	N/A	N/A	N/A	N/A	N/A	N/A	N/A	1	0	1	5201	-3.97926	4228	-4.37157	5677	#VALUE!	#VALUE!	#VALUE!	#VALUE!	#VALUE!	#VALUE!	#VALUE!	#VALUE!	#VALUE!	#VALUE!	#VALUE!	#VALUE!	0	0	1	0	0	0	1	1
KLHL21	N/A	N/A	N/A	N/A	N/A	N/A	N/A	N/A	N/A	N/A	N/A	N/A	N/A	N/A	N/A	N/A	2	0	2	2957	-3.97269	4227	-4.37157	3530	#VALUE!	#VALUE!	#VALUE!	#VALUE!	#VALUE!	#VALUE!	#VALUE!	#VALUE!	#VALUE!	#VALUE!	#VALUE!	#VALUE!	0	0	1	0	0	0	1	1
KLHL25	N/A	N/A	N/A	N/A	N/A	N/A	N/A	N/A	1	0	1	4138	-3.98117	4181	-4.31714	4650	N/A	N/A	N/A	N/A	N/A	N/A	N/A	N/A	#VALUE!	#VALUE!	#VALUE!	#VALUE!	#VALUE!	#VALUE!	#VALUE!	#VALUE!	#VALUE!	#VALUE!	#VALUE!	#VALUE!	0	1	0	0	0	1	0	1
KLHL28	N/A	N/A	N/A	N/A	N/A	N/A	N/A	N/A	1	0	1	4862	-3.98149	4180	-4.31714	5354	N/A	N/A	N/A	N/A	N/A	N/A	N/A	N/A	#VALUE!	#VALUE!	#VALUE!	#VALUE!	#VALUE!	#VALUE!	#VALUE!	#VALUE!	#VALUE!	#VALUE!	#VALUE!	#VALUE!	0	1	0	0	0	1	0	1
KLHL32	N/A	N/A	N/A	N/A	N/A	N/A	N/A	N/A	N/A	N/A	N/A	N/A	N/A	N/A	N/A	N/A	1	0	1	4051	-3.97801	4225	-4.37157	4585	#VALUE!	#VALUE!	#VALUE!	#VALUE!	#VALUE!	#VALUE!	#VALUE!	#VALUE!	#VALUE!	#VALUE!	#VALUE!	#VALUE!	0	0	1	0	0	0	1	1
KLKP1	N/A	N/A	N/A	N/A	N/A	N/A	N/A	N/A	1	0	1	3111	-3.97822	4179	-4.31714	3659	N/A	N/A	N/A	N/A	N/A	N/A	N/A	N/A	#VALUE!	#VALUE!	#VALUE!	#VALUE!	#VALUE!	#VALUE!	#VALUE!	#VALUE!	#VALUE!	#VALUE!	#VALUE!	#VALUE!	0	1	0	0	0	1	0	1
KLRAQ1	N/A	N/A	N/A	N/A	N/A	N/A	N/A	N/A	N/A	N/A	N/A	N/A	N/A	N/A	N/A	N/A	1	0	1	5059	-3.97922	4224	-4.37157	5537	#VALUE!	#VALUE!	#VALUE!	#VALUE!	#VALUE!	#VALUE!	#VALUE!	#VALUE!	#VALUE!	#VALUE!	#VALUE!	#VALUE!	0	0	1	0	0	0	1	1
KNCN	N/A	N/A	N/A	N/A	N/A	N/A	N/A	N/A	N/A	N/A	N/A	N/A	N/A	N/A	N/A	N/A	1	0	1	2370	-3.9637	4223	-4.37157	2967	#VALUE!	#VALUE!	#VALUE!	#VALUE!	#VALUE!	#VALUE!	#VALUE!	#VALUE!	#VALUE!	#VALUE!	#VALUE!	#VALUE!	0	0	1	0	0	0	1	1
KRBA1	N/A	N/A	N/A	N/A	N/A	N/A	N/A	N/A	N/A	N/A	N/A	N/A	N/A	N/A	N/A	N/A	1	0	1	1924	-3.94834	4220	-4.37157	2537	#VALUE!	#VALUE!	#VALUE!	#VALUE!	#VALUE!	#VALUE!	#VALUE!	#VALUE!	#VALUE!	#VALUE!	#VALUE!	#VALUE!	0	0	1	0	0	0	1	1
KRT10	N/A	N/A	N/A	N/A	N/A	N/A	N/A	N/A	N/A	N/A	N/A	N/A	N/A	N/A	N/A	N/A	1	0	1	3715	-3.97709	4219	-4.37157	4259	#VALUE!	#VALUE!	#VALUE!	#VALUE!	#VALUE!	#VALUE!	#VALUE!	#VALUE!	#VALUE!	#VALUE!	#VALUE!	#VALUE!	0	0	1	0	0	0	1	1
KRT13	N/A	N/A	N/A	N/A	N/A	N/A	N/A	N/A	N/A	N/A	N/A	N/A	N/A	N/A	N/A	N/A	1	0	1	4050	-3.97801	4218	-4.37157	4586	#VALUE!	#VALUE!	#VALUE!	#VALUE!	#VALUE!	#VALUE!	#VALUE!	#VALUE!	#VALUE!	#VALUE!	#VALUE!	#VALUE!	0	0	1	0	0	0	1	1
LAG3	N/A	N/A	N/A	N/A	N/A	N/A	N/A	N/A	N/A	N/A	N/A	N/A	N/A	N/A	N/A	N/A	1	0	1	2662	-3.96694	4211	-4.37157	3227	#VALUE!	#VALUE!	#VALUE!	#VALUE!	#VALUE!	#VALUE!	#VALUE!	#VALUE!	#VALUE!	#VALUE!	#VALUE!	#VALUE!	0	0	1	0	0	0	1	1
LAGE3	N/A	N/A	N/A	N/A	N/A	N/A	N/A	N/A	N/A	N/A	N/A	N/A	N/A	N/A	N/A	N/A	1	0	1	4771	-3.97876	4210	-4.37157	5273	#VALUE!	#VALUE!	#VALUE!	#VALUE!	#VALUE!	#VALUE!	#VALUE!	#VALUE!	#VALUE!	#VALUE!	#VALUE!	#VALUE!	0	0	1	0	0	0	1	1
LAMC3	N/A	N/A	N/A	N/A	N/A	N/A	N/A	N/A	N/A	N/A	N/A	N/A	N/A	N/A	N/A	N/A	15	0	15	1240	-3.8618	4209	-4.37157	1986	#VALUE!	#VALUE!	#VALUE!	#VALUE!	#VALUE!	#VALUE!	#VALUE!	#VALUE!	#VALUE!	#VALUE!	#VALUE!	#VALUE!	0	0	1	0	0	0	1	1
LAMP3	N/A	N/A	N/A	N/A	N/A	N/A	N/A	N/A	1	0	1	4947	-3.98161	4170	-4.31714	5429	N/A	N/A	N/A	N/A	N/A	N/A	N/A	N/A	#VALUE!	#VALUE!	#VALUE!	#VALUE!	#VALUE!	#VALUE!	#VALUE!	#VALUE!	#VALUE!	#VALUE!	#VALUE!	#VALUE!	0	1	0	0	0	1	0	1
LAP3	N/A	N/A	N/A	N/A	N/A	N/A	N/A	N/A	N/A	N/A	N/A	N/A	N/A	N/A	N/A	N/A	2	0	2	1950	-3.94895	4207	-4.37157	2571	#VALUE!	#VALUE!	#VALUE!	#VALUE!	#VALUE!	#VALUE!	#VALUE!	#VALUE!	#VALUE!	#VALUE!	#VALUE!	#VALUE!	0	0	1	0	0	0	1	1
LAS1L	N/A	N/A	N/A	N/A	N/A	N/A	N/A	N/A	N/A	N/A	N/A	N/A	N/A	N/A	N/A	N/A	1	0	1	5057	-3.97922	4203	-4.37157	5539	#VALUE!	#VALUE!	#VALUE!	#VALUE!	#VALUE!	#VALUE!	#VALUE!	#VALUE!	#VALUE!	#VALUE!	#VALUE!	#VALUE!	0	0	1	0	0	0	1	1
LAT2	N/A	N/A	N/A	N/A	N/A	N/A	N/A	N/A	1	0	1	4946	-3.98161	4165	-4.31714	5430	N/A	N/A	N/A	N/A	N/A	N/A	N/A	N/A	#VALUE!	#VALUE!	#VALUE!	#VALUE!	#VALUE!	#VALUE!	#VALUE!	#VALUE!	#VALUE!	#VALUE!	#VALUE!	#VALUE!	0	1	0	0	0	1	0	1
LCLAT1	N/A	N/A	N/A	N/A	N/A	N/A	N/A	N/A	N/A	N/A	N/A	N/A	N/A	N/A	N/A	N/A	1	0	1	4770	-3.97876	4200	-4.37157	5274	#VALUE!	#VALUE!	#VALUE!	#VALUE!	#VALUE!	#VALUE!	#VALUE!	#VALUE!	#VALUE!	#VALUE!	#VALUE!	#VALUE!	0	0	1	0	0	0	1	1
LCORL	N/A	N/A	N/A	N/A	N/A	N/A	N/A	N/A	1	0	1	5059	-3.98169	4164	-4.31714	5535	N/A	N/A	N/A	N/A	N/A	N/A	N/A	N/A	#VALUE!	#VALUE!	#VALUE!	#VALUE!	#VALUE!	#VALUE!	#VALUE!	#VALUE!	#VALUE!	#VALUE!	#VALUE!	#VALUE!	0	1	0	0	0	1	0	1
LDLR	N/A	N/A	N/A	N/A	N/A	N/A	N/A	N/A	N/A	N/A	N/A	N/A	N/A	N/A	N/A	N/A	1	0	1	1923	-3.94834	4198	-4.37157	2538	#VALUE!	#VALUE!	#VALUE!	#VALUE!	#VALUE!	#VALUE!	#VALUE!	#VALUE!	#VALUE!	#VALUE!	#VALUE!	#VALUE!	0	0	1	0	0	0	1	1
LEKR1	N/A	N/A	N/A	N/A	N/A	N/A	N/A	N/A	1	0	1	2684	-3.97409	4162	-4.31714	3259	N/A	N/A	N/A	N/A	N/A	N/A	N/A	N/A	#VALUE!	#VALUE!	#VALUE!	#VALUE!	#VALUE!	#VALUE!	#VALUE!	#VALUE!	#VALUE!	#VALUE!	#VALUE!	#VALUE!	0	1	0	0	0	1	0	1
LEPR	N/A	N/A	N/A	N/A	N/A	N/A	N/A	N/A	N/A	N/A	N/A	N/A	N/A	N/A	N/A	N/A	1	0	1	3176	-3.97482	4193	-4.37157	3721	#VALUE!	#VALUE!	#VALUE!	#VALUE!	#VALUE!	#VALUE!	#VALUE!	#VALUE!	#VALUE!	#VALUE!	#VALUE!	#VALUE!	0	0	1	0	0	0	1	1
LEPROT	N/A	N/A	N/A	N/A	N/A	N/A	N/A	N/A	N/A	N/A	N/A	N/A	N/A	N/A	N/A	N/A	1	0	1	3175	-3.97482	4191	-4.37157	3722	#VALUE!	#VALUE!	#VALUE!	#VALUE!	#VALUE!	#VALUE!	#VALUE!	#VALUE!	#VALUE!	#VALUE!	#VALUE!	#VALUE!	0	0	1	0	0	0	1	1
LETM1	N/A	N/A	N/A	N/A	N/A	N/A	N/A	N/A	2	0	2	3825	-3.98041	4156	-4.31714	4324	N/A	N/A	N/A	N/A	N/A	N/A	N/A	N/A	#VALUE!	#VALUE!	#VALUE!	#VALUE!	#VALUE!	#VALUE!	#VALUE!	#VALUE!	#VALUE!	#VALUE!	#VALUE!	#VALUE!	0	1	0	0	0	1	0	1
LHFPL4	N/A	N/A	N/A	N/A	N/A	N/A	N/A	N/A	N/A	N/A	N/A	N/A	N/A	N/A	N/A	N/A	1	0	1	3958	-3.97796	4188	-4.37157	4502	#VALUE!	#VALUE!	#VALUE!	#VALUE!	#VALUE!	#VALUE!	#VALUE!	#VALUE!	#VALUE!	#VALUE!	#VALUE!	#VALUE!	0	0	1	0	0	0	1	1
LHPP	N/A	N/A	N/A	N/A	N/A	N/A	N/A	N/A	1	0	1	4798	-3.98144	4152	-4.31714	5288	N/A	N/A	N/A	N/A	N/A	N/A	N/A	N/A	#VALUE!	#VALUE!	#VALUE!	#VALUE!	#VALUE!	#VALUE!	#VALUE!	#VALUE!	#VALUE!	#VALUE!	#VALUE!	#VALUE!	0	1	0	0	0	1	0	1
LHX3	N/A	N/A	N/A	N/A	N/A	N/A	N/A	N/A	1	0	1	3629	-3.98037	4151	-4.31714	4165	N/A	N/A	N/A	N/A	N/A	N/A	N/A	N/A	#VALUE!	#VALUE!	#VALUE!	#VALUE!	#VALUE!	#VALUE!	#VALUE!	#VALUE!	#VALUE!	#VALUE!	#VALUE!	#VALUE!	0	1	0	0	0	1	0	1
LILRB1	N/A	N/A	N/A	N/A	N/A	N/A	N/A	N/A	2	0	2	3171	-3.97867	4148	-4.31714	3724	N/A	N/A	N/A	N/A	N/A	N/A	N/A	N/A	#VALUE!	#VALUE!	#VALUE!	#VALUE!	#VALUE!	#VALUE!	#VALUE!	#VALUE!	#VALUE!	#VALUE!	#VALUE!	#VALUE!	0	1	0	0	0	1	0	1
LIMA1	N/A	N/A	N/A	N/A	N/A	N/A	N/A	N/A	N/A	N/A	N/A	N/A	N/A	N/A	N/A	N/A	1	0	1	2661	-3.96694	4184	-4.37157	3228	#VALUE!	#VALUE!	#VALUE!	#VALUE!	#VALUE!	#VALUE!	#VALUE!	#VALUE!	#VALUE!	#VALUE!	#VALUE!	#VALUE!	0	0	1	0	0	0	1	1
LIME1	N/A	N/A	N/A	N/A	N/A	N/A	N/A	N/A	2	0	2	1736	-3.94159	4147	-4.31714	2357	N/A	N/A	N/A	N/A	N/A	N/A	N/A	N/A	#VALUE!	#VALUE!	#VALUE!	#VALUE!	#VALUE!	#VALUE!	#VALUE!	#VALUE!	#VALUE!	#VALUE!	#VALUE!	#VALUE!	0	1	0	0	0	1	0	1
LIN7B	N/A	N/A	N/A	N/A	N/A	N/A	N/A	N/A	1	0	1	1359	-3.8884	4144	-4.31714	2060	N/A	N/A	N/A	N/A	N/A	N/A	N/A	N/A	#VALUE!	#VALUE!	#VALUE!	#VALUE!	#VALUE!	#VALUE!	#VALUE!	#VALUE!	#VALUE!	#VALUE!	#VALUE!	#VALUE!	0	1	0	0	0	1	0	1
LIN7C	N/A	N/A	N/A	N/A	N/A	N/A	N/A	N/A	1	0	1	4374	-3.98133	4143	-4.31714	4895	N/A	N/A	N/A	N/A	N/A	N/A	N/A	N/A	#VALUE!	#VALUE!	#VALUE!	#VALUE!	#VALUE!	#VALUE!	#VALUE!	#VALUE!	#VALUE!	#VALUE!	#VALUE!	#VALUE!	0	1	0	0	0	1	0	1
LIX1	N/A	N/A	N/A	N/A	N/A	N/A	N/A	N/A	1	0	1	3949	-3.98095	4140	-4.31714	4487	N/A	N/A	N/A	N/A	N/A	N/A	N/A	N/A	#VALUE!	#VALUE!	#VALUE!	#VALUE!	#VALUE!	#VALUE!	#VALUE!	#VALUE!	#VALUE!	#VALUE!	#VALUE!	#VALUE!	0	1	0	0	0	1	0	1
LLGL2	N/A	N/A	N/A	N/A	N/A	N/A	N/A	N/A	1	0	1	2622	-3.97332	4139	-4.31714	3182	N/A	N/A	N/A	N/A	N/A	N/A	N/A	N/A	#VALUE!	#VALUE!	#VALUE!	#VALUE!	#VALUE!	#VALUE!	#VALUE!	#VALUE!	#VALUE!	#VALUE!	#VALUE!	#VALUE!	0	1	0	0	0	1	0	1
LLPH	N/A	N/A	N/A	N/A	N/A	N/A	N/A	N/A	1	0	1	4797	-3.98144	4138	-4.31714	5289	N/A	N/A	N/A	N/A	N/A	N/A	N/A	N/A	#VALUE!	#VALUE!	#VALUE!	#VALUE!	#VALUE!	#VALUE!	#VALUE!	#VALUE!	#VALUE!	#VALUE!	#VALUE!	#VALUE!	0	1	0	0	0	1	0	1
LMBRD1	N/A	N/A	N/A	N/A	N/A	N/A	N/A	N/A	1	0	1	5241	-3.98202	4135	-4.31714	5680	N/A	N/A	N/A	N/A	N/A	N/A	N/A	N/A	#VALUE!	#VALUE!	#VALUE!	#VALUE!	#VALUE!	#VALUE!	#VALUE!	#VALUE!	#VALUE!	#VALUE!	#VALUE!	#VALUE!	0	1	0	0	0	1	0	1
LMBRD2	N/A	N/A	N/A	N/A	N/A	N/A	N/A	N/A	1	0	1	5058	-3.98169	4134	-4.31714	5536	N/A	N/A	N/A	N/A	N/A	N/A	N/A	N/A	#VALUE!	#VALUE!	#VALUE!	#VALUE!	#VALUE!	#VALUE!	#VALUE!	#VALUE!	#VALUE!	#VALUE!	#VALUE!	#VALUE!	0	1	0	0	0	1	0	1
LMLN	N/A	N/A	N/A	N/A	N/A	N/A	N/A	N/A	1	0	1	3887	-3.98053	4133	-4.31714	4412	N/A	N/A	N/A	N/A	N/A	N/A	N/A	N/A	#VALUE!	#VALUE!	#VALUE!	#VALUE!	#VALUE!	#VALUE!	#VALUE!	#VALUE!	#VALUE!	#VALUE!	#VALUE!	#VALUE!	0	1	0	0	0	1	0	1
LMNB1	N/A	N/A	N/A	N/A	N/A	N/A	N/A	N/A	N/A	N/A	N/A	N/A	N/A	N/A	N/A	N/A	1	0	1	4345	-3.97855	4177	-4.37157	4869	#VALUE!	#VALUE!	#VALUE!	#VALUE!	#VALUE!	#VALUE!	#VALUE!	#VALUE!	#VALUE!	#VALUE!	#VALUE!	#VALUE!	0	0	1	0	0	0	1	1
LNP1	N/A	N/A	N/A	N/A	N/A	N/A	N/A	N/A	1	0	1	2995	-3.97791	4132	-4.31714	3561	N/A	N/A	N/A	N/A	N/A	N/A	N/A	N/A	#VALUE!	#VALUE!	#VALUE!	#VALUE!	#VALUE!	#VALUE!	#VALUE!	#VALUE!	#VALUE!	#VALUE!	#VALUE!	#VALUE!	0	1	0	0	0	1	0	1
LNPEP	N/A	N/A	N/A	N/A	N/A	N/A	N/A	N/A	1	0	1	4944	-3.98161	4131	-4.31714	5431	N/A	N/A	N/A	N/A	N/A	N/A	N/A	N/A	#VALUE!	#VALUE!	#VALUE!	#VALUE!	#VALUE!	#VALUE!	#VALUE!	#VALUE!	#VALUE!	#VALUE!	#VALUE!	#VALUE!	0	1	0	0	0	1	0	1
LNX2	N/A	N/A	N/A	N/A	N/A	N/A	N/A	N/A	1	0	1	2621	-3.97332	4130	-4.31714	3183	N/A	N/A	N/A	N/A	N/A	N/A	N/A	N/A	#VALUE!	#VALUE!	#VALUE!	#VALUE!	#VALUE!	#VALUE!	#VALUE!	#VALUE!	#VALUE!	#VALUE!	#VALUE!	#VALUE!	0	1	0	0	0	1	0	1
LOC100009676	N/A	N/A	N/A	N/A	N/A	N/A	N/A	N/A	1	0	1	4505	-3.9814	4129	-4.31714	4982	N/A	N/A	N/A	N/A	N/A	N/A	N/A	N/A	#VALUE!	#VALUE!	#VALUE!	#VALUE!	#VALUE!	#VALUE!	#VALUE!	#VALUE!	#VALUE!	#VALUE!	#VALUE!	#VALUE!	0	1	0	0	0	1	0	1
LOC100128822	N/A	N/A	N/A	N/A	N/A	N/A	N/A	N/A	N/A	N/A	N/A	N/A	N/A	N/A	N/A	N/A	2	0	2	3271	-3.97524	4175	-4.37157	3827	#VALUE!	#VALUE!	#VALUE!	#VALUE!	#VALUE!	#VALUE!	#VALUE!	#VALUE!	#VALUE!	#VALUE!	#VALUE!	#VALUE!	0	0	1	0	0	0	1	1
LOC100129034	N/A	N/A	N/A	N/A	N/A	N/A	N/A	N/A	1	0	1	2003	-3.9591	4127	-4.31714	2598	N/A	N/A	N/A	N/A	N/A	N/A	N/A	N/A	#VALUE!	#VALUE!	#VALUE!	#VALUE!	#VALUE!	#VALUE!	#VALUE!	#VALUE!	#VALUE!	#VALUE!	#VALUE!	#VALUE!	0	1	0	0	0	1	0	1
LOC100129083	N/A	N/A	N/A	N/A	N/A	N/A	N/A	N/A	1	0	1	3627	-3.98037	4126	-4.31714	4167	N/A	N/A	N/A	N/A	N/A	N/A	N/A	N/A	#VALUE!	#VALUE!	#VALUE!	#VALUE!	#VALUE!	#VALUE!	#VALUE!	#VALUE!	#VALUE!	#VALUE!	#VALUE!	#VALUE!	0	1	0	0	0	1	0	1
LOC100129726	N/A	N/A	N/A	N/A	N/A	N/A	N/A	N/A	N/A	N/A	N/A	N/A	N/A	N/A	N/A	N/A	1	0	1	2410	-3.96441	4174	-4.37157	3004	#VALUE!	#VALUE!	#VALUE!	#VALUE!	#VALUE!	#VALUE!	#VALUE!	#VALUE!	#VALUE!	#VALUE!	#VALUE!	#VALUE!	0	0	1	0	0	0	1	1
LOC100131244	N/A	N/A	N/A	N/A	N/A	N/A	N/A	N/A	1	0	1	5240	-3.98202	4123	-4.31714	5681	N/A	N/A	N/A	N/A	N/A	N/A	N/A	N/A	#VALUE!	#VALUE!	#VALUE!	#VALUE!	#VALUE!	#VALUE!	#VALUE!	#VALUE!	#VALUE!	#VALUE!	#VALUE!	#VALUE!	0	1	0	0	0	1	0	1
LOC100131691	N/A	N/A	N/A	N/A	N/A	N/A	N/A	N/A	N/A	N/A	N/A	N/A	N/A	N/A	N/A	N/A	1	0	1	4655	-3.97867	4171	-4.37157	5166	#VALUE!	#VALUE!	#VALUE!	#VALUE!	#VALUE!	#VALUE!	#VALUE!	#VALUE!	#VALUE!	#VALUE!	#VALUE!	#VALUE!	0	0	1	0	0	0	1	1
LOC100132288	N/A	N/A	N/A	N/A	N/A	N/A	N/A	N/A	N/A	N/A	N/A	N/A	N/A	N/A	N/A	N/A	2	0	2	2935	-3.97231	4169	-4.37157	3508	#VALUE!	#VALUE!	#VALUE!	#VALUE!	#VALUE!	#VALUE!	#VALUE!	#VALUE!	#VALUE!	#VALUE!	#VALUE!	#VALUE!	0	0	1	0	0	0	1	1
LOC100132891	N/A	N/A	N/A	N/A	N/A	N/A	N/A	N/A	2	0	2	1544	-3.91848	4121	-4.31714	2198	N/A	N/A	N/A	N/A	N/A	N/A	N/A	N/A	#VALUE!	#VALUE!	#VALUE!	#VALUE!	#VALUE!	#VALUE!	#VALUE!	#VALUE!	#VALUE!	#VALUE!	#VALUE!	#VALUE!	0	1	0	0	0	1	0	1
LOC100133315	N/A	N/A	N/A	N/A	N/A	N/A	N/A	N/A	1	0	1	1747	-3.94308	4120	-4.31714	2366	N/A	N/A	N/A	N/A	N/A	N/A	N/A	N/A	#VALUE!	#VALUE!	#VALUE!	#VALUE!	#VALUE!	#VALUE!	#VALUE!	#VALUE!	#VALUE!	#VALUE!	#VALUE!	#VALUE!	0	1	0	0	0	1	0	1
LOC100133469	N/A	N/A	N/A	N/A	N/A	N/A	N/A	N/A	N/A	N/A	N/A	N/A	N/A	N/A	N/A	N/A	1	0	1	3546	-3.97665	4168	-4.37157	4083	#VALUE!	#VALUE!	#VALUE!	#VALUE!	#VALUE!	#VALUE!	#VALUE!	#VALUE!	#VALUE!	#VALUE!	#VALUE!	#VALUE!	0	0	1	0	0	0	1	1
LOC100133669	N/A	N/A	N/A	N/A	N/A	N/A	N/A	N/A	N/A	N/A	N/A	N/A	N/A	N/A	N/A	N/A	2	0	2	1949	-3.94895	4166	-4.37157	2572	#VALUE!	#VALUE!	#VALUE!	#VALUE!	#VALUE!	#VALUE!	#VALUE!	#VALUE!	#VALUE!	#VALUE!	#VALUE!	#VALUE!	0	0	1	0	0	0	1	1
LOC100134229	N/A	N/A	N/A	N/A	N/A	N/A	N/A	N/A	N/A	N/A	N/A	N/A	N/A	N/A	N/A	N/A	2	0	2	2956	-3.97269	4165	-4.37157	3531	#VALUE!	#VALUE!	#VALUE!	#VALUE!	#VALUE!	#VALUE!	#VALUE!	#VALUE!	#VALUE!	#VALUE!	#VALUE!	#VALUE!	0	0	1	0	0	0	1	1
LOC100188949	N/A	N/A	N/A	N/A	N/A	N/A	N/A	N/A	1	0	1	4943	-3.98161	4118	-4.31714	5432	N/A	N/A	N/A	N/A	N/A	N/A	N/A	N/A	#VALUE!	#VALUE!	#VALUE!	#VALUE!	#VALUE!	#VALUE!	#VALUE!	#VALUE!	#VALUE!	#VALUE!	#VALUE!	#VALUE!	0	1	0	0	0	1	0	1
LOC100268168	N/A	N/A	N/A	N/A	N/A	N/A	N/A	N/A	1	0	1	5239	-3.98202	4115	-4.31714	5682	N/A	N/A	N/A	N/A	N/A	N/A	N/A	N/A	#VALUE!	#VALUE!	#VALUE!	#VALUE!	#VALUE!	#VALUE!	#VALUE!	#VALUE!	#VALUE!	#VALUE!	#VALUE!	#VALUE!	0	1	0	0	0	1	0	1
LOC100270804	N/A	N/A	N/A	N/A	N/A	N/A	N/A	N/A	2	0	2	3072	-3.97814	4113	-4.31714	3634	N/A	N/A	N/A	N/A	N/A	N/A	N/A	N/A	#VALUE!	#VALUE!	#VALUE!	#VALUE!	#VALUE!	#VALUE!	#VALUE!	#VALUE!	#VALUE!	#VALUE!	#VALUE!	#VALUE!	0	1	0	0	0	1	0	1
LOC100271836	N/A	N/A	N/A	N/A	N/A	N/A	N/A	N/A	N/A	N/A	N/A	N/A	N/A	N/A	N/A	N/A	1	0	1	2369	-3.9637	4161	-4.37157	2968	#VALUE!	#VALUE!	#VALUE!	#VALUE!	#VALUE!	#VALUE!	#VALUE!	#VALUE!	#VALUE!	#VALUE!	#VALUE!	#VALUE!	0	0	1	0	0	0	1	1
LOC100272217	N/A	N/A	N/A	N/A	N/A	N/A	N/A	N/A	N/A	N/A	N/A	N/A	N/A	N/A	N/A	N/A	1	0	1	5200	-3.97926	4160	-4.37157	5678	#VALUE!	#VALUE!	#VALUE!	#VALUE!	#VALUE!	#VALUE!	#VALUE!	#VALUE!	#VALUE!	#VALUE!	#VALUE!	#VALUE!	0	0	1	0	0	0	1	1
LOC100272228	N/A	N/A	N/A	N/A	N/A	N/A	N/A	N/A	1	0	1	2993	-3.97791	4112	-4.31714	3563	N/A	N/A	N/A	N/A	N/A	N/A	N/A	N/A	#VALUE!	#VALUE!	#VALUE!	#VALUE!	#VALUE!	#VALUE!	#VALUE!	#VALUE!	#VALUE!	#VALUE!	#VALUE!	#VALUE!	0	1	0	0	0	1	0	1
LOC100287227	N/A	N/A	N/A	N/A	N/A	N/A	N/A	N/A	1	0	1	3948	-3.98095	4111	-4.31714	4488	N/A	N/A	N/A	N/A	N/A	N/A	N/A	N/A	#VALUE!	#VALUE!	#VALUE!	#VALUE!	#VALUE!	#VALUE!	#VALUE!	#VALUE!	#VALUE!	#VALUE!	#VALUE!	#VALUE!	0	1	0	0	0	1	0	1
LOC100289019	N/A	N/A	N/A	N/A	N/A	N/A	N/A	N/A	1	0	1	5238	-3.98202	4109	-4.31714	5683	N/A	N/A	N/A	N/A	N/A	N/A	N/A	N/A	#VALUE!	#VALUE!	#VALUE!	#VALUE!	#VALUE!	#VALUE!	#VALUE!	#VALUE!	#VALUE!	#VALUE!	#VALUE!	#VALUE!	0	1	0	0	0	1	0	1
LOC100289511	N/A	N/A	N/A	N/A	N/A	N/A	N/A	N/A	1	0	1	4503	-3.9814	4107	-4.31714	4984	N/A	N/A	N/A	N/A	N/A	N/A	N/A	N/A	#VALUE!	#VALUE!	#VALUE!	#VALUE!	#VALUE!	#VALUE!	#VALUE!	#VALUE!	#VALUE!	#VALUE!	#VALUE!	#VALUE!	0	1	0	0	0	1	0	1
LOC100329108	N/A	N/A	N/A	N/A	N/A	N/A	N/A	N/A	N/A	N/A	N/A	N/A	N/A	N/A	N/A	N/A	1	0	1	3544	-3.97665	4157	-4.37157	4085	#VALUE!	#VALUE!	#VALUE!	#VALUE!	#VALUE!	#VALUE!	#VALUE!	#VALUE!	#VALUE!	#VALUE!	#VALUE!	#VALUE!	0	0	1	0	0	0	1	1
LOC148189	N/A	N/A	N/A	N/A	N/A	N/A	N/A	N/A	1	0	1	5057	-3.98169	4104	-4.31714	5537	N/A	N/A	N/A	N/A	N/A	N/A	N/A	N/A	#VALUE!	#VALUE!	#VALUE!	#VALUE!	#VALUE!	#VALUE!	#VALUE!	#VALUE!	#VALUE!	#VALUE!	#VALUE!	#VALUE!	0	1	0	0	0	1	0	1
LOC148696	N/A	N/A	N/A	N/A	N/A	N/A	N/A	N/A	1	0	1	2089	-3.9643	4102	-4.31714	2679	N/A	N/A	N/A	N/A	N/A	N/A	N/A	N/A	#VALUE!	#VALUE!	#VALUE!	#VALUE!	#VALUE!	#VALUE!	#VALUE!	#VALUE!	#VALUE!	#VALUE!	#VALUE!	#VALUE!	0	1	0	0	0	1	0	1
LOC148709	N/A	N/A	N/A	N/A	N/A	N/A	N/A	N/A	N/A	N/A	N/A	N/A	N/A	N/A	N/A	N/A	1	0	1	5315	-3.97941	4153	-4.37157	5789	#VALUE!	#VALUE!	#VALUE!	#VALUE!	#VALUE!	#VALUE!	#VALUE!	#VALUE!	#VALUE!	#VALUE!	#VALUE!	#VALUE!	0	0	1	0	0	0	1	1
LOC150197	N/A	N/A	N/A	N/A	N/A	N/A	N/A	N/A	N/A	N/A	N/A	N/A	N/A	N/A	N/A	N/A	2	0	2	2904	-3.9718	4152	-4.37157	3478	#VALUE!	#VALUE!	#VALUE!	#VALUE!	#VALUE!	#VALUE!	#VALUE!	#VALUE!	#VALUE!	#VALUE!	#VALUE!	#VALUE!	0	0	1	0	0	0	1	1
LOC152225	N/A	N/A	N/A	N/A	N/A	N/A	N/A	N/A	1	0	1	2072	-3.96345	4099	-4.31714	2666	N/A	N/A	N/A	N/A	N/A	N/A	N/A	N/A	#VALUE!	#VALUE!	#VALUE!	#VALUE!	#VALUE!	#VALUE!	#VALUE!	#VALUE!	#VALUE!	#VALUE!	#VALUE!	#VALUE!	0	1	0	0	0	1	0	1
LOC153684	N/A	N/A	N/A	N/A	N/A	N/A	N/A	N/A	N/A	N/A	N/A	N/A	N/A	N/A	N/A	N/A	1	0	1	2368	-3.9637	4149	-4.37157	2969	#VALUE!	#VALUE!	#VALUE!	#VALUE!	#VALUE!	#VALUE!	#VALUE!	#VALUE!	#VALUE!	#VALUE!	#VALUE!	#VALUE!	0	0	1	0	0	0	1	1
LOC220930	N/A	N/A	N/A	N/A	N/A	N/A	N/A	N/A	1	0	1	4030	-3.98115	4098	-4.31714	4555	N/A	N/A	N/A	N/A	N/A	N/A	N/A	N/A	#VALUE!	#VALUE!	#VALUE!	#VALUE!	#VALUE!	#VALUE!	#VALUE!	#VALUE!	#VALUE!	#VALUE!	#VALUE!	#VALUE!	0	1	0	0	0	1	0	1
LOC221710	N/A	N/A	N/A	N/A	N/A	N/A	N/A	N/A	1	0	1	5056	-3.98169	4097	-4.31714	5538	N/A	N/A	N/A	N/A	N/A	N/A	N/A	N/A	#VALUE!	#VALUE!	#VALUE!	#VALUE!	#VALUE!	#VALUE!	#VALUE!	#VALUE!	#VALUE!	#VALUE!	#VALUE!	#VALUE!	0	1	0	0	0	1	0	1
LOC255512	N/A	N/A	N/A	N/A	N/A	N/A	N/A	N/A	1	0	1	4652	-3.98141	4093	-4.31714	5157	N/A	N/A	N/A	N/A	N/A	N/A	N/A	N/A	#VALUE!	#VALUE!	#VALUE!	#VALUE!	#VALUE!	#VALUE!	#VALUE!	#VALUE!	#VALUE!	#VALUE!	#VALUE!	#VALUE!	0	1	0	0	0	1	0	1
LOC25845	N/A	N/A	N/A	N/A	N/A	N/A	N/A	N/A	N/A	N/A	N/A	N/A	N/A	N/A	N/A	N/A	1	0	1	4768	-3.97876	4144	-4.37157	5276	#VALUE!	#VALUE!	#VALUE!	#VALUE!	#VALUE!	#VALUE!	#VALUE!	#VALUE!	#VALUE!	#VALUE!	#VALUE!	#VALUE!	0	0	1	0	0	0	1	1
LOC282997	N/A	N/A	N/A	N/A	N/A	N/A	N/A	N/A	1	0	1	4029	-3.98115	4091	-4.31714	4556	N/A	N/A	N/A	N/A	N/A	N/A	N/A	N/A	#VALUE!	#VALUE!	#VALUE!	#VALUE!	#VALUE!	#VALUE!	#VALUE!	#VALUE!	#VALUE!	#VALUE!	#VALUE!	#VALUE!	0	1	0	0	0	1	0	1
LOC283050	N/A	N/A	N/A	N/A	N/A	N/A	N/A	N/A	N/A	N/A	N/A	N/A	N/A	N/A	N/A	N/A	2	0	2	3214	-3.97492	4143	-4.37157	3774	#VALUE!	#VALUE!	#VALUE!	#VALUE!	#VALUE!	#VALUE!	#VALUE!	#VALUE!	#VALUE!	#VALUE!	#VALUE!	#VALUE!	0	0	1	0	0	0	1	1
LOC284440	N/A	N/A	N/A	N/A	N/A	N/A	N/A	N/A	2	0	2	3823	-3.98041	4089	-4.31714	4326	N/A	N/A	N/A	N/A	N/A	N/A	N/A	N/A	#VALUE!	#VALUE!	#VALUE!	#VALUE!	#VALUE!	#VALUE!	#VALUE!	#VALUE!	#VALUE!	#VALUE!	#VALUE!	#VALUE!	0	1	0	0	0	1	0	1
LOC284632	N/A	N/A	N/A	N/A	N/A	N/A	N/A	N/A	1	0	1	3947	-3.98095	4088	-4.31714	4489	N/A	N/A	N/A	N/A	N/A	N/A	N/A	N/A	#VALUE!	#VALUE!	#VALUE!	#VALUE!	#VALUE!	#VALUE!	#VALUE!	#VALUE!	#VALUE!	#VALUE!	#VALUE!	#VALUE!	0	1	0	0	0	1	0	1
LOC284900	N/A	N/A	N/A	N/A	N/A	N/A	N/A	N/A	2	0	2	3517	-3.98026	4087	-4.31714	4062	N/A	N/A	N/A	N/A	N/A	N/A	N/A	N/A	#VALUE!	#VALUE!	#VALUE!	#VALUE!	#VALUE!	#VALUE!	#VALUE!	#VALUE!	#VALUE!	#VALUE!	#VALUE!	#VALUE!	0	1	0	0	0	1	0	1
LOC285627	N/A	N/A	N/A	N/A	N/A	N/A	N/A	N/A	4	0	4	1400	-3.89661	4085	-4.31714	2093	N/A	N/A	N/A	N/A	N/A	N/A	N/A	N/A	#VALUE!	#VALUE!	#VALUE!	#VALUE!	#VALUE!	#VALUE!	#VALUE!	#VALUE!	#VALUE!	#VALUE!	#VALUE!	#VALUE!	0	1	0	0	0	1	0	1
LOC285696	N/A	N/A	N/A	N/A	N/A	N/A	N/A	N/A	1	0	1	3946	-3.98095	4084	-4.31714	4490	N/A	N/A	N/A	N/A	N/A	N/A	N/A	N/A	#VALUE!	#VALUE!	#VALUE!	#VALUE!	#VALUE!	#VALUE!	#VALUE!	#VALUE!	#VALUE!	#VALUE!	#VALUE!	#VALUE!	0	1	0	0	0	1	0	1
LOC339524	N/A	N/A	N/A	N/A	N/A	N/A	N/A	N/A	1	0	1	5234	-3.98202	4081	-4.31714	5687	N/A	N/A	N/A	N/A	N/A	N/A	N/A	N/A	#VALUE!	#VALUE!	#VALUE!	#VALUE!	#VALUE!	#VALUE!	#VALUE!	#VALUE!	#VALUE!	#VALUE!	#VALUE!	#VALUE!	0	1	0	0	0	1	0	1
LOC339674	N/A	N/A	N/A	N/A	N/A	N/A	N/A	N/A	1	0	1	4942	-3.98161	4080	-4.31714	5433	N/A	N/A	N/A	N/A	N/A	N/A	N/A	N/A	#VALUE!	#VALUE!	#VALUE!	#VALUE!	#VALUE!	#VALUE!	#VALUE!	#VALUE!	#VALUE!	#VALUE!	#VALUE!	#VALUE!	0	1	0	0	0	1	0	1
LOC344967	N/A	N/A	N/A	N/A	N/A	N/A	N/A	N/A	N/A	N/A	N/A	N/A	N/A	N/A	N/A	N/A	2	0	2	3697	-3.97702	4138	-4.37157	4240	#VALUE!	#VALUE!	#VALUE!	#VALUE!	#VALUE!	#VALUE!	#VALUE!	#VALUE!	#VALUE!	#VALUE!	#VALUE!	#VALUE!	0	0	1	0	0	0	1	1
LOC348926	N/A	N/A	N/A	N/A	N/A	N/A	N/A	N/A	1	0	1	4941	-3.98161	4079	-4.31714	5434	N/A	N/A	N/A	N/A	N/A	N/A	N/A	N/A	#VALUE!	#VALUE!	#VALUE!	#VALUE!	#VALUE!	#VALUE!	#VALUE!	#VALUE!	#VALUE!	#VALUE!	#VALUE!	#VALUE!	0	1	0	0	0	1	0	1
LOC389333	N/A	N/A	N/A	N/A	N/A	N/A	N/A	N/A	1	0	1	4940	-3.98161	4077	-4.31714	5435	N/A	N/A	N/A	N/A	N/A	N/A	N/A	N/A	#VALUE!	#VALUE!	#VALUE!	#VALUE!	#VALUE!	#VALUE!	#VALUE!	#VALUE!	#VALUE!	#VALUE!	#VALUE!	#VALUE!	0	1	0	0	0	1	0	1
LOC389791	N/A	N/A	N/A	N/A	N/A	N/A	N/A	N/A	N/A	N/A	N/A	N/A	N/A	N/A	N/A	N/A	1	0	1	3543	-3.97665	4136	-4.37157	4086	#VALUE!	#VALUE!	#VALUE!	#VALUE!	#VALUE!	#VALUE!	#VALUE!	#VALUE!	#VALUE!	#VALUE!	#VALUE!	#VALUE!	0	0	1	0	0	0	1	1
LOC391322	N/A	N/A	N/A	N/A	N/A	N/A	N/A	N/A	N/A	N/A	N/A	N/A	N/A	N/A	N/A	N/A	1	0	1	5313	-3.97941	4135	-4.37157	5791	#VALUE!	#VALUE!	#VALUE!	#VALUE!	#VALUE!	#VALUE!	#VALUE!	#VALUE!	#VALUE!	#VALUE!	#VALUE!	#VALUE!	0	0	1	0	0	0	1	1
LOC400696	N/A	N/A	N/A	N/A	N/A	N/A	N/A	N/A	2	0	2	3369	-3.9798	4075	-4.31714	3917	N/A	N/A	N/A	N/A	N/A	N/A	N/A	N/A	#VALUE!	#VALUE!	#VALUE!	#VALUE!	#VALUE!	#VALUE!	#VALUE!	#VALUE!	#VALUE!	#VALUE!	#VALUE!	#VALUE!	0	1	0	0	0	1	0	1
LOC400891	N/A	N/A	N/A	N/A	N/A	N/A	N/A	N/A	N/A	N/A	N/A	N/A	N/A	N/A	N/A	N/A	6	0	6	2263	-3.96199	4132	-4.37157	2864	#VALUE!	#VALUE!	#VALUE!	#VALUE!	#VALUE!	#VALUE!	#VALUE!	#VALUE!	#VALUE!	#VALUE!	#VALUE!	#VALUE!	0	0	1	0	0	0	1	1
LOC401397	N/A	N/A	N/A	N/A	N/A	N/A	N/A	N/A	1	0	1	3110	-3.97822	4072	-4.31714	3660	N/A	N/A	N/A	N/A	N/A	N/A	N/A	N/A	#VALUE!	#VALUE!	#VALUE!	#VALUE!	#VALUE!	#VALUE!	#VALUE!	#VALUE!	#VALUE!	#VALUE!	#VALUE!	#VALUE!	0	1	0	0	0	1	0	1
LOC402377	N/A	N/A	N/A	N/A	N/A	N/A	N/A	N/A	N/A	N/A	N/A	N/A	N/A	N/A	N/A	N/A	2	0	2	4093	-3.97808	4129	-4.37157	4625	#VALUE!	#VALUE!	#VALUE!	#VALUE!	#VALUE!	#VALUE!	#VALUE!	#VALUE!	#VALUE!	#VALUE!	#VALUE!	#VALUE!	0	0	1	0	0	0	1	1
LOC440944	N/A	N/A	N/A	N/A	N/A	N/A	N/A	N/A	N/A	N/A	N/A	N/A	N/A	N/A	N/A	N/A	2	0	2	2150	-3.95916	4127	-4.37157	2756	#VALUE!	#VALUE!	#VALUE!	#VALUE!	#VALUE!	#VALUE!	#VALUE!	#VALUE!	#VALUE!	#VALUE!	#VALUE!	#VALUE!	0	0	1	0	0	0	1	1
LOC441666	N/A	N/A	N/A	N/A	N/A	N/A	N/A	N/A	N/A	N/A	N/A	N/A	N/A	N/A	N/A	N/A	1	0	1	5312	-3.97941	4126	-4.37157	5792	#VALUE!	#VALUE!	#VALUE!	#VALUE!	#VALUE!	#VALUE!	#VALUE!	#VALUE!	#VALUE!	#VALUE!	#VALUE!	#VALUE!	0	0	1	0	0	0	1	1
LOC442421	N/A	N/A	N/A	N/A	N/A	N/A	N/A	N/A	1	0	1	4649	-3.98141	4069	-4.31714	5160	N/A	N/A	N/A	N/A	N/A	N/A	N/A	N/A	#VALUE!	#VALUE!	#VALUE!	#VALUE!	#VALUE!	#VALUE!	#VALUE!	#VALUE!	#VALUE!	#VALUE!	#VALUE!	#VALUE!	0	1	0	0	0	1	0	1
LOC642597	N/A	N/A	N/A	N/A	N/A	N/A	N/A	N/A	N/A	N/A	N/A	N/A	N/A	N/A	N/A	N/A	1	0	1	3955	-3.97796	4124	-4.37157	4505	#VALUE!	#VALUE!	#VALUE!	#VALUE!	#VALUE!	#VALUE!	#VALUE!	#VALUE!	#VALUE!	#VALUE!	#VALUE!	#VALUE!	0	0	1	0	0	0	1	1
LOC648691	N/A	N/A	N/A	N/A	N/A	N/A	N/A	N/A	N/A	N/A	N/A	N/A	N/A	N/A	N/A	N/A	44	0	44	755	-3.70273	4120	-4.37157	1713	#VALUE!	#VALUE!	#VALUE!	#VALUE!	#VALUE!	#VALUE!	#VALUE!	#VALUE!	#VALUE!	#VALUE!	#VALUE!	#VALUE!	0	0	1	0	0	0	1	1
LOC654342	N/A	N/A	N/A	N/A	N/A	N/A	N/A	N/A	1	0	1	4648	-3.98141	4062	-4.31714	5161	N/A	N/A	N/A	N/A	N/A	N/A	N/A	N/A	#VALUE!	#VALUE!	#VALUE!	#VALUE!	#VALUE!	#VALUE!	#VALUE!	#VALUE!	#VALUE!	#VALUE!	#VALUE!	#VALUE!	0	1	0	0	0	1	0	1
LOC728613	N/A	N/A	N/A	N/A	N/A	N/A	N/A	N/A	N/A	N/A	N/A	N/A	N/A	N/A	N/A	N/A	1	0	1	5056	-3.97922	4117	-4.37157	5540	#VALUE!	#VALUE!	#VALUE!	#VALUE!	#VALUE!	#VALUE!	#VALUE!	#VALUE!	#VALUE!	#VALUE!	#VALUE!	#VALUE!	0	0	1	0	0	0	1	1
LOC728743	N/A	N/A	N/A	N/A	N/A	N/A	N/A	N/A	N/A	N/A	N/A	N/A	N/A	N/A	N/A	N/A	1	0	1	4608	-3.97866	4116	-4.37157	5117	#VALUE!	#VALUE!	#VALUE!	#VALUE!	#VALUE!	#VALUE!	#VALUE!	#VALUE!	#VALUE!	#VALUE!	#VALUE!	#VALUE!	0	0	1	0	0	0	1	1
LOC729603	N/A	N/A	N/A	N/A	N/A	N/A	N/A	N/A	N/A	N/A	N/A	N/A	N/A	N/A	N/A	N/A	2	0	2	2857	-3.97155	4114	-4.37157	3442	#VALUE!	#VALUE!	#VALUE!	#VALUE!	#VALUE!	#VALUE!	#VALUE!	#VALUE!	#VALUE!	#VALUE!	#VALUE!	#VALUE!	0	0	1	0	0	0	1	1
LOC730101	N/A	N/A	N/A	N/A	N/A	N/A	N/A	N/A	1	0	1	3944	-3.98095	4058	-4.31714	4492	N/A	N/A	N/A	N/A	N/A	N/A	N/A	N/A	#VALUE!	#VALUE!	#VALUE!	#VALUE!	#VALUE!	#VALUE!	#VALUE!	#VALUE!	#VALUE!	#VALUE!	#VALUE!	#VALUE!	0	1	0	0	0	1	0	1
LOC730668	N/A	N/A	N/A	N/A	N/A	N/A	N/A	N/A	1	0	1	5228	-3.98202	4057	-4.31714	5693	N/A	N/A	N/A	N/A	N/A	N/A	N/A	N/A	#VALUE!	#VALUE!	#VALUE!	#VALUE!	#VALUE!	#VALUE!	#VALUE!	#VALUE!	#VALUE!	#VALUE!	#VALUE!	#VALUE!	0	1	0	0	0	1	0	1
LOC731275	N/A	N/A	N/A	N/A	N/A	N/A	N/A	N/A	N/A	N/A	N/A	N/A	N/A	N/A	N/A	N/A	1	0	1	2660	-3.96694	4111	-4.37157	3229	#VALUE!	#VALUE!	#VALUE!	#VALUE!	#VALUE!	#VALUE!	#VALUE!	#VALUE!	#VALUE!	#VALUE!	#VALUE!	#VALUE!	0	0	1	0	0	0	1	1
LOC91450	N/A	N/A	N/A	N/A	N/A	N/A	N/A	N/A	1	0	1	4938	-3.98161	4055	-4.31714	5437	N/A	N/A	N/A	N/A	N/A	N/A	N/A	N/A	#VALUE!	#VALUE!	#VALUE!	#VALUE!	#VALUE!	#VALUE!	#VALUE!	#VALUE!	#VALUE!	#VALUE!	#VALUE!	#VALUE!	0	1	0	0	0	1	0	1
LOC92659	N/A	N/A	N/A	N/A	N/A	N/A	N/A	N/A	N/A	N/A	N/A	N/A	N/A	N/A	N/A	N/A	2	0	2	2445	-3.965	4109	-4.37157	3040	#VALUE!	#VALUE!	#VALUE!	#VALUE!	#VALUE!	#VALUE!	#VALUE!	#VALUE!	#VALUE!	#VALUE!	#VALUE!	#VALUE!	0	0	1	0	0	0	1	1
LONP2	N/A	N/A	N/A	N/A	N/A	N/A	N/A	N/A	1	0	1	2992	-3.97791	4053	-4.31714	3564	N/A	N/A	N/A	N/A	N/A	N/A	N/A	N/A	#VALUE!	#VALUE!	#VALUE!	#VALUE!	#VALUE!	#VALUE!	#VALUE!	#VALUE!	#VALUE!	#VALUE!	#VALUE!	#VALUE!	0	1	0	0	0	1	0	1
LPHN1	N/A	N/A	N/A	N/A	N/A	N/A	N/A	N/A	N/A	N/A	N/A	N/A	N/A	N/A	N/A	N/A	1	0	1	3018	-3.97347	4107	-4.37157	3587	#VALUE!	#VALUE!	#VALUE!	#VALUE!	#VALUE!	#VALUE!	#VALUE!	#VALUE!	#VALUE!	#VALUE!	#VALUE!	#VALUE!	0	0	1	0	0	0	1	1
LPIN3	N/A	N/A	N/A	N/A	N/A	N/A	N/A	N/A	N/A	N/A	N/A	N/A	N/A	N/A	N/A	N/A	1	0	1	4695	-3.97872	4105	-4.37157	5218	#VALUE!	#VALUE!	#VALUE!	#VALUE!	#VALUE!	#VALUE!	#VALUE!	#VALUE!	#VALUE!	#VALUE!	#VALUE!	#VALUE!	0	0	1	0	0	0	1	1
LPPR3	N/A	N/A	N/A	N/A	N/A	N/A	N/A	N/A	N/A	N/A	N/A	N/A	N/A	N/A	N/A	N/A	1	0	1	4607	-3.97866	4104	-4.37157	5118	#VALUE!	#VALUE!	#VALUE!	#VALUE!	#VALUE!	#VALUE!	#VALUE!	#VALUE!	#VALUE!	#VALUE!	#VALUE!	#VALUE!	0	0	1	0	0	0	1	1
LPXN	N/A	N/A	N/A	N/A	N/A	N/A	N/A	N/A	2	0	2	2761	-3.97497	4051	-4.31714	3332	N/A	N/A	N/A	N/A	N/A	N/A	N/A	N/A	#VALUE!	#VALUE!	#VALUE!	#VALUE!	#VALUE!	#VALUE!	#VALUE!	#VALUE!	#VALUE!	#VALUE!	#VALUE!	#VALUE!	0	1	0	0	0	1	0	1
LQK1	N/A	N/A	N/A	N/A	N/A	N/A	N/A	N/A	N/A	N/A	N/A	N/A	N/A	N/A	N/A	N/A	1	0	1	3174	-3.97482	4103	-4.37157	3723	#VALUE!	#VALUE!	#VALUE!	#VALUE!	#VALUE!	#VALUE!	#VALUE!	#VALUE!	#VALUE!	#VALUE!	#VALUE!	#VALUE!	0	0	1	0	0	0	1	1
LRBA	N/A	N/A	N/A	N/A	N/A	N/A	N/A	N/A	1	0	1	2620	-3.97332	4050	-4.31714	3184	N/A	N/A	N/A	N/A	N/A	N/A	N/A	N/A	#VALUE!	#VALUE!	#VALUE!	#VALUE!	#VALUE!	#VALUE!	#VALUE!	#VALUE!	#VALUE!	#VALUE!	#VALUE!	#VALUE!	0	1	0	0	0	1	0	1
LRMP	N/A	N/A	N/A	N/A	N/A	N/A	N/A	N/A	2	0	2	3170	-3.97867	4047	-4.31714	3725	N/A	N/A	N/A	N/A	N/A	N/A	N/A	N/A	#VALUE!	#VALUE!	#VALUE!	#VALUE!	#VALUE!	#VALUE!	#VALUE!	#VALUE!	#VALUE!	#VALUE!	#VALUE!	#VALUE!	0	1	0	0	0	1	0	1
LRP11	N/A	N/A	N/A	N/A	N/A	N/A	N/A	N/A	1	0	1	3626	-3.98037	4046	-4.31714	4168	N/A	N/A	N/A	N/A	N/A	N/A	N/A	N/A	#VALUE!	#VALUE!	#VALUE!	#VALUE!	#VALUE!	#VALUE!	#VALUE!	#VALUE!	#VALUE!	#VALUE!	#VALUE!	#VALUE!	0	1	0	0	0	1	0	1
LRRC16B	N/A	N/A	N/A	N/A	N/A	N/A	N/A	N/A	1	0	1	3625	-3.98037	4045	-4.31714	4169	N/A	N/A	N/A	N/A	N/A	N/A	N/A	N/A	#VALUE!	#VALUE!	#VALUE!	#VALUE!	#VALUE!	#VALUE!	#VALUE!	#VALUE!	#VALUE!	#VALUE!	#VALUE!	#VALUE!	0	1	0	0	0	1	0	1
LRRC25	N/A	N/A	N/A	N/A	N/A	N/A	N/A	N/A	N/A	N/A	N/A	N/A	N/A	N/A	N/A	N/A	1	0	1	4046	-3.97801	4099	-4.37157	4590	#VALUE!	#VALUE!	#VALUE!	#VALUE!	#VALUE!	#VALUE!	#VALUE!	#VALUE!	#VALUE!	#VALUE!	#VALUE!	#VALUE!	0	0	1	0	0	0	1	1
LRRC32	N/A	N/A	N/A	N/A	N/A	N/A	N/A	N/A	1	0	1	4937	-3.98161	4040	-4.31714	5438	N/A	N/A	N/A	N/A	N/A	N/A	N/A	N/A	#VALUE!	#VALUE!	#VALUE!	#VALUE!	#VALUE!	#VALUE!	#VALUE!	#VALUE!	#VALUE!	#VALUE!	#VALUE!	#VALUE!	0	1	0	0	0	1	0	1
LRRC33	N/A	N/A	N/A	N/A	N/A	N/A	N/A	N/A	1	0	1	4027	-3.98115	4039	-4.31714	4558	N/A	N/A	N/A	N/A	N/A	N/A	N/A	N/A	#VALUE!	#VALUE!	#VALUE!	#VALUE!	#VALUE!	#VALUE!	#VALUE!	#VALUE!	#VALUE!	#VALUE!	#VALUE!	#VALUE!	0	1	0	0	0	1	0	1
LRRC37A3	N/A	N/A	N/A	N/A	N/A	N/A	N/A	N/A	1	0	1	5226	-3.98202	4038	-4.31714	5695	N/A	N/A	N/A	N/A	N/A	N/A	N/A	N/A	#VALUE!	#VALUE!	#VALUE!	#VALUE!	#VALUE!	#VALUE!	#VALUE!	#VALUE!	#VALUE!	#VALUE!	#VALUE!	#VALUE!	0	1	0	0	0	1	0	1
LRRC47	N/A	N/A	N/A	N/A	N/A	N/A	N/A	N/A	N/A	N/A	N/A	N/A	N/A	N/A	N/A	N/A	1	0	1	4851	-3.97883	4094	-4.37157	5336	#VALUE!	#VALUE!	#VALUE!	#VALUE!	#VALUE!	#VALUE!	#VALUE!	#VALUE!	#VALUE!	#VALUE!	#VALUE!	#VALUE!	0	0	1	0	0	0	1	1
LRRC50	N/A	N/A	N/A	N/A	N/A	N/A	N/A	N/A	N/A	N/A	N/A	N/A	N/A	N/A	N/A	N/A	1	0	1	4344	-3.97855	4092	-4.37157	4870	#VALUE!	#VALUE!	#VALUE!	#VALUE!	#VALUE!	#VALUE!	#VALUE!	#VALUE!	#VALUE!	#VALUE!	#VALUE!	#VALUE!	0	0	1	0	0	0	1	1
LRRC61	N/A	N/A	N/A	N/A	N/A	N/A	N/A	N/A	N/A	N/A	N/A	N/A	N/A	N/A	N/A	N/A	3	0	3	2144	-3.95885	4090	-4.37157	2751	#VALUE!	#VALUE!	#VALUE!	#VALUE!	#VALUE!	#VALUE!	#VALUE!	#VALUE!	#VALUE!	#VALUE!	#VALUE!	#VALUE!	0	0	1	0	0	0	1	1
LRRC8B	N/A	N/A	N/A	N/A	N/A	N/A	N/A	N/A	1	0	1	2619	-3.97332	4033	-4.31714	3185	N/A	N/A	N/A	N/A	N/A	N/A	N/A	N/A	#VALUE!	#VALUE!	#VALUE!	#VALUE!	#VALUE!	#VALUE!	#VALUE!	#VALUE!	#VALUE!	#VALUE!	#VALUE!	#VALUE!	0	1	0	0	0	1	0	1
LRRC8E	N/A	N/A	N/A	N/A	N/A	N/A	N/A	N/A	N/A	N/A	N/A	N/A	N/A	N/A	N/A	N/A	1	0	1	4045	-3.97801	4088	-4.37157	4591	#VALUE!	#VALUE!	#VALUE!	#VALUE!	#VALUE!	#VALUE!	#VALUE!	#VALUE!	#VALUE!	#VALUE!	#VALUE!	#VALUE!	0	0	1	0	0	0	1	1
LRTOMT	N/A	N/A	N/A	N/A	N/A	N/A	N/A	N/A	1	0	1	3226	-3.97894	4031	-4.31714	3793	N/A	N/A	N/A	N/A	N/A	N/A	N/A	N/A	#VALUE!	#VALUE!	#VALUE!	#VALUE!	#VALUE!	#VALUE!	#VALUE!	#VALUE!	#VALUE!	#VALUE!	#VALUE!	#VALUE!	0	1	0	0	0	1	0	1
LRWD1	N/A	N/A	N/A	N/A	N/A	N/A	N/A	N/A	N/A	N/A	N/A	N/A	N/A	N/A	N/A	N/A	1	0	1	3541	-3.97665	4086	-4.37157	4088	#VALUE!	#VALUE!	#VALUE!	#VALUE!	#VALUE!	#VALUE!	#VALUE!	#VALUE!	#VALUE!	#VALUE!	#VALUE!	#VALUE!	0	0	1	0	0	0	1	1
LSM2	N/A	N/A	N/A	N/A	N/A	N/A	N/A	N/A	N/A	N/A	N/A	N/A	N/A	N/A	N/A	N/A	1	0	1	4044	-3.97801	4084	-4.37157	4592	#VALUE!	#VALUE!	#VALUE!	#VALUE!	#VALUE!	#VALUE!	#VALUE!	#VALUE!	#VALUE!	#VALUE!	#VALUE!	#VALUE!	0	0	1	0	0	0	1	1
LSM7	N/A	N/A	N/A	N/A	N/A	N/A	N/A	N/A	1	0	1	4645	-3.98141	4027	-4.31714	5164	N/A	N/A	N/A	N/A	N/A	N/A	N/A	N/A	#VALUE!	#VALUE!	#VALUE!	#VALUE!	#VALUE!	#VALUE!	#VALUE!	#VALUE!	#VALUE!	#VALUE!	#VALUE!	#VALUE!	0	1	0	0	0	1	0	1
LSP1	N/A	N/A	N/A	N/A	N/A	N/A	N/A	N/A	5	0	5	2027	-3.96096	4025	-4.31714	2624	N/A	N/A	N/A	N/A	N/A	N/A	N/A	N/A	#VALUE!	#VALUE!	#VALUE!	#VALUE!	#VALUE!	#VALUE!	#VALUE!	#VALUE!	#VALUE!	#VALUE!	#VALUE!	#VALUE!	0	1	0	0	0	1	0	1
LSR	N/A	N/A	N/A	N/A	N/A	N/A	N/A	N/A	1	0	1	2618	-3.97332	4024	-4.31714	3186	N/A	N/A	N/A	N/A	N/A	N/A	N/A	N/A	#VALUE!	#VALUE!	#VALUE!	#VALUE!	#VALUE!	#VALUE!	#VALUE!	#VALUE!	#VALUE!	#VALUE!	#VALUE!	#VALUE!	0	1	0	0	0	1	0	1
LSS	N/A	N/A	N/A	N/A	N/A	N/A	N/A	N/A	N/A	N/A	N/A	N/A	N/A	N/A	N/A	N/A	1	0	1	3540	-3.97665	4080	-4.37157	4089	#VALUE!	#VALUE!	#VALUE!	#VALUE!	#VALUE!	#VALUE!	#VALUE!	#VALUE!	#VALUE!	#VALUE!	#VALUE!	#VALUE!	0	0	1	0	0	0	1	1
LTBP4	N/A	N/A	N/A	N/A	N/A	N/A	N/A	N/A	N/A	N/A	N/A	N/A	N/A	N/A	N/A	N/A	1	0	1	4606	-3.97866	4078	-4.37157	5119	#VALUE!	#VALUE!	#VALUE!	#VALUE!	#VALUE!	#VALUE!	#VALUE!	#VALUE!	#VALUE!	#VALUE!	#VALUE!	#VALUE!	0	0	1	0	0	0	1	1
LUC7L	N/A	N/A	N/A	N/A	N/A	N/A	N/A	N/A	2	0	2	3822	-3.98041	4021	-4.31714	4327	N/A	N/A	N/A	N/A	N/A	N/A	N/A	N/A	#VALUE!	#VALUE!	#VALUE!	#VALUE!	#VALUE!	#VALUE!	#VALUE!	#VALUE!	#VALUE!	#VALUE!	#VALUE!	#VALUE!	0	1	0	0	0	1	0	1
LUC7L3	N/A	N/A	N/A	N/A	N/A	N/A	N/A	N/A	N/A	N/A	N/A	N/A	N/A	N/A	N/A	N/A	1	0	1	4920	-3.97899	4075	-4.37157	5401	#VALUE!	#VALUE!	#VALUE!	#VALUE!	#VALUE!	#VALUE!	#VALUE!	#VALUE!	#VALUE!	#VALUE!	#VALUE!	#VALUE!	0	0	1	0	0	0	1	1
LY6E	N/A	N/A	N/A	N/A	N/A	N/A	N/A	N/A	N/A	N/A	N/A	N/A	N/A	N/A	N/A	N/A	2	0	2	1948	-3.94895	4074	-4.37157	2573	#VALUE!	#VALUE!	#VALUE!	#VALUE!	#VALUE!	#VALUE!	#VALUE!	#VALUE!	#VALUE!	#VALUE!	#VALUE!	#VALUE!	0	0	1	0	0	0	1	1
LY6G5C	N/A	N/A	N/A	N/A	N/A	N/A	N/A	N/A	N/A	N/A	N/A	N/A	N/A	N/A	N/A	N/A	2	0	2	3651	-3.97695	4073	-4.37157	4197	#VALUE!	#VALUE!	#VALUE!	#VALUE!	#VALUE!	#VALUE!	#VALUE!	#VALUE!	#VALUE!	#VALUE!	#VALUE!	#VALUE!	0	0	1	0	0	0	1	1
LY6G6C	N/A	N/A	N/A	N/A	N/A	N/A	N/A	N/A	N/A	N/A	N/A	N/A	N/A	N/A	N/A	N/A	1	0	1	4043	-3.97801	4072	-4.37157	4593	#VALUE!	#VALUE!	#VALUE!	#VALUE!	#VALUE!	#VALUE!	#VALUE!	#VALUE!	#VALUE!	#VALUE!	#VALUE!	#VALUE!	0	0	1	0	0	0	1	1
LY86	N/A	N/A	N/A	N/A	N/A	N/A	N/A	N/A	5	0	5	1658	-3.93363	4019	-4.31714	2292	N/A	N/A	N/A	N/A	N/A	N/A	N/A	N/A	#VALUE!	#VALUE!	#VALUE!	#VALUE!	#VALUE!	#VALUE!	#VALUE!	#VALUE!	#VALUE!	#VALUE!	#VALUE!	#VALUE!	0	1	0	0	0	1	0	1
LY9	N/A	N/A	N/A	N/A	N/A	N/A	N/A	N/A	2	0	2	1262	-3.87272	4018	-4.31714	1997	N/A	N/A	N/A	N/A	N/A	N/A	N/A	N/A	#VALUE!	#VALUE!	#VALUE!	#VALUE!	#VALUE!	#VALUE!	#VALUE!	#VALUE!	#VALUE!	#VALUE!	#VALUE!	#VALUE!	0	1	0	0	0	1	0	1
LYNX1	N/A	N/A	N/A	N/A	N/A	N/A	N/A	N/A	N/A	N/A	N/A	N/A	N/A	N/A	N/A	N/A	2	0	2	2893	-3.97168	4071	-4.37157	3467	#VALUE!	#VALUE!	#VALUE!	#VALUE!	#VALUE!	#VALUE!	#VALUE!	#VALUE!	#VALUE!	#VALUE!	#VALUE!	#VALUE!	0	0	1	0	0	0	1	1
LYSMD2	N/A	N/A	N/A	N/A	N/A	N/A	N/A	N/A	1	0	1	4936	-3.98161	4015	-4.31714	5439	N/A	N/A	N/A	N/A	N/A	N/A	N/A	N/A	#VALUE!	#VALUE!	#VALUE!	#VALUE!	#VALUE!	#VALUE!	#VALUE!	#VALUE!	#VALUE!	#VALUE!	#VALUE!	#VALUE!	0	1	0	0	0	1	0	1
LYSMD3	N/A	N/A	N/A	N/A	N/A	N/A	N/A	N/A	N/A	N/A	N/A	N/A	N/A	N/A	N/A	N/A	1	0	1	3539	-3.97665	4068	-4.37157	4090	#VALUE!	#VALUE!	#VALUE!	#VALUE!	#VALUE!	#VALUE!	#VALUE!	#VALUE!	#VALUE!	#VALUE!	#VALUE!	#VALUE!	0	0	1	0	0	0	1	1
LZTR1	N/A	N/A	N/A	N/A	N/A	N/A	N/A	N/A	N/A	N/A	N/A	N/A	N/A	N/A	N/A	N/A	20	0	20	1285	-3.87078	4066	-4.37157	2014	#VALUE!	#VALUE!	#VALUE!	#VALUE!	#VALUE!	#VALUE!	#VALUE!	#VALUE!	#VALUE!	#VALUE!	#VALUE!	#VALUE!	0	0	1	0	0	0	1	1
MAD2L2	N/A	N/A	N/A	N/A	N/A	N/A	N/A	N/A	N/A	N/A	N/A	N/A	N/A	N/A	N/A	N/A	1	0	1	3538	-3.97665	4062	-4.37157	4091	#VALUE!	#VALUE!	#VALUE!	#VALUE!	#VALUE!	#VALUE!	#VALUE!	#VALUE!	#VALUE!	#VALUE!	#VALUE!	#VALUE!	0	0	1	0	0	0	1	1
MADD	N/A	N/A	N/A	N/A	N/A	N/A	N/A	N/A	N/A	N/A	N/A	N/A	N/A	N/A	N/A	N/A	1	0	1	4042	-3.97801	4061	-4.37157	4594	#VALUE!	#VALUE!	#VALUE!	#VALUE!	#VALUE!	#VALUE!	#VALUE!	#VALUE!	#VALUE!	#VALUE!	#VALUE!	#VALUE!	0	0	1	0	0	0	1	1
MAN2A2	N/A	N/A	N/A	N/A	N/A	N/A	N/A	N/A	N/A	N/A	N/A	N/A	N/A	N/A	N/A	N/A	2	0	2	2856	-3.97155	4055	-4.37157	3443	#VALUE!	#VALUE!	#VALUE!	#VALUE!	#VALUE!	#VALUE!	#VALUE!	#VALUE!	#VALUE!	#VALUE!	#VALUE!	#VALUE!	0	0	1	0	0	0	1	1
MAN2B2	N/A	N/A	N/A	N/A	N/A	N/A	N/A	N/A	N/A	N/A	N/A	N/A	N/A	N/A	N/A	N/A	1	0	1	5055	-3.97922	4054	-4.37157	5541	#VALUE!	#VALUE!	#VALUE!	#VALUE!	#VALUE!	#VALUE!	#VALUE!	#VALUE!	#VALUE!	#VALUE!	#VALUE!	#VALUE!	0	0	1	0	0	0	1	1
MAP3K6	N/A	N/A	N/A	N/A	N/A	N/A	N/A	N/A	N/A	N/A	N/A	N/A	N/A	N/A	N/A	N/A	1	0	1	4124	-3.97824	4048	-4.37157	4647	#VALUE!	#VALUE!	#VALUE!	#VALUE!	#VALUE!	#VALUE!	#VALUE!	#VALUE!	#VALUE!	#VALUE!	#VALUE!	#VALUE!	0	0	1	0	0	0	1	1
MAP7	N/A	N/A	N/A	N/A	N/A	N/A	N/A	N/A	1	0	1	2617	-3.97332	4001	-4.31714	3187	N/A	N/A	N/A	N/A	N/A	N/A	N/A	N/A	#VALUE!	#VALUE!	#VALUE!	#VALUE!	#VALUE!	#VALUE!	#VALUE!	#VALUE!	#VALUE!	#VALUE!	#VALUE!	#VALUE!	0	1	0	0	0	1	0	1
MAP7D1	N/A	N/A	N/A	N/A	N/A	N/A	N/A	N/A	N/A	N/A	N/A	N/A	N/A	N/A	N/A	N/A	1	0	1	4605	-3.97866	4047	-4.37157	5120	#VALUE!	#VALUE!	#VALUE!	#VALUE!	#VALUE!	#VALUE!	#VALUE!	#VALUE!	#VALUE!	#VALUE!	#VALUE!	#VALUE!	0	0	1	0	0	0	1	1
MAPK1IP1L	N/A	N/A	N/A	N/A	N/A	N/A	N/A	N/A	1	0	1	5224	-3.98202	4000	-4.31714	5697	N/A	N/A	N/A	N/A	N/A	N/A	N/A	N/A	#VALUE!	#VALUE!	#VALUE!	#VALUE!	#VALUE!	#VALUE!	#VALUE!	#VALUE!	#VALUE!	#VALUE!	#VALUE!	#VALUE!	0	1	0	0	0	1	0	1
MAPRE1	N/A	N/A	N/A	N/A	N/A	N/A	N/A	N/A	N/A	N/A	N/A	N/A	N/A	N/A	N/A	N/A	1	0	1	4343	-3.97855	4045	-4.37157	4871	#VALUE!	#VALUE!	#VALUE!	#VALUE!	#VALUE!	#VALUE!	#VALUE!	#VALUE!	#VALUE!	#VALUE!	#VALUE!	#VALUE!	0	0	1	0	0	0	1	1
MAPRE2	N/A	N/A	N/A	N/A	N/A	N/A	N/A	N/A	1	0	1	3714	-3.98037	3997	-4.31714	4255	N/A	N/A	N/A	N/A	N/A	N/A	N/A	N/A	#VALUE!	#VALUE!	#VALUE!	#VALUE!	#VALUE!	#VALUE!	#VALUE!	#VALUE!	#VALUE!	#VALUE!	#VALUE!	#VALUE!	0	1	0	0	0	1	0	1
MARCKSL1	N/A	N/A	N/A	N/A	N/A	N/A	N/A	N/A	1	0	1	4935	-3.98161	3991	-4.31714	5440	N/A	N/A	N/A	N/A	N/A	N/A	N/A	N/A	#VALUE!	#VALUE!	#VALUE!	#VALUE!	#VALUE!	#VALUE!	#VALUE!	#VALUE!	#VALUE!	#VALUE!	#VALUE!	#VALUE!	0	1	0	0	0	1	0	1
MARS	N/A	N/A	N/A	N/A	N/A	N/A	N/A	N/A	1	0	1	5055	-3.98169	3990	-4.31714	5539	N/A	N/A	N/A	N/A	N/A	N/A	N/A	N/A	#VALUE!	#VALUE!	#VALUE!	#VALUE!	#VALUE!	#VALUE!	#VALUE!	#VALUE!	#VALUE!	#VALUE!	#VALUE!	#VALUE!	0	1	0	0	0	1	0	1
MAT2A	N/A	N/A	N/A	N/A	N/A	N/A	N/A	N/A	N/A	N/A	N/A	N/A	N/A	N/A	N/A	N/A	5	0	5	1753	-3.93569	4038	-4.37157	2388	#VALUE!	#VALUE!	#VALUE!	#VALUE!	#VALUE!	#VALUE!	#VALUE!	#VALUE!	#VALUE!	#VALUE!	#VALUE!	#VALUE!	0	0	1	0	0	0	1	1
MB	N/A	N/A	N/A	N/A	N/A	N/A	N/A	N/A	1	0	1	5223	-3.98202	3988	-4.31714	5698	N/A	N/A	N/A	N/A	N/A	N/A	N/A	N/A	#VALUE!	#VALUE!	#VALUE!	#VALUE!	#VALUE!	#VALUE!	#VALUE!	#VALUE!	#VALUE!	#VALUE!	#VALUE!	#VALUE!	0	1	0	0	0	1	0	1
MBD1	N/A	N/A	N/A	N/A	N/A	N/A	N/A	N/A	2	0	2	3421	-3.98004	3987	-4.31714	3969	N/A	N/A	N/A	N/A	N/A	N/A	N/A	N/A	#VALUE!	#VALUE!	#VALUE!	#VALUE!	#VALUE!	#VALUE!	#VALUE!	#VALUE!	#VALUE!	#VALUE!	#VALUE!	#VALUE!	0	1	0	0	0	1	0	1
MBD6	N/A	N/A	N/A	N/A	N/A	N/A	N/A	N/A	N/A	N/A	N/A	N/A	N/A	N/A	N/A	N/A	1	0	1	3110	-3.97461	4036	-4.37157	3662	#VALUE!	#VALUE!	#VALUE!	#VALUE!	#VALUE!	#VALUE!	#VALUE!	#VALUE!	#VALUE!	#VALUE!	#VALUE!	#VALUE!	0	0	1	0	0	0	1	1
MBLAC2	N/A	N/A	N/A	N/A	N/A	N/A	N/A	N/A	N/A	N/A	N/A	N/A	N/A	N/A	N/A	N/A	1	0	1	3537	-3.97665	4035	-4.37157	4092	#VALUE!	#VALUE!	#VALUE!	#VALUE!	#VALUE!	#VALUE!	#VALUE!	#VALUE!	#VALUE!	#VALUE!	#VALUE!	#VALUE!	0	0	1	0	0	0	1	1
MBOAT7	N/A	N/A	N/A	N/A	N/A	N/A	N/A	N/A	N/A	N/A	N/A	N/A	N/A	N/A	N/A	N/A	1	0	1	4411	-3.97858	4034	-4.37157	4931	#VALUE!	#VALUE!	#VALUE!	#VALUE!	#VALUE!	#VALUE!	#VALUE!	#VALUE!	#VALUE!	#VALUE!	#VALUE!	#VALUE!	0	0	1	0	0	0	1	1
MBTPS2	N/A	N/A	N/A	N/A	N/A	N/A	N/A	N/A	N/A	N/A	N/A	N/A	N/A	N/A	N/A	N/A	1	0	1	5194	-3.97926	4032	-4.37157	5684	#VALUE!	#VALUE!	#VALUE!	#VALUE!	#VALUE!	#VALUE!	#VALUE!	#VALUE!	#VALUE!	#VALUE!	#VALUE!	#VALUE!	0	0	1	0	0	0	1	1
MC1R	N/A	N/A	N/A	N/A	N/A	N/A	N/A	N/A	1	0	1	3618	-3.98037	3985	-4.31714	4174	N/A	N/A	N/A	N/A	N/A	N/A	N/A	N/A	#VALUE!	#VALUE!	#VALUE!	#VALUE!	#VALUE!	#VALUE!	#VALUE!	#VALUE!	#VALUE!	#VALUE!	#VALUE!	#VALUE!	0	1	0	0	0	1	0	1
MCM3APAS	N/A	N/A	N/A	N/A	N/A	N/A	N/A	N/A	N/A	N/A	N/A	N/A	N/A	N/A	N/A	N/A	1	0	1	3536	-3.97665	4029	-4.37157	4093	#VALUE!	#VALUE!	#VALUE!	#VALUE!	#VALUE!	#VALUE!	#VALUE!	#VALUE!	#VALUE!	#VALUE!	#VALUE!	#VALUE!	0	0	1	0	0	0	1	1
MCM5	N/A	N/A	N/A	N/A	N/A	N/A	N/A	N/A	N/A	N/A	N/A	N/A	N/A	N/A	N/A	N/A	1	0	1	5311	-3.97941	4027	-4.37157	5793	#VALUE!	#VALUE!	#VALUE!	#VALUE!	#VALUE!	#VALUE!	#VALUE!	#VALUE!	#VALUE!	#VALUE!	#VALUE!	#VALUE!	0	0	1	0	0	0	1	1
MCRS1	N/A	N/A	N/A	N/A	N/A	N/A	N/A	N/A	N/A	N/A	N/A	N/A	N/A	N/A	N/A	N/A	1	0	1	5193	-3.97926	4024	-4.37157	5685	#VALUE!	#VALUE!	#VALUE!	#VALUE!	#VALUE!	#VALUE!	#VALUE!	#VALUE!	#VALUE!	#VALUE!	#VALUE!	#VALUE!	0	0	1	0	0	0	1	1
MDGA1	N/A	N/A	N/A	N/A	N/A	N/A	N/A	N/A	1	0	1	2088	-3.9643	3981	-4.31714	2680	N/A	N/A	N/A	N/A	N/A	N/A	N/A	N/A	#VALUE!	#VALUE!	#VALUE!	#VALUE!	#VALUE!	#VALUE!	#VALUE!	#VALUE!	#VALUE!	#VALUE!	#VALUE!	#VALUE!	0	1	0	0	0	1	0	1
MDH1B	N/A	N/A	N/A	N/A	N/A	N/A	N/A	N/A	2	0	2	2943	-3.97782	3979	-4.31714	3508	N/A	N/A	N/A	N/A	N/A	N/A	N/A	N/A	#VALUE!	#VALUE!	#VALUE!	#VALUE!	#VALUE!	#VALUE!	#VALUE!	#VALUE!	#VALUE!	#VALUE!	#VALUE!	#VALUE!	0	1	0	0	0	1	0	1
MDN1	N/A	N/A	N/A	N/A	N/A	N/A	N/A	N/A	N/A	N/A	N/A	N/A	N/A	N/A	N/A	N/A	2	0	2	2296	-3.9627	4021	-4.37157	2896	#VALUE!	#VALUE!	#VALUE!	#VALUE!	#VALUE!	#VALUE!	#VALUE!	#VALUE!	#VALUE!	#VALUE!	#VALUE!	#VALUE!	0	0	1	0	0	0	1	1
MDP1	N/A	N/A	N/A	N/A	N/A	N/A	N/A	N/A	1	0	1	5222	-3.98202	3977	-4.31714	5699	N/A	N/A	N/A	N/A	N/A	N/A	N/A	N/A	#VALUE!	#VALUE!	#VALUE!	#VALUE!	#VALUE!	#VALUE!	#VALUE!	#VALUE!	#VALUE!	#VALUE!	#VALUE!	#VALUE!	0	1	0	0	0	1	0	1
ME1	N/A	N/A	N/A	N/A	N/A	N/A	N/A	N/A	N/A	N/A	N/A	N/A	N/A	N/A	N/A	N/A	1	0	1	3535	-3.97665	4020	-4.37157	4094	#VALUE!	#VALUE!	#VALUE!	#VALUE!	#VALUE!	#VALUE!	#VALUE!	#VALUE!	#VALUE!	#VALUE!	#VALUE!	#VALUE!	0	0	1	0	0	0	1	1
MEAF6	N/A	N/A	N/A	N/A	N/A	N/A	N/A	N/A	N/A	N/A	N/A	N/A	N/A	N/A	N/A	N/A	1	0	1	4123	-3.97824	4019	-4.37157	4648	#VALUE!	#VALUE!	#VALUE!	#VALUE!	#VALUE!	#VALUE!	#VALUE!	#VALUE!	#VALUE!	#VALUE!	#VALUE!	#VALUE!	0	0	1	0	0	0	1	1
MED10	N/A	N/A	N/A	N/A	N/A	N/A	N/A	N/A	N/A	N/A	N/A	N/A	N/A	N/A	N/A	N/A	1	0	1	5054	-3.97922	4017	-4.37157	5542	#VALUE!	#VALUE!	#VALUE!	#VALUE!	#VALUE!	#VALUE!	#VALUE!	#VALUE!	#VALUE!	#VALUE!	#VALUE!	#VALUE!	0	0	1	0	0	0	1	1
MED11	N/A	N/A	N/A	N/A	N/A	N/A	N/A	N/A	2	0	2	3819	-3.98041	3975	-4.31714	4330	N/A	N/A	N/A	N/A	N/A	N/A	N/A	N/A	#VALUE!	#VALUE!	#VALUE!	#VALUE!	#VALUE!	#VALUE!	#VALUE!	#VALUE!	#VALUE!	#VALUE!	#VALUE!	#VALUE!	0	1	0	0	0	1	0	1
MED18	N/A	N/A	N/A	N/A	N/A	N/A	N/A	N/A	N/A	N/A	N/A	N/A	N/A	N/A	N/A	N/A	1	0	1	5192	-3.97926	4014	-4.37157	5686	#VALUE!	#VALUE!	#VALUE!	#VALUE!	#VALUE!	#VALUE!	#VALUE!	#VALUE!	#VALUE!	#VALUE!	#VALUE!	#VALUE!	0	0	1	0	0	0	1	1
MED19	N/A	N/A	N/A	N/A	N/A	N/A	N/A	N/A	N/A	N/A	N/A	N/A	N/A	N/A	N/A	N/A	1	0	1	5100	-3.97924	4013	-4.37157	5598	#VALUE!	#VALUE!	#VALUE!	#VALUE!	#VALUE!	#VALUE!	#VALUE!	#VALUE!	#VALUE!	#VALUE!	#VALUE!	#VALUE!	0	0	1	0	0	0	1	1
MED27	N/A	N/A	N/A	N/A	N/A	N/A	N/A	N/A	1	0	1	4861	-3.98149	3969	-4.31714	5355	N/A	N/A	N/A	N/A	N/A	N/A	N/A	N/A	#VALUE!	#VALUE!	#VALUE!	#VALUE!	#VALUE!	#VALUE!	#VALUE!	#VALUE!	#VALUE!	#VALUE!	#VALUE!	#VALUE!	0	1	0	0	0	1	0	1
MED30	N/A	N/A	N/A	N/A	N/A	N/A	N/A	N/A	1	0	1	4137	-3.98117	3967	-4.31714	4651	N/A	N/A	N/A	N/A	N/A	N/A	N/A	N/A	#VALUE!	#VALUE!	#VALUE!	#VALUE!	#VALUE!	#VALUE!	#VALUE!	#VALUE!	#VALUE!	#VALUE!	#VALUE!	#VALUE!	0	1	0	0	0	1	0	1
MED4	N/A	N/A	N/A	N/A	N/A	N/A	N/A	N/A	1	0	1	5221	-3.98202	3966	-4.31714	5700	N/A	N/A	N/A	N/A	N/A	N/A	N/A	N/A	#VALUE!	#VALUE!	#VALUE!	#VALUE!	#VALUE!	#VALUE!	#VALUE!	#VALUE!	#VALUE!	#VALUE!	#VALUE!	#VALUE!	0	1	0	0	0	1	0	1
MED8	N/A	N/A	N/A	N/A	N/A	N/A	N/A	N/A	N/A	N/A	N/A	N/A	N/A	N/A	N/A	N/A	1	0	1	5191	-3.97926	4008	-4.37157	5687	#VALUE!	#VALUE!	#VALUE!	#VALUE!	#VALUE!	#VALUE!	#VALUE!	#VALUE!	#VALUE!	#VALUE!	#VALUE!	#VALUE!	0	0	1	0	0	0	1	1
MEGF9	N/A	N/A	N/A	N/A	N/A	N/A	N/A	N/A	N/A	N/A	N/A	N/A	N/A	N/A	N/A	N/A	1	0	1	4342	-3.97855	4006	-4.37157	4872	#VALUE!	#VALUE!	#VALUE!	#VALUE!	#VALUE!	#VALUE!	#VALUE!	#VALUE!	#VALUE!	#VALUE!	#VALUE!	#VALUE!	0	0	1	0	0	0	1	1
MEPCE	N/A	N/A	N/A	N/A	N/A	N/A	N/A	N/A	N/A	N/A	N/A	N/A	N/A	N/A	N/A	N/A	1	0	1	4603	-3.97866	4005	-4.37157	5121	#VALUE!	#VALUE!	#VALUE!	#VALUE!	#VALUE!	#VALUE!	#VALUE!	#VALUE!	#VALUE!	#VALUE!	#VALUE!	#VALUE!	0	0	1	0	0	0	1	1
METT11D1	N/A	N/A	N/A	N/A	N/A	N/A	N/A	N/A	N/A	N/A	N/A	N/A	N/A	N/A	N/A	N/A	1	0	1	4654	-3.97867	4003	-4.37157	5167	#VALUE!	#VALUE!	#VALUE!	#VALUE!	#VALUE!	#VALUE!	#VALUE!	#VALUE!	#VALUE!	#VALUE!	#VALUE!	#VALUE!	0	0	1	0	0	0	1	1
METTL10	N/A	N/A	N/A	N/A	N/A	N/A	N/A	N/A	N/A	N/A	N/A	N/A	N/A	N/A	N/A	N/A	1	0	1	4850	-3.97883	4001	-4.37157	5337	#VALUE!	#VALUE!	#VALUE!	#VALUE!	#VALUE!	#VALUE!	#VALUE!	#VALUE!	#VALUE!	#VALUE!	#VALUE!	#VALUE!	0	0	1	0	0	0	1	1
METTL12	N/A	N/A	N/A	N/A	N/A	N/A	N/A	N/A	N/A	N/A	N/A	N/A	N/A	N/A	N/A	N/A	1	0	1	4975	-3.97916	4000	-4.37157	5472	#VALUE!	#VALUE!	#VALUE!	#VALUE!	#VALUE!	#VALUE!	#VALUE!	#VALUE!	#VALUE!	#VALUE!	#VALUE!	#VALUE!	0	0	1	0	0	0	1	1
METTL2B	N/A	N/A	N/A	N/A	N/A	N/A	N/A	N/A	N/A	N/A	N/A	N/A	N/A	N/A	N/A	N/A	1	0	1	4766	-3.97876	3999	-4.37157	5278	#VALUE!	#VALUE!	#VALUE!	#VALUE!	#VALUE!	#VALUE!	#VALUE!	#VALUE!	#VALUE!	#VALUE!	#VALUE!	#VALUE!	0	0	1	0	0	0	1	1
METTL4	N/A	N/A	N/A	N/A	N/A	N/A	N/A	N/A	1	0	1	4498	-3.9814	3962	-4.31714	4989	N/A	N/A	N/A	N/A	N/A	N/A	N/A	N/A	#VALUE!	#VALUE!	#VALUE!	#VALUE!	#VALUE!	#VALUE!	#VALUE!	#VALUE!	#VALUE!	#VALUE!	#VALUE!	#VALUE!	0	1	0	0	0	1	0	1
METTL6	N/A	N/A	N/A	N/A	N/A	N/A	N/A	N/A	N/A	N/A	N/A	N/A	N/A	N/A	N/A	N/A	1	0	1	5190	-3.97926	3996	-4.37157	5688	#VALUE!	#VALUE!	#VALUE!	#VALUE!	#VALUE!	#VALUE!	#VALUE!	#VALUE!	#VALUE!	#VALUE!	#VALUE!	#VALUE!	0	0	1	0	0	0	1	1
METTL7A	N/A	N/A	N/A	N/A	N/A	N/A	N/A	N/A	1	0	1	4026	-3.98115	3960	-4.31714	4559	N/A	N/A	N/A	N/A	N/A	N/A	N/A	N/A	#VALUE!	#VALUE!	#VALUE!	#VALUE!	#VALUE!	#VALUE!	#VALUE!	#VALUE!	#VALUE!	#VALUE!	#VALUE!	#VALUE!	0	1	0	0	0	1	0	1
METTL9	N/A	N/A	N/A	N/A	N/A	N/A	N/A	N/A	1	0	1	4269	-3.98124	3959	-4.31714	4780	N/A	N/A	N/A	N/A	N/A	N/A	N/A	N/A	#VALUE!	#VALUE!	#VALUE!	#VALUE!	#VALUE!	#VALUE!	#VALUE!	#VALUE!	#VALUE!	#VALUE!	#VALUE!	#VALUE!	0	1	0	0	0	1	0	1
MEX3D	N/A	N/A	N/A	N/A	N/A	N/A	N/A	N/A	N/A	N/A	N/A	N/A	N/A	N/A	N/A	N/A	1	0	1	4765	-3.97876	3995	-4.37157	5279	#VALUE!	#VALUE!	#VALUE!	#VALUE!	#VALUE!	#VALUE!	#VALUE!	#VALUE!	#VALUE!	#VALUE!	#VALUE!	#VALUE!	0	0	1	0	0	0	1	1
MFN1	N/A	N/A	N/A	N/A	N/A	N/A	N/A	N/A	N/A	N/A	N/A	N/A	N/A	N/A	N/A	N/A	1	0	1	4653	-3.97867	3993	-4.37157	5168	#VALUE!	#VALUE!	#VALUE!	#VALUE!	#VALUE!	#VALUE!	#VALUE!	#VALUE!	#VALUE!	#VALUE!	#VALUE!	#VALUE!	0	0	1	0	0	0	1	1
MFSD2B	N/A	N/A	N/A	N/A	N/A	N/A	N/A	N/A	N/A	N/A	N/A	N/A	N/A	N/A	N/A	N/A	1	0	1	3172	-3.97482	3990	-4.37157	3725	#VALUE!	#VALUE!	#VALUE!	#VALUE!	#VALUE!	#VALUE!	#VALUE!	#VALUE!	#VALUE!	#VALUE!	#VALUE!	#VALUE!	0	0	1	0	0	0	1	1
MGA	N/A	N/A	N/A	N/A	N/A	N/A	N/A	N/A	N/A	N/A	N/A	N/A	N/A	N/A	N/A	N/A	2	0	2	3688	-3.977	3988	-4.37157	4222	#VALUE!	#VALUE!	#VALUE!	#VALUE!	#VALUE!	#VALUE!	#VALUE!	#VALUE!	#VALUE!	#VALUE!	#VALUE!	#VALUE!	0	0	1	0	0	0	1	1
MGAT2	N/A	N/A	N/A	N/A	N/A	N/A	N/A	N/A	1	0	1	4136	-3.98117	3955	-4.31714	4652	N/A	N/A	N/A	N/A	N/A	N/A	N/A	N/A	#VALUE!	#VALUE!	#VALUE!	#VALUE!	#VALUE!	#VALUE!	#VALUE!	#VALUE!	#VALUE!	#VALUE!	#VALUE!	#VALUE!	0	1	0	0	0	1	0	1
MGAT5	N/A	N/A	N/A	N/A	N/A	N/A	N/A	N/A	1	0	1	3536	-3.98028	3954	-4.31714	4080	N/A	N/A	N/A	N/A	N/A	N/A	N/A	N/A	#VALUE!	#VALUE!	#VALUE!	#VALUE!	#VALUE!	#VALUE!	#VALUE!	#VALUE!	#VALUE!	#VALUE!	#VALUE!	#VALUE!	0	1	0	0	0	1	0	1
MGC12982	N/A	N/A	N/A	N/A	N/A	N/A	N/A	N/A	N/A	N/A	N/A	N/A	N/A	N/A	N/A	N/A	1	0	1	4454	-3.97862	3987	-4.37157	4976	#VALUE!	#VALUE!	#VALUE!	#VALUE!	#VALUE!	#VALUE!	#VALUE!	#VALUE!	#VALUE!	#VALUE!	#VALUE!	#VALUE!	0	0	1	0	0	0	1	1
MGC16384	N/A	N/A	N/A	N/A	N/A	N/A	N/A	N/A	2	0	2	3303	-3.97913	3953	-4.31714	3851	N/A	N/A	N/A	N/A	N/A	N/A	N/A	N/A	#VALUE!	#VALUE!	#VALUE!	#VALUE!	#VALUE!	#VALUE!	#VALUE!	#VALUE!	#VALUE!	#VALUE!	#VALUE!	#VALUE!	0	1	0	0	0	1	0	1
MGC16703	N/A	N/A	N/A	N/A	N/A	N/A	N/A	N/A	N/A	N/A	N/A	N/A	N/A	N/A	N/A	N/A	14	0	14	1315	-3.87439	3986	-4.37157	2040	#VALUE!	#VALUE!	#VALUE!	#VALUE!	#VALUE!	#VALUE!	#VALUE!	#VALUE!	#VALUE!	#VALUE!	#VALUE!	#VALUE!	0	0	1	0	0	0	1	1
MGC21881	N/A	N/A	N/A	N/A	N/A	N/A	N/A	N/A	1	0	1	3617	-3.98037	3952	-4.31714	4175	N/A	N/A	N/A	N/A	N/A	N/A	N/A	N/A	#VALUE!	#VALUE!	#VALUE!	#VALUE!	#VALUE!	#VALUE!	#VALUE!	#VALUE!	#VALUE!	#VALUE!	#VALUE!	#VALUE!	0	1	0	0	0	1	0	1
MGC23284	N/A	N/A	N/A	N/A	N/A	N/A	N/A	N/A	N/A	N/A	N/A	N/A	N/A	N/A	N/A	N/A	4	0	4	3045	-3.97374	3985	-4.37157	3611	#VALUE!	#VALUE!	#VALUE!	#VALUE!	#VALUE!	#VALUE!	#VALUE!	#VALUE!	#VALUE!	#VALUE!	#VALUE!	#VALUE!	0	0	1	0	0	0	1	1
MGC29506	N/A	N/A	N/A	N/A	N/A	N/A	N/A	N/A	2	0	2	2572	-3.97296	3951	-4.31714	3148	N/A	N/A	N/A	N/A	N/A	N/A	N/A	N/A	#VALUE!	#VALUE!	#VALUE!	#VALUE!	#VALUE!	#VALUE!	#VALUE!	#VALUE!	#VALUE!	#VALUE!	#VALUE!	#VALUE!	0	1	0	0	0	1	0	1
MGEA5	N/A	N/A	N/A	N/A	N/A	N/A	N/A	N/A	1	0	1	4642	-3.98141	3949	-4.31714	5167	N/A	N/A	N/A	N/A	N/A	N/A	N/A	N/A	#VALUE!	#VALUE!	#VALUE!	#VALUE!	#VALUE!	#VALUE!	#VALUE!	#VALUE!	#VALUE!	#VALUE!	#VALUE!	#VALUE!	0	1	0	0	0	1	0	1
MIA	N/A	N/A	N/A	N/A	N/A	N/A	N/A	N/A	1	0	1	3225	-3.97894	3947	-4.31714	3794	N/A	N/A	N/A	N/A	N/A	N/A	N/A	N/A	#VALUE!	#VALUE!	#VALUE!	#VALUE!	#VALUE!	#VALUE!	#VALUE!	#VALUE!	#VALUE!	#VALUE!	#VALUE!	#VALUE!	0	1	0	0	0	1	0	1
MIDN	N/A	N/A	N/A	N/A	N/A	N/A	N/A	N/A	N/A	N/A	N/A	N/A	N/A	N/A	N/A	N/A	1	0	1	4602	-3.97866	3982	-4.37157	5122	#VALUE!	#VALUE!	#VALUE!	#VALUE!	#VALUE!	#VALUE!	#VALUE!	#VALUE!	#VALUE!	#VALUE!	#VALUE!	#VALUE!	0	0	1	0	0	0	1	1
MIF4GD	N/A	N/A	N/A	N/A	N/A	N/A	N/A	N/A	1	0	1	5219	-3.98202	3946	-4.31714	5702	N/A	N/A	N/A	N/A	N/A	N/A	N/A	N/A	#VALUE!	#VALUE!	#VALUE!	#VALUE!	#VALUE!	#VALUE!	#VALUE!	#VALUE!	#VALUE!	#VALUE!	#VALUE!	#VALUE!	0	1	0	0	0	1	0	1
MIIP	N/A	N/A	N/A	N/A	N/A	N/A	N/A	N/A	N/A	N/A	N/A	N/A	N/A	N/A	N/A	N/A	1	0	1	5310	-3.97941	3981	-4.37157	5794	#VALUE!	#VALUE!	#VALUE!	#VALUE!	#VALUE!	#VALUE!	#VALUE!	#VALUE!	#VALUE!	#VALUE!	#VALUE!	#VALUE!	0	0	1	0	0	0	1	1
MKS1	N/A	N/A	N/A	N/A	N/A	N/A	N/A	N/A	1	0	1	3109	-3.97822	3943	-4.31714	3661	N/A	N/A	N/A	N/A	N/A	N/A	N/A	N/A	#VALUE!	#VALUE!	#VALUE!	#VALUE!	#VALUE!	#VALUE!	#VALUE!	#VALUE!	#VALUE!	#VALUE!	#VALUE!	#VALUE!	0	1	0	0	0	1	0	1
MLEC	N/A	N/A	N/A	N/A	N/A	N/A	N/A	N/A	2	0	2	3413	-3.98	3942	-4.31714	3961	N/A	N/A	N/A	N/A	N/A	N/A	N/A	N/A	#VALUE!	#VALUE!	#VALUE!	#VALUE!	#VALUE!	#VALUE!	#VALUE!	#VALUE!	#VALUE!	#VALUE!	#VALUE!	#VALUE!	0	1	0	0	0	1	0	1
MLH1	N/A	N/A	N/A	N/A	N/A	N/A	N/A	N/A	N/A	N/A	N/A	N/A	N/A	N/A	N/A	N/A	3	0	3	3361	-3.97545	3978	-4.37157	3918	#VALUE!	#VALUE!	#VALUE!	#VALUE!	#VALUE!	#VALUE!	#VALUE!	#VALUE!	#VALUE!	#VALUE!	#VALUE!	#VALUE!	0	0	1	0	0	0	1	1
MLL3	N/A	N/A	N/A	N/A	N/A	N/A	N/A	N/A	N/A	N/A	N/A	N/A	N/A	N/A	N/A	N/A	1	0	1	4601	-3.97866	3976	-4.37157	5123	#VALUE!	#VALUE!	#VALUE!	#VALUE!	#VALUE!	#VALUE!	#VALUE!	#VALUE!	#VALUE!	#VALUE!	#VALUE!	#VALUE!	0	0	1	0	0	0	1	1
MLL4	N/A	N/A	N/A	N/A	N/A	N/A	N/A	N/A	2	0	2	3268	-3.979	3939	-4.31714	3821	N/A	N/A	N/A	N/A	N/A	N/A	N/A	N/A	#VALUE!	#VALUE!	#VALUE!	#VALUE!	#VALUE!	#VALUE!	#VALUE!	#VALUE!	#VALUE!	#VALUE!	#VALUE!	#VALUE!	0	1	0	0	0	1	0	1
MLLT10	N/A	N/A	N/A	N/A	N/A	N/A	N/A	N/A	N/A	N/A	N/A	N/A	N/A	N/A	N/A	N/A	1	0	1	3533	-3.97665	3973	-4.37157	4095	#VALUE!	#VALUE!	#VALUE!	#VALUE!	#VALUE!	#VALUE!	#VALUE!	#VALUE!	#VALUE!	#VALUE!	#VALUE!	#VALUE!	0	0	1	0	0	0	1	1
MLLT3	N/A	N/A	N/A	N/A	N/A	N/A	N/A	N/A	1	0	1	3943	-3.98095	3936	-4.31714	4493	N/A	N/A	N/A	N/A	N/A	N/A	N/A	N/A	#VALUE!	#VALUE!	#VALUE!	#VALUE!	#VALUE!	#VALUE!	#VALUE!	#VALUE!	#VALUE!	#VALUE!	#VALUE!	#VALUE!	0	1	0	0	0	1	0	1
MMP19	N/A	N/A	N/A	N/A	N/A	N/A	N/A	N/A	N/A	N/A	N/A	N/A	N/A	N/A	N/A	N/A	1	0	1	2508	-3.96512	3969	-4.37157	3103	#VALUE!	#VALUE!	#VALUE!	#VALUE!	#VALUE!	#VALUE!	#VALUE!	#VALUE!	#VALUE!	#VALUE!	#VALUE!	#VALUE!	0	0	1	0	0	0	1	1
MNT	N/A	N/A	N/A	N/A	N/A	N/A	N/A	N/A	2	0	2	2486	-3.97248	3931	-4.31714	3065	N/A	N/A	N/A	N/A	N/A	N/A	N/A	N/A	#VALUE!	#VALUE!	#VALUE!	#VALUE!	#VALUE!	#VALUE!	#VALUE!	#VALUE!	#VALUE!	#VALUE!	#VALUE!	#VALUE!	0	1	0	0	0	1	0	1
MOBKL1A	N/A	N/A	N/A	N/A	N/A	N/A	N/A	N/A	N/A	N/A	N/A	N/A	N/A	N/A	N/A	N/A	2	0	2	2855	-3.97155	3967	-4.37157	3444	#VALUE!	#VALUE!	#VALUE!	#VALUE!	#VALUE!	#VALUE!	#VALUE!	#VALUE!	#VALUE!	#VALUE!	#VALUE!	#VALUE!	0	0	1	0	0	0	1	1
MOBKL1B	N/A	N/A	N/A	N/A	N/A	N/A	N/A	N/A	1	0	1	3108	-3.97822	3930	-4.31714	3662	N/A	N/A	N/A	N/A	N/A	N/A	N/A	N/A	#VALUE!	#VALUE!	#VALUE!	#VALUE!	#VALUE!	#VALUE!	#VALUE!	#VALUE!	#VALUE!	#VALUE!	#VALUE!	#VALUE!	0	1	0	0	0	1	0	1
MOBKL2A	N/A	N/A	N/A	N/A	N/A	N/A	N/A	N/A	2	0	2	2869	-3.97708	3929	-4.31714	3438	N/A	N/A	N/A	N/A	N/A	N/A	N/A	N/A	#VALUE!	#VALUE!	#VALUE!	#VALUE!	#VALUE!	#VALUE!	#VALUE!	#VALUE!	#VALUE!	#VALUE!	#VALUE!	#VALUE!	0	1	0	0	0	1	0	1
MOBKL2C	N/A	N/A	N/A	N/A	N/A	N/A	N/A	N/A	1	0	1	2323	-3.9696	3928	-4.31714	2886	N/A	N/A	N/A	N/A	N/A	N/A	N/A	N/A	#VALUE!	#VALUE!	#VALUE!	#VALUE!	#VALUE!	#VALUE!	#VALUE!	#VALUE!	#VALUE!	#VALUE!	#VALUE!	#VALUE!	0	1	0	0	0	1	0	1
MOBKL3	N/A	N/A	N/A	N/A	N/A	N/A	N/A	N/A	1	0	1	2991	-3.97791	3927	-4.31714	3565	N/A	N/A	N/A	N/A	N/A	N/A	N/A	N/A	#VALUE!	#VALUE!	#VALUE!	#VALUE!	#VALUE!	#VALUE!	#VALUE!	#VALUE!	#VALUE!	#VALUE!	#VALUE!	#VALUE!	0	1	0	0	0	1	0	1
MOG	N/A	N/A	N/A	N/A	N/A	N/A	N/A	N/A	1	0	1	3224	-3.97894	3926	-4.31714	3795	N/A	N/A	N/A	N/A	N/A	N/A	N/A	N/A	#VALUE!	#VALUE!	#VALUE!	#VALUE!	#VALUE!	#VALUE!	#VALUE!	#VALUE!	#VALUE!	#VALUE!	#VALUE!	#VALUE!	0	1	0	0	0	1	0	1
MON2	N/A	N/A	N/A	N/A	N/A	N/A	N/A	N/A	N/A	N/A	N/A	N/A	N/A	N/A	N/A	N/A	1	0	1	5051	-3.97922	3965	-4.37157	5545	#VALUE!	#VALUE!	#VALUE!	#VALUE!	#VALUE!	#VALUE!	#VALUE!	#VALUE!	#VALUE!	#VALUE!	#VALUE!	#VALUE!	0	0	1	0	0	0	1	1
MORC3	N/A	N/A	N/A	N/A	N/A	N/A	N/A	N/A	N/A	N/A	N/A	N/A	N/A	N/A	N/A	N/A	1	0	1	4410	-3.97858	3964	-4.37157	4932	#VALUE!	#VALUE!	#VALUE!	#VALUE!	#VALUE!	#VALUE!	#VALUE!	#VALUE!	#VALUE!	#VALUE!	#VALUE!	#VALUE!	0	0	1	0	0	0	1	1
MORN1	N/A	N/A	N/A	N/A	N/A	N/A	N/A	N/A	N/A	N/A	N/A	N/A	N/A	N/A	N/A	N/A	1	0	1	5188	-3.97926	3963	-4.37157	5690	#VALUE!	#VALUE!	#VALUE!	#VALUE!	#VALUE!	#VALUE!	#VALUE!	#VALUE!	#VALUE!	#VALUE!	#VALUE!	#VALUE!	0	0	1	0	0	0	1	1
MORN5	N/A	N/A	N/A	N/A	N/A	N/A	N/A	N/A	1	0	1	4641	-3.98141	3923	-4.31714	5168	N/A	N/A	N/A	N/A	N/A	N/A	N/A	N/A	#VALUE!	#VALUE!	#VALUE!	#VALUE!	#VALUE!	#VALUE!	#VALUE!	#VALUE!	#VALUE!	#VALUE!	#VALUE!	#VALUE!	0	1	0	0	0	1	0	1
MOV10	N/A	N/A	N/A	N/A	N/A	N/A	N/A	N/A	N/A	N/A	N/A	N/A	N/A	N/A	N/A	N/A	1	0	1	3109	-3.97461	3961	-4.37157	3663	#VALUE!	#VALUE!	#VALUE!	#VALUE!	#VALUE!	#VALUE!	#VALUE!	#VALUE!	#VALUE!	#VALUE!	#VALUE!	#VALUE!	0	0	1	0	0	0	1	1
MPDU1	N/A	N/A	N/A	N/A	N/A	N/A	N/A	N/A	1	0	1	4496	-3.9814	3922	-4.31714	4991	N/A	N/A	N/A	N/A	N/A	N/A	N/A	N/A	#VALUE!	#VALUE!	#VALUE!	#VALUE!	#VALUE!	#VALUE!	#VALUE!	#VALUE!	#VALUE!	#VALUE!	#VALUE!	#VALUE!	0	1	0	0	0	1	0	1
MPEG1	N/A	N/A	N/A	N/A	N/A	N/A	N/A	N/A	3	0	3	2488	-3.97252	3921	-4.31714	3068	N/A	N/A	N/A	N/A	N/A	N/A	N/A	N/A	#VALUE!	#VALUE!	#VALUE!	#VALUE!	#VALUE!	#VALUE!	#VALUE!	#VALUE!	#VALUE!	#VALUE!	#VALUE!	#VALUE!	0	1	0	0	0	1	0	1
MPHOSPH8	N/A	N/A	N/A	N/A	N/A	N/A	N/A	N/A	1	0	1	4134	-3.98117	3920	-4.31714	4654	N/A	N/A	N/A	N/A	N/A	N/A	N/A	N/A	#VALUE!	#VALUE!	#VALUE!	#VALUE!	#VALUE!	#VALUE!	#VALUE!	#VALUE!	#VALUE!	#VALUE!	#VALUE!	#VALUE!	0	1	0	0	0	1	0	1
MPI	N/A	N/A	N/A	N/A	N/A	N/A	N/A	N/A	1	0	1	5053	-3.98169	3919	-4.31714	5540	N/A	N/A	N/A	N/A	N/A	N/A	N/A	N/A	#VALUE!	#VALUE!	#VALUE!	#VALUE!	#VALUE!	#VALUE!	#VALUE!	#VALUE!	#VALUE!	#VALUE!	#VALUE!	#VALUE!	0	1	0	0	0	1	0	1
MPZL3	N/A	N/A	N/A	N/A	N/A	N/A	N/A	N/A	1	0	1	2615	-3.97332	3915	-4.31714	3189	N/A	N/A	N/A	N/A	N/A	N/A	N/A	N/A	#VALUE!	#VALUE!	#VALUE!	#VALUE!	#VALUE!	#VALUE!	#VALUE!	#VALUE!	#VALUE!	#VALUE!	#VALUE!	#VALUE!	0	1	0	0	0	1	0	1
MR1	N/A	N/A	N/A	N/A	N/A	N/A	N/A	N/A	1	0	1	3223	-3.97894	3914	-4.31714	3796	N/A	N/A	N/A	N/A	N/A	N/A	N/A	N/A	#VALUE!	#VALUE!	#VALUE!	#VALUE!	#VALUE!	#VALUE!	#VALUE!	#VALUE!	#VALUE!	#VALUE!	#VALUE!	#VALUE!	0	1	0	0	0	1	0	1
MRP63	N/A	N/A	N/A	N/A	N/A	N/A	N/A	N/A	3	0	3	1983	-3.95856	3911	-4.31714	2584	N/A	N/A	N/A	N/A	N/A	N/A	N/A	N/A	#VALUE!	#VALUE!	#VALUE!	#VALUE!	#VALUE!	#VALUE!	#VALUE!	#VALUE!	#VALUE!	#VALUE!	#VALUE!	#VALUE!	0	1	0	0	0	1	0	1
MRPL11	N/A	N/A	N/A	N/A	N/A	N/A	N/A	N/A	1	0	1	5218	-3.98202	3910	-4.31714	5703	N/A	N/A	N/A	N/A	N/A	N/A	N/A	N/A	#VALUE!	#VALUE!	#VALUE!	#VALUE!	#VALUE!	#VALUE!	#VALUE!	#VALUE!	#VALUE!	#VALUE!	#VALUE!	#VALUE!	0	1	0	0	0	1	0	1
MRPL12	N/A	N/A	N/A	N/A	N/A	N/A	N/A	N/A	N/A	N/A	N/A	N/A	N/A	N/A	N/A	N/A	1	0	1	4849	-3.97883	3955	-4.37157	5338	#VALUE!	#VALUE!	#VALUE!	#VALUE!	#VALUE!	#VALUE!	#VALUE!	#VALUE!	#VALUE!	#VALUE!	#VALUE!	#VALUE!	0	0	1	0	0	0	1	1
MRPL14	N/A	N/A	N/A	N/A	N/A	N/A	N/A	N/A	N/A	N/A	N/A	N/A	N/A	N/A	N/A	N/A	1	0	1	4600	-3.97866	3954	-4.37157	5124	#VALUE!	#VALUE!	#VALUE!	#VALUE!	#VALUE!	#VALUE!	#VALUE!	#VALUE!	#VALUE!	#VALUE!	#VALUE!	#VALUE!	0	0	1	0	0	0	1	1
MRPL15	N/A	N/A	N/A	N/A	N/A	N/A	N/A	N/A	N/A	N/A	N/A	N/A	N/A	N/A	N/A	N/A	1	0	1	2408	-3.96441	3953	-4.37157	3006	#VALUE!	#VALUE!	#VALUE!	#VALUE!	#VALUE!	#VALUE!	#VALUE!	#VALUE!	#VALUE!	#VALUE!	#VALUE!	#VALUE!	0	0	1	0	0	0	1	1
MRPL3	N/A	N/A	N/A	N/A	N/A	N/A	N/A	N/A	1	0	1	4265	-3.98124	3903	-4.31714	4784	N/A	N/A	N/A	N/A	N/A	N/A	N/A	N/A	#VALUE!	#VALUE!	#VALUE!	#VALUE!	#VALUE!	#VALUE!	#VALUE!	#VALUE!	#VALUE!	#VALUE!	#VALUE!	#VALUE!	0	1	0	0	0	1	0	1
MRPL34	N/A	N/A	N/A	N/A	N/A	N/A	N/A	N/A	2	0	2	2571	-3.97296	3901	-4.31714	3149	N/A	N/A	N/A	N/A	N/A	N/A	N/A	N/A	#VALUE!	#VALUE!	#VALUE!	#VALUE!	#VALUE!	#VALUE!	#VALUE!	#VALUE!	#VALUE!	#VALUE!	#VALUE!	#VALUE!	0	1	0	0	0	1	0	1
MRPL35	N/A	N/A	N/A	N/A	N/A	N/A	N/A	N/A	N/A	N/A	N/A	N/A	N/A	N/A	N/A	N/A	1	0	1	3171	-3.97482	3945	-4.37157	3726	#VALUE!	#VALUE!	#VALUE!	#VALUE!	#VALUE!	#VALUE!	#VALUE!	#VALUE!	#VALUE!	#VALUE!	#VALUE!	#VALUE!	0	0	1	0	0	0	1	1
MRPL37	N/A	N/A	N/A	N/A	N/A	N/A	N/A	N/A	1	0	1	4132	-3.98117	3899	-4.31714	4656	N/A	N/A	N/A	N/A	N/A	N/A	N/A	N/A	#VALUE!	#VALUE!	#VALUE!	#VALUE!	#VALUE!	#VALUE!	#VALUE!	#VALUE!	#VALUE!	#VALUE!	#VALUE!	#VALUE!	0	1	0	0	0	1	0	1
MRPL4	N/A	N/A	N/A	N/A	N/A	N/A	N/A	N/A	N/A	N/A	N/A	N/A	N/A	N/A	N/A	N/A	2	0	2	3871	-3.97759	3941	-4.37157	4413	#VALUE!	#VALUE!	#VALUE!	#VALUE!	#VALUE!	#VALUE!	#VALUE!	#VALUE!	#VALUE!	#VALUE!	#VALUE!	#VALUE!	0	0	1	0	0	0	1	1
MRPL43	N/A	N/A	N/A	N/A	N/A	N/A	N/A	N/A	1	0	1	4264	-3.98124	3895	-4.31714	4785	N/A	N/A	N/A	N/A	N/A	N/A	N/A	N/A	#VALUE!	#VALUE!	#VALUE!	#VALUE!	#VALUE!	#VALUE!	#VALUE!	#VALUE!	#VALUE!	#VALUE!	#VALUE!	#VALUE!	0	1	0	0	0	1	0	1
MRPL44	N/A	N/A	N/A	N/A	N/A	N/A	N/A	N/A	3	0	3	2800	-3.97572	3894	-4.31714	3368	N/A	N/A	N/A	N/A	N/A	N/A	N/A	N/A	#VALUE!	#VALUE!	#VALUE!	#VALUE!	#VALUE!	#VALUE!	#VALUE!	#VALUE!	#VALUE!	#VALUE!	#VALUE!	#VALUE!	0	1	0	0	0	1	0	1
MRPL45	N/A	N/A	N/A	N/A	N/A	N/A	N/A	N/A	1	0	1	4639	-3.98141	3893	-4.31714	5170	N/A	N/A	N/A	N/A	N/A	N/A	N/A	N/A	#VALUE!	#VALUE!	#VALUE!	#VALUE!	#VALUE!	#VALUE!	#VALUE!	#VALUE!	#VALUE!	#VALUE!	#VALUE!	#VALUE!	0	1	0	0	0	1	0	1
MRPL46	N/A	N/A	N/A	N/A	N/A	N/A	N/A	N/A	1	0	1	4495	-3.9814	3892	-4.31714	4992	N/A	N/A	N/A	N/A	N/A	N/A	N/A	N/A	#VALUE!	#VALUE!	#VALUE!	#VALUE!	#VALUE!	#VALUE!	#VALUE!	#VALUE!	#VALUE!	#VALUE!	#VALUE!	#VALUE!	0	1	0	0	0	1	0	1
MRPL50	N/A	N/A	N/A	N/A	N/A	N/A	N/A	N/A	2	0	2	3817	-3.98041	3890	-4.31714	4332	N/A	N/A	N/A	N/A	N/A	N/A	N/A	N/A	#VALUE!	#VALUE!	#VALUE!	#VALUE!	#VALUE!	#VALUE!	#VALUE!	#VALUE!	#VALUE!	#VALUE!	#VALUE!	#VALUE!	0	1	0	0	0	1	0	1
MRPL55	N/A	N/A	N/A	N/A	N/A	N/A	N/A	N/A	N/A	N/A	N/A	N/A	N/A	N/A	N/A	N/A	3	0	3	2584	-3.9661	3935	-4.37157	3173	#VALUE!	#VALUE!	#VALUE!	#VALUE!	#VALUE!	#VALUE!	#VALUE!	#VALUE!	#VALUE!	#VALUE!	#VALUE!	#VALUE!	0	0	1	0	0	0	1	1
MRPS2	N/A	N/A	N/A	N/A	N/A	N/A	N/A	N/A	1	0	1	5216	-3.98202	3881	-4.31714	5705	N/A	N/A	N/A	N/A	N/A	N/A	N/A	N/A	#VALUE!	#VALUE!	#VALUE!	#VALUE!	#VALUE!	#VALUE!	#VALUE!	#VALUE!	#VALUE!	#VALUE!	#VALUE!	#VALUE!	0	1	0	0	0	1	0	1
MRPS25	N/A	N/A	N/A	N/A	N/A	N/A	N/A	N/A	1	0	1	5052	-3.98169	3879	-4.31714	5541	N/A	N/A	N/A	N/A	N/A	N/A	N/A	N/A	#VALUE!	#VALUE!	#VALUE!	#VALUE!	#VALUE!	#VALUE!	#VALUE!	#VALUE!	#VALUE!	#VALUE!	#VALUE!	#VALUE!	0	1	0	0	0	1	0	1
MRPS30	N/A	N/A	N/A	N/A	N/A	N/A	N/A	N/A	N/A	N/A	N/A	N/A	N/A	N/A	N/A	N/A	1	0	1	2507	-3.96512	3927	-4.37157	3104	#VALUE!	#VALUE!	#VALUE!	#VALUE!	#VALUE!	#VALUE!	#VALUE!	#VALUE!	#VALUE!	#VALUE!	#VALUE!	#VALUE!	0	0	1	0	0	0	1	1
MRS2	N/A	N/A	N/A	N/A	N/A	N/A	N/A	N/A	2	0	2	2451	-3.97198	3873	-4.31714	3034	N/A	N/A	N/A	N/A	N/A	N/A	N/A	N/A	#VALUE!	#VALUE!	#VALUE!	#VALUE!	#VALUE!	#VALUE!	#VALUE!	#VALUE!	#VALUE!	#VALUE!	#VALUE!	#VALUE!	0	1	0	0	0	1	0	1
MRTO4	N/A	N/A	N/A	N/A	N/A	N/A	N/A	N/A	N/A	N/A	N/A	N/A	N/A	N/A	N/A	N/A	2	0	2	2295	-3.9627	3922	-4.37157	2897	#VALUE!	#VALUE!	#VALUE!	#VALUE!	#VALUE!	#VALUE!	#VALUE!	#VALUE!	#VALUE!	#VALUE!	#VALUE!	#VALUE!	0	0	1	0	0	0	1	1
MS4A1	N/A	N/A	N/A	N/A	N/A	N/A	N/A	N/A	3	0	3	2663	-3.97383	3872	-4.31714	3240	N/A	N/A	N/A	N/A	N/A	N/A	N/A	N/A	#VALUE!	#VALUE!	#VALUE!	#VALUE!	#VALUE!	#VALUE!	#VALUE!	#VALUE!	#VALUE!	#VALUE!	#VALUE!	#VALUE!	0	1	0	0	0	1	0	1
MS4A15	N/A	N/A	N/A	N/A	N/A	N/A	N/A	N/A	2	0	2	2195	-3.96848	3871	-4.31714	2784	N/A	N/A	N/A	N/A	N/A	N/A	N/A	N/A	#VALUE!	#VALUE!	#VALUE!	#VALUE!	#VALUE!	#VALUE!	#VALUE!	#VALUE!	#VALUE!	#VALUE!	#VALUE!	#VALUE!	0	1	0	0	0	1	0	1
MSC	N/A	N/A	N/A	N/A	N/A	N/A	N/A	N/A	2	0	2	1543	-3.91848	3870	-4.31714	2199	N/A	N/A	N/A	N/A	N/A	N/A	N/A	N/A	#VALUE!	#VALUE!	#VALUE!	#VALUE!	#VALUE!	#VALUE!	#VALUE!	#VALUE!	#VALUE!	#VALUE!	#VALUE!	#VALUE!	0	1	0	0	0	1	0	1
MSH3	N/A	N/A	N/A	N/A	N/A	N/A	N/A	N/A	2	0	2	1328	-3.88339	3869	-4.31714	2037	N/A	N/A	N/A	N/A	N/A	N/A	N/A	N/A	#VALUE!	#VALUE!	#VALUE!	#VALUE!	#VALUE!	#VALUE!	#VALUE!	#VALUE!	#VALUE!	#VALUE!	#VALUE!	#VALUE!	0	1	0	0	0	1	0	1
MSH4	N/A	N/A	N/A	N/A	N/A	N/A	N/A	N/A	N/A	N/A	N/A	N/A	N/A	N/A	N/A	N/A	2	0	2	2078	-3.95457	3921	-4.37157	2680	#VALUE!	#VALUE!	#VALUE!	#VALUE!	#VALUE!	#VALUE!	#VALUE!	#VALUE!	#VALUE!	#VALUE!	#VALUE!	#VALUE!	0	0	1	0	0	0	1	1
MSH5	N/A	N/A	N/A	N/A	N/A	N/A	N/A	N/A	N/A	N/A	N/A	N/A	N/A	N/A	N/A	N/A	14	0	14	1390	-3.88873	3920	-4.37157	2094	#VALUE!	#VALUE!	#VALUE!	#VALUE!	#VALUE!	#VALUE!	#VALUE!	#VALUE!	#VALUE!	#VALUE!	#VALUE!	#VALUE!	0	0	1	0	0	0	1	1
MSL3	N/A	N/A	N/A	N/A	N/A	N/A	N/A	N/A	1	0	1	4934	-3.98161	3868	-4.31714	5441	N/A	N/A	N/A	N/A	N/A	N/A	N/A	N/A	#VALUE!	#VALUE!	#VALUE!	#VALUE!	#VALUE!	#VALUE!	#VALUE!	#VALUE!	#VALUE!	#VALUE!	#VALUE!	#VALUE!	0	1	0	0	0	1	0	1
MST1P2	N/A	N/A	N/A	N/A	N/A	N/A	N/A	N/A	N/A	N/A	N/A	N/A	N/A	N/A	N/A	N/A	12	0	12	1493	-3.90635	3919	-4.37157	2170	#VALUE!	#VALUE!	#VALUE!	#VALUE!	#VALUE!	#VALUE!	#VALUE!	#VALUE!	#VALUE!	#VALUE!	#VALUE!	#VALUE!	0	0	1	0	0	0	1	1
MTHFD2	N/A	N/A	N/A	N/A	N/A	N/A	N/A	N/A	N/A	N/A	N/A	N/A	N/A	N/A	N/A	N/A	2	0	2	2294	-3.9627	3915	-4.37157	2898	#VALUE!	#VALUE!	#VALUE!	#VALUE!	#VALUE!	#VALUE!	#VALUE!	#VALUE!	#VALUE!	#VALUE!	#VALUE!	#VALUE!	0	0	1	0	0	0	1	1
MTHFSD	N/A	N/A	N/A	N/A	N/A	N/A	N/A	N/A	1	0	1	4636	-3.98141	3863	-4.31714	5172	N/A	N/A	N/A	N/A	N/A	N/A	N/A	N/A	#VALUE!	#VALUE!	#VALUE!	#VALUE!	#VALUE!	#VALUE!	#VALUE!	#VALUE!	#VALUE!	#VALUE!	#VALUE!	#VALUE!	0	1	0	0	0	1	0	1
MTIF3	N/A	N/A	N/A	N/A	N/A	N/A	N/A	N/A	2	0	2	2255	-3.96855	3861	-4.31714	2842	N/A	N/A	N/A	N/A	N/A	N/A	N/A	N/A	#VALUE!	#VALUE!	#VALUE!	#VALUE!	#VALUE!	#VALUE!	#VALUE!	#VALUE!	#VALUE!	#VALUE!	#VALUE!	#VALUE!	0	1	0	0	0	1	0	1
MTMR14	N/A	N/A	N/A	N/A	N/A	N/A	N/A	N/A	1	0	1	4025	-3.98115	3859	-4.31714	4560	N/A	N/A	N/A	N/A	N/A	N/A	N/A	N/A	#VALUE!	#VALUE!	#VALUE!	#VALUE!	#VALUE!	#VALUE!	#VALUE!	#VALUE!	#VALUE!	#VALUE!	#VALUE!	#VALUE!	0	1	0	0	0	1	0	1
MTMR15	N/A	N/A	N/A	N/A	N/A	N/A	N/A	N/A	1	0	1	2322	-3.9696	3858	-4.31714	2887	N/A	N/A	N/A	N/A	N/A	N/A	N/A	N/A	#VALUE!	#VALUE!	#VALUE!	#VALUE!	#VALUE!	#VALUE!	#VALUE!	#VALUE!	#VALUE!	#VALUE!	#VALUE!	#VALUE!	0	1	0	0	0	1	0	1
MTMR6	N/A	N/A	N/A	N/A	N/A	N/A	N/A	N/A	1	0	1	5213	-3.98202	3857	-4.31714	5708	N/A	N/A	N/A	N/A	N/A	N/A	N/A	N/A	#VALUE!	#VALUE!	#VALUE!	#VALUE!	#VALUE!	#VALUE!	#VALUE!	#VALUE!	#VALUE!	#VALUE!	#VALUE!	#VALUE!	0	1	0	0	0	1	0	1
MTR	N/A	N/A	N/A	N/A	N/A	N/A	N/A	N/A	N/A	N/A	N/A	N/A	N/A	N/A	N/A	N/A	1	0	1	3858	-3.97759	3910	-4.37157	4400	#VALUE!	#VALUE!	#VALUE!	#VALUE!	#VALUE!	#VALUE!	#VALUE!	#VALUE!	#VALUE!	#VALUE!	#VALUE!	#VALUE!	0	0	1	0	0	0	1	1
MTRF1	N/A	N/A	N/A	N/A	N/A	N/A	N/A	N/A	2	0	2	3404	-3.97997	3855	-4.31714	3951	N/A	N/A	N/A	N/A	N/A	N/A	N/A	N/A	#VALUE!	#VALUE!	#VALUE!	#VALUE!	#VALUE!	#VALUE!	#VALUE!	#VALUE!	#VALUE!	#VALUE!	#VALUE!	#VALUE!	0	1	0	0	0	1	0	1
MTRNR2L2	N/A	N/A	N/A	N/A	N/A	N/A	N/A	N/A	5	0	5	1200	-3.8591	3853	-4.31714	1947	N/A	N/A	N/A	N/A	N/A	N/A	N/A	N/A	#VALUE!	#VALUE!	#VALUE!	#VALUE!	#VALUE!	#VALUE!	#VALUE!	#VALUE!	#VALUE!	#VALUE!	#VALUE!	#VALUE!	0	1	0	0	0	1	0	1
MUC17	N/A	N/A	N/A	N/A	N/A	N/A	N/A	N/A	1	0	1	4933	-3.98161	3851	-4.31714	5442	N/A	N/A	N/A	N/A	N/A	N/A	N/A	N/A	#VALUE!	#VALUE!	#VALUE!	#VALUE!	#VALUE!	#VALUE!	#VALUE!	#VALUE!	#VALUE!	#VALUE!	#VALUE!	#VALUE!	0	1	0	0	0	1	0	1
MUT	N/A	N/A	N/A	N/A	N/A	N/A	N/A	N/A	N/A	N/A	N/A	N/A	N/A	N/A	N/A	N/A	1	0	1	5049	-3.97922	3905	-4.37157	5547	#VALUE!	#VALUE!	#VALUE!	#VALUE!	#VALUE!	#VALUE!	#VALUE!	#VALUE!	#VALUE!	#VALUE!	#VALUE!	#VALUE!	0	0	1	0	0	0	1	1
MVD	N/A	N/A	N/A	N/A	N/A	N/A	N/A	N/A	N/A	N/A	N/A	N/A	N/A	N/A	N/A	N/A	4	0	4	3044	-3.97374	3903	-4.37157	3612	#VALUE!	#VALUE!	#VALUE!	#VALUE!	#VALUE!	#VALUE!	#VALUE!	#VALUE!	#VALUE!	#VALUE!	#VALUE!	#VALUE!	0	0	1	0	0	0	1	1
MVP	N/A	N/A	N/A	N/A	N/A	N/A	N/A	N/A	1	0	1	4932	-3.98161	3847	-4.31714	5443	N/A	N/A	N/A	N/A	N/A	N/A	N/A	N/A	#VALUE!	#VALUE!	#VALUE!	#VALUE!	#VALUE!	#VALUE!	#VALUE!	#VALUE!	#VALUE!	#VALUE!	#VALUE!	#VALUE!	0	1	0	0	0	1	0	1
MX1	N/A	N/A	N/A	N/A	N/A	N/A	N/A	N/A	N/A	N/A	N/A	N/A	N/A	N/A	N/A	N/A	2	0	2	1947	-3.94895	3902	-4.37157	2574	#VALUE!	#VALUE!	#VALUE!	#VALUE!	#VALUE!	#VALUE!	#VALUE!	#VALUE!	#VALUE!	#VALUE!	#VALUE!	#VALUE!	0	0	1	0	0	0	1	1
MX2	N/A	N/A	N/A	N/A	N/A	N/A	N/A	N/A	4	0	4	2260	-3.96895	3846	-4.31714	2847	N/A	N/A	N/A	N/A	N/A	N/A	N/A	N/A	#VALUE!	#VALUE!	#VALUE!	#VALUE!	#VALUE!	#VALUE!	#VALUE!	#VALUE!	#VALUE!	#VALUE!	#VALUE!	#VALUE!	0	1	0	0	0	1	0	1
MXD4	N/A	N/A	N/A	N/A	N/A	N/A	N/A	N/A	1	0	1	4131	-3.98117	3844	-4.31714	4657	N/A	N/A	N/A	N/A	N/A	N/A	N/A	N/A	#VALUE!	#VALUE!	#VALUE!	#VALUE!	#VALUE!	#VALUE!	#VALUE!	#VALUE!	#VALUE!	#VALUE!	#VALUE!	#VALUE!	0	1	0	0	0	1	0	1
MYADM	N/A	N/A	N/A	N/A	N/A	N/A	N/A	N/A	N/A	N/A	N/A	N/A	N/A	N/A	N/A	N/A	2	0	2	2354	-3.96331	3900	-4.37157	2952	#VALUE!	#VALUE!	#VALUE!	#VALUE!	#VALUE!	#VALUE!	#VALUE!	#VALUE!	#VALUE!	#VALUE!	#VALUE!	#VALUE!	0	0	1	0	0	0	1	1
MYBPC2	N/A	N/A	N/A	N/A	N/A	N/A	N/A	N/A	1	0	1	3222	-3.97894	3842	-4.31714	3797	N/A	N/A	N/A	N/A	N/A	N/A	N/A	N/A	#VALUE!	#VALUE!	#VALUE!	#VALUE!	#VALUE!	#VALUE!	#VALUE!	#VALUE!	#VALUE!	#VALUE!	#VALUE!	#VALUE!	0	1	0	0	0	1	0	1
MYBPH	N/A	N/A	N/A	N/A	N/A	N/A	N/A	N/A	1	0	1	4931	-3.98161	3841	-4.31714	5444	N/A	N/A	N/A	N/A	N/A	N/A	N/A	N/A	#VALUE!	#VALUE!	#VALUE!	#VALUE!	#VALUE!	#VALUE!	#VALUE!	#VALUE!	#VALUE!	#VALUE!	#VALUE!	#VALUE!	0	1	0	0	0	1	0	1
MYCBP	N/A	N/A	N/A	N/A	N/A	N/A	N/A	N/A	1	0	1	4635	-3.98141	3840	-4.31714	5173	N/A	N/A	N/A	N/A	N/A	N/A	N/A	N/A	#VALUE!	#VALUE!	#VALUE!	#VALUE!	#VALUE!	#VALUE!	#VALUE!	#VALUE!	#VALUE!	#VALUE!	#VALUE!	#VALUE!	0	1	0	0	0	1	0	1
MYCBP2	N/A	N/A	N/A	N/A	N/A	N/A	N/A	N/A	1	0	1	4634	-3.98141	3839	-4.31714	5174	N/A	N/A	N/A	N/A	N/A	N/A	N/A	N/A	#VALUE!	#VALUE!	#VALUE!	#VALUE!	#VALUE!	#VALUE!	#VALUE!	#VALUE!	#VALUE!	#VALUE!	#VALUE!	#VALUE!	0	1	0	0	0	1	0	1
MYEOV2	N/A	N/A	N/A	N/A	N/A	N/A	N/A	N/A	N/A	N/A	N/A	N/A	N/A	N/A	N/A	N/A	1	0	1	4847	-3.97883	3899	-4.37157	5340	#VALUE!	#VALUE!	#VALUE!	#VALUE!	#VALUE!	#VALUE!	#VALUE!	#VALUE!	#VALUE!	#VALUE!	#VALUE!	#VALUE!	0	0	1	0	0	0	1	1
MYL6	N/A	N/A	N/A	N/A	N/A	N/A	N/A	N/A	N/A	N/A	N/A	N/A	N/A	N/A	N/A	N/A	2	0	2	1616	-3.92285	3894	-4.37157	2273	#VALUE!	#VALUE!	#VALUE!	#VALUE!	#VALUE!	#VALUE!	#VALUE!	#VALUE!	#VALUE!	#VALUE!	#VALUE!	#VALUE!	0	0	1	0	0	0	1	1
MYO18A	N/A	N/A	N/A	N/A	N/A	N/A	N/A	N/A	1	0	1	5212	-3.98202	3833	-4.31714	5709	N/A	N/A	N/A	N/A	N/A	N/A	N/A	N/A	#VALUE!	#VALUE!	#VALUE!	#VALUE!	#VALUE!	#VALUE!	#VALUE!	#VALUE!	#VALUE!	#VALUE!	#VALUE!	#VALUE!	0	1	0	0	0	1	0	1
MYO19	N/A	N/A	N/A	N/A	N/A	N/A	N/A	N/A	N/A	N/A	N/A	N/A	N/A	N/A	N/A	N/A	2	0	2	2341	-3.96327	3891	-4.37157	2937	#VALUE!	#VALUE!	#VALUE!	#VALUE!	#VALUE!	#VALUE!	#VALUE!	#VALUE!	#VALUE!	#VALUE!	#VALUE!	#VALUE!	0	0	1	0	0	0	1	1
MYO1D	N/A	N/A	N/A	N/A	N/A	N/A	N/A	N/A	1	0	1	2614	-3.97332	3832	-4.31714	3190	N/A	N/A	N/A	N/A	N/A	N/A	N/A	N/A	#VALUE!	#VALUE!	#VALUE!	#VALUE!	#VALUE!	#VALUE!	#VALUE!	#VALUE!	#VALUE!	#VALUE!	#VALUE!	#VALUE!	0	1	0	0	0	1	0	1
MYO1G	N/A	N/A	N/A	N/A	N/A	N/A	N/A	N/A	1	0	1	4930	-3.98161	3831	-4.31714	5445	N/A	N/A	N/A	N/A	N/A	N/A	N/A	N/A	#VALUE!	#VALUE!	#VALUE!	#VALUE!	#VALUE!	#VALUE!	#VALUE!	#VALUE!	#VALUE!	#VALUE!	#VALUE!	#VALUE!	0	1	0	0	0	1	0	1
MYO9B	N/A	N/A	N/A	N/A	N/A	N/A	N/A	N/A	N/A	N/A	N/A	N/A	N/A	N/A	N/A	N/A	1	0	1	5048	-3.97922	3890	-4.37157	5548	#VALUE!	#VALUE!	#VALUE!	#VALUE!	#VALUE!	#VALUE!	#VALUE!	#VALUE!	#VALUE!	#VALUE!	#VALUE!	#VALUE!	0	0	1	0	0	0	1	1
MYST1	N/A	N/A	N/A	N/A	N/A	N/A	N/A	N/A	1	0	1	2613	-3.97332	3829	-4.31714	3191	N/A	N/A	N/A	N/A	N/A	N/A	N/A	N/A	#VALUE!	#VALUE!	#VALUE!	#VALUE!	#VALUE!	#VALUE!	#VALUE!	#VALUE!	#VALUE!	#VALUE!	#VALUE!	#VALUE!	0	1	0	0	0	1	0	1
MYST3	N/A	N/A	N/A	N/A	N/A	N/A	N/A	N/A	1	0	1	2748	-3.97464	3827	-4.31714	3319	N/A	N/A	N/A	N/A	N/A	N/A	N/A	N/A	#VALUE!	#VALUE!	#VALUE!	#VALUE!	#VALUE!	#VALUE!	#VALUE!	#VALUE!	#VALUE!	#VALUE!	#VALUE!	#VALUE!	0	1	0	0	0	1	0	1
N4BP2	N/A	N/A	N/A	N/A	N/A	N/A	N/A	N/A	N/A	N/A	N/A	N/A	N/A	N/A	N/A	N/A	3	0	3	3280	-3.97535	3886	-4.37157	3833	#VALUE!	#VALUE!	#VALUE!	#VALUE!	#VALUE!	#VALUE!	#VALUE!	#VALUE!	#VALUE!	#VALUE!	#VALUE!	#VALUE!	0	0	1	0	0	0	1	1
N4BP2L2	N/A	N/A	N/A	N/A	N/A	N/A	N/A	N/A	1	0	1	5050	-3.98169	3825	-4.31714	5542	N/A	N/A	N/A	N/A	N/A	N/A	N/A	N/A	#VALUE!	#VALUE!	#VALUE!	#VALUE!	#VALUE!	#VALUE!	#VALUE!	#VALUE!	#VALUE!	#VALUE!	#VALUE!	#VALUE!	0	1	0	0	0	1	0	1
NAA20	N/A	N/A	N/A	N/A	N/A	N/A	N/A	N/A	1	0	1	4259	-3.98124	3822	-4.31714	4790	N/A	N/A	N/A	N/A	N/A	N/A	N/A	N/A	#VALUE!	#VALUE!	#VALUE!	#VALUE!	#VALUE!	#VALUE!	#VALUE!	#VALUE!	#VALUE!	#VALUE!	#VALUE!	#VALUE!	0	1	0	0	0	1	0	1
NAGK	N/A	N/A	N/A	N/A	N/A	N/A	N/A	N/A	2	0	2	3364	-3.9798	3816	-4.31714	3912	N/A	N/A	N/A	N/A	N/A	N/A	N/A	N/A	#VALUE!	#VALUE!	#VALUE!	#VALUE!	#VALUE!	#VALUE!	#VALUE!	#VALUE!	#VALUE!	#VALUE!	#VALUE!	#VALUE!	0	1	0	0	0	1	0	1
NAGLU	N/A	N/A	N/A	N/A	N/A	N/A	N/A	N/A	1	0	1	4929	-3.98161	3815	-4.31714	5446	N/A	N/A	N/A	N/A	N/A	N/A	N/A	N/A	#VALUE!	#VALUE!	#VALUE!	#VALUE!	#VALUE!	#VALUE!	#VALUE!	#VALUE!	#VALUE!	#VALUE!	#VALUE!	#VALUE!	0	1	0	0	0	1	0	1
NANP	N/A	N/A	N/A	N/A	N/A	N/A	N/A	N/A	2	0	2	2941	-3.97782	3812	-4.31714	3510	N/A	N/A	N/A	N/A	N/A	N/A	N/A	N/A	#VALUE!	#VALUE!	#VALUE!	#VALUE!	#VALUE!	#VALUE!	#VALUE!	#VALUE!	#VALUE!	#VALUE!	#VALUE!	#VALUE!	0	1	0	0	0	1	0	1
NAPB	N/A	N/A	N/A	N/A	N/A	N/A	N/A	N/A	1	0	1	5049	-3.98169	3810	-4.31714	5543	N/A	N/A	N/A	N/A	N/A	N/A	N/A	N/A	#VALUE!	#VALUE!	#VALUE!	#VALUE!	#VALUE!	#VALUE!	#VALUE!	#VALUE!	#VALUE!	#VALUE!	#VALUE!	#VALUE!	0	1	0	0	0	1	0	1
NAPEPLD	N/A	N/A	N/A	N/A	N/A	N/A	N/A	N/A	N/A	N/A	N/A	N/A	N/A	N/A	N/A	N/A	1	0	1	4915	-3.97899	3873	-4.37157	5406	#VALUE!	#VALUE!	#VALUE!	#VALUE!	#VALUE!	#VALUE!	#VALUE!	#VALUE!	#VALUE!	#VALUE!	#VALUE!	#VALUE!	0	0	1	0	0	0	1	1
NAPSA	N/A	N/A	N/A	N/A	N/A	N/A	N/A	N/A	N/A	N/A	N/A	N/A	N/A	N/A	N/A	N/A	1	0	1	2656	-3.96694	3871	-4.37157	3233	#VALUE!	#VALUE!	#VALUE!	#VALUE!	#VALUE!	#VALUE!	#VALUE!	#VALUE!	#VALUE!	#VALUE!	#VALUE!	#VALUE!	0	0	1	0	0	0	1	1
NAPSB	N/A	N/A	N/A	N/A	N/A	N/A	N/A	N/A	2	0	2	3169	-3.97867	3808	-4.31714	3726	N/A	N/A	N/A	N/A	N/A	N/A	N/A	N/A	#VALUE!	#VALUE!	#VALUE!	#VALUE!	#VALUE!	#VALUE!	#VALUE!	#VALUE!	#VALUE!	#VALUE!	#VALUE!	#VALUE!	0	1	0	0	0	1	0	1
NARF	N/A	N/A	N/A	N/A	N/A	N/A	N/A	N/A	N/A	N/A	N/A	N/A	N/A	N/A	N/A	N/A	2	0	2	3844	-3.97756	3870	-4.37157	4384	#VALUE!	#VALUE!	#VALUE!	#VALUE!	#VALUE!	#VALUE!	#VALUE!	#VALUE!	#VALUE!	#VALUE!	#VALUE!	#VALUE!	0	0	1	0	0	0	1	1
NASP	N/A	N/A	N/A	N/A	N/A	N/A	N/A	N/A	1	0	1	3221	-3.97894	3805	-4.31714	3798	N/A	N/A	N/A	N/A	N/A	N/A	N/A	N/A	#VALUE!	#VALUE!	#VALUE!	#VALUE!	#VALUE!	#VALUE!	#VALUE!	#VALUE!	#VALUE!	#VALUE!	#VALUE!	#VALUE!	0	1	0	0	0	1	0	1
NAT1	N/A	N/A	N/A	N/A	N/A	N/A	N/A	N/A	N/A	N/A	N/A	N/A	N/A	N/A	N/A	N/A	1	0	1	4041	-3.97801	3867	-4.37157	4595	#VALUE!	#VALUE!	#VALUE!	#VALUE!	#VALUE!	#VALUE!	#VALUE!	#VALUE!	#VALUE!	#VALUE!	#VALUE!	#VALUE!	0	0	1	0	0	0	1	1
NAT15	N/A	N/A	N/A	N/A	N/A	N/A	N/A	N/A	N/A	N/A	N/A	N/A	N/A	N/A	N/A	N/A	2	0	2	3832	-3.97749	3865	-4.37157	4372	#VALUE!	#VALUE!	#VALUE!	#VALUE!	#VALUE!	#VALUE!	#VALUE!	#VALUE!	#VALUE!	#VALUE!	#VALUE!	#VALUE!	0	0	1	0	0	0	1	1
NAV2	N/A	N/A	N/A	N/A	N/A	N/A	N/A	N/A	1	0	1	4928	-3.98161	3803	-4.31714	5447	N/A	N/A	N/A	N/A	N/A	N/A	N/A	N/A	#VALUE!	#VALUE!	#VALUE!	#VALUE!	#VALUE!	#VALUE!	#VALUE!	#VALUE!	#VALUE!	#VALUE!	#VALUE!	#VALUE!	0	1	0	0	0	1	0	1
NBPF10	N/A	N/A	N/A	N/A	N/A	N/A	N/A	N/A	1	0	1	3942	-3.98095	3801	-4.31714	4494	N/A	N/A	N/A	N/A	N/A	N/A	N/A	N/A	#VALUE!	#VALUE!	#VALUE!	#VALUE!	#VALUE!	#VALUE!	#VALUE!	#VALUE!	#VALUE!	#VALUE!	#VALUE!	#VALUE!	0	1	0	0	0	1	0	1
NCAM2	N/A	N/A	N/A	N/A	N/A	N/A	N/A	N/A	N/A	N/A	N/A	N/A	N/A	N/A	N/A	N/A	1	0	1	4972	-3.97916	3863	-4.37157	5474	#VALUE!	#VALUE!	#VALUE!	#VALUE!	#VALUE!	#VALUE!	#VALUE!	#VALUE!	#VALUE!	#VALUE!	#VALUE!	#VALUE!	0	0	1	0	0	0	1	1
NCAPD3	N/A	N/A	N/A	N/A	N/A	N/A	N/A	N/A	1	0	1	4628	-3.98141	3800	-4.31714	5180	N/A	N/A	N/A	N/A	N/A	N/A	N/A	N/A	#VALUE!	#VALUE!	#VALUE!	#VALUE!	#VALUE!	#VALUE!	#VALUE!	#VALUE!	#VALUE!	#VALUE!	#VALUE!	#VALUE!	0	1	0	0	0	1	0	1
NCOA5	N/A	N/A	N/A	N/A	N/A	N/A	N/A	N/A	N/A	N/A	N/A	N/A	N/A	N/A	N/A	N/A	1	0	1	4971	-3.97916	3855	-4.37157	5475	#VALUE!	#VALUE!	#VALUE!	#VALUE!	#VALUE!	#VALUE!	#VALUE!	#VALUE!	#VALUE!	#VALUE!	#VALUE!	#VALUE!	0	0	1	0	0	0	1	1
NCOA7	N/A	N/A	N/A	N/A	N/A	N/A	N/A	N/A	1	0	1	4023	-3.98115	3791	-4.31714	4562	N/A	N/A	N/A	N/A	N/A	N/A	N/A	N/A	#VALUE!	#VALUE!	#VALUE!	#VALUE!	#VALUE!	#VALUE!	#VALUE!	#VALUE!	#VALUE!	#VALUE!	#VALUE!	#VALUE!	0	1	0	0	0	1	0	1
NCR2	N/A	N/A	N/A	N/A	N/A	N/A	N/A	N/A	1	0	1	4927	-3.98161	3790	-4.31714	5448	N/A	N/A	N/A	N/A	N/A	N/A	N/A	N/A	#VALUE!	#VALUE!	#VALUE!	#VALUE!	#VALUE!	#VALUE!	#VALUE!	#VALUE!	#VALUE!	#VALUE!	#VALUE!	#VALUE!	0	1	0	0	0	1	0	1
NCRNA00167	N/A	N/A	N/A	N/A	N/A	N/A	N/A	N/A	1	0	1	3220	-3.97894	3787	-4.31714	3799	N/A	N/A	N/A	N/A	N/A	N/A	N/A	N/A	#VALUE!	#VALUE!	#VALUE!	#VALUE!	#VALUE!	#VALUE!	#VALUE!	#VALUE!	#VALUE!	#VALUE!	#VALUE!	#VALUE!	0	1	0	0	0	1	0	1
NCRNA00171	N/A	N/A	N/A	N/A	N/A	N/A	N/A	N/A	N/A	N/A	N/A	N/A	N/A	N/A	N/A	N/A	1	0	1	4845	-3.97883	3851	-4.37157	5341	#VALUE!	#VALUE!	#VALUE!	#VALUE!	#VALUE!	#VALUE!	#VALUE!	#VALUE!	#VALUE!	#VALUE!	#VALUE!	#VALUE!	0	0	1	0	0	0	1	1
NCRNA00183	N/A	N/A	N/A	N/A	N/A	N/A	N/A	N/A	1	0	1	4258	-3.98124	3785	-4.31714	4791	N/A	N/A	N/A	N/A	N/A	N/A	N/A	N/A	#VALUE!	#VALUE!	#VALUE!	#VALUE!	#VALUE!	#VALUE!	#VALUE!	#VALUE!	#VALUE!	#VALUE!	#VALUE!	#VALUE!	0	1	0	0	0	1	0	1
NCRNA00201	N/A	N/A	N/A	N/A	N/A	N/A	N/A	N/A	N/A	N/A	N/A	N/A	N/A	N/A	N/A	N/A	1	0	1	3108	-3.97461	3850	-4.37157	3664	#VALUE!	#VALUE!	#VALUE!	#VALUE!	#VALUE!	#VALUE!	#VALUE!	#VALUE!	#VALUE!	#VALUE!	#VALUE!	#VALUE!	0	0	1	0	0	0	1	1
NCRNA00219	N/A	N/A	N/A	N/A	N/A	N/A	N/A	N/A	1	0	1	5209	-3.98202	3784	-4.31714	5712	N/A	N/A	N/A	N/A	N/A	N/A	N/A	N/A	#VALUE!	#VALUE!	#VALUE!	#VALUE!	#VALUE!	#VALUE!	#VALUE!	#VALUE!	#VALUE!	#VALUE!	#VALUE!	#VALUE!	0	1	0	0	0	1	0	1
NCRNA00235	N/A	N/A	N/A	N/A	N/A	N/A	N/A	N/A	2	0	2	3815	-3.98041	3783	-4.31714	4334	N/A	N/A	N/A	N/A	N/A	N/A	N/A	N/A	#VALUE!	#VALUE!	#VALUE!	#VALUE!	#VALUE!	#VALUE!	#VALUE!	#VALUE!	#VALUE!	#VALUE!	#VALUE!	#VALUE!	0	1	0	0	0	1	0	1
NCRNA00240	N/A	N/A	N/A	N/A	N/A	N/A	N/A	N/A	N/A	N/A	N/A	N/A	N/A	N/A	N/A	N/A	1	0	1	4120	-3.97824	3849	-4.37157	4651	#VALUE!	#VALUE!	#VALUE!	#VALUE!	#VALUE!	#VALUE!	#VALUE!	#VALUE!	#VALUE!	#VALUE!	#VALUE!	#VALUE!	0	0	1	0	0	0	1	1
NCRNA00244	N/A	N/A	N/A	N/A	N/A	N/A	N/A	N/A	1	0	1	4926	-3.98161	3782	-4.31714	5449	N/A	N/A	N/A	N/A	N/A	N/A	N/A	N/A	#VALUE!	#VALUE!	#VALUE!	#VALUE!	#VALUE!	#VALUE!	#VALUE!	#VALUE!	#VALUE!	#VALUE!	#VALUE!	#VALUE!	0	1	0	0	0	1	0	1
NCRNA00265	N/A	N/A	N/A	N/A	N/A	N/A	N/A	N/A	3	0	3	2577	-3.97298	3781	-4.31714	3155	N/A	N/A	N/A	N/A	N/A	N/A	N/A	N/A	#VALUE!	#VALUE!	#VALUE!	#VALUE!	#VALUE!	#VALUE!	#VALUE!	#VALUE!	#VALUE!	#VALUE!	#VALUE!	#VALUE!	0	1	0	0	0	1	0	1
NDEL1	N/A	N/A	N/A	N/A	N/A	N/A	N/A	N/A	1	0	1	4627	-3.98141	3780	-4.31714	5181	N/A	N/A	N/A	N/A	N/A	N/A	N/A	N/A	#VALUE!	#VALUE!	#VALUE!	#VALUE!	#VALUE!	#VALUE!	#VALUE!	#VALUE!	#VALUE!	#VALUE!	#VALUE!	#VALUE!	0	1	0	0	0	1	0	1
NDUFA11	N/A	N/A	N/A	N/A	N/A	N/A	N/A	N/A	1	0	1	4367	-3.98133	3778	-4.31714	4902	N/A	N/A	N/A	N/A	N/A	N/A	N/A	N/A	#VALUE!	#VALUE!	#VALUE!	#VALUE!	#VALUE!	#VALUE!	#VALUE!	#VALUE!	#VALUE!	#VALUE!	#VALUE!	#VALUE!	0	1	0	0	0	1	0	1
NDUFA5	N/A	N/A	N/A	N/A	N/A	N/A	N/A	N/A	N/A	N/A	N/A	N/A	N/A	N/A	N/A	N/A	1	0	1	2654	-3.96694	3844	-4.37157	3235	#VALUE!	#VALUE!	#VALUE!	#VALUE!	#VALUE!	#VALUE!	#VALUE!	#VALUE!	#VALUE!	#VALUE!	#VALUE!	#VALUE!	0	0	1	0	0	0	1	1
NDUFA6	N/A	N/A	N/A	N/A	N/A	N/A	N/A	N/A	2	0	2	3904	-3.98066	3774	-4.31714	4436	N/A	N/A	N/A	N/A	N/A	N/A	N/A	N/A	#VALUE!	#VALUE!	#VALUE!	#VALUE!	#VALUE!	#VALUE!	#VALUE!	#VALUE!	#VALUE!	#VALUE!	#VALUE!	#VALUE!	0	1	0	0	0	1	0	1
NDUFA8	N/A	N/A	N/A	N/A	N/A	N/A	N/A	N/A	1	0	1	4626	-3.98141	3772	-4.31714	5182	N/A	N/A	N/A	N/A	N/A	N/A	N/A	N/A	#VALUE!	#VALUE!	#VALUE!	#VALUE!	#VALUE!	#VALUE!	#VALUE!	#VALUE!	#VALUE!	#VALUE!	#VALUE!	#VALUE!	0	1	0	0	0	1	0	1
NDUFAB1	N/A	N/A	N/A	N/A	N/A	N/A	N/A	N/A	1	0	1	5207	-3.98202	3771	-4.31714	5714	N/A	N/A	N/A	N/A	N/A	N/A	N/A	N/A	#VALUE!	#VALUE!	#VALUE!	#VALUE!	#VALUE!	#VALUE!	#VALUE!	#VALUE!	#VALUE!	#VALUE!	#VALUE!	#VALUE!	0	1	0	0	0	1	0	1
NDUFAF3	N/A	N/A	N/A	N/A	N/A	N/A	N/A	N/A	2	0	2	2569	-3.97296	3770	-4.31714	3151	N/A	N/A	N/A	N/A	N/A	N/A	N/A	N/A	#VALUE!	#VALUE!	#VALUE!	#VALUE!	#VALUE!	#VALUE!	#VALUE!	#VALUE!	#VALUE!	#VALUE!	#VALUE!	#VALUE!	0	1	0	0	0	1	0	1
NDUFAF4	N/A	N/A	N/A	N/A	N/A	N/A	N/A	N/A	1	0	1	5206	-3.98202	3769	-4.31714	5715	N/A	N/A	N/A	N/A	N/A	N/A	N/A	N/A	#VALUE!	#VALUE!	#VALUE!	#VALUE!	#VALUE!	#VALUE!	#VALUE!	#VALUE!	#VALUE!	#VALUE!	#VALUE!	#VALUE!	0	1	0	0	0	1	0	1
NDUFB10	N/A	N/A	N/A	N/A	N/A	N/A	N/A	N/A	N/A	N/A	N/A	N/A	N/A	N/A	N/A	N/A	2	0	2	2945	-3.97247	3842	-4.37157	3517	#VALUE!	#VALUE!	#VALUE!	#VALUE!	#VALUE!	#VALUE!	#VALUE!	#VALUE!	#VALUE!	#VALUE!	#VALUE!	#VALUE!	0	0	1	0	0	0	1	1
NDUFS4	N/A	N/A	N/A	N/A	N/A	N/A	N/A	N/A	N/A	N/A	N/A	N/A	N/A	N/A	N/A	N/A	1	0	1	2505	-3.96512	3837	-4.37157	3106	#VALUE!	#VALUE!	#VALUE!	#VALUE!	#VALUE!	#VALUE!	#VALUE!	#VALUE!	#VALUE!	#VALUE!	#VALUE!	#VALUE!	0	0	1	0	0	0	1	1
NDUFS5	N/A	N/A	N/A	N/A	N/A	N/A	N/A	N/A	1	0	1	2318	-3.9696	3764	-4.31714	2890	N/A	N/A	N/A	N/A	N/A	N/A	N/A	N/A	#VALUE!	#VALUE!	#VALUE!	#VALUE!	#VALUE!	#VALUE!	#VALUE!	#VALUE!	#VALUE!	#VALUE!	#VALUE!	#VALUE!	0	1	0	0	0	1	0	1
NECAB2	N/A	N/A	N/A	N/A	N/A	N/A	N/A	N/A	N/A	N/A	N/A	N/A	N/A	N/A	N/A	N/A	1	0	1	4690	-3.97872	3834	-4.37157	5223	#VALUE!	#VALUE!	#VALUE!	#VALUE!	#VALUE!	#VALUE!	#VALUE!	#VALUE!	#VALUE!	#VALUE!	#VALUE!	#VALUE!	0	0	1	0	0	0	1	1
NEDD8	N/A	N/A	N/A	N/A	N/A	N/A	N/A	N/A	2	0	2	3814	-3.98041	3760	-4.31714	4335	N/A	N/A	N/A	N/A	N/A	N/A	N/A	N/A	#VALUE!	#VALUE!	#VALUE!	#VALUE!	#VALUE!	#VALUE!	#VALUE!	#VALUE!	#VALUE!	#VALUE!	#VALUE!	#VALUE!	0	1	0	0	0	1	0	1
NEDD9	N/A	N/A	N/A	N/A	N/A	N/A	N/A	N/A	1	0	1	4022	-3.98115	3759	-4.31714	4563	N/A	N/A	N/A	N/A	N/A	N/A	N/A	N/A	#VALUE!	#VALUE!	#VALUE!	#VALUE!	#VALUE!	#VALUE!	#VALUE!	#VALUE!	#VALUE!	#VALUE!	#VALUE!	#VALUE!	0	1	0	0	0	1	0	1
NEK6	N/A	N/A	N/A	N/A	N/A	N/A	N/A	N/A	4	0	4	1583	-3.92287	3758	-4.31714	2230	N/A	N/A	N/A	N/A	N/A	N/A	N/A	N/A	#VALUE!	#VALUE!	#VALUE!	#VALUE!	#VALUE!	#VALUE!	#VALUE!	#VALUE!	#VALUE!	#VALUE!	#VALUE!	#VALUE!	0	1	0	0	0	1	0	1
NETO2	N/A	N/A	N/A	N/A	N/A	N/A	N/A	N/A	N/A	N/A	N/A	N/A	N/A	N/A	N/A	N/A	1	0	1	4762	-3.97876	3831	-4.37157	5281	#VALUE!	#VALUE!	#VALUE!	#VALUE!	#VALUE!	#VALUE!	#VALUE!	#VALUE!	#VALUE!	#VALUE!	#VALUE!	#VALUE!	0	0	1	0	0	0	1	1
NEU1	N/A	N/A	N/A	N/A	N/A	N/A	N/A	N/A	N/A	N/A	N/A	N/A	N/A	N/A	N/A	N/A	5	0	5	1624	-3.92294	3830	-4.37157	2278	#VALUE!	#VALUE!	#VALUE!	#VALUE!	#VALUE!	#VALUE!	#VALUE!	#VALUE!	#VALUE!	#VALUE!	#VALUE!	#VALUE!	0	0	1	0	0	0	1	1
NEUROG2	N/A	N/A	N/A	N/A	N/A	N/A	N/A	N/A	1	0	1	4925	-3.98161	3753	-4.31714	5450	N/A	N/A	N/A	N/A	N/A	N/A	N/A	N/A	#VALUE!	#VALUE!	#VALUE!	#VALUE!	#VALUE!	#VALUE!	#VALUE!	#VALUE!	#VALUE!	#VALUE!	#VALUE!	#VALUE!	0	1	0	0	0	1	0	1
NFIC	N/A	N/A	N/A	N/A	N/A	N/A	N/A	N/A	N/A	N/A	N/A	N/A	N/A	N/A	N/A	N/A	1	0	1	4599	-3.97866	3822	-4.37157	5125	#VALUE!	#VALUE!	#VALUE!	#VALUE!	#VALUE!	#VALUE!	#VALUE!	#VALUE!	#VALUE!	#VALUE!	#VALUE!	#VALUE!	0	0	1	0	0	0	1	1
NFIL3	N/A	N/A	N/A	N/A	N/A	N/A	N/A	N/A	N/A	N/A	N/A	N/A	N/A	N/A	N/A	N/A	1	0	1	2504	-3.96512	3821	-4.37157	3107	#VALUE!	#VALUE!	#VALUE!	#VALUE!	#VALUE!	#VALUE!	#VALUE!	#VALUE!	#VALUE!	#VALUE!	#VALUE!	#VALUE!	0	0	1	0	0	0	1	1
NFKBID	N/A	N/A	N/A	N/A	N/A	N/A	N/A	N/A	1	0	1	3107	-3.97822	3747	-4.31714	3663	N/A	N/A	N/A	N/A	N/A	N/A	N/A	N/A	#VALUE!	#VALUE!	#VALUE!	#VALUE!	#VALUE!	#VALUE!	#VALUE!	#VALUE!	#VALUE!	#VALUE!	#VALUE!	#VALUE!	0	1	0	0	0	1	0	1
NFKBIL2	N/A	N/A	N/A	N/A	N/A	N/A	N/A	N/A	N/A	N/A	N/A	N/A	N/A	N/A	N/A	N/A	1	0	1	4761	-3.97876	3818	-4.37157	5282	#VALUE!	#VALUE!	#VALUE!	#VALUE!	#VALUE!	#VALUE!	#VALUE!	#VALUE!	#VALUE!	#VALUE!	#VALUE!	#VALUE!	0	0	1	0	0	0	1	1
NFKBIZ	N/A	N/A	N/A	N/A	N/A	N/A	N/A	N/A	2	0	2	1371	-3.89031	3745	-4.31714	2072	N/A	N/A	N/A	N/A	N/A	N/A	N/A	N/A	#VALUE!	#VALUE!	#VALUE!	#VALUE!	#VALUE!	#VALUE!	#VALUE!	#VALUE!	#VALUE!	#VALUE!	#VALUE!	#VALUE!	0	1	0	0	0	1	0	1
NFXL1	N/A	N/A	N/A	N/A	N/A	N/A	N/A	N/A	1	0	1	4860	-3.98149	3743	-4.31714	5356	N/A	N/A	N/A	N/A	N/A	N/A	N/A	N/A	#VALUE!	#VALUE!	#VALUE!	#VALUE!	#VALUE!	#VALUE!	#VALUE!	#VALUE!	#VALUE!	#VALUE!	#VALUE!	#VALUE!	0	1	0	0	0	1	0	1
NFYB	N/A	N/A	N/A	N/A	N/A	N/A	N/A	N/A	N/A	N/A	N/A	N/A	N/A	N/A	N/A	N/A	0	373	373	5819	-3.9804	9	-1.99873	996	#VALUE!	#VALUE!	#VALUE!	#VALUE!	#VALUE!	#VALUE!	#VALUE!	#VALUE!	#VALUE!	#VALUE!	#VALUE!	#VALUE!	0	0	1	0	0	0	1	1
NGDN	N/A	N/A	N/A	N/A	N/A	N/A	N/A	N/A	2	0	2	2710	-3.97412	3740	-4.31714	3288	N/A	N/A	N/A	N/A	N/A	N/A	N/A	N/A	#VALUE!	#VALUE!	#VALUE!	#VALUE!	#VALUE!	#VALUE!	#VALUE!	#VALUE!	#VALUE!	#VALUE!	#VALUE!	#VALUE!	0	1	0	0	0	1	0	1
NHLRC2	N/A	N/A	N/A	N/A	N/A	N/A	N/A	N/A	1	0	1	4924	-3.98161	3739	-4.31714	5451	N/A	N/A	N/A	N/A	N/A	N/A	N/A	N/A	#VALUE!	#VALUE!	#VALUE!	#VALUE!	#VALUE!	#VALUE!	#VALUE!	#VALUE!	#VALUE!	#VALUE!	#VALUE!	#VALUE!	0	1	0	0	0	1	0	1
NHP2L1	N/A	N/A	N/A	N/A	N/A	N/A	N/A	N/A	1	0	1	3106	-3.97822	3738	-4.31714	3664	N/A	N/A	N/A	N/A	N/A	N/A	N/A	N/A	#VALUE!	#VALUE!	#VALUE!	#VALUE!	#VALUE!	#VALUE!	#VALUE!	#VALUE!	#VALUE!	#VALUE!	#VALUE!	#VALUE!	0	1	0	0	0	1	0	1
NIP7	N/A	N/A	N/A	N/A	N/A	N/A	N/A	N/A	N/A	N/A	N/A	N/A	N/A	N/A	N/A	N/A	2	0	2	3593	-3.97668	3814	-4.37157	4139	#VALUE!	#VALUE!	#VALUE!	#VALUE!	#VALUE!	#VALUE!	#VALUE!	#VALUE!	#VALUE!	#VALUE!	#VALUE!	#VALUE!	0	0	1	0	0	0	1	1
NKIRAS1	N/A	N/A	N/A	N/A	N/A	N/A	N/A	N/A	N/A	N/A	N/A	N/A	N/A	N/A	N/A	N/A	1	0	1	4970	-3.97916	3812	-4.37157	5476	#VALUE!	#VALUE!	#VALUE!	#VALUE!	#VALUE!	#VALUE!	#VALUE!	#VALUE!	#VALUE!	#VALUE!	#VALUE!	#VALUE!	0	0	1	0	0	0	1	1
NLRP3	N/A	N/A	N/A	N/A	N/A	N/A	N/A	N/A	1	0	1	3534	-3.98028	3731	-4.31714	4082	N/A	N/A	N/A	N/A	N/A	N/A	N/A	N/A	#VALUE!	#VALUE!	#VALUE!	#VALUE!	#VALUE!	#VALUE!	#VALUE!	#VALUE!	#VALUE!	#VALUE!	#VALUE!	#VALUE!	0	1	0	0	0	1	0	1
NLRP6	N/A	N/A	N/A	N/A	N/A	N/A	N/A	N/A	1	0	1	4021	-3.98115	3730	-4.31714	4564	N/A	N/A	N/A	N/A	N/A	N/A	N/A	N/A	#VALUE!	#VALUE!	#VALUE!	#VALUE!	#VALUE!	#VALUE!	#VALUE!	#VALUE!	#VALUE!	#VALUE!	#VALUE!	#VALUE!	0	1	0	0	0	1	0	1
NME2P1	N/A	N/A	N/A	N/A	N/A	N/A	N/A	N/A	N/A	N/A	N/A	N/A	N/A	N/A	N/A	N/A	2	0	2	2823	-3.97096	3806	-4.37157	3402	#VALUE!	#VALUE!	#VALUE!	#VALUE!	#VALUE!	#VALUE!	#VALUE!	#VALUE!	#VALUE!	#VALUE!	#VALUE!	#VALUE!	0	0	1	0	0	0	1	1
NMI	N/A	N/A	N/A	N/A	N/A	N/A	N/A	N/A	N/A	N/A	N/A	N/A	N/A	N/A	N/A	N/A	2	0	2	1946	-3.94895	3805	-4.37157	2575	#VALUE!	#VALUE!	#VALUE!	#VALUE!	#VALUE!	#VALUE!	#VALUE!	#VALUE!	#VALUE!	#VALUE!	#VALUE!	#VALUE!	0	0	1	0	0	0	1	1
NOC4L	N/A	N/A	N/A	N/A	N/A	N/A	N/A	N/A	N/A	N/A	N/A	N/A	N/A	N/A	N/A	N/A	1	0	1	2653	-3.96694	3801	-4.37157	3236	#VALUE!	#VALUE!	#VALUE!	#VALUE!	#VALUE!	#VALUE!	#VALUE!	#VALUE!	#VALUE!	#VALUE!	#VALUE!	#VALUE!	0	0	1	0	0	0	1	1
NOL12	N/A	N/A	N/A	N/A	N/A	N/A	N/A	N/A	1	0	1	4253	-3.98124	3723	-4.31714	4796	N/A	N/A	N/A	N/A	N/A	N/A	N/A	N/A	#VALUE!	#VALUE!	#VALUE!	#VALUE!	#VALUE!	#VALUE!	#VALUE!	#VALUE!	#VALUE!	#VALUE!	#VALUE!	#VALUE!	0	1	0	0	0	1	0	1
NOM1	N/A	N/A	N/A	N/A	N/A	N/A	N/A	N/A	N/A	N/A	N/A	N/A	N/A	N/A	N/A	N/A	6	0	6	2108	-3.95701	3795	-4.37157	2717	#VALUE!	#VALUE!	#VALUE!	#VALUE!	#VALUE!	#VALUE!	#VALUE!	#VALUE!	#VALUE!	#VALUE!	#VALUE!	#VALUE!	0	0	1	0	0	0	1	1
NOP10	N/A	N/A	N/A	N/A	N/A	N/A	N/A	N/A	2	0	2	3482	-3.9802	3719	-4.31714	4034	N/A	N/A	N/A	N/A	N/A	N/A	N/A	N/A	#VALUE!	#VALUE!	#VALUE!	#VALUE!	#VALUE!	#VALUE!	#VALUE!	#VALUE!	#VALUE!	#VALUE!	#VALUE!	#VALUE!	0	1	0	0	0	1	0	1
NPRL3	N/A	N/A	N/A	N/A	N/A	N/A	N/A	N/A	1	0	1	4624	-3.98141	3706	-4.31714	5184	N/A	N/A	N/A	N/A	N/A	N/A	N/A	N/A	#VALUE!	#VALUE!	#VALUE!	#VALUE!	#VALUE!	#VALUE!	#VALUE!	#VALUE!	#VALUE!	#VALUE!	#VALUE!	#VALUE!	0	1	0	0	0	1	0	1
NQO2	N/A	N/A	N/A	N/A	N/A	N/A	N/A	N/A	N/A	N/A	N/A	N/A	N/A	N/A	N/A	N/A	1	0	1	2613	-3.96669	3780	-4.37157	3198	#VALUE!	#VALUE!	#VALUE!	#VALUE!	#VALUE!	#VALUE!	#VALUE!	#VALUE!	#VALUE!	#VALUE!	#VALUE!	#VALUE!	0	0	1	0	0	0	1	1
NR1D2	N/A	N/A	N/A	N/A	N/A	N/A	N/A	N/A	N/A	N/A	N/A	N/A	N/A	N/A	N/A	N/A	4	0	4	2747	-3.96913	3779	-4.37157	3330	#VALUE!	#VALUE!	#VALUE!	#VALUE!	#VALUE!	#VALUE!	#VALUE!	#VALUE!	#VALUE!	#VALUE!	#VALUE!	#VALUE!	0	0	1	0	0	0	1	1
NRARP	N/A	N/A	N/A	N/A	N/A	N/A	N/A	N/A	N/A	N/A	N/A	N/A	N/A	N/A	N/A	N/A	1	0	1	4597	-3.97866	3775	-4.37157	5127	#VALUE!	#VALUE!	#VALUE!	#VALUE!	#VALUE!	#VALUE!	#VALUE!	#VALUE!	#VALUE!	#VALUE!	#VALUE!	#VALUE!	0	0	1	0	0	0	1	1
NRBF2	N/A	N/A	N/A	N/A	N/A	N/A	N/A	N/A	N/A	N/A	N/A	N/A	N/A	N/A	N/A	N/A	2	0	2	3475	-3.9766	3774	-4.37157	4024	#VALUE!	#VALUE!	#VALUE!	#VALUE!	#VALUE!	#VALUE!	#VALUE!	#VALUE!	#VALUE!	#VALUE!	#VALUE!	#VALUE!	0	0	1	0	0	0	1	1
NRXN3	N/A	N/A	N/A	N/A	N/A	N/A	N/A	N/A	1	0	1	4922	-3.98161	3700	-4.31714	5453	N/A	N/A	N/A	N/A	N/A	N/A	N/A	N/A	#VALUE!	#VALUE!	#VALUE!	#VALUE!	#VALUE!	#VALUE!	#VALUE!	#VALUE!	#VALUE!	#VALUE!	#VALUE!	#VALUE!	0	1	0	0	0	1	0	1
NSUN3	N/A	N/A	N/A	N/A	N/A	N/A	N/A	N/A	2	0	2	2939	-3.97782	3697	-4.31714	3512	N/A	N/A	N/A	N/A	N/A	N/A	N/A	N/A	#VALUE!	#VALUE!	#VALUE!	#VALUE!	#VALUE!	#VALUE!	#VALUE!	#VALUE!	#VALUE!	#VALUE!	#VALUE!	#VALUE!	0	1	0	0	0	1	0	1
NTSR2	N/A	N/A	N/A	N/A	N/A	N/A	N/A	N/A	1	0	1	3611	-3.98037	3692	-4.31714	4181	N/A	N/A	N/A	N/A	N/A	N/A	N/A	N/A	#VALUE!	#VALUE!	#VALUE!	#VALUE!	#VALUE!	#VALUE!	#VALUE!	#VALUE!	#VALUE!	#VALUE!	#VALUE!	#VALUE!	0	1	0	0	0	1	0	1
NUB1	N/A	N/A	N/A	N/A	N/A	N/A	N/A	N/A	N/A	N/A	N/A	N/A	N/A	N/A	N/A	N/A	1	0	1	2483	-3.96508	3766	-4.37157	3071	#VALUE!	#VALUE!	#VALUE!	#VALUE!	#VALUE!	#VALUE!	#VALUE!	#VALUE!	#VALUE!	#VALUE!	#VALUE!	#VALUE!	0	0	1	0	0	0	1	1
NUCB2	N/A	N/A	N/A	N/A	N/A	N/A	N/A	N/A	N/A	N/A	N/A	N/A	N/A	N/A	N/A	N/A	2	0	2	4154	-3.97826	3763	-4.37157	4683	#VALUE!	#VALUE!	#VALUE!	#VALUE!	#VALUE!	#VALUE!	#VALUE!	#VALUE!	#VALUE!	#VALUE!	#VALUE!	#VALUE!	0	0	1	0	0	0	1	1
NUCKS1	N/A	N/A	N/A	N/A	N/A	N/A	N/A	N/A	N/A	N/A	N/A	N/A	N/A	N/A	N/A	N/A	2	0	2	2761	-3.96978	3762	-4.37157	3345	#VALUE!	#VALUE!	#VALUE!	#VALUE!	#VALUE!	#VALUE!	#VALUE!	#VALUE!	#VALUE!	#VALUE!	#VALUE!	#VALUE!	0	0	1	0	0	0	1	1
NUDCD2	N/A	N/A	N/A	N/A	N/A	N/A	N/A	N/A	1	0	1	4623	-3.98141	3688	-4.31714	5185	N/A	N/A	N/A	N/A	N/A	N/A	N/A	N/A	#VALUE!	#VALUE!	#VALUE!	#VALUE!	#VALUE!	#VALUE!	#VALUE!	#VALUE!	#VALUE!	#VALUE!	#VALUE!	#VALUE!	0	1	0	0	0	1	0	1
NUDT1	N/A	N/A	N/A	N/A	N/A	N/A	N/A	N/A	N/A	N/A	N/A	N/A	N/A	N/A	N/A	N/A	1	0	1	5174	-3.97926	3759	-4.37157	5704	#VALUE!	#VALUE!	#VALUE!	#VALUE!	#VALUE!	#VALUE!	#VALUE!	#VALUE!	#VALUE!	#VALUE!	#VALUE!	#VALUE!	0	0	1	0	0	0	1	1
NUDT2	N/A	N/A	N/A	N/A	N/A	N/A	N/A	N/A	N/A	N/A	N/A	N/A	N/A	N/A	N/A	N/A	2	0	2	4153	-3.97826	3755	-4.37157	4684	#VALUE!	#VALUE!	#VALUE!	#VALUE!	#VALUE!	#VALUE!	#VALUE!	#VALUE!	#VALUE!	#VALUE!	#VALUE!	#VALUE!	0	0	1	0	0	0	1	1
NUP205	N/A	N/A	N/A	N/A	N/A	N/A	N/A	N/A	N/A	N/A	N/A	N/A	N/A	N/A	N/A	N/A	1	0	1	2406	-3.96441	3750	-4.37157	3008	#VALUE!	#VALUE!	#VALUE!	#VALUE!	#VALUE!	#VALUE!	#VALUE!	#VALUE!	#VALUE!	#VALUE!	#VALUE!	#VALUE!	0	0	1	0	0	0	1	1
NUP210	N/A	N/A	N/A	N/A	N/A	N/A	N/A	N/A	N/A	N/A	N/A	N/A	N/A	N/A	N/A	N/A	1	0	1	4760	-3.97876	3749	-4.37157	5283	#VALUE!	#VALUE!	#VALUE!	#VALUE!	#VALUE!	#VALUE!	#VALUE!	#VALUE!	#VALUE!	#VALUE!	#VALUE!	#VALUE!	0	0	1	0	0	0	1	1
NUP62	N/A	N/A	N/A	N/A	N/A	N/A	N/A	N/A	N/A	N/A	N/A	N/A	N/A	N/A	N/A	N/A	2	0	2	3687	-3.977	3747	-4.37157	4223	#VALUE!	#VALUE!	#VALUE!	#VALUE!	#VALUE!	#VALUE!	#VALUE!	#VALUE!	#VALUE!	#VALUE!	#VALUE!	#VALUE!	0	0	1	0	0	0	1	1
NUTF2	N/A	N/A	N/A	N/A	N/A	N/A	N/A	N/A	2	0	2	3810	-3.98041	3677	-4.31714	4339	N/A	N/A	N/A	N/A	N/A	N/A	N/A	N/A	#VALUE!	#VALUE!	#VALUE!	#VALUE!	#VALUE!	#VALUE!	#VALUE!	#VALUE!	#VALUE!	#VALUE!	#VALUE!	#VALUE!	0	1	0	0	0	1	0	1
NXT1	N/A	N/A	N/A	N/A	N/A	N/A	N/A	N/A	1	0	1	4130	-3.98117	3675	-4.31714	4658	N/A	N/A	N/A	N/A	N/A	N/A	N/A	N/A	#VALUE!	#VALUE!	#VALUE!	#VALUE!	#VALUE!	#VALUE!	#VALUE!	#VALUE!	#VALUE!	#VALUE!	#VALUE!	#VALUE!	0	1	0	0	0	1	0	1
OAS2	N/A	N/A	N/A	N/A	N/A	N/A	N/A	N/A	N/A	N/A	N/A	N/A	N/A	N/A	N/A	N/A	2	0	2	1944	-3.94895	3743	-4.37157	2577	#VALUE!	#VALUE!	#VALUE!	#VALUE!	#VALUE!	#VALUE!	#VALUE!	#VALUE!	#VALUE!	#VALUE!	#VALUE!	#VALUE!	0	0	1	0	0	0	1	1
OAS3	N/A	N/A	N/A	N/A	N/A	N/A	N/A	N/A	N/A	N/A	N/A	N/A	N/A	N/A	N/A	N/A	2	0	2	1943	-3.94895	3742	-4.37157	2578	#VALUE!	#VALUE!	#VALUE!	#VALUE!	#VALUE!	#VALUE!	#VALUE!	#VALUE!	#VALUE!	#VALUE!	#VALUE!	#VALUE!	0	0	1	0	0	0	1	1
OGDH	N/A	N/A	N/A	N/A	N/A	N/A	N/A	N/A	1	0	1	2682	-3.97409	3665	-4.31714	3261	N/A	N/A	N/A	N/A	N/A	N/A	N/A	N/A	#VALUE!	#VALUE!	#VALUE!	#VALUE!	#VALUE!	#VALUE!	#VALUE!	#VALUE!	#VALUE!	#VALUE!	#VALUE!	#VALUE!	0	1	0	0	0	1	0	1
OGG1	N/A	N/A	N/A	N/A	N/A	N/A	N/A	N/A	N/A	N/A	N/A	N/A	N/A	N/A	N/A	N/A	1	0	1	3529	-3.97665	3732	-4.37157	4099	#VALUE!	#VALUE!	#VALUE!	#VALUE!	#VALUE!	#VALUE!	#VALUE!	#VALUE!	#VALUE!	#VALUE!	#VALUE!	#VALUE!	0	0	1	0	0	0	1	1
OLFM3	N/A	N/A	N/A	N/A	N/A	N/A	N/A	N/A	1	0	1	3608	-3.98037	3662	-4.31714	4184	N/A	N/A	N/A	N/A	N/A	N/A	N/A	N/A	#VALUE!	#VALUE!	#VALUE!	#VALUE!	#VALUE!	#VALUE!	#VALUE!	#VALUE!	#VALUE!	#VALUE!	#VALUE!	#VALUE!	0	1	0	0	0	1	0	1
OLFML3	N/A	N/A	N/A	N/A	N/A	N/A	N/A	N/A	N/A	N/A	N/A	N/A	N/A	N/A	N/A	N/A	1	0	1	4448	-3.97862	3731	-4.37157	4982	#VALUE!	#VALUE!	#VALUE!	#VALUE!	#VALUE!	#VALUE!	#VALUE!	#VALUE!	#VALUE!	#VALUE!	#VALUE!	#VALUE!	0	0	1	0	0	0	1	1
OMA1	N/A	N/A	N/A	N/A	N/A	N/A	N/A	N/A	2	0	2	3481	-3.9802	3661	-4.31714	4035	N/A	N/A	N/A	N/A	N/A	N/A	N/A	N/A	#VALUE!	#VALUE!	#VALUE!	#VALUE!	#VALUE!	#VALUE!	#VALUE!	#VALUE!	#VALUE!	#VALUE!	#VALUE!	#VALUE!	0	1	0	0	0	1	0	1
OPA1	N/A	N/A	N/A	N/A	N/A	N/A	N/A	N/A	1	0	1	4786	-3.98144	3660	-4.31714	5300	N/A	N/A	N/A	N/A	N/A	N/A	N/A	N/A	#VALUE!	#VALUE!	#VALUE!	#VALUE!	#VALUE!	#VALUE!	#VALUE!	#VALUE!	#VALUE!	#VALUE!	#VALUE!	#VALUE!	0	1	0	0	0	1	0	1
OPN1SW	N/A	N/A	N/A	N/A	N/A	N/A	N/A	N/A	N/A	N/A	N/A	N/A	N/A	N/A	N/A	N/A	2	0	2	2769	-3.97001	3730	-4.37157	3353	#VALUE!	#VALUE!	#VALUE!	#VALUE!	#VALUE!	#VALUE!	#VALUE!	#VALUE!	#VALUE!	#VALUE!	#VALUE!	#VALUE!	0	0	1	0	0	0	1	1
OR14I1	N/A	N/A	N/A	N/A	N/A	N/A	N/A	N/A	1	0	1	4921	-3.98161	3658	-4.31714	5454	N/A	N/A	N/A	N/A	N/A	N/A	N/A	N/A	#VALUE!	#VALUE!	#VALUE!	#VALUE!	#VALUE!	#VALUE!	#VALUE!	#VALUE!	#VALUE!	#VALUE!	#VALUE!	#VALUE!	0	1	0	0	0	1	0	1
OR1E2	N/A	N/A	N/A	N/A	N/A	N/A	N/A	N/A	1	0	1	3607	-3.98037	3657	-4.31714	4185	N/A	N/A	N/A	N/A	N/A	N/A	N/A	N/A	#VALUE!	#VALUE!	#VALUE!	#VALUE!	#VALUE!	#VALUE!	#VALUE!	#VALUE!	#VALUE!	#VALUE!	#VALUE!	#VALUE!	0	1	0	0	0	1	0	1
OR2L3	N/A	N/A	N/A	N/A	N/A	N/A	N/A	N/A	N/A	N/A	N/A	N/A	N/A	N/A	N/A	N/A	1	0	1	2612	-3.96669	3727	-4.37157	3199	#VALUE!	#VALUE!	#VALUE!	#VALUE!	#VALUE!	#VALUE!	#VALUE!	#VALUE!	#VALUE!	#VALUE!	#VALUE!	#VALUE!	0	0	1	0	0	0	1	1
ORAI2	N/A	N/A	N/A	N/A	N/A	N/A	N/A	N/A	1	0	1	2681	-3.97409	3654	-4.31714	3262	N/A	N/A	N/A	N/A	N/A	N/A	N/A	N/A	#VALUE!	#VALUE!	#VALUE!	#VALUE!	#VALUE!	#VALUE!	#VALUE!	#VALUE!	#VALUE!	#VALUE!	#VALUE!	#VALUE!	0	1	0	0	0	1	0	1
ORC1L	N/A	N/A	N/A	N/A	N/A	N/A	N/A	N/A	N/A	N/A	N/A	N/A	N/A	N/A	N/A	N/A	1	0	1	2502	-3.96512	3724	-4.37157	3108	#VALUE!	#VALUE!	#VALUE!	#VALUE!	#VALUE!	#VALUE!	#VALUE!	#VALUE!	#VALUE!	#VALUE!	#VALUE!	#VALUE!	0	0	1	0	0	0	1	1
ORC2L	N/A	N/A	N/A	N/A	N/A	N/A	N/A	N/A	1	0	1	4129	-3.98117	3651	-4.31714	4659	N/A	N/A	N/A	N/A	N/A	N/A	N/A	N/A	#VALUE!	#VALUE!	#VALUE!	#VALUE!	#VALUE!	#VALUE!	#VALUE!	#VALUE!	#VALUE!	#VALUE!	#VALUE!	#VALUE!	0	1	0	0	0	1	0	1
ORC5L	N/A	N/A	N/A	N/A	N/A	N/A	N/A	N/A	1	0	1	2987	-3.97791	3650	-4.31714	3569	N/A	N/A	N/A	N/A	N/A	N/A	N/A	N/A	#VALUE!	#VALUE!	#VALUE!	#VALUE!	#VALUE!	#VALUE!	#VALUE!	#VALUE!	#VALUE!	#VALUE!	#VALUE!	#VALUE!	0	1	0	0	0	1	0	1
ORC6L	N/A	N/A	N/A	N/A	N/A	N/A	N/A	N/A	1	0	1	2895	-3.97729	3649	-4.31714	3467	N/A	N/A	N/A	N/A	N/A	N/A	N/A	N/A	#VALUE!	#VALUE!	#VALUE!	#VALUE!	#VALUE!	#VALUE!	#VALUE!	#VALUE!	#VALUE!	#VALUE!	#VALUE!	#VALUE!	0	1	0	0	0	1	0	1
ORMDL1	N/A	N/A	N/A	N/A	N/A	N/A	N/A	N/A	1	0	1	4128	-3.98117	3648	-4.31714	4660	N/A	N/A	N/A	N/A	N/A	N/A	N/A	N/A	#VALUE!	#VALUE!	#VALUE!	#VALUE!	#VALUE!	#VALUE!	#VALUE!	#VALUE!	#VALUE!	#VALUE!	#VALUE!	#VALUE!	0	1	0	0	0	1	0	1
OS9	N/A	N/A	N/A	N/A	N/A	N/A	N/A	N/A	N/A	N/A	N/A	N/A	N/A	N/A	N/A	N/A	1	0	1	4409	-3.97858	3721	-4.37157	4933	#VALUE!	#VALUE!	#VALUE!	#VALUE!	#VALUE!	#VALUE!	#VALUE!	#VALUE!	#VALUE!	#VALUE!	#VALUE!	#VALUE!	0	0	1	0	0	0	1	1
OSBPL8	N/A	N/A	N/A	N/A	N/A	N/A	N/A	N/A	1	0	1	3712	-3.98037	3642	-4.31714	4257	N/A	N/A	N/A	N/A	N/A	N/A	N/A	N/A	#VALUE!	#VALUE!	#VALUE!	#VALUE!	#VALUE!	#VALUE!	#VALUE!	#VALUE!	#VALUE!	#VALUE!	#VALUE!	#VALUE!	0	1	0	0	0	1	0	1
OSBPL9	N/A	N/A	N/A	N/A	N/A	N/A	N/A	N/A	N/A	N/A	N/A	N/A	N/A	N/A	N/A	N/A	1	0	1	4596	-3.97866	3717	-4.37157	5128	#VALUE!	#VALUE!	#VALUE!	#VALUE!	#VALUE!	#VALUE!	#VALUE!	#VALUE!	#VALUE!	#VALUE!	#VALUE!	#VALUE!	0	0	1	0	0	0	1	1
OSCP1	N/A	N/A	N/A	N/A	N/A	N/A	N/A	N/A	1	0	1	4919	-3.98161	3641	-4.31714	5456	N/A	N/A	N/A	N/A	N/A	N/A	N/A	N/A	#VALUE!	#VALUE!	#VALUE!	#VALUE!	#VALUE!	#VALUE!	#VALUE!	#VALUE!	#VALUE!	#VALUE!	#VALUE!	#VALUE!	0	1	0	0	0	1	0	1
OTUB2	N/A	N/A	N/A	N/A	N/A	N/A	N/A	N/A	1	0	1	2894	-3.97729	3638	-4.31714	3468	N/A	N/A	N/A	N/A	N/A	N/A	N/A	N/A	#VALUE!	#VALUE!	#VALUE!	#VALUE!	#VALUE!	#VALUE!	#VALUE!	#VALUE!	#VALUE!	#VALUE!	#VALUE!	#VALUE!	0	1	0	0	0	1	0	1
OTUD3	N/A	N/A	N/A	N/A	N/A	N/A	N/A	N/A	N/A	N/A	N/A	N/A	N/A	N/A	N/A	N/A	1	0	1	4334	-3.97855	3714	-4.37157	4880	#VALUE!	#VALUE!	#VALUE!	#VALUE!	#VALUE!	#VALUE!	#VALUE!	#VALUE!	#VALUE!	#VALUE!	#VALUE!	#VALUE!	0	0	1	0	0	0	1	1
OTUD7B	N/A	N/A	N/A	N/A	N/A	N/A	N/A	N/A	N/A	N/A	N/A	N/A	N/A	N/A	N/A	N/A	1	0	1	5171	-3.97926	3713	-4.37157	5707	#VALUE!	#VALUE!	#VALUE!	#VALUE!	#VALUE!	#VALUE!	#VALUE!	#VALUE!	#VALUE!	#VALUE!	#VALUE!	#VALUE!	0	0	1	0	0	0	1	1
OVCA2	N/A	N/A	N/A	N/A	N/A	N/A	N/A	N/A	1	0	1	4249	-3.98124	3637	-4.31714	4800	N/A	N/A	N/A	N/A	N/A	N/A	N/A	N/A	#VALUE!	#VALUE!	#VALUE!	#VALUE!	#VALUE!	#VALUE!	#VALUE!	#VALUE!	#VALUE!	#VALUE!	#VALUE!	#VALUE!	0	1	0	0	0	1	0	1
OXNAD1	N/A	N/A	N/A	N/A	N/A	N/A	N/A	N/A	N/A	N/A	N/A	N/A	N/A	N/A	N/A	N/A	1	0	1	5045	-3.97922	3712	-4.37157	5551	#VALUE!	#VALUE!	#VALUE!	#VALUE!	#VALUE!	#VALUE!	#VALUE!	#VALUE!	#VALUE!	#VALUE!	#VALUE!	#VALUE!	0	0	1	0	0	0	1	1
OXTR	N/A	N/A	N/A	N/A	N/A	N/A	N/A	N/A	1	0	1	5198	-3.98202	3636	-4.31714	5723	N/A	N/A	N/A	N/A	N/A	N/A	N/A	N/A	#VALUE!	#VALUE!	#VALUE!	#VALUE!	#VALUE!	#VALUE!	#VALUE!	#VALUE!	#VALUE!	#VALUE!	#VALUE!	#VALUE!	0	1	0	0	0	1	0	1
P2RX6	N/A	N/A	N/A	N/A	N/A	N/A	N/A	N/A	N/A	N/A	N/A	N/A	N/A	N/A	N/A	N/A	14	0	14	1288	-3.87106	3711	-4.37157	2017	#VALUE!	#VALUE!	#VALUE!	#VALUE!	#VALUE!	#VALUE!	#VALUE!	#VALUE!	#VALUE!	#VALUE!	#VALUE!	#VALUE!	0	0	1	0	0	0	1	1
P2RX6P	N/A	N/A	N/A	N/A	N/A	N/A	N/A	N/A	N/A	N/A	N/A	N/A	N/A	N/A	N/A	N/A	1	0	1	3257	-3.97516	3710	-4.37157	3814	#VALUE!	#VALUE!	#VALUE!	#VALUE!	#VALUE!	#VALUE!	#VALUE!	#VALUE!	#VALUE!	#VALUE!	#VALUE!	#VALUE!	0	0	1	0	0	0	1	1
P2RY11	N/A	N/A	N/A	N/A	N/A	N/A	N/A	N/A	3	0	3	1910	-3.95371	3635	-4.31714	2512	N/A	N/A	N/A	N/A	N/A	N/A	N/A	N/A	#VALUE!	#VALUE!	#VALUE!	#VALUE!	#VALUE!	#VALUE!	#VALUE!	#VALUE!	#VALUE!	#VALUE!	#VALUE!	#VALUE!	0	1	0	0	0	1	0	1
P2RY8	N/A	N/A	N/A	N/A	N/A	N/A	N/A	N/A	1	0	1	3533	-3.98028	3634	-4.31714	4083	N/A	N/A	N/A	N/A	N/A	N/A	N/A	N/A	#VALUE!	#VALUE!	#VALUE!	#VALUE!	#VALUE!	#VALUE!	#VALUE!	#VALUE!	#VALUE!	#VALUE!	#VALUE!	#VALUE!	0	1	0	0	0	1	0	1
P4HA1	N/A	N/A	N/A	N/A	N/A	N/A	N/A	N/A	N/A	N/A	N/A	N/A	N/A	N/A	N/A	N/A	1	0	1	4969	-3.97916	3709	-4.37157	5477	#VALUE!	#VALUE!	#VALUE!	#VALUE!	#VALUE!	#VALUE!	#VALUE!	#VALUE!	#VALUE!	#VALUE!	#VALUE!	#VALUE!	0	0	1	0	0	0	1	1
PABPN1L	N/A	N/A	N/A	N/A	N/A	N/A	N/A	N/A	N/A	N/A	N/A	N/A	N/A	N/A	N/A	N/A	1	0	1	3107	-3.97461	3707	-4.37157	3665	#VALUE!	#VALUE!	#VALUE!	#VALUE!	#VALUE!	#VALUE!	#VALUE!	#VALUE!	#VALUE!	#VALUE!	#VALUE!	#VALUE!	0	0	1	0	0	0	1	1
PAICS	N/A	N/A	N/A	N/A	N/A	N/A	N/A	N/A	N/A	N/A	N/A	N/A	N/A	N/A	N/A	N/A	2	0	2	2293	-3.9627	3704	-4.37157	2899	#VALUE!	#VALUE!	#VALUE!	#VALUE!	#VALUE!	#VALUE!	#VALUE!	#VALUE!	#VALUE!	#VALUE!	#VALUE!	#VALUE!	0	0	1	0	0	0	1	1
PAIP2B	N/A	N/A	N/A	N/A	N/A	N/A	N/A	N/A	2	0	2	2707	-3.97412	3629	-4.31714	3291	N/A	N/A	N/A	N/A	N/A	N/A	N/A	N/A	#VALUE!	#VALUE!	#VALUE!	#VALUE!	#VALUE!	#VALUE!	#VALUE!	#VALUE!	#VALUE!	#VALUE!	#VALUE!	#VALUE!	0	1	0	0	0	1	0	1
PAK1IP1	N/A	N/A	N/A	N/A	N/A	N/A	N/A	N/A	N/A	N/A	N/A	N/A	N/A	N/A	N/A	N/A	2	0	2	2292	-3.9627	3703	-4.37157	2900	#VALUE!	#VALUE!	#VALUE!	#VALUE!	#VALUE!	#VALUE!	#VALUE!	#VALUE!	#VALUE!	#VALUE!	#VALUE!	#VALUE!	0	0	1	0	0	0	1	1
PANK2	N/A	N/A	N/A	N/A	N/A	N/A	N/A	N/A	1	0	1	4125	-3.98117	3628	-4.31714	4663	N/A	N/A	N/A	N/A	N/A	N/A	N/A	N/A	#VALUE!	#VALUE!	#VALUE!	#VALUE!	#VALUE!	#VALUE!	#VALUE!	#VALUE!	#VALUE!	#VALUE!	#VALUE!	#VALUE!	0	1	0	0	0	1	0	1
PANK4	N/A	N/A	N/A	N/A	N/A	N/A	N/A	N/A	N/A	N/A	N/A	N/A	N/A	N/A	N/A	N/A	2	0	2	2921	-3.97224	3701	-4.37157	3500	#VALUE!	#VALUE!	#VALUE!	#VALUE!	#VALUE!	#VALUE!	#VALUE!	#VALUE!	#VALUE!	#VALUE!	#VALUE!	#VALUE!	0	0	1	0	0	0	1	1
PANX3	N/A	N/A	N/A	N/A	N/A	N/A	N/A	N/A	N/A	N/A	N/A	N/A	N/A	N/A	N/A	N/A	1	0	1	2611	-3.96669	3700	-4.37157	3200	#VALUE!	#VALUE!	#VALUE!	#VALUE!	#VALUE!	#VALUE!	#VALUE!	#VALUE!	#VALUE!	#VALUE!	#VALUE!	#VALUE!	0	0	1	0	0	0	1	1
PARK7	N/A	N/A	N/A	N/A	N/A	N/A	N/A	N/A	1	0	1	4621	-3.98141	3624	-4.31714	5187	N/A	N/A	N/A	N/A	N/A	N/A	N/A	N/A	#VALUE!	#VALUE!	#VALUE!	#VALUE!	#VALUE!	#VALUE!	#VALUE!	#VALUE!	#VALUE!	#VALUE!	#VALUE!	#VALUE!	0	1	0	0	0	1	0	1
PARL	N/A	N/A	N/A	N/A	N/A	N/A	N/A	N/A	1	0	1	5197	-3.98202	3623	-4.31714	5724	N/A	N/A	N/A	N/A	N/A	N/A	N/A	N/A	#VALUE!	#VALUE!	#VALUE!	#VALUE!	#VALUE!	#VALUE!	#VALUE!	#VALUE!	#VALUE!	#VALUE!	#VALUE!	#VALUE!	0	1	0	0	0	1	0	1
PARM1	N/A	N/A	N/A	N/A	N/A	N/A	N/A	N/A	1	0	1	3940	-3.98095	3622	-4.31714	4496	N/A	N/A	N/A	N/A	N/A	N/A	N/A	N/A	#VALUE!	#VALUE!	#VALUE!	#VALUE!	#VALUE!	#VALUE!	#VALUE!	#VALUE!	#VALUE!	#VALUE!	#VALUE!	#VALUE!	0	1	0	0	0	1	0	1
PARP14	N/A	N/A	N/A	N/A	N/A	N/A	N/A	N/A	N/A	N/A	N/A	N/A	N/A	N/A	N/A	N/A	1	0	1	2481	-3.96508	3695	-4.37157	3073	#VALUE!	#VALUE!	#VALUE!	#VALUE!	#VALUE!	#VALUE!	#VALUE!	#VALUE!	#VALUE!	#VALUE!	#VALUE!	#VALUE!	0	0	1	0	0	0	1	1
PARP15	N/A	N/A	N/A	N/A	N/A	N/A	N/A	N/A	1	0	1	3532	-3.98028	3620	-4.31714	4084	N/A	N/A	N/A	N/A	N/A	N/A	N/A	N/A	#VALUE!	#VALUE!	#VALUE!	#VALUE!	#VALUE!	#VALUE!	#VALUE!	#VALUE!	#VALUE!	#VALUE!	#VALUE!	#VALUE!	0	1	0	0	0	1	0	1
PARP2	N/A	N/A	N/A	N/A	N/A	N/A	N/A	N/A	3	0	3	2070	-3.96334	3618	-4.31714	2662	N/A	N/A	N/A	N/A	N/A	N/A	N/A	N/A	#VALUE!	#VALUE!	#VALUE!	#VALUE!	#VALUE!	#VALUE!	#VALUE!	#VALUE!	#VALUE!	#VALUE!	#VALUE!	#VALUE!	0	1	0	0	0	1	0	1
PARP3	N/A	N/A	N/A	N/A	N/A	N/A	N/A	N/A	1	0	1	5196	-3.98202	3617	-4.31714	5725	N/A	N/A	N/A	N/A	N/A	N/A	N/A	N/A	#VALUE!	#VALUE!	#VALUE!	#VALUE!	#VALUE!	#VALUE!	#VALUE!	#VALUE!	#VALUE!	#VALUE!	#VALUE!	#VALUE!	0	1	0	0	0	1	0	1
PARP9	N/A	N/A	N/A	N/A	N/A	N/A	N/A	N/A	N/A	N/A	N/A	N/A	N/A	N/A	N/A	N/A	2	0	2	1941	-3.94895	3693	-4.37157	2580	#VALUE!	#VALUE!	#VALUE!	#VALUE!	#VALUE!	#VALUE!	#VALUE!	#VALUE!	#VALUE!	#VALUE!	#VALUE!	#VALUE!	0	0	1	0	0	0	1	1
PARS2	N/A	N/A	N/A	N/A	N/A	N/A	N/A	N/A	N/A	N/A	N/A	N/A	N/A	N/A	N/A	N/A	1	0	1	5308	-3.97941	3692	-4.37157	5796	#VALUE!	#VALUE!	#VALUE!	#VALUE!	#VALUE!	#VALUE!	#VALUE!	#VALUE!	#VALUE!	#VALUE!	#VALUE!	#VALUE!	0	0	1	0	0	0	1	1
PARVB	N/A	N/A	N/A	N/A	N/A	N/A	N/A	N/A	1	0	1	4016	-3.98115	3616	-4.31714	4569	N/A	N/A	N/A	N/A	N/A	N/A	N/A	N/A	#VALUE!	#VALUE!	#VALUE!	#VALUE!	#VALUE!	#VALUE!	#VALUE!	#VALUE!	#VALUE!	#VALUE!	#VALUE!	#VALUE!	0	1	0	0	0	1	0	1
PARVG	N/A	N/A	N/A	N/A	N/A	N/A	N/A	N/A	1	0	1	3219	-3.97894	3615	-4.31714	3800	N/A	N/A	N/A	N/A	N/A	N/A	N/A	N/A	#VALUE!	#VALUE!	#VALUE!	#VALUE!	#VALUE!	#VALUE!	#VALUE!	#VALUE!	#VALUE!	#VALUE!	#VALUE!	#VALUE!	0	1	0	0	0	1	0	1
PATL1	N/A	N/A	N/A	N/A	N/A	N/A	N/A	N/A	1	0	1	4620	-3.98141	3614	-4.31714	5188	N/A	N/A	N/A	N/A	N/A	N/A	N/A	N/A	#VALUE!	#VALUE!	#VALUE!	#VALUE!	#VALUE!	#VALUE!	#VALUE!	#VALUE!	#VALUE!	#VALUE!	#VALUE!	#VALUE!	0	1	0	0	0	1	0	1
PBLD	N/A	N/A	N/A	N/A	N/A	N/A	N/A	N/A	N/A	N/A	N/A	N/A	N/A	N/A	N/A	N/A	1	0	1	3797	-3.97736	3691	-4.37157	4334	#VALUE!	#VALUE!	#VALUE!	#VALUE!	#VALUE!	#VALUE!	#VALUE!	#VALUE!	#VALUE!	#VALUE!	#VALUE!	#VALUE!	0	0	1	0	0	0	1	1
PCBD2	N/A	N/A	N/A	N/A	N/A	N/A	N/A	N/A	1	0	1	5195	-3.98202	3612	-4.31714	5726	N/A	N/A	N/A	N/A	N/A	N/A	N/A	N/A	#VALUE!	#VALUE!	#VALUE!	#VALUE!	#VALUE!	#VALUE!	#VALUE!	#VALUE!	#VALUE!	#VALUE!	#VALUE!	#VALUE!	0	1	0	0	0	1	0	1
PCBP1	N/A	N/A	N/A	N/A	N/A	N/A	N/A	N/A	N/A	N/A	N/A	N/A	N/A	N/A	N/A	N/A	1	0	1	2405	-3.96441	3689	-4.37157	3009	#VALUE!	#VALUE!	#VALUE!	#VALUE!	#VALUE!	#VALUE!	#VALUE!	#VALUE!	#VALUE!	#VALUE!	#VALUE!	#VALUE!	0	0	1	0	0	0	1	1
PCCB	N/A	N/A	N/A	N/A	N/A	N/A	N/A	N/A	N/A	N/A	N/A	N/A	N/A	N/A	N/A	N/A	2	0	2	3695	-3.977	3687	-4.37157	4238	#VALUE!	#VALUE!	#VALUE!	#VALUE!	#VALUE!	#VALUE!	#VALUE!	#VALUE!	#VALUE!	#VALUE!	#VALUE!	#VALUE!	0	0	1	0	0	0	1	1
PCDHGA10	N/A	N/A	N/A	N/A	N/A	N/A	N/A	N/A	1	0	1	3939	-3.98095	3610	-4.31714	4497	N/A	N/A	N/A	N/A	N/A	N/A	N/A	N/A	#VALUE!	#VALUE!	#VALUE!	#VALUE!	#VALUE!	#VALUE!	#VALUE!	#VALUE!	#VALUE!	#VALUE!	#VALUE!	#VALUE!	0	1	0	0	0	1	0	1
PCDHGA11	N/A	N/A	N/A	N/A	N/A	N/A	N/A	N/A	1	0	1	3938	-3.98095	3609	-4.31714	4498	N/A	N/A	N/A	N/A	N/A	N/A	N/A	N/A	#VALUE!	#VALUE!	#VALUE!	#VALUE!	#VALUE!	#VALUE!	#VALUE!	#VALUE!	#VALUE!	#VALUE!	#VALUE!	#VALUE!	0	1	0	0	0	1	0	1
PCDHGB7	N/A	N/A	N/A	N/A	N/A	N/A	N/A	N/A	2	0	2	3480	-3.9802	3608	-4.31714	4036	N/A	N/A	N/A	N/A	N/A	N/A	N/A	N/A	#VALUE!	#VALUE!	#VALUE!	#VALUE!	#VALUE!	#VALUE!	#VALUE!	#VALUE!	#VALUE!	#VALUE!	#VALUE!	#VALUE!	0	1	0	0	0	1	0	1
PCID2	N/A	N/A	N/A	N/A	N/A	N/A	N/A	N/A	1	0	1	4248	-3.98124	3606	-4.31714	4801	N/A	N/A	N/A	N/A	N/A	N/A	N/A	N/A	#VALUE!	#VALUE!	#VALUE!	#VALUE!	#VALUE!	#VALUE!	#VALUE!	#VALUE!	#VALUE!	#VALUE!	#VALUE!	#VALUE!	0	1	0	0	0	1	0	1
PCNAAS	N/A	N/A	N/A	N/A	N/A	N/A	N/A	N/A	N/A	N/A	N/A	N/A	N/A	N/A	N/A	N/A	1	0	1	4759	-3.97876	3684	-4.37157	5284	#VALUE!	#VALUE!	#VALUE!	#VALUE!	#VALUE!	#VALUE!	#VALUE!	#VALUE!	#VALUE!	#VALUE!	#VALUE!	#VALUE!	0	0	1	0	0	0	1	1
PDAP1	N/A	N/A	N/A	N/A	N/A	N/A	N/A	N/A	N/A	N/A	N/A	N/A	N/A	N/A	N/A	N/A	2	0	2	1736	-3.93413	3681	-4.37157	2373	#VALUE!	#VALUE!	#VALUE!	#VALUE!	#VALUE!	#VALUE!	#VALUE!	#VALUE!	#VALUE!	#VALUE!	#VALUE!	#VALUE!	0	0	1	0	0	0	1	1
PDCD1LG2	N/A	N/A	N/A	N/A	N/A	N/A	N/A	N/A	2	0	2	3168	-3.97867	3601	-4.31714	3727	N/A	N/A	N/A	N/A	N/A	N/A	N/A	N/A	#VALUE!	#VALUE!	#VALUE!	#VALUE!	#VALUE!	#VALUE!	#VALUE!	#VALUE!	#VALUE!	#VALUE!	#VALUE!	#VALUE!	0	1	0	0	0	1	0	1
PDCD2	N/A	N/A	N/A	N/A	N/A	N/A	N/A	N/A	N/A	N/A	N/A	N/A	N/A	N/A	N/A	N/A	1	0	1	5169	-3.97926	3680	-4.37157	5708	#VALUE!	#VALUE!	#VALUE!	#VALUE!	#VALUE!	#VALUE!	#VALUE!	#VALUE!	#VALUE!	#VALUE!	#VALUE!	#VALUE!	0	0	1	0	0	0	1	1
PDDC1	N/A	N/A	N/A	N/A	N/A	N/A	N/A	N/A	1	0	1	3710	-3.98037	3596	-4.31714	4259	N/A	N/A	N/A	N/A	N/A	N/A	N/A	N/A	#VALUE!	#VALUE!	#VALUE!	#VALUE!	#VALUE!	#VALUE!	#VALUE!	#VALUE!	#VALUE!	#VALUE!	#VALUE!	#VALUE!	0	1	0	0	0	1	0	1
PDIA4	N/A	N/A	N/A	N/A	N/A	N/A	N/A	N/A	N/A	N/A	N/A	N/A	N/A	N/A	N/A	N/A	2	0	2	3685	-3.977	3671	-4.37157	4225	#VALUE!	#VALUE!	#VALUE!	#VALUE!	#VALUE!	#VALUE!	#VALUE!	#VALUE!	#VALUE!	#VALUE!	#VALUE!	#VALUE!	0	0	1	0	0	0	1	1
PDIA6	N/A	N/A	N/A	N/A	N/A	N/A	N/A	N/A	1	0	1	4124	-3.98117	3593	-4.31714	4664	N/A	N/A	N/A	N/A	N/A	N/A	N/A	N/A	#VALUE!	#VALUE!	#VALUE!	#VALUE!	#VALUE!	#VALUE!	#VALUE!	#VALUE!	#VALUE!	#VALUE!	#VALUE!	#VALUE!	0	1	0	0	0	1	0	1
PDLIM7	N/A	N/A	N/A	N/A	N/A	N/A	N/A	N/A	N/A	N/A	N/A	N/A	N/A	N/A	N/A	N/A	1	0	1	4594	-3.97866	3670	-4.37157	5130	#VALUE!	#VALUE!	#VALUE!	#VALUE!	#VALUE!	#VALUE!	#VALUE!	#VALUE!	#VALUE!	#VALUE!	#VALUE!	#VALUE!	0	0	1	0	0	0	1	1
PDRG1	N/A	N/A	N/A	N/A	N/A	N/A	N/A	N/A	2	0	2	3902	-3.98066	3592	-4.31714	4438	N/A	N/A	N/A	N/A	N/A	N/A	N/A	N/A	#VALUE!	#VALUE!	#VALUE!	#VALUE!	#VALUE!	#VALUE!	#VALUE!	#VALUE!	#VALUE!	#VALUE!	#VALUE!	#VALUE!	0	1	0	0	0	1	0	1
PDS5A	N/A	N/A	N/A	N/A	N/A	N/A	N/A	N/A	2	0	2	3479	-3.9802	3591	-4.31714	4037	N/A	N/A	N/A	N/A	N/A	N/A	N/A	N/A	#VALUE!	#VALUE!	#VALUE!	#VALUE!	#VALUE!	#VALUE!	#VALUE!	#VALUE!	#VALUE!	#VALUE!	#VALUE!	#VALUE!	0	1	0	0	0	1	0	1
PDS5B	N/A	N/A	N/A	N/A	N/A	N/A	N/A	N/A	1	0	1	5193	-3.98202	3590	-4.31714	5728	N/A	N/A	N/A	N/A	N/A	N/A	N/A	N/A	#VALUE!	#VALUE!	#VALUE!	#VALUE!	#VALUE!	#VALUE!	#VALUE!	#VALUE!	#VALUE!	#VALUE!	#VALUE!	#VALUE!	0	1	0	0	0	1	0	1
PDXDC1	N/A	N/A	N/A	N/A	N/A	N/A	N/A	N/A	1	0	1	2611	-3.97332	3588	-4.31714	3193	N/A	N/A	N/A	N/A	N/A	N/A	N/A	N/A	#VALUE!	#VALUE!	#VALUE!	#VALUE!	#VALUE!	#VALUE!	#VALUE!	#VALUE!	#VALUE!	#VALUE!	#VALUE!	#VALUE!	0	1	0	0	0	1	0	1
PDXP	N/A	N/A	N/A	N/A	N/A	N/A	N/A	N/A	3	0	3	2735	-3.97419	3587	-4.31714	3307	N/A	N/A	N/A	N/A	N/A	N/A	N/A	N/A	#VALUE!	#VALUE!	#VALUE!	#VALUE!	#VALUE!	#VALUE!	#VALUE!	#VALUE!	#VALUE!	#VALUE!	#VALUE!	#VALUE!	0	1	0	0	0	1	0	1
PDZD9	N/A	N/A	N/A	N/A	N/A	N/A	N/A	N/A	2	0	2	3478	-3.9802	3585	-4.31714	4038	N/A	N/A	N/A	N/A	N/A	N/A	N/A	N/A	#VALUE!	#VALUE!	#VALUE!	#VALUE!	#VALUE!	#VALUE!	#VALUE!	#VALUE!	#VALUE!	#VALUE!	#VALUE!	#VALUE!	0	1	0	0	0	1	0	1
PDZK1IP1	N/A	N/A	N/A	N/A	N/A	N/A	N/A	N/A	N/A	N/A	N/A	N/A	N/A	N/A	N/A	N/A	2	0	2	2853	-3.97155	3667	-4.37157	3446	#VALUE!	#VALUE!	#VALUE!	#VALUE!	#VALUE!	#VALUE!	#VALUE!	#VALUE!	#VALUE!	#VALUE!	#VALUE!	#VALUE!	0	0	1	0	0	0	1	1
PEMT	N/A	N/A	N/A	N/A	N/A	N/A	N/A	N/A	2	0	2	3808	-3.98041	3583	-4.31714	4341	N/A	N/A	N/A	N/A	N/A	N/A	N/A	N/A	#VALUE!	#VALUE!	#VALUE!	#VALUE!	#VALUE!	#VALUE!	#VALUE!	#VALUE!	#VALUE!	#VALUE!	#VALUE!	#VALUE!	0	1	0	0	0	1	0	1
PEPD	N/A	N/A	N/A	N/A	N/A	N/A	N/A	N/A	1	0	1	3709	-3.98037	3582	-4.31714	4260	N/A	N/A	N/A	N/A	N/A	N/A	N/A	N/A	#VALUE!	#VALUE!	#VALUE!	#VALUE!	#VALUE!	#VALUE!	#VALUE!	#VALUE!	#VALUE!	#VALUE!	#VALUE!	#VALUE!	0	1	0	0	0	1	0	1
PER3	N/A	N/A	N/A	N/A	N/A	N/A	N/A	N/A	N/A	N/A	N/A	N/A	N/A	N/A	N/A	N/A	1	0	1	4758	-3.97876	3664	-4.37157	5285	#VALUE!	#VALUE!	#VALUE!	#VALUE!	#VALUE!	#VALUE!	#VALUE!	#VALUE!	#VALUE!	#VALUE!	#VALUE!	#VALUE!	0	0	1	0	0	0	1	1
PES1	N/A	N/A	N/A	N/A	N/A	N/A	N/A	N/A	1	0	1	5048	-3.98169	3581	-4.31714	5544	N/A	N/A	N/A	N/A	N/A	N/A	N/A	N/A	#VALUE!	#VALUE!	#VALUE!	#VALUE!	#VALUE!	#VALUE!	#VALUE!	#VALUE!	#VALUE!	#VALUE!	#VALUE!	#VALUE!	0	1	0	0	0	1	0	1
PET112L	N/A	N/A	N/A	N/A	N/A	N/A	N/A	N/A	3	0	3	3275	-3.97905	3580	-4.31714	3830	N/A	N/A	N/A	N/A	N/A	N/A	N/A	N/A	#VALUE!	#VALUE!	#VALUE!	#VALUE!	#VALUE!	#VALUE!	#VALUE!	#VALUE!	#VALUE!	#VALUE!	#VALUE!	#VALUE!	0	1	0	0	0	1	0	1
PET117	N/A	N/A	N/A	N/A	N/A	N/A	N/A	N/A	1	0	1	2316	-3.9696	3579	-4.31714	2891	N/A	N/A	N/A	N/A	N/A	N/A	N/A	N/A	#VALUE!	#VALUE!	#VALUE!	#VALUE!	#VALUE!	#VALUE!	#VALUE!	#VALUE!	#VALUE!	#VALUE!	#VALUE!	#VALUE!	0	1	0	0	0	1	0	1
PEX13	N/A	N/A	N/A	N/A	N/A	N/A	N/A	N/A	2	0	2	1646	-3.93105	3577	-4.31714	2282	N/A	N/A	N/A	N/A	N/A	N/A	N/A	N/A	#VALUE!	#VALUE!	#VALUE!	#VALUE!	#VALUE!	#VALUE!	#VALUE!	#VALUE!	#VALUE!	#VALUE!	#VALUE!	#VALUE!	0	1	0	0	0	1	0	1
PEX26	N/A	N/A	N/A	N/A	N/A	N/A	N/A	N/A	1	0	1	5047	-3.98169	3574	-4.31714	5545	N/A	N/A	N/A	N/A	N/A	N/A	N/A	N/A	#VALUE!	#VALUE!	#VALUE!	#VALUE!	#VALUE!	#VALUE!	#VALUE!	#VALUE!	#VALUE!	#VALUE!	#VALUE!	#VALUE!	0	1	0	0	0	1	0	1
PEX5L	N/A	N/A	N/A	N/A	N/A	N/A	N/A	N/A	1	0	1	3605	-3.98037	3573	-4.31714	4187	N/A	N/A	N/A	N/A	N/A	N/A	N/A	N/A	#VALUE!	#VALUE!	#VALUE!	#VALUE!	#VALUE!	#VALUE!	#VALUE!	#VALUE!	#VALUE!	#VALUE!	#VALUE!	#VALUE!	0	1	0	0	0	1	0	1
PEX7	N/A	N/A	N/A	N/A	N/A	N/A	N/A	N/A	N/A	N/A	N/A	N/A	N/A	N/A	N/A	N/A	1	0	1	4650	-3.97867	3660	-4.37157	5171	#VALUE!	#VALUE!	#VALUE!	#VALUE!	#VALUE!	#VALUE!	#VALUE!	#VALUE!	#VALUE!	#VALUE!	#VALUE!	#VALUE!	0	0	1	0	0	0	1	1
PFDN4	N/A	N/A	N/A	N/A	N/A	N/A	N/A	N/A	1	0	1	5192	-3.98202	3572	-4.31714	5729	N/A	N/A	N/A	N/A	N/A	N/A	N/A	N/A	#VALUE!	#VALUE!	#VALUE!	#VALUE!	#VALUE!	#VALUE!	#VALUE!	#VALUE!	#VALUE!	#VALUE!	#VALUE!	#VALUE!	0	1	0	0	0	1	0	1
PFDN5	N/A	N/A	N/A	N/A	N/A	N/A	N/A	N/A	N/A	N/A	N/A	N/A	N/A	N/A	N/A	N/A	1	0	1	4841	-3.97883	3659	-4.37157	5345	#VALUE!	#VALUE!	#VALUE!	#VALUE!	#VALUE!	#VALUE!	#VALUE!	#VALUE!	#VALUE!	#VALUE!	#VALUE!	#VALUE!	0	0	1	0	0	0	1	1
PFKFB4	N/A	N/A	N/A	N/A	N/A	N/A	N/A	N/A	1	0	1	4619	-3.98141	3569	-4.31714	5189	N/A	N/A	N/A	N/A	N/A	N/A	N/A	N/A	#VALUE!	#VALUE!	#VALUE!	#VALUE!	#VALUE!	#VALUE!	#VALUE!	#VALUE!	#VALUE!	#VALUE!	#VALUE!	#VALUE!	0	1	0	0	0	1	0	1
PFKM	N/A	N/A	N/A	N/A	N/A	N/A	N/A	N/A	1	0	1	3105	-3.97822	3568	-4.31714	3665	N/A	N/A	N/A	N/A	N/A	N/A	N/A	N/A	#VALUE!	#VALUE!	#VALUE!	#VALUE!	#VALUE!	#VALUE!	#VALUE!	#VALUE!	#VALUE!	#VALUE!	#VALUE!	#VALUE!	0	1	0	0	0	1	0	1
PGBD2	N/A	N/A	N/A	N/A	N/A	N/A	N/A	N/A	N/A	N/A	N/A	N/A	N/A	N/A	N/A	N/A	1	0	1	4840	-3.97883	3655	-4.37157	5346	#VALUE!	#VALUE!	#VALUE!	#VALUE!	#VALUE!	#VALUE!	#VALUE!	#VALUE!	#VALUE!	#VALUE!	#VALUE!	#VALUE!	0	0	1	0	0	0	1	1
PGCP	N/A	N/A	N/A	N/A	N/A	N/A	N/A	N/A	N/A	N/A	N/A	N/A	N/A	N/A	N/A	N/A	1	0	1	3170	-3.97482	3653	-4.37157	3727	#VALUE!	#VALUE!	#VALUE!	#VALUE!	#VALUE!	#VALUE!	#VALUE!	#VALUE!	#VALUE!	#VALUE!	#VALUE!	#VALUE!	0	0	1	0	0	0	1	1
PGGT1B	N/A	N/A	N/A	N/A	N/A	N/A	N/A	N/A	1	0	1	4013	-3.98115	3562	-4.31714	4571	N/A	N/A	N/A	N/A	N/A	N/A	N/A	N/A	#VALUE!	#VALUE!	#VALUE!	#VALUE!	#VALUE!	#VALUE!	#VALUE!	#VALUE!	#VALUE!	#VALUE!	#VALUE!	#VALUE!	0	1	0	0	0	1	0	1
PGLYRP4	N/A	N/A	N/A	N/A	N/A	N/A	N/A	N/A	N/A	N/A	N/A	N/A	N/A	N/A	N/A	N/A	1	0	1	3169	-3.97482	3650	-4.37157	3728	#VALUE!	#VALUE!	#VALUE!	#VALUE!	#VALUE!	#VALUE!	#VALUE!	#VALUE!	#VALUE!	#VALUE!	#VALUE!	#VALUE!	0	0	1	0	0	0	1	1
PHAX	N/A	N/A	N/A	N/A	N/A	N/A	N/A	N/A	N/A	N/A	N/A	N/A	N/A	N/A	N/A	N/A	1	0	1	4118	-3.97824	3647	-4.37157	4653	#VALUE!	#VALUE!	#VALUE!	#VALUE!	#VALUE!	#VALUE!	#VALUE!	#VALUE!	#VALUE!	#VALUE!	#VALUE!	#VALUE!	0	0	1	0	0	0	1	1
PHC3	N/A	N/A	N/A	N/A	N/A	N/A	N/A	N/A	N/A	N/A	N/A	N/A	N/A	N/A	N/A	N/A	1	0	1	4332	-3.97855	3645	-4.37157	4882	#VALUE!	#VALUE!	#VALUE!	#VALUE!	#VALUE!	#VALUE!	#VALUE!	#VALUE!	#VALUE!	#VALUE!	#VALUE!	#VALUE!	0	0	1	0	0	0	1	1
PHF14	N/A	N/A	N/A	N/A	N/A	N/A	N/A	N/A	N/A	N/A	N/A	N/A	N/A	N/A	N/A	N/A	1	0	1	3526	-3.97665	3642	-4.37157	4102	#VALUE!	#VALUE!	#VALUE!	#VALUE!	#VALUE!	#VALUE!	#VALUE!	#VALUE!	#VALUE!	#VALUE!	#VALUE!	#VALUE!	0	0	1	0	0	0	1	1
PHF17	N/A	N/A	N/A	N/A	N/A	N/A	N/A	N/A	1	0	1	3937	-3.98095	3555	-4.31714	4499	N/A	N/A	N/A	N/A	N/A	N/A	N/A	N/A	#VALUE!	#VALUE!	#VALUE!	#VALUE!	#VALUE!	#VALUE!	#VALUE!	#VALUE!	#VALUE!	#VALUE!	#VALUE!	#VALUE!	0	1	0	0	0	1	0	1
PHF19	N/A	N/A	N/A	N/A	N/A	N/A	N/A	N/A	N/A	N/A	N/A	N/A	N/A	N/A	N/A	N/A	24	0	24	1061	-3.8243	3641	-4.37157	1878	#VALUE!	#VALUE!	#VALUE!	#VALUE!	#VALUE!	#VALUE!	#VALUE!	#VALUE!	#VALUE!	#VALUE!	#VALUE!	#VALUE!	0	0	1	0	0	0	1	1
PHF23	N/A	N/A	N/A	N/A	N/A	N/A	N/A	N/A	4	0	4	2584	-3.97323	3554	-4.31714	3162	N/A	N/A	N/A	N/A	N/A	N/A	N/A	N/A	#VALUE!	#VALUE!	#VALUE!	#VALUE!	#VALUE!	#VALUE!	#VALUE!	#VALUE!	#VALUE!	#VALUE!	#VALUE!	#VALUE!	0	1	0	0	0	1	0	1
PHOSPHO1	N/A	N/A	N/A	N/A	N/A	N/A	N/A	N/A	1	0	1	2001	-3.9591	3552	-4.31714	2600	N/A	N/A	N/A	N/A	N/A	N/A	N/A	N/A	#VALUE!	#VALUE!	#VALUE!	#VALUE!	#VALUE!	#VALUE!	#VALUE!	#VALUE!	#VALUE!	#VALUE!	#VALUE!	#VALUE!	0	1	0	0	0	1	0	1
PIF1	N/A	N/A	N/A	N/A	N/A	N/A	N/A	N/A	N/A	N/A	N/A	N/A	N/A	N/A	N/A	N/A	1	0	1	5305	-3.97941	3636	-4.37157	5798	#VALUE!	#VALUE!	#VALUE!	#VALUE!	#VALUE!	#VALUE!	#VALUE!	#VALUE!	#VALUE!	#VALUE!	#VALUE!	#VALUE!	0	0	1	0	0	0	1	1
PIGB	N/A	N/A	N/A	N/A	N/A	N/A	N/A	N/A	1	0	1	4784	-3.98144	3549	-4.31714	5302	N/A	N/A	N/A	N/A	N/A	N/A	N/A	N/A	#VALUE!	#VALUE!	#VALUE!	#VALUE!	#VALUE!	#VALUE!	#VALUE!	#VALUE!	#VALUE!	#VALUE!	#VALUE!	#VALUE!	0	1	0	0	0	1	0	1
PIGN	N/A	N/A	N/A	N/A	N/A	N/A	N/A	N/A	1	0	1	4365	-3.98133	3546	-4.31714	4904	N/A	N/A	N/A	N/A	N/A	N/A	N/A	N/A	#VALUE!	#VALUE!	#VALUE!	#VALUE!	#VALUE!	#VALUE!	#VALUE!	#VALUE!	#VALUE!	#VALUE!	#VALUE!	#VALUE!	0	1	0	0	0	1	0	1
PIGO	N/A	N/A	N/A	N/A	N/A	N/A	N/A	N/A	2	0	2	3915	-3.98069	3545	-4.31714	4447	N/A	N/A	N/A	N/A	N/A	N/A	N/A	N/A	#VALUE!	#VALUE!	#VALUE!	#VALUE!	#VALUE!	#VALUE!	#VALUE!	#VALUE!	#VALUE!	#VALUE!	#VALUE!	#VALUE!	0	1	0	0	0	1	0	1
PIGV	N/A	N/A	N/A	N/A	N/A	N/A	N/A	N/A	N/A	N/A	N/A	N/A	N/A	N/A	N/A	N/A	3	0	3	2899	-3.97173	3632	-4.37157	3472	#VALUE!	#VALUE!	#VALUE!	#VALUE!	#VALUE!	#VALUE!	#VALUE!	#VALUE!	#VALUE!	#VALUE!	#VALUE!	#VALUE!	0	0	1	0	0	0	1	1
PIGW	N/A	N/A	N/A	N/A	N/A	N/A	N/A	N/A	N/A	N/A	N/A	N/A	N/A	N/A	N/A	N/A	2	0	2	2338	-3.96327	3631	-4.37157	2940	#VALUE!	#VALUE!	#VALUE!	#VALUE!	#VALUE!	#VALUE!	#VALUE!	#VALUE!	#VALUE!	#VALUE!	#VALUE!	#VALUE!	0	0	1	0	0	0	1	1
PIGX	N/A	N/A	N/A	N/A	N/A	N/A	N/A	N/A	N/A	N/A	N/A	N/A	N/A	N/A	N/A	N/A	1	0	1	3524	-3.97665	3630	-4.37157	4104	#VALUE!	#VALUE!	#VALUE!	#VALUE!	#VALUE!	#VALUE!	#VALUE!	#VALUE!	#VALUE!	#VALUE!	#VALUE!	#VALUE!	0	0	1	0	0	0	1	1
PIH1D1	N/A	N/A	N/A	N/A	N/A	N/A	N/A	N/A	N/A	N/A	N/A	N/A	N/A	N/A	N/A	N/A	1	0	1	4968	-3.97916	3629	-4.37157	5478	#VALUE!	#VALUE!	#VALUE!	#VALUE!	#VALUE!	#VALUE!	#VALUE!	#VALUE!	#VALUE!	#VALUE!	#VALUE!	#VALUE!	0	0	1	0	0	0	1	1
PIK3R5	N/A	N/A	N/A	N/A	N/A	N/A	N/A	N/A	1	0	1	2609	-3.97332	3542	-4.31714	3194	N/A	N/A	N/A	N/A	N/A	N/A	N/A	N/A	#VALUE!	#VALUE!	#VALUE!	#VALUE!	#VALUE!	#VALUE!	#VALUE!	#VALUE!	#VALUE!	#VALUE!	#VALUE!	#VALUE!	0	1	0	0	0	1	0	1
PIK3R6	N/A	N/A	N/A	N/A	N/A	N/A	N/A	N/A	1	0	1	4917	-3.98161	3541	-4.31714	5458	N/A	N/A	N/A	N/A	N/A	N/A	N/A	N/A	#VALUE!	#VALUE!	#VALUE!	#VALUE!	#VALUE!	#VALUE!	#VALUE!	#VALUE!	#VALUE!	#VALUE!	#VALUE!	#VALUE!	0	1	0	0	0	1	0	1
PILRA	N/A	N/A	N/A	N/A	N/A	N/A	N/A	N/A	1	0	1	4916	-3.98161	3539	-4.31714	5459	N/A	N/A	N/A	N/A	N/A	N/A	N/A	N/A	#VALUE!	#VALUE!	#VALUE!	#VALUE!	#VALUE!	#VALUE!	#VALUE!	#VALUE!	#VALUE!	#VALUE!	#VALUE!	#VALUE!	0	1	0	0	0	1	0	1
PILRB	N/A	N/A	N/A	N/A	N/A	N/A	N/A	N/A	N/A	N/A	N/A	N/A	N/A	N/A	N/A	N/A	2	0	2	4152	-3.97826	3628	-4.37157	4685	#VALUE!	#VALUE!	#VALUE!	#VALUE!	#VALUE!	#VALUE!	#VALUE!	#VALUE!	#VALUE!	#VALUE!	#VALUE!	#VALUE!	0	0	1	0	0	0	1	1
PITPNB	N/A	N/A	N/A	N/A	N/A	N/A	N/A	N/A	2	0	2	3516	-3.98026	3535	-4.31714	4063	N/A	N/A	N/A	N/A	N/A	N/A	N/A	N/A	#VALUE!	#VALUE!	#VALUE!	#VALUE!	#VALUE!	#VALUE!	#VALUE!	#VALUE!	#VALUE!	#VALUE!	#VALUE!	#VALUE!	0	1	0	0	0	1	0	1
PJA2	N/A	N/A	N/A	N/A	N/A	N/A	N/A	N/A	1	0	1	3217	-3.97894	3534	-4.31714	3802	N/A	N/A	N/A	N/A	N/A	N/A	N/A	N/A	#VALUE!	#VALUE!	#VALUE!	#VALUE!	#VALUE!	#VALUE!	#VALUE!	#VALUE!	#VALUE!	#VALUE!	#VALUE!	#VALUE!	0	1	0	0	0	1	0	1
PKM2	N/A	N/A	N/A	N/A	N/A	N/A	N/A	N/A	2	0	2	2437	-3.97165	3533	-4.31714	3018	N/A	N/A	N/A	N/A	N/A	N/A	N/A	N/A	#VALUE!	#VALUE!	#VALUE!	#VALUE!	#VALUE!	#VALUE!	#VALUE!	#VALUE!	#VALUE!	#VALUE!	#VALUE!	#VALUE!	0	1	0	0	0	1	0	1
PL-5283	N/A	N/A	N/A	N/A	N/A	N/A	N/A	N/A	N/A	N/A	N/A	N/A	N/A	N/A	N/A	N/A	4	0	4	2802	-3.97041	3622	-4.37157	3383	#VALUE!	#VALUE!	#VALUE!	#VALUE!	#VALUE!	#VALUE!	#VALUE!	#VALUE!	#VALUE!	#VALUE!	#VALUE!	#VALUE!	0	0	1	0	0	0	1	1
PLA1A	N/A	N/A	N/A	N/A	N/A	N/A	N/A	N/A	1	0	1	4915	-3.98161	3530	-4.31714	5460	N/A	N/A	N/A	N/A	N/A	N/A	N/A	N/A	#VALUE!	#VALUE!	#VALUE!	#VALUE!	#VALUE!	#VALUE!	#VALUE!	#VALUE!	#VALUE!	#VALUE!	#VALUE!	#VALUE!	0	1	0	0	0	1	0	1
PLA2G12A	N/A	N/A	N/A	N/A	N/A	N/A	N/A	N/A	1	0	1	2607	-3.97332	3529	-4.31714	3196	N/A	N/A	N/A	N/A	N/A	N/A	N/A	N/A	#VALUE!	#VALUE!	#VALUE!	#VALUE!	#VALUE!	#VALUE!	#VALUE!	#VALUE!	#VALUE!	#VALUE!	#VALUE!	#VALUE!	0	1	0	0	0	1	0	1
PLA2G15	N/A	N/A	N/A	N/A	N/A	N/A	N/A	N/A	2	0	2	2098	-3.96488	3528	-4.31714	2694	N/A	N/A	N/A	N/A	N/A	N/A	N/A	N/A	#VALUE!	#VALUE!	#VALUE!	#VALUE!	#VALUE!	#VALUE!	#VALUE!	#VALUE!	#VALUE!	#VALUE!	#VALUE!	#VALUE!	0	1	0	0	0	1	0	1
PLCD1	N/A	N/A	N/A	N/A	N/A	N/A	N/A	N/A	N/A	N/A	N/A	N/A	N/A	N/A	N/A	N/A	1	0	1	3523	-3.97665	3620	-4.37157	4105	#VALUE!	#VALUE!	#VALUE!	#VALUE!	#VALUE!	#VALUE!	#VALUE!	#VALUE!	#VALUE!	#VALUE!	#VALUE!	#VALUE!	0	0	1	0	0	0	1	1
PLCL1	N/A	N/A	N/A	N/A	N/A	N/A	N/A	N/A	1	0	1	4119	-3.98117	3526	-4.31714	4668	N/A	N/A	N/A	N/A	N/A	N/A	N/A	N/A	#VALUE!	#VALUE!	#VALUE!	#VALUE!	#VALUE!	#VALUE!	#VALUE!	#VALUE!	#VALUE!	#VALUE!	#VALUE!	#VALUE!	0	1	0	0	0	1	0	1
PLEKHA4	N/A	N/A	N/A	N/A	N/A	N/A	N/A	N/A	N/A	N/A	N/A	N/A	N/A	N/A	N/A	N/A	2	0	2	2852	-3.97155	3615	-4.37157	3447	#VALUE!	#VALUE!	#VALUE!	#VALUE!	#VALUE!	#VALUE!	#VALUE!	#VALUE!	#VALUE!	#VALUE!	#VALUE!	#VALUE!	0	0	1	0	0	0	1	1
PLEKHG5	N/A	N/A	N/A	N/A	N/A	N/A	N/A	N/A	N/A	N/A	N/A	N/A	N/A	N/A	N/A	N/A	1	0	1	4446	-3.97862	3613	-4.37157	4984	#VALUE!	#VALUE!	#VALUE!	#VALUE!	#VALUE!	#VALUE!	#VALUE!	#VALUE!	#VALUE!	#VALUE!	#VALUE!	#VALUE!	0	0	1	0	0	0	1	1
PLEKHH2	N/A	N/A	N/A	N/A	N/A	N/A	N/A	N/A	N/A	N/A	N/A	N/A	N/A	N/A	N/A	N/A	1	0	1	5304	-3.97941	3612	-4.37157	5799	#VALUE!	#VALUE!	#VALUE!	#VALUE!	#VALUE!	#VALUE!	#VALUE!	#VALUE!	#VALUE!	#VALUE!	#VALUE!	#VALUE!	0	0	1	0	0	0	1	1
PLEKHH3	N/A	N/A	N/A	N/A	N/A	N/A	N/A	N/A	N/A	N/A	N/A	N/A	N/A	N/A	N/A	N/A	1	0	1	4592	-3.97866	3611	-4.37157	5132	#VALUE!	#VALUE!	#VALUE!	#VALUE!	#VALUE!	#VALUE!	#VALUE!	#VALUE!	#VALUE!	#VALUE!	#VALUE!	#VALUE!	0	0	1	0	0	0	1	1
PLEKHM2	N/A	N/A	N/A	N/A	N/A	N/A	N/A	N/A	N/A	N/A	N/A	N/A	N/A	N/A	N/A	N/A	1	0	1	4591	-3.97866	3609	-4.37157	5133	#VALUE!	#VALUE!	#VALUE!	#VALUE!	#VALUE!	#VALUE!	#VALUE!	#VALUE!	#VALUE!	#VALUE!	#VALUE!	#VALUE!	0	0	1	0	0	0	1	1
PLLP	N/A	N/A	N/A	N/A	N/A	N/A	N/A	N/A	N/A	N/A	N/A	N/A	N/A	N/A	N/A	N/A	1	0	1	4757	-3.97876	3608	-4.37157	5286	#VALUE!	#VALUE!	#VALUE!	#VALUE!	#VALUE!	#VALUE!	#VALUE!	#VALUE!	#VALUE!	#VALUE!	#VALUE!	#VALUE!	0	0	1	0	0	0	1	1
PMFBP1	N/A	N/A	N/A	N/A	N/A	N/A	N/A	N/A	1	0	1	4012	-3.98115	3516	-4.31714	4572	N/A	N/A	N/A	N/A	N/A	N/A	N/A	N/A	#VALUE!	#VALUE!	#VALUE!	#VALUE!	#VALUE!	#VALUE!	#VALUE!	#VALUE!	#VALUE!	#VALUE!	#VALUE!	#VALUE!	0	1	0	0	0	1	0	1
PMS2	N/A	N/A	N/A	N/A	N/A	N/A	N/A	N/A	N/A	N/A	N/A	N/A	N/A	N/A	N/A	N/A	3	0	3	2271	-3.96234	3600	-4.37157	2872	#VALUE!	#VALUE!	#VALUE!	#VALUE!	#VALUE!	#VALUE!	#VALUE!	#VALUE!	#VALUE!	#VALUE!	#VALUE!	#VALUE!	0	0	1	0	0	0	1	1
PMS2L4	N/A	N/A	N/A	N/A	N/A	N/A	N/A	N/A	N/A	N/A	N/A	N/A	N/A	N/A	N/A	N/A	2	0	2	4151	-3.97826	3599	-4.37157	4686	#VALUE!	#VALUE!	#VALUE!	#VALUE!	#VALUE!	#VALUE!	#VALUE!	#VALUE!	#VALUE!	#VALUE!	#VALUE!	#VALUE!	0	0	1	0	0	0	1	1
PNN	N/A	N/A	N/A	N/A	N/A	N/A	N/A	N/A	1	0	1	2892	-3.97729	3509	-4.31714	3469	N/A	N/A	N/A	N/A	N/A	N/A	N/A	N/A	#VALUE!	#VALUE!	#VALUE!	#VALUE!	#VALUE!	#VALUE!	#VALUE!	#VALUE!	#VALUE!	#VALUE!	#VALUE!	#VALUE!	0	1	0	0	0	1	0	1
PNP	N/A	N/A	N/A	N/A	N/A	N/A	N/A	N/A	1	0	1	3320	-3.97943	3508	-4.31714	3874	N/A	N/A	N/A	N/A	N/A	N/A	N/A	N/A	#VALUE!	#VALUE!	#VALUE!	#VALUE!	#VALUE!	#VALUE!	#VALUE!	#VALUE!	#VALUE!	#VALUE!	#VALUE!	#VALUE!	0	1	0	0	0	1	0	1
PNPT1	N/A	N/A	N/A	N/A	N/A	N/A	N/A	N/A	N/A	N/A	N/A	N/A	N/A	N/A	N/A	N/A	2	0	2	1940	-3.94895	3592	-4.37157	2581	#VALUE!	#VALUE!	#VALUE!	#VALUE!	#VALUE!	#VALUE!	#VALUE!	#VALUE!	#VALUE!	#VALUE!	#VALUE!	#VALUE!	0	0	1	0	0	0	1	1
POC1B	N/A	N/A	N/A	N/A	N/A	N/A	N/A	N/A	1	0	1	2311	-3.9696	3503	-4.31714	2896	N/A	N/A	N/A	N/A	N/A	N/A	N/A	N/A	#VALUE!	#VALUE!	#VALUE!	#VALUE!	#VALUE!	#VALUE!	#VALUE!	#VALUE!	#VALUE!	#VALUE!	#VALUE!	#VALUE!	0	1	0	0	0	1	0	1
PODXL2	N/A	N/A	N/A	N/A	N/A	N/A	N/A	N/A	N/A	N/A	N/A	N/A	N/A	N/A	N/A	N/A	1	0	1	4755	-3.97876	3590	-4.37157	5288	#VALUE!	#VALUE!	#VALUE!	#VALUE!	#VALUE!	#VALUE!	#VALUE!	#VALUE!	#VALUE!	#VALUE!	#VALUE!	#VALUE!	0	0	1	0	0	0	1	1
POLD1	N/A	N/A	N/A	N/A	N/A	N/A	N/A	N/A	N/A	N/A	N/A	N/A	N/A	N/A	N/A	N/A	1	0	1	2649	-3.96694	3588	-4.37157	3240	#VALUE!	#VALUE!	#VALUE!	#VALUE!	#VALUE!	#VALUE!	#VALUE!	#VALUE!	#VALUE!	#VALUE!	#VALUE!	#VALUE!	0	0	1	0	0	0	1	1
POLE3	N/A	N/A	N/A	N/A	N/A	N/A	N/A	N/A	N/A	N/A	N/A	N/A	N/A	N/A	N/A	N/A	1	0	1	2404	-3.96441	3583	-4.37157	3010	#VALUE!	#VALUE!	#VALUE!	#VALUE!	#VALUE!	#VALUE!	#VALUE!	#VALUE!	#VALUE!	#VALUE!	#VALUE!	#VALUE!	0	0	1	0	0	0	1	1
POLE4	N/A	N/A	N/A	N/A	N/A	N/A	N/A	N/A	N/A	N/A	N/A	N/A	N/A	N/A	N/A	N/A	2	0	2	3684	-3.977	3582	-4.37157	4226	#VALUE!	#VALUE!	#VALUE!	#VALUE!	#VALUE!	#VALUE!	#VALUE!	#VALUE!	#VALUE!	#VALUE!	#VALUE!	#VALUE!	0	0	1	0	0	0	1	1
POLI	N/A	N/A	N/A	N/A	N/A	N/A	N/A	N/A	1	0	1	3531	-3.98028	3494	-4.31714	4085	N/A	N/A	N/A	N/A	N/A	N/A	N/A	N/A	#VALUE!	#VALUE!	#VALUE!	#VALUE!	#VALUE!	#VALUE!	#VALUE!	#VALUE!	#VALUE!	#VALUE!	#VALUE!	#VALUE!	0	1	0	0	0	1	0	1
POLK	N/A	N/A	N/A	N/A	N/A	N/A	N/A	N/A	1	0	1	5046	-3.98169	3493	-4.31714	5546	N/A	N/A	N/A	N/A	N/A	N/A	N/A	N/A	#VALUE!	#VALUE!	#VALUE!	#VALUE!	#VALUE!	#VALUE!	#VALUE!	#VALUE!	#VALUE!	#VALUE!	#VALUE!	#VALUE!	0	1	0	0	0	1	0	1
POLL	N/A	N/A	N/A	N/A	N/A	N/A	N/A	N/A	1	0	1	4244	-3.98124	3492	-4.31714	4805	N/A	N/A	N/A	N/A	N/A	N/A	N/A	N/A	#VALUE!	#VALUE!	#VALUE!	#VALUE!	#VALUE!	#VALUE!	#VALUE!	#VALUE!	#VALUE!	#VALUE!	#VALUE!	#VALUE!	0	1	0	0	0	1	0	1
POLM	N/A	N/A	N/A	N/A	N/A	N/A	N/A	N/A	N/A	N/A	N/A	N/A	N/A	N/A	N/A	N/A	1	0	1	3168	-3.97482	3579	-4.37157	3729	#VALUE!	#VALUE!	#VALUE!	#VALUE!	#VALUE!	#VALUE!	#VALUE!	#VALUE!	#VALUE!	#VALUE!	#VALUE!	#VALUE!	0	0	1	0	0	0	1	1
POLQ	N/A	N/A	N/A	N/A	N/A	N/A	N/A	N/A	N/A	N/A	N/A	N/A	N/A	N/A	N/A	N/A	1	0	1	4839	-3.97883	3578	-4.37157	5347	#VALUE!	#VALUE!	#VALUE!	#VALUE!	#VALUE!	#VALUE!	#VALUE!	#VALUE!	#VALUE!	#VALUE!	#VALUE!	#VALUE!	0	0	1	0	0	0	1	1
POLR1C	N/A	N/A	N/A	N/A	N/A	N/A	N/A	N/A	N/A	N/A	N/A	N/A	N/A	N/A	N/A	N/A	2	0	2	2142	-3.95882	3577	-4.37157	2749	#VALUE!	#VALUE!	#VALUE!	#VALUE!	#VALUE!	#VALUE!	#VALUE!	#VALUE!	#VALUE!	#VALUE!	#VALUE!	#VALUE!	0	0	1	0	0	0	1	1
POLR1D	N/A	N/A	N/A	N/A	N/A	N/A	N/A	N/A	1	0	1	2606	-3.97332	3491	-4.31714	3197	N/A	N/A	N/A	N/A	N/A	N/A	N/A	N/A	#VALUE!	#VALUE!	#VALUE!	#VALUE!	#VALUE!	#VALUE!	#VALUE!	#VALUE!	#VALUE!	#VALUE!	#VALUE!	#VALUE!	0	1	0	0	0	1	0	1
POLR1E	N/A	N/A	N/A	N/A	N/A	N/A	N/A	N/A	N/A	N/A	N/A	N/A	N/A	N/A	N/A	N/A	1	0	1	4405	-3.97858	3576	-4.37157	4937	#VALUE!	#VALUE!	#VALUE!	#VALUE!	#VALUE!	#VALUE!	#VALUE!	#VALUE!	#VALUE!	#VALUE!	#VALUE!	#VALUE!	0	0	1	0	0	0	1	1
POLR2C	N/A	N/A	N/A	N/A	N/A	N/A	N/A	N/A	1	0	1	5187	-3.98202	3489	-4.31714	5733	N/A	N/A	N/A	N/A	N/A	N/A	N/A	N/A	#VALUE!	#VALUE!	#VALUE!	#VALUE!	#VALUE!	#VALUE!	#VALUE!	#VALUE!	#VALUE!	#VALUE!	#VALUE!	#VALUE!	0	1	0	0	0	1	0	1
POLR2E	N/A	N/A	N/A	N/A	N/A	N/A	N/A	N/A	3	0	3	2765	-3.97535	3488	-4.31714	3336	N/A	N/A	N/A	N/A	N/A	N/A	N/A	N/A	#VALUE!	#VALUE!	#VALUE!	#VALUE!	#VALUE!	#VALUE!	#VALUE!	#VALUE!	#VALUE!	#VALUE!	#VALUE!	#VALUE!	0	1	0	0	0	1	0	1
POLR2J4	N/A	N/A	N/A	N/A	N/A	N/A	N/A	N/A	1	0	1	5186	-3.98202	3487	-4.31714	5734	N/A	N/A	N/A	N/A	N/A	N/A	N/A	N/A	#VALUE!	#VALUE!	#VALUE!	#VALUE!	#VALUE!	#VALUE!	#VALUE!	#VALUE!	#VALUE!	#VALUE!	#VALUE!	#VALUE!	0	1	0	0	0	1	0	1
POLR3D	N/A	N/A	N/A	N/A	N/A	N/A	N/A	N/A	N/A	N/A	N/A	N/A	N/A	N/A	N/A	N/A	2	0	2	2324	-3.96305	3574	-4.37157	2927	#VALUE!	#VALUE!	#VALUE!	#VALUE!	#VALUE!	#VALUE!	#VALUE!	#VALUE!	#VALUE!	#VALUE!	#VALUE!	#VALUE!	0	0	1	0	0	0	1	1
POLR3G	N/A	N/A	N/A	N/A	N/A	N/A	N/A	N/A	N/A	N/A	N/A	N/A	N/A	N/A	N/A	N/A	1	0	1	3521	-3.97665	3572	-4.37157	4107	#VALUE!	#VALUE!	#VALUE!	#VALUE!	#VALUE!	#VALUE!	#VALUE!	#VALUE!	#VALUE!	#VALUE!	#VALUE!	#VALUE!	0	0	1	0	0	0	1	1
POMP	N/A	N/A	N/A	N/A	N/A	N/A	N/A	N/A	1	0	1	4914	-3.98161	3484	-4.31714	5461	N/A	N/A	N/A	N/A	N/A	N/A	N/A	N/A	#VALUE!	#VALUE!	#VALUE!	#VALUE!	#VALUE!	#VALUE!	#VALUE!	#VALUE!	#VALUE!	#VALUE!	#VALUE!	#VALUE!	0	1	0	0	0	1	0	1
POMT2	N/A	N/A	N/A	N/A	N/A	N/A	N/A	N/A	1	0	1	5045	-3.98169	3482	-4.31714	5547	N/A	N/A	N/A	N/A	N/A	N/A	N/A	N/A	#VALUE!	#VALUE!	#VALUE!	#VALUE!	#VALUE!	#VALUE!	#VALUE!	#VALUE!	#VALUE!	#VALUE!	#VALUE!	#VALUE!	0	1	0	0	0	1	0	1
POP1	N/A	N/A	N/A	N/A	N/A	N/A	N/A	N/A	N/A	N/A	N/A	N/A	N/A	N/A	N/A	N/A	1	0	1	2403	-3.96441	3570	-4.37157	3011	#VALUE!	#VALUE!	#VALUE!	#VALUE!	#VALUE!	#VALUE!	#VALUE!	#VALUE!	#VALUE!	#VALUE!	#VALUE!	#VALUE!	0	0	1	0	0	0	1	1
POR	N/A	N/A	N/A	N/A	N/A	N/A	N/A	N/A	N/A	N/A	N/A	N/A	N/A	N/A	N/A	N/A	1	0	1	4404	-3.97858	3567	-4.37157	4938	#VALUE!	#VALUE!	#VALUE!	#VALUE!	#VALUE!	#VALUE!	#VALUE!	#VALUE!	#VALUE!	#VALUE!	#VALUE!	#VALUE!	0	0	1	0	0	0	1	1
POU2F3	N/A	N/A	N/A	N/A	N/A	N/A	N/A	N/A	N/A	N/A	N/A	N/A	N/A	N/A	N/A	N/A	1	0	1	3056	-3.97382	3566	-4.37157	3625	#VALUE!	#VALUE!	#VALUE!	#VALUE!	#VALUE!	#VALUE!	#VALUE!	#VALUE!	#VALUE!	#VALUE!	#VALUE!	#VALUE!	0	0	1	0	0	0	1	1
PPA1	N/A	N/A	N/A	N/A	N/A	N/A	N/A	N/A	N/A	N/A	N/A	N/A	N/A	N/A	N/A	N/A	1	0	1	4567	-3.97863	3565	-4.37157	5087	#VALUE!	#VALUE!	#VALUE!	#VALUE!	#VALUE!	#VALUE!	#VALUE!	#VALUE!	#VALUE!	#VALUE!	#VALUE!	#VALUE!	0	0	1	0	0	0	1	1
PPA2	N/A	N/A	N/A	N/A	N/A	N/A	N/A	N/A	1	0	1	5185	-3.98202	3479	-4.31714	5735	N/A	N/A	N/A	N/A	N/A	N/A	N/A	N/A	#VALUE!	#VALUE!	#VALUE!	#VALUE!	#VALUE!	#VALUE!	#VALUE!	#VALUE!	#VALUE!	#VALUE!	#VALUE!	#VALUE!	0	1	0	0	0	1	0	1
PPAT	N/A	N/A	N/A	N/A	N/A	N/A	N/A	N/A	N/A	N/A	N/A	N/A	N/A	N/A	N/A	N/A	2	0	2	2290	-3.9627	3561	-4.37157	2902	#VALUE!	#VALUE!	#VALUE!	#VALUE!	#VALUE!	#VALUE!	#VALUE!	#VALUE!	#VALUE!	#VALUE!	#VALUE!	#VALUE!	0	0	1	0	0	0	1	1
PPBPL2	N/A	N/A	N/A	N/A	N/A	N/A	N/A	N/A	N/A	N/A	N/A	N/A	N/A	N/A	N/A	N/A	1	0	1	2610	-3.96669	3560	-4.37157	3201	#VALUE!	#VALUE!	#VALUE!	#VALUE!	#VALUE!	#VALUE!	#VALUE!	#VALUE!	#VALUE!	#VALUE!	#VALUE!	#VALUE!	0	0	1	0	0	0	1	1
PPFIA3	N/A	N/A	N/A	N/A	N/A	N/A	N/A	N/A	1	0	1	1358	-3.8884	3474	-4.31714	2061	N/A	N/A	N/A	N/A	N/A	N/A	N/A	N/A	#VALUE!	#VALUE!	#VALUE!	#VALUE!	#VALUE!	#VALUE!	#VALUE!	#VALUE!	#VALUE!	#VALUE!	#VALUE!	#VALUE!	0	1	0	0	0	1	0	1
PPFIBP2	N/A	N/A	N/A	N/A	N/A	N/A	N/A	N/A	2	0	2	3315	-3.97934	3473	-4.31714	3866	N/A	N/A	N/A	N/A	N/A	N/A	N/A	N/A	#VALUE!	#VALUE!	#VALUE!	#VALUE!	#VALUE!	#VALUE!	#VALUE!	#VALUE!	#VALUE!	#VALUE!	#VALUE!	#VALUE!	0	1	0	0	0	1	0	1
PPIB	N/A	N/A	N/A	N/A	N/A	N/A	N/A	N/A	N/A	N/A	N/A	N/A	N/A	N/A	N/A	N/A	1	0	1	4687	-3.97872	3557	-4.37157	5225	#VALUE!	#VALUE!	#VALUE!	#VALUE!	#VALUE!	#VALUE!	#VALUE!	#VALUE!	#VALUE!	#VALUE!	#VALUE!	#VALUE!	0	0	1	0	0	0	1	1
PPIF	N/A	N/A	N/A	N/A	N/A	N/A	N/A	N/A	1	0	1	5184	-3.98202	3471	-4.31714	5736	N/A	N/A	N/A	N/A	N/A	N/A	N/A	N/A	#VALUE!	#VALUE!	#VALUE!	#VALUE!	#VALUE!	#VALUE!	#VALUE!	#VALUE!	#VALUE!	#VALUE!	#VALUE!	#VALUE!	0	1	0	0	0	1	0	1
PPIL2	N/A	N/A	N/A	N/A	N/A	N/A	N/A	N/A	N/A	N/A	N/A	N/A	N/A	N/A	N/A	N/A	41	0	41	808	-3.71401	3555	-4.37157	1726	#VALUE!	#VALUE!	#VALUE!	#VALUE!	#VALUE!	#VALUE!	#VALUE!	#VALUE!	#VALUE!	#VALUE!	#VALUE!	#VALUE!	0	0	1	0	0	0	1	1
PPIL3	N/A	N/A	N/A	N/A	N/A	N/A	N/A	N/A	1	0	1	4242	-3.98124	3469	-4.31714	4807	N/A	N/A	N/A	N/A	N/A	N/A	N/A	N/A	#VALUE!	#VALUE!	#VALUE!	#VALUE!	#VALUE!	#VALUE!	#VALUE!	#VALUE!	#VALUE!	#VALUE!	#VALUE!	#VALUE!	0	1	0	0	0	1	0	1
PPM1M	N/A	N/A	N/A	N/A	N/A	N/A	N/A	N/A	3	0	3	2921	-3.97752	3467	-4.31714	3488	N/A	N/A	N/A	N/A	N/A	N/A	N/A	N/A	#VALUE!	#VALUE!	#VALUE!	#VALUE!	#VALUE!	#VALUE!	#VALUE!	#VALUE!	#VALUE!	#VALUE!	#VALUE!	#VALUE!	0	1	0	0	0	1	0	1
PPOX	N/A	N/A	N/A	N/A	N/A	N/A	N/A	N/A	N/A	N/A	N/A	N/A	N/A	N/A	N/A	N/A	3	0	3	2581	-3.96596	3552	-4.37157	3170	#VALUE!	#VALUE!	#VALUE!	#VALUE!	#VALUE!	#VALUE!	#VALUE!	#VALUE!	#VALUE!	#VALUE!	#VALUE!	#VALUE!	0	0	1	0	0	0	1	1
PPP1R14B	N/A	N/A	N/A	N/A	N/A	N/A	N/A	N/A	N/A	N/A	N/A	N/A	N/A	N/A	N/A	N/A	1	0	1	4590	-3.97866	3548	-4.37157	5134	#VALUE!	#VALUE!	#VALUE!	#VALUE!	#VALUE!	#VALUE!	#VALUE!	#VALUE!	#VALUE!	#VALUE!	#VALUE!	#VALUE!	0	0	1	0	0	0	1	1
PPP1R15B	N/A	N/A	N/A	N/A	N/A	N/A	N/A	N/A	N/A	N/A	N/A	N/A	N/A	N/A	N/A	N/A	1	0	1	5039	-3.97922	3547	-4.37157	5557	#VALUE!	#VALUE!	#VALUE!	#VALUE!	#VALUE!	#VALUE!	#VALUE!	#VALUE!	#VALUE!	#VALUE!	#VALUE!	#VALUE!	0	0	1	0	0	0	1	1
PPP1R1B	N/A	N/A	N/A	N/A	N/A	N/A	N/A	N/A	1	0	1	5182	-3.98202	3461	-4.31714	5737	N/A	N/A	N/A	N/A	N/A	N/A	N/A	N/A	#VALUE!	#VALUE!	#VALUE!	#VALUE!	#VALUE!	#VALUE!	#VALUE!	#VALUE!	#VALUE!	#VALUE!	#VALUE!	#VALUE!	0	1	0	0	0	1	0	1
PPP2R3B	N/A	N/A	N/A	N/A	N/A	N/A	N/A	N/A	1	0	1	4615	-3.98141	3459	-4.31714	5192	N/A	N/A	N/A	N/A	N/A	N/A	N/A	N/A	#VALUE!	#VALUE!	#VALUE!	#VALUE!	#VALUE!	#VALUE!	#VALUE!	#VALUE!	#VALUE!	#VALUE!	#VALUE!	#VALUE!	0	1	0	0	0	1	0	1
PPTC7	N/A	N/A	N/A	N/A	N/A	N/A	N/A	N/A	1	0	1	4913	-3.98161	3455	-4.31714	5462	N/A	N/A	N/A	N/A	N/A	N/A	N/A	N/A	#VALUE!	#VALUE!	#VALUE!	#VALUE!	#VALUE!	#VALUE!	#VALUE!	#VALUE!	#VALUE!	#VALUE!	#VALUE!	#VALUE!	0	1	0	0	0	1	0	1
PPWD1	N/A	N/A	N/A	N/A	N/A	N/A	N/A	N/A	N/A	N/A	N/A	N/A	N/A	N/A	N/A	N/A	2	0	2	4150	-3.97826	3543	-4.37157	4687	#VALUE!	#VALUE!	#VALUE!	#VALUE!	#VALUE!	#VALUE!	#VALUE!	#VALUE!	#VALUE!	#VALUE!	#VALUE!	#VALUE!	0	0	1	0	0	0	1	1
PQLC2	N/A	N/A	N/A	N/A	N/A	N/A	N/A	N/A	N/A	N/A	N/A	N/A	N/A	N/A	N/A	N/A	2	0	2	3238	-3.97502	3542	-4.37157	3794	#VALUE!	#VALUE!	#VALUE!	#VALUE!	#VALUE!	#VALUE!	#VALUE!	#VALUE!	#VALUE!	#VALUE!	#VALUE!	#VALUE!	0	0	1	0	0	0	1	1
PRAME	N/A	N/A	N/A	N/A	N/A	N/A	N/A	N/A	N/A	N/A	N/A	N/A	N/A	N/A	N/A	N/A	45	0	45	750	-3.70075	3541	-4.37157	1708	#VALUE!	#VALUE!	#VALUE!	#VALUE!	#VALUE!	#VALUE!	#VALUE!	#VALUE!	#VALUE!	#VALUE!	#VALUE!	#VALUE!	0	0	1	0	0	0	1	1
PRC1	N/A	N/A	N/A	N/A	N/A	N/A	N/A	N/A	1	0	1	4116	-3.98117	3454	-4.31714	4671	N/A	N/A	N/A	N/A	N/A	N/A	N/A	N/A	#VALUE!	#VALUE!	#VALUE!	#VALUE!	#VALUE!	#VALUE!	#VALUE!	#VALUE!	#VALUE!	#VALUE!	#VALUE!	#VALUE!	0	1	0	0	0	1	0	1
PRDM10	N/A	N/A	N/A	N/A	N/A	N/A	N/A	N/A	1	0	1	3215	-3.97894	3452	-4.31714	3804	N/A	N/A	N/A	N/A	N/A	N/A	N/A	N/A	#VALUE!	#VALUE!	#VALUE!	#VALUE!	#VALUE!	#VALUE!	#VALUE!	#VALUE!	#VALUE!	#VALUE!	#VALUE!	#VALUE!	0	1	0	0	0	1	0	1
PRDM15	N/A	N/A	N/A	N/A	N/A	N/A	N/A	N/A	N/A	N/A	N/A	N/A	N/A	N/A	N/A	N/A	1	0	1	4589	-3.97866	3539	-4.37157	5135	#VALUE!	#VALUE!	#VALUE!	#VALUE!	#VALUE!	#VALUE!	#VALUE!	#VALUE!	#VALUE!	#VALUE!	#VALUE!	#VALUE!	0	0	1	0	0	0	1	1
PRDX2	N/A	N/A	N/A	N/A	N/A	N/A	N/A	N/A	1	0	1	2309	-3.9696	3450	-4.31714	2898	N/A	N/A	N/A	N/A	N/A	N/A	N/A	N/A	#VALUE!	#VALUE!	#VALUE!	#VALUE!	#VALUE!	#VALUE!	#VALUE!	#VALUE!	#VALUE!	#VALUE!	#VALUE!	#VALUE!	0	1	0	0	0	1	0	1
PRELID1	N/A	N/A	N/A	N/A	N/A	N/A	N/A	N/A	N/A	N/A	N/A	N/A	N/A	N/A	N/A	N/A	1	0	1	4331	-3.97855	3536	-4.37157	4883	#VALUE!	#VALUE!	#VALUE!	#VALUE!	#VALUE!	#VALUE!	#VALUE!	#VALUE!	#VALUE!	#VALUE!	#VALUE!	#VALUE!	0	0	1	0	0	0	1	1
PRH1	N/A	N/A	N/A	N/A	N/A	N/A	N/A	N/A	2	0	2	2034	-3.96191	3447	-4.31714	2633	N/A	N/A	N/A	N/A	N/A	N/A	N/A	N/A	#VALUE!	#VALUE!	#VALUE!	#VALUE!	#VALUE!	#VALUE!	#VALUE!	#VALUE!	#VALUE!	#VALUE!	#VALUE!	#VALUE!	0	1	0	0	0	1	0	1
PRIM2	N/A	N/A	N/A	N/A	N/A	N/A	N/A	N/A	1	0	1	3935	-3.98095	3445	-4.31714	4501	N/A	N/A	N/A	N/A	N/A	N/A	N/A	N/A	#VALUE!	#VALUE!	#VALUE!	#VALUE!	#VALUE!	#VALUE!	#VALUE!	#VALUE!	#VALUE!	#VALUE!	#VALUE!	#VALUE!	0	1	0	0	0	1	0	1
PRKAG2	N/A	N/A	N/A	N/A	N/A	N/A	N/A	N/A	N/A	N/A	N/A	N/A	N/A	N/A	N/A	N/A	1	0	1	4754	-3.97876	3533	-4.37157	5289	#VALUE!	#VALUE!	#VALUE!	#VALUE!	#VALUE!	#VALUE!	#VALUE!	#VALUE!	#VALUE!	#VALUE!	#VALUE!	#VALUE!	0	0	1	0	0	0	1	1
PRKRA	N/A	N/A	N/A	N/A	N/A	N/A	N/A	N/A	N/A	N/A	N/A	N/A	N/A	N/A	N/A	N/A	1	0	1	3520	-3.97665	3530	-4.37157	4108	#VALUE!	#VALUE!	#VALUE!	#VALUE!	#VALUE!	#VALUE!	#VALUE!	#VALUE!	#VALUE!	#VALUE!	#VALUE!	#VALUE!	0	0	1	0	0	0	1	1
PRKRIP1	N/A	N/A	N/A	N/A	N/A	N/A	N/A	N/A	2	0	2	2863	-3.97697	3442	-4.31714	3432	N/A	N/A	N/A	N/A	N/A	N/A	N/A	N/A	#VALUE!	#VALUE!	#VALUE!	#VALUE!	#VALUE!	#VALUE!	#VALUE!	#VALUE!	#VALUE!	#VALUE!	#VALUE!	#VALUE!	0	1	0	0	0	1	0	1
PRMT3	N/A	N/A	N/A	N/A	N/A	N/A	N/A	N/A	N/A	N/A	N/A	N/A	N/A	N/A	N/A	N/A	1	0	1	4330	-3.97855	3527	-4.37157	4884	#VALUE!	#VALUE!	#VALUE!	#VALUE!	#VALUE!	#VALUE!	#VALUE!	#VALUE!	#VALUE!	#VALUE!	#VALUE!	#VALUE!	0	0	1	0	0	0	1	1
PRMT8	N/A	N/A	N/A	N/A	N/A	N/A	N/A	N/A	1	0	1	3604	-3.98037	3439	-4.31714	4188	N/A	N/A	N/A	N/A	N/A	N/A	N/A	N/A	#VALUE!	#VALUE!	#VALUE!	#VALUE!	#VALUE!	#VALUE!	#VALUE!	#VALUE!	#VALUE!	#VALUE!	#VALUE!	#VALUE!	0	1	0	0	0	1	0	1
PRPF19	N/A	N/A	N/A	N/A	N/A	N/A	N/A	N/A	1	0	1	4011	-3.98115	3436	-4.31714	4573	N/A	N/A	N/A	N/A	N/A	N/A	N/A	N/A	#VALUE!	#VALUE!	#VALUE!	#VALUE!	#VALUE!	#VALUE!	#VALUE!	#VALUE!	#VALUE!	#VALUE!	#VALUE!	#VALUE!	0	1	0	0	0	1	0	1
PRPF38A	N/A	N/A	N/A	N/A	N/A	N/A	N/A	N/A	N/A	N/A	N/A	N/A	N/A	N/A	N/A	N/A	1	0	1	2499	-3.96512	3522	-4.37157	3111	#VALUE!	#VALUE!	#VALUE!	#VALUE!	#VALUE!	#VALUE!	#VALUE!	#VALUE!	#VALUE!	#VALUE!	#VALUE!	#VALUE!	0	0	1	0	0	0	1	1
PRPF4	N/A	N/A	N/A	N/A	N/A	N/A	N/A	N/A	N/A	N/A	N/A	N/A	N/A	N/A	N/A	N/A	1	0	1	3519	-3.97665	3521	-4.37157	4109	#VALUE!	#VALUE!	#VALUE!	#VALUE!	#VALUE!	#VALUE!	#VALUE!	#VALUE!	#VALUE!	#VALUE!	#VALUE!	#VALUE!	0	0	1	0	0	0	1	1
PRPSAP2	N/A	N/A	N/A	N/A	N/A	N/A	N/A	N/A	1	0	1	4912	-3.98161	3431	-4.31714	5463	N/A	N/A	N/A	N/A	N/A	N/A	N/A	N/A	#VALUE!	#VALUE!	#VALUE!	#VALUE!	#VALUE!	#VALUE!	#VALUE!	#VALUE!	#VALUE!	#VALUE!	#VALUE!	#VALUE!	0	1	0	0	0	1	0	1
PRR24	N/A	N/A	N/A	N/A	N/A	N/A	N/A	N/A	N/A	N/A	N/A	N/A	N/A	N/A	N/A	N/A	1	0	1	3518	-3.97665	3515	-4.37157	4110	#VALUE!	#VALUE!	#VALUE!	#VALUE!	#VALUE!	#VALUE!	#VALUE!	#VALUE!	#VALUE!	#VALUE!	#VALUE!	#VALUE!	0	0	1	0	0	0	1	1
PRR3	N/A	N/A	N/A	N/A	N/A	N/A	N/A	N/A	N/A	N/A	N/A	N/A	N/A	N/A	N/A	N/A	1	0	1	4588	-3.97866	3514	-4.37157	5136	#VALUE!	#VALUE!	#VALUE!	#VALUE!	#VALUE!	#VALUE!	#VALUE!	#VALUE!	#VALUE!	#VALUE!	#VALUE!	#VALUE!	0	0	1	0	0	0	1	1
PRR4	N/A	N/A	N/A	N/A	N/A	N/A	N/A	N/A	2	0	2	2033	-3.96191	3428	-4.31714	2634	N/A	N/A	N/A	N/A	N/A	N/A	N/A	N/A	#VALUE!	#VALUE!	#VALUE!	#VALUE!	#VALUE!	#VALUE!	#VALUE!	#VALUE!	#VALUE!	#VALUE!	#VALUE!	#VALUE!	0	1	0	0	0	1	0	1
PRR5	N/A	N/A	N/A	N/A	N/A	N/A	N/A	N/A	N/A	N/A	N/A	N/A	N/A	N/A	N/A	N/A	1	0	1	3167	-3.97482	3513	-4.37157	3730	#VALUE!	#VALUE!	#VALUE!	#VALUE!	#VALUE!	#VALUE!	#VALUE!	#VALUE!	#VALUE!	#VALUE!	#VALUE!	#VALUE!	0	0	1	0	0	0	1	1
PRR5L	N/A	N/A	N/A	N/A	N/A	N/A	N/A	N/A	1	0	1	3319	-3.97943	3427	-4.31714	3875	N/A	N/A	N/A	N/A	N/A	N/A	N/A	N/A	#VALUE!	#VALUE!	#VALUE!	#VALUE!	#VALUE!	#VALUE!	#VALUE!	#VALUE!	#VALUE!	#VALUE!	#VALUE!	#VALUE!	0	1	0	0	0	1	0	1
PRRT2	N/A	N/A	N/A	N/A	N/A	N/A	N/A	N/A	1	0	1	4911	-3.98161	3425	-4.31714	5464	N/A	N/A	N/A	N/A	N/A	N/A	N/A	N/A	#VALUE!	#VALUE!	#VALUE!	#VALUE!	#VALUE!	#VALUE!	#VALUE!	#VALUE!	#VALUE!	#VALUE!	#VALUE!	#VALUE!	0	1	0	0	0	1	0	1
PRRT3	N/A	N/A	N/A	N/A	N/A	N/A	N/A	N/A	2	0	2	2023	-3.96043	3424	-4.31714	2619	N/A	N/A	N/A	N/A	N/A	N/A	N/A	N/A	#VALUE!	#VALUE!	#VALUE!	#VALUE!	#VALUE!	#VALUE!	#VALUE!	#VALUE!	#VALUE!	#VALUE!	#VALUE!	#VALUE!	0	1	0	0	0	1	0	1
PRSS50	N/A	N/A	N/A	N/A	N/A	N/A	N/A	N/A	N/A	N/A	N/A	N/A	N/A	N/A	N/A	N/A	1	0	1	4115	-3.97824	3511	-4.37157	4655	#VALUE!	#VALUE!	#VALUE!	#VALUE!	#VALUE!	#VALUE!	#VALUE!	#VALUE!	#VALUE!	#VALUE!	#VALUE!	#VALUE!	0	0	1	0	0	0	1	1
PRUNE	N/A	N/A	N/A	N/A	N/A	N/A	N/A	N/A	N/A	N/A	N/A	N/A	N/A	N/A	N/A	N/A	1	0	1	4967	-3.97916	3510	-4.37157	5479	#VALUE!	#VALUE!	#VALUE!	#VALUE!	#VALUE!	#VALUE!	#VALUE!	#VALUE!	#VALUE!	#VALUE!	#VALUE!	#VALUE!	0	0	1	0	0	0	1	1
PRX	N/A	N/A	N/A	N/A	N/A	N/A	N/A	N/A	1	0	1	2308	-3.9696	3423	-4.31714	2899	N/A	N/A	N/A	N/A	N/A	N/A	N/A	N/A	#VALUE!	#VALUE!	#VALUE!	#VALUE!	#VALUE!	#VALUE!	#VALUE!	#VALUE!	#VALUE!	#VALUE!	#VALUE!	#VALUE!	0	1	0	0	0	1	0	1
PSD	N/A	N/A	N/A	N/A	N/A	N/A	N/A	N/A	1	0	1	3603	-3.98037	3421	-4.31714	4189	N/A	N/A	N/A	N/A	N/A	N/A	N/A	N/A	#VALUE!	#VALUE!	#VALUE!	#VALUE!	#VALUE!	#VALUE!	#VALUE!	#VALUE!	#VALUE!	#VALUE!	#VALUE!	#VALUE!	0	1	0	0	0	1	0	1
PSMA5	N/A	N/A	N/A	N/A	N/A	N/A	N/A	N/A	N/A	N/A	N/A	N/A	N/A	N/A	N/A	N/A	3	0	3	3356	-3.97545	3506	-4.37157	3923	#VALUE!	#VALUE!	#VALUE!	#VALUE!	#VALUE!	#VALUE!	#VALUE!	#VALUE!	#VALUE!	#VALUE!	#VALUE!	#VALUE!	0	0	1	0	0	0	1	1
PSMB1	N/A	N/A	N/A	N/A	N/A	N/A	N/A	N/A	N/A	N/A	N/A	N/A	N/A	N/A	N/A	N/A	1	0	1	4837	-3.97883	3505	-4.37157	5349	#VALUE!	#VALUE!	#VALUE!	#VALUE!	#VALUE!	#VALUE!	#VALUE!	#VALUE!	#VALUE!	#VALUE!	#VALUE!	#VALUE!	0	0	1	0	0	0	1	1
PSMB11	N/A	N/A	N/A	N/A	N/A	N/A	N/A	N/A	1	0	1	4477	-3.9814	3418	-4.31714	5009	N/A	N/A	N/A	N/A	N/A	N/A	N/A	N/A	#VALUE!	#VALUE!	#VALUE!	#VALUE!	#VALUE!	#VALUE!	#VALUE!	#VALUE!	#VALUE!	#VALUE!	#VALUE!	#VALUE!	0	1	0	0	0	1	0	1
PSMB2	N/A	N/A	N/A	N/A	N/A	N/A	N/A	N/A	N/A	N/A	N/A	N/A	N/A	N/A	N/A	N/A	1	0	1	4966	-3.97916	3504	-4.37157	5480	#VALUE!	#VALUE!	#VALUE!	#VALUE!	#VALUE!	#VALUE!	#VALUE!	#VALUE!	#VALUE!	#VALUE!	#VALUE!	#VALUE!	0	0	1	0	0	0	1	1
PSMB6	N/A	N/A	N/A	N/A	N/A	N/A	N/A	N/A	1	0	1	3190	-3.97886	3414	-4.31714	3742	N/A	N/A	N/A	N/A	N/A	N/A	N/A	N/A	#VALUE!	#VALUE!	#VALUE!	#VALUE!	#VALUE!	#VALUE!	#VALUE!	#VALUE!	#VALUE!	#VALUE!	#VALUE!	#VALUE!	0	1	0	0	0	1	0	1
PSMB7	N/A	N/A	N/A	N/A	N/A	N/A	N/A	N/A	1	0	1	5178	-3.98202	3413	-4.31714	5741	N/A	N/A	N/A	N/A	N/A	N/A	N/A	N/A	#VALUE!	#VALUE!	#VALUE!	#VALUE!	#VALUE!	#VALUE!	#VALUE!	#VALUE!	#VALUE!	#VALUE!	#VALUE!	#VALUE!	0	1	0	0	0	1	0	1
PSMC2	N/A	N/A	N/A	N/A	N/A	N/A	N/A	N/A	N/A	N/A	N/A	N/A	N/A	N/A	N/A	N/A	1	0	1	5165	-3.97926	3498	-4.37157	5712	#VALUE!	#VALUE!	#VALUE!	#VALUE!	#VALUE!	#VALUE!	#VALUE!	#VALUE!	#VALUE!	#VALUE!	#VALUE!	#VALUE!	0	0	1	0	0	0	1	1
PSMD1	N/A	N/A	N/A	N/A	N/A	N/A	N/A	N/A	1	0	1	5177	-3.98202	3409	-4.31714	5742	N/A	N/A	N/A	N/A	N/A	N/A	N/A	N/A	#VALUE!	#VALUE!	#VALUE!	#VALUE!	#VALUE!	#VALUE!	#VALUE!	#VALUE!	#VALUE!	#VALUE!	#VALUE!	#VALUE!	0	1	0	0	0	1	0	1
PSMD13	N/A	N/A	N/A	N/A	N/A	N/A	N/A	N/A	N/A	N/A	N/A	N/A	N/A	N/A	N/A	N/A	1	0	1	3517	-3.97665	3495	-4.37157	4111	#VALUE!	#VALUE!	#VALUE!	#VALUE!	#VALUE!	#VALUE!	#VALUE!	#VALUE!	#VALUE!	#VALUE!	#VALUE!	#VALUE!	0	0	1	0	0	0	1	1
PSMD4	N/A	N/A	N/A	N/A	N/A	N/A	N/A	N/A	N/A	N/A	N/A	N/A	N/A	N/A	N/A	N/A	1	0	1	5303	-3.97941	3493	-4.37157	5800	#VALUE!	#VALUE!	#VALUE!	#VALUE!	#VALUE!	#VALUE!	#VALUE!	#VALUE!	#VALUE!	#VALUE!	#VALUE!	#VALUE!	0	0	1	0	0	0	1	1
PSMD6	N/A	N/A	N/A	N/A	N/A	N/A	N/A	N/A	1	0	1	5176	-3.98202	3405	-4.31714	5743	N/A	N/A	N/A	N/A	N/A	N/A	N/A	N/A	#VALUE!	#VALUE!	#VALUE!	#VALUE!	#VALUE!	#VALUE!	#VALUE!	#VALUE!	#VALUE!	#VALUE!	#VALUE!	#VALUE!	0	1	0	0	0	1	0	1
[truncated: 5,402 more rows]

## Sheet: initial
PROTEIN	SIGNOR_IN	SIGNOR_OUT	SIGNOR_CONN	SIGNOR_PAGERANK	SIGNOR_PAGERANKVAL	SIGNOR_CHEIRANK	SIGNOR_CHEIRANKVAL	SIGNOR_RANK2D	GM_SIGNOR_IN	GM_SIGNOR_OUT	GM_SIGNOR_CONN	GM_SIGNOR_PAGERANK	GM_SIGNOR_PAGERANKVAL	GM_SIGNOR_CHEIRANK	GM_SIGNOR_CHEIRANKVAL	GM_SIGNOR_RANK2D	K562_SIGNOR_IN	K562_SIGNOR_OUT	K562_SIGNOR_CONN	K562_SIGNOR_PAGERANK	K562_SIGNOR_PAGERANKVAL	K562_SIGNOR_CHEIRANK	K562_SIGNOR_CHEIRANKVAL	K562_SIGNOR_RANK2D
[truncated: 7,184 more rows]

[truncated: 2 more sheets: proteins_by_networks, field_descriptions]
