# Supplementary material for: Inferring hidden causal relations between pathway members using reduced Google matrix of directed biological networks
Source: PLoS One. 2018 Jan 25;13(1):e0190812. doi: 10.1371/journal.pone.0190812 (PMC5784915; doi:10.1371/journal.pone.0190812)
Supplement: S4 File — (XLSX) [file pone.0190812.s004.xlsx]

## Sheet: aktmtor_hidden_links
SOURCE	TARGET	SIGNOR_DIRECT	SIGNOR_Gqr	GM_DIRECT	GM_Gqr	K562_DIRECT	K562_Gqr	GM_SIGNOR_RATIO	K562_SIGNOR_RATIO	K562_GM_RATIO
BCL2L1	CASP3	FALSE	0.272134	FALSE	0.272853	FALSE	0.27268	1.00264	1.00201	0.999367
BCL2	CASP3	FALSE	0.256276	FALSE	0.256876	FALSE	0.256732	1.00234	1.00178	0.999442
PIM2	BCL2	FALSE	0.0985387	FALSE	0.0985312	FALSE	0.0985279	0.999925	0.999891	0.999966
RPS6KA2	BCL2	FALSE	0.0950577	FALSE	0.095512	FALSE	0.0953181	1.00478	1.00274	0.99797
PIM2	BCL2L1	FALSE	0.0958035	FALSE	0.0955117	FALSE	0.0954674	0.996954	0.996491	0.999536
RPS6KA2	BCL2L1	FALSE	0.0936205	FALSE	0.0938296	FALSE	0.0935248	1.00223	0.998978	0.996752
AKT2	CASP3	FALSE	0.0508337	FALSE	0.0516939	FALSE	0.0520616	1.01692	1.02416	1.00711
PRKAA2	AKT1	FALSE	0.0515949	FALSE	0.0501669	FALSE	0.0501634	0.972322	0.972255	0.99993
CASP3	CASP3	FALSE	0.0466949	FALSE	0.046446	FALSE	0.0467327	0.99467	1.00081	1.00617
BCL2	MAPK1	FALSE	0.0382503	FALSE	0.0380532	FALSE	0.037957	0.994848	0.992333	0.997472
PRKAB1	PRKAA2	FALSE	0.0381126	FALSE	0.0379429	FALSE	0.0379398	0.99555	0.995467	0.999917
PRKAB1	PRKAG3	FALSE	0.0381126	FALSE	0.0379429	FALSE	0.0379398	0.99555	0.995467	0.999917
BCL2	MAPK3	FALSE	0.0374009	FALSE	0.0373377	FALSE	0.0372853	0.998309	0.996908	0.998596
PIM2	CASP3	FALSE	0.0344937	FALSE	0.0359432	FALSE	0.0358001	1.04202	1.03787	0.996019
PRKAB1	PRKAA1	FALSE	0.0349202	FALSE	0.0346121	FALSE	0.0346068	0.991177	0.991026	0.999848
RPS6KA2	CASP3	FALSE	0.0337825	FALSE	0.0319396	FALSE	0.0358976	0.945447	1.06261	1.12392
FOXO1	FOXO3	FALSE	0.0322311	FALSE	0.0316919	FALSE	0.031676	0.983273	0.98278	0.999499
PRKAB1	BECN1	FALSE	0.0299193	FALSE	0.0294569	FALSE	0.029446	0.984543	0.984179	0.99963
BCL2L1	BCL2	FALSE	0.0269601	FALSE	0.0268425	FALSE	0.0268167	0.995637	0.99468	0.999039
BCL2L1	BCL2L1	FALSE	0.0268004	FALSE	0.0264759	FALSE	0.026437	0.987893	0.98644	0.998529
FOXO3	BCL2	FALSE	0.0256832	FALSE	0.0254372	FALSE	0.0254414	0.990421	0.990583	1.00016
FOXO3	BCL2L1	FALSE	0.0260367	FALSE	0.0254233	FALSE	0.0253901	0.976442	0.975165	0.998692
AKT1	CASP3	FALSE	0.0228365	FALSE	0.0235868	FALSE	0.0235051	1.03285	1.02928	0.996535
DUSP10	BCL2	FALSE	0.0229868	FALSE	0.0229097	FALSE	0.0228822	0.996647	0.995449	0.998799
MTOR	PRKAA2	FALSE	0.0210791	FALSE	0.0209344	FALSE	0.0209377	0.993134	0.993294	1.00016
MTOR	PRKAG3	FALSE	0.0210791	FALSE	0.0209344	FALSE	0.0209377	0.993134	0.993294	1.00016
RPS6KB1	CASP3	FALSE	0.0199182	FALSE	0.0203924	FALSE	0.0202075	1.02381	1.01452	0.990931
IKBKB	MAP3K7	FALSE	0.0241551	FALSE	0.0200245	FALSE	0.0247586	0.828996	1.02498	1.23641
FOXO1	BCL2L1	FALSE	0.0194331	FALSE	0.0184993	FALSE	0.0184287	0.951945	0.948314	0.996185
FOXO1	BCL2	FALSE	0.0188178	FALSE	0.0182524	FALSE	0.018218	0.969952	0.968126	0.998117
BTRC	MAPK3	FALSE	0.0170245	FALSE	0.0171455	FALSE	0.0171081	1.0071	1.00491	0.997818
MTOR	PRKAB1	FALSE	0.0156294	FALSE	0.0154974	FALSE	0.0155003	0.991556	0.991741	1.00019
PDPK1	MAPK1	FALSE	0.0154652	FALSE	0.0150686	FALSE	0.0150459	0.974358	0.972888	0.998491
PDPK1	MAPK3	FALSE	0.0146168	FALSE	0.0143102	FALSE	0.0142872	0.979022	0.977452	0.998396
PRKAA1	AKT1	FALSE	0.0150596	FALSE	0.013337	FALSE	0.0132596	0.885616	0.880474	0.994194
IKBKB	BCL2	FALSE	0.0132245	FALSE	0.013321	FALSE	0.0131163	1.0073	0.99182	0.984635
IKBKB	BCL2L1	FALSE	0.0129204	FALSE	0.0128377	FALSE	0.012594	0.993605	0.974737	0.981011
DAPK1	CASP3	FALSE	0.01222	FALSE	0.0119772	FALSE	0.0118703	0.980124	0.971377	0.991075
STK11	AKT1	FALSE	0.0126027	FALSE	0.0118483	FALSE	0.0117916	0.940142	0.935638	0.995209
DUSP10	BCL2L1	FALSE	0.0121359	FALSE	0.0117158	FALSE	0.011674	0.965379	0.961939	0.996436
HSP90AA1	MAP3K7	FALSE	0.0100977	FALSE	0.0116861	FALSE	0.0114559	1.15731	1.13451	0.9803
BCL2L1	MAPK1	FALSE	0.0118424	FALSE	0.0116805	FALSE	0.0116106	0.986333	0.980425	0.99401
DUSP10	CASP3	FALSE	0.00962858	FALSE	0.0112118	FALSE	0.0110959	1.16443	1.15239	0.989658
RPS6KA3	BCL2	FALSE	0.0119739	FALSE	0.0110755	FALSE	0.0110423	0.924974	0.922196	0.996997
RPS6KA3	BCL2L1	FALSE	0.0123217	FALSE	0.0110116	FALSE	0.0109569	0.893677	0.889238	0.995033
BCL2L1	MAPK3	FALSE	0.0109403	FALSE	0.0109339	FALSE	0.0108747	0.999419	0.994003	0.994581
CASP3	BCL2L1	FALSE	0.0116842	FALSE	0.0108378	FALSE	0.0107581	0.92756	0.920745	0.992653
CASP3	BCL2	FALSE	0.0107521	FALSE	0.0102421	FALSE	0.0101977	0.952566	0.948441	0.99567
PIK3C3	AKT2	FALSE	0.0101136	FALSE	0.0102222	FALSE	0.0102162	1.01075	1.01015	0.999412
PIK3C3	MTOR	FALSE	0.0100242	FALSE	0.0101136	FALSE	0.0101031	1.00892	1.00787	0.998967
PDPK1	MAP3K7	FALSE	0.00967192	FALSE	0.00986165	FALSE	0.00979394	1.01962	1.01262	0.993134
DUSP1	BCL2	FALSE	0.00956199	FALSE	0.00945191	FALSE	0.00945265	0.988488	0.988565	1.00008
PRKAA1	CASP3	FALSE	0.00934715	FALSE	0.00935629	FALSE	0.00917773	1.00098	0.981874	0.980915
RPS6KA1	BCL2	FALSE	0.00975983	FALSE	0.00921839	FALSE	0.00918187	0.944523	0.940781	0.996038
FOXO3	CASP3	FALSE	0.00800384	FALSE	0.00918327	FALSE	0.00909205	1.14736	1.13596	0.990067
RPS6KA1	BCL2L1	FALSE	0.00991879	FALSE	0.00905273	FALSE	0.00900394	0.912685	0.907766	0.99461
AKT2	BCL2	FALSE	0.00908673	FALSE	0.00904914	FALSE	0.00899945	0.995864	0.990395	0.994509
AKT2	MAPK1	FALSE	0.00925665	FALSE	0.00883936	FALSE	0.00959441	0.95492	1.03649	1.08542
DUSP16	DUSP1	FALSE	0.00863958	FALSE	0.00870808	FALSE	0.00869984	1.00793	1.00697	0.999054
DUSP16	BCL2	FALSE	0.00830668	FALSE	0.0084153	FALSE	0.00839304	1.01308	1.0104	0.997355
AKT2	MAPK3	FALSE	0.00834011	FALSE	0.00825429	FALSE	0.00855116	0.98971	1.02531	1.03597
DUSP10	AKT2	FALSE	0.00832749	FALSE	0.00821037	FALSE	0.00821314	0.985935	0.986268	1.00034
DUSP16	AKT2	FALSE	0.00801651	FALSE	0.00802631	FALSE	0.00802482	1.00122	1.00104	0.999815
AKT2	BCL2L1	FALSE	0.00826822	FALSE	0.00799518	FALSE	0.0079255	0.966977	0.95855	0.991286
DUSP10	FOXO3	FALSE	0.00787293	FALSE	0.00780468	FALSE	0.00762416	0.991331	0.968401	0.97687
DUSP1	SFN	FALSE	0.00782916	FALSE	0.00777762	FALSE	0.00777706	0.993416	0.993345	0.999928
DUSP1	YWHAZ	FALSE	0.00782339	FALSE	0.00777205	FALSE	0.00777169	0.993437	0.993392	0.999955
PRKAA2	PRKAA2	FALSE	0.0078592	FALSE	0.00767119	FALSE	0.00767066	0.976078	0.97601	0.99993
PRKAA2	PRKAG3	FALSE	0.0078592	FALSE	0.00767119	FALSE	0.00767066	0.976078	0.97601	0.99993
RPS6KA1	MAPK3	FALSE	0.00810038	FALSE	0.00757017	FALSE	0.00750741	0.934545	0.926797	0.991709
PRKAA2	PRKAA1	FALSE	0.00765622	FALSE	0.0073189	FALSE	0.00731806	0.955941	0.955831	0.999884
DAPK1	BCL2	FALSE	0.00761435	FALSE	0.00719926	FALSE	0.00718729	0.945485	0.943914	0.998338
PIM2	PRDX1	FALSE	0.00700295	FALSE	0.00705705	FALSE	0.0071229	1.00772	1.01713	1.00933
YWHAE	PRDX1	FALSE	0.00685501	FALSE	0.0069438	FALSE	0.00701131	1.01295	1.0228	1.00972
YWHAH	PRDX1	FALSE	0.00685501	FALSE	0.0069438	FALSE	0.00701131	1.01295	1.0228	1.00972
MAPK1	CASP3	FALSE	0.00656648	FALSE	0.00685718	FALSE	0.00671253	1.04427	1.02224	0.978905
MAPK3	EIF4E	FALSE	0.00709279	FALSE	0.00677933	FALSE	0.00679657	0.955805	0.958235	1.00254
DUSP10	SFN	FALSE	0.00681369	FALSE	0.00673828	FALSE	0.00673311	0.988932	0.988173	0.999232
DUSP10	YWHAZ	FALSE	0.00680416	FALSE	0.00672946	FALSE	0.00672458	0.98902	0.988303	0.999275
YWHAE	FOXO1	FALSE	0.0065595	FALSE	0.00645584	FALSE	0.00647128	0.984197	0.986551	1.00239
YWHAH	FOXO1	FALSE	0.0065595	FALSE	0.00645584	FALSE	0.00647128	0.984197	0.986551	1.00239
MAPK1	EIF4E	FALSE	0.00674958	FALSE	0.00642266	FALSE	0.00642358	0.951564	0.951701	1.00014
DUSP10	YWHAB	FALSE	0.00637146	FALSE	0.00626127	FALSE	0.00626114	0.982705	0.982685	0.99998
MAPK3	CASP3	FALSE	0.00559461	FALSE	0.00607484	FALSE	0.00615058	1.08584	1.09938	1.01247
PRKAA2	BECN1	FALSE	0.00647686	FALSE	0.00598259	FALSE	0.00597913	0.923688	0.923152	0.99942
PDPK1	FOXO3	FALSE	0.00630116	FALSE	0.00595634	FALSE	0.00596956	0.945277	0.947375	1.00222
DUSP10	EIF4E	FALSE	0.00615749	FALSE	0.0059412	FALSE	0.00595473	0.964874	0.96707	1.00228
PDPK1	GSK3B	FALSE	0.00646529	FALSE	0.00591988	FALSE	0.00591235	0.915639	0.914475	0.998728
DUSP16	EIF4E	FALSE	0.00605425	FALSE	0.00587594	FALSE	0.00588639	0.970547	0.972274	1.00178
DUSP16	FOXO3	FALSE	0.00580448	FALSE	0.00565385	FALSE	0.00564227	0.974049	0.972054	0.997952
PDPK1	IKBKB	FALSE	0.00575292	FALSE	0.0056425	FALSE	0.00559305	0.980806	0.97221	0.991235
MTOR	PRKAA1	FALSE	0.00590455	FALSE	0.00563944	FALSE	0.00564532	0.955102	0.956096	1.00104
BCL2	MAP3K7	FALSE	0.00510834	FALSE	0.00548709	FALSE	0.00538213	1.07414	1.0536	0.980871
DUSP16	CASP3	FALSE	0.00334617	FALSE	0.00546843	FALSE	0.00535419	1.63424	1.6001	0.979108
DUSP1	CASP3	FALSE	0.00454531	FALSE	0.00545021	FALSE	0.00547057	1.19908	1.20356	1.00373
AKT1	MAPK1	FALSE	0.00564011	FALSE	0.00520895	FALSE	0.00541982	0.923555	0.960943	1.04048
DAPK1	BCL2L1	FALSE	0.00569047	FALSE	0.00508908	FALSE	0.00506442	0.894317	0.889983	0.995154
PIK3C3	IKBKB	FALSE	0.00485097	FALSE	0.00505066	FALSE	0.00499601	1.04117	1.0299	0.989179
YWHAE	TSC1	FALSE	0.0049763	FALSE	0.00486805	FALSE	0.00487544	0.978247	0.979732	1.00152
YWHAH	TSC1	FALSE	0.0049763	FALSE	0.00486805	FALSE	0.00487544	0.978247	0.979732	1.00152
DUSP1	BCL2L1	FALSE	0.00515256	FALSE	0.00480786	FALSE	0.00478776	0.933101	0.929201	0.995821
MTOR	BECN1	FALSE	0.00508849	FALSE	0.00469717	FALSE	0.00470553	0.923096	0.92474	1.00178
AKT1	MAPK3	FALSE	0.00478916	FALSE	0.00455044	FALSE	0.00454345	0.950153	0.948694	0.998464
AKT1	BCL2	FALSE	0.00489968	FALSE	0.00449895	FALSE	0.00452498	0.918213	0.923526	1.00579
DUSP10	EIF4EBP1	FALSE	0.00453944	FALSE	0.00445427	FALSE	0.00444376	0.981236	0.978922	0.997642
RPS6KA2	MAP3K7	FALSE	0.00939405	FALSE	0.00441745	FALSE	0.0106929	0.470239	1.13826	2.42061
PIM2	RPS6KA1	FALSE	0.00446388	FALSE	0.00440927	FALSE	0.00440993	0.987767	0.987915	1.00015
MAPK1	MAPK1	FALSE	0.00492284	FALSE	0.00432215	FALSE	0.00447643	0.877979	0.909317	1.03569
MAPK6	PRDX1	FALSE	0.00414232	FALSE	0.00430989	FALSE	0.0036583	1.04045	0.883152	0.848816
DUSP16	EIF4EBP1	FALSE	0.00436982	FALSE	0.00430947	FALSE	0.0042992	0.986191	0.98384	0.997616
FOXO1	PRDX1	FALSE	0.00432378	FALSE	0.00421891	FALSE	0.00425837	0.975744	0.984872	1.00936
DDB1	STK11	FALSE	0.00436906	FALSE	0.00415724	FALSE	0.00417916	0.95152	0.956536	1.00527
YWHAB	PRDX1	FALSE	0.0040523	FALSE	0.00415657	FALSE	0.0035603	1.02573	0.878587	0.856548
DUSP10	DUSP1	FALSE	0.00412237	FALSE	0.00413014	FALSE	0.00413216	1.00189	1.00237	1.00049
AKT1	BCL2L1	FALSE	0.00468947	FALSE	0.00396927	FALSE	0.00396497	0.846422	0.845506	0.998917
IKBKB	CASP3	FALSE	0.00567554	FALSE	0.00396835	FALSE	0.00698218	0.699202	1.23022	1.75947
BCL2	IKBKB	FALSE	0.00393224	FALSE	0.00391394	FALSE	0.00386911	0.995344	0.983944	0.988547
MAPK3	BCL2L1	FALSE	0.00475073	FALSE	0.00391386	FALSE	0.00396403	0.823843	0.834403	1.01282
CASP3	FOXO3	FALSE	0.00433333	FALSE	0.00383995	FALSE	0.00382697	0.886144	0.883149	0.996621
MAPK1	BCL2L1	FALSE	0.0046888	FALSE	0.00377669	FALSE	0.0037359	0.805469	0.796771	0.989201
CASP3	FOXO1	FALSE	0.00396697	FALSE	0.00377494	FALSE	0.00376923	0.951594	0.950154	0.998487
DUSP16	GSK3B	FALSE	0.00395604	FALSE	0.00374395	FALSE	0.00372412	0.946389	0.941375	0.994702
FOXO1	CASP3	FALSE	0.00373889	FALSE	0.00372614	FALSE	0.00388453	0.996591	1.03895	1.04251
DAPK1	RPS6KA1	FALSE	0.00378468	FALSE	0.00368754	FALSE	0.00368663	0.974333	0.974093	0.999753
DUSP10	GSK3B	FALSE	0.00398794	FALSE	0.00365255	FALSE	0.00360387	0.915899	0.903692	0.986672
STK11	BCL2	FALSE	0.00386321	FALSE	0.00362427	FALSE	0.00359153	0.938151	0.929674	0.990965
YWHAQ	TSC1	FALSE	0.00374386	FALSE	0.00361781	FALSE	0.00362106	0.966333	0.967199	1.0009
MAPK1	MAPK3	FALSE	0.00411859	FALSE	0.00359421	FALSE	0.00355359	0.872679	0.862816	0.988698
PRKAB1	PRKAB1	FALSE	0.00368446	FALSE	0.00352954	FALSE	0.00352698	0.957954	0.957258	0.999273
DUSP1	AKT2	FALSE	0.00361802	FALSE	0.00350407	FALSE	0.00351331	0.968504	0.971057	1.00264
PIM2	MAPK1	FALSE	0.00354424	FALSE	0.00347616	FALSE	0.00338004	0.980794	0.953671	0.972346
STK11	CASP3	FALSE	0.00260732	FALSE	0.00346187	FALSE	0.00331229	1.32775	1.27038	0.956791
PDPK1	FOXO1	FALSE	0.00358188	FALSE	0.00344642	FALSE	0.00345253	0.962181	0.963887	1.00177
RPS6KA2	MAPK1	FALSE	0.00529942	FALSE	0.00334474	FALSE	0.00560061	0.631152	1.05683	1.67445
RPS6KB1	AKT2	FALSE	0.00355304	FALSE	0.00323333	FALSE	0.00322246	0.910017	0.906959	0.996639
MAPK3	MAPK1	FALSE	0.00373358	FALSE	0.00320948	FALSE	0.00339036	0.859625	0.908072	1.05636
PRKDC	BCL2	FALSE	0.00383761	FALSE	0.00317196	FALSE	0.00320663	0.826544	0.83558	1.01093
DUSP16	SFN	FALSE	0.00319762	FALSE	0.00315148	FALSE	0.0031442	0.985571	0.983293	0.997689
DUSP16	YWHAZ	FALSE	0.0031858	FALSE	0.00314032	FALSE	0.00313393	0.985722	0.983719	0.997967
MTOR	FOXO3	FALSE	0.00349295	FALSE	0.00313187	FALSE	0.00313806	0.896627	0.898398	1.00198
RPS6KB1	AKT1	FALSE	0.00422506	FALSE	0.00307142	FALSE	0.00302277	0.726952	0.715439	0.984163
DUSP1	FOXO3	FALSE	0.00317767	FALSE	0.0030544	FALSE	0.00298375	0.961206	0.938972	0.97687
RPS6KA2	RPS6KA1	FALSE	0.00292884	FALSE	0.00302439	FALSE	0.00291941	1.03262	0.99678	0.965288
YWHAQ	PRDX1	FALSE	0.00300367	FALSE	0.0030134	FALSE	0.0031058	1.00324	1.034	1.03066
PDPK1	CASP3	FALSE	0.00247193	FALSE	0.0028456	FALSE	0.002756	1.15116	1.11492	0.968512
YWHAQ	FOXO1	FALSE	0.00292309	FALSE	0.00278307	FALSE	0.00279322	0.952098	0.955571	1.00365
YWHAQ	BCL2	FALSE	0.00286895	FALSE	0.00269906	FALSE	0.00268378	0.940783	0.935458	0.99434
MAP3K7	BCL2	FALSE	0.00258069	FALSE	0.00268835	FALSE	0.00257102	1.04172	0.996253	0.956356
RPS6KA3	CAMKK2	FALSE	0.00291728	FALSE	0.00264943	FALSE	0.00264504	0.908187	0.906683	0.998344
RPS6KA3	TSC2	FALSE	0.00288057	FALSE	0.00263872	FALSE	0.00264391	0.916042	0.917842	1.00196
PIM1	PRDX1	FALSE	0.00264043	FALSE	0.00260173	FALSE	0.00267783	0.985343	1.01416	1.02925
RBX1	MAP3K7	FALSE	0.0162998	FALSE	0.00255494	FALSE	0.0171598	0.156747	1.05276	6.71631
PIM2	MAPK3	FALSE	0.00230222	FALSE	0.00255	FALSE	0.00246543	1.10763	1.0709	0.966836
PIM1	BCL2	FALSE	0.0028616	FALSE	0.00254552	FALSE	0.00255954	0.889543	0.894444	1.00551
DUSP1	YWHAB	FALSE	0.00260132	FALSE	0.00253043	FALSE	0.00253213	0.972749	0.973401	1.00067
PRKDC	CASP3	FALSE	0.00238795	FALSE	0.00252378	FALSE	0.00238048	1.05688	0.996875	0.943222
MTOR	PDPK1	FALSE	0.00275934	FALSE	0.00251847	FALSE	0.0025288	0.912704	0.916448	1.0041
PDPK1	HSP90AA1	FALSE	0.00260268	FALSE	0.00248518	FALSE	0.00249004	0.954856	0.956723	1.00196
MTOR	AKT2	FALSE	0.00280737	FALSE	0.00247501	FALSE	0.0024876	0.88161	0.886096	1.00509
YWHAE	EIF4EBP1	FALSE	0.00251731	FALSE	0.00240166	FALSE	0.00242717	0.954056	0.964192	1.01062
YWHAH	EIF4EBP1	FALSE	0.00251731	FALSE	0.00240166	FALSE	0.00242717	0.954056	0.964192	1.01062
YWHAE	RPS6KB1	FALSE	0.00254834	FALSE	0.00238721	FALSE	0.00238694	0.936771	0.936665	0.999887
YWHAH	RPS6KB1	FALSE	0.00254834	FALSE	0.00238721	FALSE	0.00238694	0.936771	0.936665	0.999887
YWHAE	MAPK6	FALSE	0.00261531	FALSE	0.00238319	FALSE	0.00237938	0.911247	0.909789	0.9984
YWHAH	MAPK6	FALSE	0.00261531	FALSE	0.00238319	FALSE	0.00237938	0.911247	0.909789	0.9984
DUSP1	EIF4E	FALSE	0.00252244	FALSE	0.00237144	FALSE	0.00237925	0.940137	0.943233	1.00329
RPS6KA2	IKBKB	FALSE	0.00611175	FALSE	0.00236401	FALSE	0.00625984	0.386798	1.02423	2.64798
PRKDC	BCL2L1	FALSE	0.00340522	FALSE	0.00235625	FALSE	0.0023724	0.691953	0.696694	1.00685
YWHAE	PIK3C3	FALSE	0.00265338	FALSE	0.0023173	FALSE	0.00230621	0.873341	0.869161	0.995214
YWHAH	PIK3C3	FALSE	0.00265338	FALSE	0.0023173	FALSE	0.00230621	0.873341	0.869161	0.995214
STK11	BCL2L1	FALSE	0.00279761	FALSE	0.00230681	FALSE	0.00226081	0.824564	0.808124	0.980062
PRKAA1	PRKAA2	FALSE	0.00251418	FALSE	0.00227326	FALSE	0.0022694	0.904174	0.902639	0.998302
PRKAA1	PRKAG3	FALSE	0.00251418	FALSE	0.00227326	FALSE	0.0022694	0.904174	0.902639	0.998302
DDB1	EIF4EBP1	FALSE	0.00235942	FALSE	0.00226906	FALSE	0.00228808	0.961703	0.969762	1.00838
GSK3B	MAPK3	FALSE	0.0024734	FALSE	0.00219689	FALSE	0.0021775	0.888204	0.880364	0.991173
DDB1	PRKDC	FALSE	0.00246595	FALSE	0.00219454	FALSE	0.00220972	0.889935	0.896094	1.00692
PRKAA1	PRKAA1	FALSE	0.00259776	FALSE	0.00217156	FALSE	0.00216521	0.835935	0.833493	0.997079
YWHAE	RPTOR	FALSE	0.00244357	FALSE	0.00211453	FALSE	0.00210476	0.865346	0.861345	0.995377
YWHAH	RPTOR	FALSE	0.00244357	FALSE	0.00211453	FALSE	0.00210476	0.865346	0.861345	0.995377
RPS6KA2	MAPK3	FALSE	0.00356036	FALSE	0.00209621	FALSE	0.00404711	0.588764	1.13672	1.93068
MAP3K7	MAPK1	FALSE	0.00305003	FALSE	0.00195245	FALSE	0.00295787	0.64014	0.969785	1.51496
GSK3B	AKT2	FALSE	0.00228828	FALSE	0.00195034	FALSE	0.00196975	0.852316	0.8608	1.00995
MAP3K7	SFN	FALSE	0.00203838	FALSE	0.00191826	FALSE	0.00197123	0.94107	0.967058	1.02762
MAP3K7	YWHAZ	FALSE	0.00202913	FALSE	0.00190987	FALSE	0.00196315	0.941227	0.967484	1.0279
PDPK1	BCL2	FALSE	0.00223794	FALSE	0.00188857	FALSE	0.00189927	0.843887	0.848669	1.00567
PRKDC	RPS6KA1	FALSE	0.00207668	FALSE	0.00188352	FALSE	0.00189169	0.906985	0.910921	1.00434
MAPK6	BCL2	FALSE	0.00149841	FALSE	0.00188054	FALSE	0.00152816	1.25502	1.01985	0.812618
GSK3B	CASP3	FALSE	0.0010509	FALSE	0.00186746	FALSE	0.00185008	1.77701	1.76048	0.990695
DUSP1	EIF4EBP1	FALSE	0.00192337	FALSE	0.00186569	FALSE	0.00186005	0.970013	0.967081	0.996977
STK11	RPS6KA1	FALSE	0.00194211	FALSE	0.00183666	FALSE	0.00183406	0.945707	0.944368	0.998584
YWHAQ	MAPK6	FALSE	0.00208337	FALSE	0.00180934	FALSE	0.00180664	0.86847	0.867174	0.998507
PRKAA1	BECN1	FALSE	0.00241108	FALSE	0.0018093	FALSE	0.00178233	0.750408	0.739226	0.985099
YWHAQ	RPS6KB1	FALSE	0.00198517	FALSE	0.00179293	FALSE	0.00179269	0.903162	0.903039	0.999864
YWHAQ	PIK3C3	FALSE	0.00217566	FALSE	0.00177566	FALSE	0.00176848	0.816145	0.812846	0.995958
PRKAA1	BCL2	FALSE	0.00248322	FALSE	0.00176524	FALSE	0.00176312	0.71087	0.710014	0.998795
YWHAQ	EIF4EBP1	FALSE	0.00188855	FALSE	0.00176391	FALSE	0.00176896	0.934003	0.936677	1.00286
MAP3K7	BCL2L1	FALSE	0.0019401	FALSE	0.0017472	FALSE	0.00156823	0.900571	0.808322	0.897566
PRKDC	STK11	FALSE	0.00224823	FALSE	0.00170881	FALSE	0.00175089	0.760069	0.778784	1.02462
PRKAA1	BCL2L1	FALSE	0.00274576	FALSE	0.00169451	FALSE	0.00165788	0.617135	0.603794	0.978383
AKT2	YWHAG	FALSE	0.00171703	FALSE	0.00167718	FALSE	0.00166453	0.976787	0.969424	0.992463
DUSP1	DUSP1	FALSE	0.00168878	FALSE	0.00167323	FALSE	0.00173265	0.99079	1.02598	1.03551
YWHAQ	RPTOR	FALSE	0.0020039	FALSE	0.00159626	FALSE	0.00159019	0.796574	0.793548	0.996202
DUSP16	BCL2L1	FALSE	0.00182634	FALSE	0.00156657	FALSE	0.00154388	0.857763	0.845344	0.985521
FOXO3	PRDX1	FALSE	0.00156004	FALSE	0.00153786	FALSE	0.00165006	0.985783	1.05771	1.07296
YWHAE	BCL2	FALSE	0.00151649	FALSE	0.00153174	FALSE	0.00151189	1.01006	0.996971	0.98704
YWHAH	BCL2	FALSE	0.00151649	FALSE	0.00153174	FALSE	0.00151189	1.01006	0.996971	0.98704
GSK3B	AKT1	FALSE	0.00273649	FALSE	0.00151589	FALSE	0.00152682	0.553954	0.557947	1.00721
IKBKB	PRDX1	FALSE	0.00142367	FALSE	0.00147043	FALSE	0.00146828	1.03284	1.03133	0.998534
PDPK1	STK11	FALSE	0.00176146	FALSE	0.00146539	FALSE	0.0014697	0.831917	0.834367	1.00294
FOXO3	FOXO1	FALSE	0.00155577	FALSE	0.00140773	FALSE	0.00141602	0.904847	0.910177	1.00589
PRKAA1	MAPK1	FALSE	0.0021442	FALSE	0.00137733	FALSE	0.00164175	0.642353	0.765671	1.19198
PRKAA2	PDPK1	FALSE	0.00168106	FALSE	0.00137174	FALSE	0.00136889	0.815998	0.814299	0.997917
YWHAB	BCL2	FALSE	0.00119329	FALSE	0.00133192	FALSE	0.000965416	1.11618	0.809037	0.724828
PDPK1	BCL2L1	FALSE	0.00194776	FALSE	0.00132782	FALSE	0.0013196	0.681714	0.677494	0.99381
BTRC	PRDX1	FALSE	0.00130586	FALSE	0.00132067	FALSE	0.00108516	1.01134	0.830991	0.821671
AKT2	PRDX1	FALSE	0.00126768	FALSE	0.00131518	FALSE	0.00128356	1.03747	1.01253	0.975958
DUSP1	GSK3B	FALSE	0.0015686	FALSE	0.0012813	FALSE	0.00126711	0.816843	0.807797	0.988926
CASP3	YWHAG	FALSE	0.00140212	FALSE	0.00123323	FALSE	0.00122167	0.879545	0.871304	0.99063
AKT2	CAMKK2	FALSE	0.00131864	FALSE	0.0012288	FALSE	0.00122209	0.931873	0.926785	0.994539
RPS6KB1	BCL2	FALSE	0.00161356	FALSE	0.00122791	FALSE	0.00119765	0.760994	0.742241	0.975358
DUSP10	RPS6KA1	FALSE	0.00123508	FALSE	0.00115456	FALSE	0.00114768	0.934805	0.929237	0.994043
HSP90AA1	SFN	FALSE	0.00119935	FALSE	0.00115322	FALSE	0.00113737	0.961532	0.948317	0.986256
HSP90AA1	YWHAZ	FALSE	0.00118665	FALSE	0.00114109	FALSE	0.00112621	0.961606	0.949062	0.986955
YWHAQ	BCL2L1	FALSE	0.00166852	FALSE	0.00111704	FALSE	0.00107076	0.669477	0.641744	0.958576
MAP3K7	FOXO3	FALSE	0.00131241	FALSE	0.00108477	FALSE	0.00109732	0.826547	0.836111	1.01157
GSK3B	RPS6KB1	FALSE	0.00129816	FALSE	0.00108094	FALSE	0.00108134	0.83267	0.832978	1.00037
MAPK3	AKT1	FALSE	0.00236995	FALSE	0.00106954	FALSE	0.00109633	0.451293	0.462598	1.02505
PIM1	BCL2L1	FALSE	0.00171691	FALSE	0.00105732	FALSE	0.0010232	0.615829	0.595958	0.967733
PIM1	RPS6KA1	FALSE	0.00119446	FALSE	0.00105622	FALSE	0.0010591	0.884268	0.88668	1.00273
RBX1	IKBKB	FALSE	0.0103558	FALSE	0.00104977	FALSE	0.0103164	0.101371	0.996197	9.82727
STK11	MTOR	FALSE	0.0012136	FALSE	0.00104732	FALSE	0.00102819	0.862982	0.847223	0.981738
STK11	AKT2	FALSE	0.00116753	FALSE	0.00099785	FALSE	0.000979082	0.854665	0.83859	0.981191
RPS6KA3	CASP3	FALSE	0.00139064	FALSE	0.000984555	FALSE	0.000764598	0.707988	0.549819	0.776593
MAPK1	AKT1	FALSE	0.00243619	FALSE	0.000981437	FALSE	0.000916447	0.402858	0.376181	0.93378
GSK3B	BCL2	FALSE	0.00138087	FALSE	0.000977695	FALSE	0.000949685	0.708026	0.687742	0.971352
BCL2L1	IKBKB	FALSE	0.000965967	FALSE	0.000973914	FALSE	0.000920907	1.00823	0.953352	0.945574
PRKDC	EIF4EBP1	FALSE	0.00115246	FALSE	0.000968912	FALSE	0.000972158	0.840734	0.843551	1.00335
HSP90AA1	BCL2	FALSE	0.000818703	FALSE	0.000964342	FALSE	0.000920255	1.17789	1.12404	0.954283
PIM1	FOXO1	FALSE	0.00109562	FALSE	0.000946798	FALSE	0.000952487	0.86417	0.869363	1.00601
FOXO3	MAP3K7	FALSE	0.00017152	FALSE	0.000921111	FALSE	0.000791961	5.3703	4.61732	0.859789
RPS6KA1	MTOR	FALSE	0.00128495	FALSE	0.000887555	FALSE	0.000961408	0.690733	0.748208	1.08321
RPS6KA1	AKT2	FALSE	0.00131474	FALSE	0.000885238	FALSE	0.000867742	0.673317	0.660009	0.980236
DUSP10	FOXO1	FALSE	0.000979521	FALSE	0.000872775	FALSE	0.000863746	0.891022	0.881805	0.989655
PIM2	FOXO1	FALSE	0.000924958	FALSE	0.000850613	FALSE	0.000858398	0.919623	0.92804	1.00915
PRKAA2	MTOR	FALSE	0.00121824	FALSE	0.000826167	FALSE	0.000821276	0.678163	0.674149	0.99408
BTRC	FOXO1	FALSE	0.000941005	FALSE	0.000825532	FALSE	0.000804086	0.877288	0.854498	0.974022
BCL2L1	RPS6KA1	FALSE	0.000860349	FALSE	0.000809086	FALSE	0.000806378	0.940415	0.937269	0.996654
IKBKB	RPS6KA1	FALSE	0.000787092	FALSE	0.000788668	FALSE	0.000703776	1.002	0.894148	0.89236
RPS6KB1	BCL2L1	FALSE	0.00148156	FALSE	0.000788085	FALSE	0.000750787	0.531928	0.506753	0.952672
MAP3K7	MAPK3	FALSE	0.00149601	FALSE	0.00078703	FALSE	0.00166983	0.526086	1.11619	2.12168
PRKAA2	PRKAB1	FALSE	0.000955617	FALSE	0.000783428	FALSE	0.000782701	0.819814	0.819054	0.999072
DUSP16	YWHAB	FALSE	0.000868177	FALSE	0.000775124	FALSE	0.000772632	0.892817	0.889947	0.996785
GSK3B	RPS6KB2	FALSE	0.000959182	FALSE	0.00076958	FALSE	0.000773589	0.802329	0.806509	1.00521
PIM1	TSC1	FALSE	0.000880811	FALSE	0.000755902	FALSE	0.000757068	0.858189	0.859512	1.00154
MAPK3	MTOR	FALSE	0.00109112	FALSE	0.00073912	FALSE	0.000781678	0.677398	0.716402	1.05758
RPS6KA3	RPS6KA1	FALSE	0.000985116	FALSE	0.000739063	FALSE	0.000735152	0.750229	0.746259	0.994708
GSK3B	PRDX1	FALSE	0.00075475	FALSE	0.000737011	FALSE	0.000461653	0.976498	0.611664	0.626386
FBXW11	PRDX1	FALSE	0.000653308	FALSE	0.000731645	FALSE	0.000412429	1.11991	0.631294	0.563701
STK11	TSC1	FALSE	0.000807166	FALSE	0.000719015	FALSE	0.000717482	0.890789	0.88889	0.997869
FOXO3	TSC1	FALSE	0.000835656	FALSE	0.00071002	FALSE	0.000711804	0.849655	0.851791	1.00251
FOXO3	MAPK1	FALSE	0.00102646	FALSE	0.000703334	FALSE	0.000723445	0.685205	0.704798	1.02859
PRKAA1	RPS6KA1	FALSE	0.000920059	FALSE	0.000702734	FALSE	0.000707421	0.763793	0.768887	1.00667
MAPK1	MTOR	FALSE	0.00109471	FALSE	0.000702384	FALSE	0.00070266	0.641617	0.641869	1.00039
PRKAA2	CAMKK2	FALSE	0.000872113	FALSE	0.000702166	FALSE	0.000701267	0.805133	0.804101	0.998719
MAPK1	AKT2	FALSE	0.00114312	FALSE	0.00070199	FALSE	0.000706224	0.614098	0.617802	1.00603
MAP3K7	EIF4E	FALSE	0.000860854	FALSE	0.000694642	FALSE	0.000673079	0.806922	0.781873	0.968958
RPS6KB1	YWHAB	FALSE	0.000817699	FALSE	0.000690649	FALSE	0.000686835	0.844625	0.839962	0.994478
MAPK3	AKT2	FALSE	0.0010818	FALSE	0.000684384	FALSE	0.000732864	0.632635	0.677449	1.07084
STK11	BECN1	FALSE	0.00102032	FALSE	0.000683399	FALSE	0.000669777	0.669792	0.656441	0.980067
PRKAA2	YWHAG	FALSE	0.000835958	FALSE	0.000673202	FALSE	0.00067341	0.805307	0.805555	1.00031
RPS6KB1	SFN	FALSE	0.000766334	FALSE	0.000648169	FALSE	0.00063988	0.845804	0.834989	0.987213
RPS6KB1	YWHAZ	FALSE	0.000763405	FALSE	0.000644764	FALSE	0.000636338	0.844589	0.833552	0.986932
DUSP1	RPS6KA1	FALSE	0.000681431	FALSE	0.000624661	FALSE	0.000620194	0.91669	0.910136	0.992849
CASP3	AKT2	FALSE	0.00101034	FALSE	0.000612164	FALSE	0.00056064	0.605902	0.554905	0.915832
AKT1	PRDX1	FALSE	0.000636909	FALSE	0.00060684	FALSE	0.000590601	0.952789	0.927292	0.97324
PIM2	TSC1	FALSE	0.000681675	FALSE	0.000605715	FALSE	0.000608802	0.888569	0.893097	1.0051
PRKAA2	AKT2	FALSE	0.00101029	FALSE	0.000586665	FALSE	0.000581986	0.58069	0.576059	0.992026
AKT2	RPS6KA1	FALSE	0.000637955	FALSE	0.000565245	FALSE	0.000552185	0.886026	0.865554	0.976895
AKT1	RPS6KA1	FALSE	0.000715765	FALSE	0.000563097	FALSE	0.000574021	0.786706	0.801968	1.0194
MAP3K7	AKT2	FALSE	0.000503217	FALSE	0.000560496	FALSE	0.00042207	1.11383	0.838743	0.753029
PRKDC	RPS6KB1	FALSE	0.000820942	FALSE	0.000559422	FALSE	0.000571014	0.681439	0.695559	1.02072
DUSP16	RPS6KA1	FALSE	0.000602182	FALSE	0.000549967	FALSE	0.000548347	0.91329	0.910601	0.997056
BTRC	FOXO3	FALSE	0.00083129	FALSE	0.000539404	FALSE	0.000531647	0.648877	0.639545	0.985619
FOXO1	MAPK1	FALSE	0.00135565	FALSE	0.00053931	FALSE	0.000684196	0.397824	0.504699	1.26865
AKT1	YWHAG	FALSE	0.000680094	FALSE	0.000539014	FALSE	0.000542214	0.792558	0.797264	1.00594
MAP3K7	EIF4EBP1	FALSE	0.000596275	FALSE	0.000533496	FALSE	0.000520364	0.894714	0.87269	0.975385
AKT1	AKT1	FALSE	0.00169181	FALSE	0.00052429	FALSE	0.000567432	0.309899	0.335399	1.08229
MAP3K7	FOXO1	FALSE	0.000569563	FALSE	0.000521957	FALSE	0.000493894	0.916417	0.867146	0.946235
RPS6KA1	AKT1	FALSE	0.00198047	FALSE	0.000509063	FALSE	0.000452664	0.257041	0.228564	0.88921
SFN	PIK3C3	FALSE	0.00122426	FALSE	0.000506874	FALSE	0.000496759	0.414024	0.405762	0.980044
PIM1	EIF4EBP1	FALSE	0.000629739	FALSE	0.000504694	FALSE	0.000503617	0.801434	0.799723	0.997865
PRKDC	MAPK3	FALSE	0.00117547	FALSE	0.000493678	FALSE	0.000481573	0.419982	0.409684	0.975481
AKT2	EIF4EBP1	FALSE	0.000540735	FALSE	0.000487026	FALSE	0.000481111	0.900674	0.889736	0.987856
PRKAA1	MAPK3	FALSE	0.00120817	FALSE	0.000480647	FALSE	0.000443485	0.397829	0.36707	0.922682
SFN	BECN1	FALSE	0.00134431	FALSE	0.000468928	FALSE	0.000450568	0.348825	0.335168	0.960848
PIM1	IKBKB	FALSE	0.000524743	FALSE	0.000468203	FALSE	0.000387348	0.892252	0.738168	0.827309
MAP3K7	GSK3B	FALSE	0.00100286	FALSE	0.000462991	FALSE	0.00067849	0.461669	0.676552	1.46545
DUSP10	TSC2	FALSE	0.000560584	FALSE	0.000458588	FALSE	0.000453177	0.818054	0.808402	0.988201
SFN	RPTOR	FALSE	0.00125768	FALSE	0.000456175	FALSE	0.000440691	0.362712	0.3504	0.966056
STK11	PIK3C3	FALSE	0.000758018	FALSE	0.000454854	FALSE	0.000447221	0.600057	0.589988	0.98322
RPS6KA3	PIK3C3	FALSE	0.00107026	FALSE	0.000442242	FALSE	0.000433578	0.413209	0.405114	0.980408
AKT1	CAMKK2	FALSE	0.000609754	FALSE	0.000439702	FALSE	0.000440294	0.721114	0.722084	1.00135
SFN	PRKDC	FALSE	0.0010579	FALSE	0.000436411	FALSE	0.00042296	0.412525	0.39981	0.969178
PIM1	PIK3C3	FALSE	0.000816398	FALSE	0.000430038	FALSE	0.000409545	0.52675	0.501649	0.952347
SFN	PRKAA1	FALSE	0.00101532	FALSE	0.000426843	FALSE	0.000418171	0.420403	0.411862	0.979684
RPS6KA1	SFN	FALSE	0.00057022	FALSE	0.000422737	FALSE	0.000411566	0.741357	0.721767	0.973575
PDPK1	TSC2	FALSE	0.000540721	FALSE	0.000421657	FALSE	0.000421244	0.779805	0.779041	0.999021
PIM1	CASP3	FALSE	0	FALSE	0.000420242	FALSE	0.000301842	#DIV/0!	#DIV/0!	0.718258
PIM1	MAPK6	FALSE	0.000691914	FALSE	0.000420171	FALSE	0.000416158	0.60726	0.601459	0.990448
BTRC	BCL2	FALSE	0.000543943	FALSE	0.000419574	FALSE	0.000330884	0.771357	0.608307	0.788619
RPS6KA1	YWHAZ	FALSE	0.000566465	FALSE	0.000418794	FALSE	0.00040723	0.739311	0.718896	0.972386
MAPK1	PRDX1	FALSE	0.000526268	FALSE	0.000407696	FALSE	0.000242797	0.774694	0.461357	0.595535
BTRC	TSC1	FALSE	0.000515108	FALSE	0.000406665	FALSE	0.000399308	0.789475	0.775192	0.981908
RPS6KA1	TSC1	FALSE	0.0005428	FALSE	0.000404597	FALSE	0.000401548	0.745388	0.739772	0.992466
RPS6KA1	PIK3C3	FALSE	0.000798775	FALSE	0.00040035	FALSE	0.000387793	0.501205	0.485484	0.968634
STK11	MAPK6	FALSE	0.000594762	FALSE	0.000391404	FALSE	0.00038636	0.658085	0.649604	0.987113
PIM1	RPS6KB1	FALSE	0.000578209	FALSE	0.000387824	FALSE	0.00038564	0.670734	0.666956	0.994367
HSP90AA1	EIF4E	FALSE	0.000568473	FALSE	0.000383482	FALSE	0.000373339	0.674582	0.65674	0.97355
FOXO3	MAPK6	FALSE	0.00065934	FALSE	0.000383202	FALSE	0.000380781	0.58119	0.577519	0.993683
MAP3K7	DUSP1	FALSE	0.000305357	FALSE	0.000383027	FALSE	0.000375303	1.25436	1.22906	0.979835
SFN	BCL2L1	FALSE	0.00195255	FALSE	0.000378547	FALSE	0.000322065	0.193873	0.164946	0.850794
AKT2	DUSP1	FALSE	0.00157081	FALSE	0.000377513	FALSE	0.000603866	0.24033	0.38443	1.59959
CASP3	MTOR	FALSE	0.000752627	FALSE	0.000373728	FALSE	0.000331335	0.496565	0.440238	0.886567
BCL2L1	MAP3K7	FALSE	0	FALSE	0.000372329	FALSE	0.000255101	#DIV/0!	#DIV/0!	0.685152
DAPK1	MAPK3	FALSE	0.000855785	FALSE	0.000371948	FALSE	0.000334421	0.434628	0.390776	0.899106
FOXO3	PIK3C3	FALSE	0.000774746	FALSE	0.000367998	FALSE	0.000365227	0.474992	0.471416	0.992471
RPS6KA1	FOXO1	FALSE	0.000562242	FALSE	0.000366363	FALSE	0.000361581	0.651611	0.643107	0.986948
SFN	MAPK6	FALSE	0.000853658	FALSE	0.000365967	FALSE	0.000359421	0.428704	0.421037	0.982115
RPS6KA3	RPTOR	FALSE	0.00105846	FALSE	0.000365526	FALSE	0.000352608	0.34534	0.333134	0.964657
DUSP1	FOXO1	FALSE	0.000439847	FALSE	0.000364726	FALSE	0.000354706	0.829211	0.806431	0.972528
STK11	RPS6KB1	FALSE	0.000504801	FALSE	0.000364519	FALSE	0.000361558	0.722104	0.71624	0.991879
FOXO3	RPS6KB1	FALSE	0.000547546	FALSE	0.000353485	FALSE	0.000353162	0.64558	0.644989	0.999085
CASP3	RPS6KA1	FALSE	0.00050231	FALSE	0.000353357	FALSE	0.000339239	0.703464	0.675357	0.960045
GSK3B	FOXO1	FALSE	0.000533642	FALSE	0.000351808	FALSE	0.000334817	0.659258	0.627418	0.951703
FOXO3	EIF4EBP1	FALSE	0.000473288	FALSE	0.000351036	FALSE	0.000346406	0.741696	0.731914	0.986811
SFN	AKT1S1	FALSE	0.000769049	FALSE	0.000349436	FALSE	0.0003392	0.454374	0.441064	0.970707
IKBKB	MAPK1	FALSE	0.00183071	FALSE	0.000348059	FALSE	0.00203512	0.190123	1.11166	5.84707
AKT1	GSK3B	FALSE	0.000974635	FALSE	0.000347762	FALSE	0.000351949	0.356813	0.361109	1.01204
RPS6KA3	MAPK6	FALSE	0.000769334	FALSE	0.000342728	FALSE	0.000336525	0.445487	0.437423	0.981899
PIM1	RPTOR	FALSE	0.000755557	FALSE	0.000340599	FALSE	0.000331988	0.450792	0.439395	0.974717
PIM1	SFN	FALSE	0.00045146	FALSE	0.000340247	FALSE	0.00033036	0.753658	0.731759	0.970942
STK11	EIF4EBP1	FALSE	0.000424307	FALSE	0.000340211	FALSE	0.000331658	0.801805	0.781647	0.974859
MAP3K7	RPTOR	FALSE	0.000578135	FALSE	0.00033916	FALSE	0.000285449	0.586645	0.493741	0.841634
FOXO3	FOXO3	FALSE	0.000704665	FALSE	0.000338775	FALSE	0.000325242	0.480761	0.461556	0.960052
PIM1	YWHAZ	FALSE	0.000444016	FALSE	0.000332789	FALSE	0.000323366	0.749497	0.728275	0.971685
STK11	MAPK1	FALSE	0.000464752	FALSE	0.000331484	FALSE	0.000176906	0.713249	0.380646	0.533678
MAPK3	PDPK1	FALSE	0.000540833	FALSE	0.000331478	FALSE	0.000291501	0.612903	0.538986	0.879398
AKT2	EIF4E	FALSE	0.000475008	FALSE	0.00033145	FALSE	0.000323348	0.697779	0.680722	0.975556
RPS6KA3	PRKDC	FALSE	0.000864804	FALSE	0.000323449	FALSE	0.000310992	0.374014	0.359609	0.961487
HSP90AA1	EIF4EBP1	FALSE	0.000379151	FALSE	0.000320954	FALSE	0.000303884	0.846508	0.801486	0.946814
RPS6KA3	PRKAA1	FALSE	0.000835383	FALSE	0.000320091	FALSE	0.000312963	0.383167	0.374634	0.97773
SFN	EIF4E	FALSE	0.000826678	FALSE	0.000318401	FALSE	0.000307153	0.385157	0.371551	0.964675
STK11	FOXO1	FALSE	0.000421224	FALSE	0.000315949	FALSE	0.000316579	0.750074	0.751569	1.00199
MAP3K7	YWHAG	FALSE	0.000353738	FALSE	0.000314182	FALSE	0.000280665	0.888178	0.793424	0.893317
RPS6KA1	MAPK6	FALSE	0.000609656	FALSE	0.000311248	FALSE	0.000305942	0.510531	0.501826	0.98295
FOXO3	YWHAG	FALSE	0.000439722	FALSE	0.000311084	FALSE	0.000308514	0.707456	0.701612	0.99174
FOXO3	IKBKB	FALSE	0.000340926	FALSE	0.000310105	FALSE	0.00023767	0.909599	0.697132	0.766417
SFN	AKT1	FALSE	0.0029992	FALSE	0.000307689	FALSE	0.000218818	0.10259	0.0729586	0.711166
PRKDC	MAPK1	FALSE	0.00102214	FALSE	0.0003061	FALSE	0.000410085	0.299471	0.401204	1.33971
RPS6KB2	PIK3C3	FALSE	0.000711528	FALSE	0.000303276	FALSE	0.000297596	0.426233	0.418249	0.98127
RPS6KA3	BECN1	FALSE	0.00105517	FALSE	0.000299762	FALSE	0.000284514	0.28409	0.269639	0.949131
STK11	FOXO3	FALSE	0.000567308	FALSE	0.000298156	FALSE	0.000279038	0.525563	0.491863	0.935878
FBXW11	FOXO1	FALSE	0.000362035	FALSE	0.000297288	FALSE	0.000247994	0.821157	0.684999	0.834187
IKBKB	PRKDC	FALSE	0.000437175	FALSE	0.000296228	FALSE	0.000243622	0.677596	0.557264	0.822414
PRKAA1	YWHAG	FALSE	0.000499788	FALSE	0.000294337	FALSE	0.000289894	0.588923	0.580035	0.984907
RPS6KB2	AKT1	FALSE	0.00189232	FALSE	0.000293887	FALSE	0.00024328	0.155305	0.128562	0.827801
PDPK1	CAMKK2	FALSE	0.000426652	FALSE	0.000291615	FALSE	0.000292364	0.683495	0.685252	1.00257
RPS6KB2	BECN1	FALSE	0.000793597	FALSE	0.000290085	FALSE	0.000279757	0.365531	0.352518	0.964398
SFN	STK11	FALSE	0.00101631	FALSE	0.000289124	FALSE	0.000260197	0.284483	0.256021	0.899951
RHEB	AKT1	FALSE	0.00133888	FALSE	0.000286986	FALSE	0.000255511	0.214348	0.190839	0.890325
PRKDC	RPTOR	FALSE	0.000719054	FALSE	0.00028691	FALSE	0.000272836	0.399011	0.379438	0.950946
DUSP10	PRDX1	FALSE	0.00032868	FALSE	0.0002836	FALSE	0.000230241	0.862844	0.7005	0.81185
FBXW11	TSC1	FALSE	0.000373556	FALSE	0.000282995	FALSE	0.00026325	0.757571	0.704713	0.930227
MAPK1	PDPK1	FALSE	0.000531544	FALSE	0.000282943	FALSE	0.000214387	0.532304	0.403329	0.757704
GSK3B	MAPK1	FALSE	0.00073548	FALSE	0.000280344	FALSE	0.000464541	0.381171	0.631616	1.65704
BECN1	AKT1	FALSE	0.000785445	FALSE	0.000280086	FALSE	0.000267742	0.356595	0.34088	0.955929
CAMKK2	AKT1	FALSE	0.000785445	FALSE	0.000280086	FALSE	0.000267742	0.356595	0.34088	0.955929
TSC1	AKT1	FALSE	0.000785445	FALSE	0.000280086	FALSE	0.000267742	0.356595	0.34088	0.955929
FKBP8	AKT1	FALSE	0.000785445	FALSE	0.000280086	FALSE	0.000267742	0.356595	0.34088	0.955929
TSC2	AKT1	FALSE	0.000785445	FALSE	0.000280086	FALSE	0.000267742	0.356595	0.34088	0.955929
EIF4EBP1	AKT1	FALSE	0.000785445	FALSE	0.000280086	FALSE	0.000267742	0.356595	0.34088	0.955929
DUSP6	AKT1	FALSE	0.000785445	FALSE	0.000280086	FALSE	0.000267742	0.356595	0.34088	0.955929
BNIP3	AKT1	FALSE	0.000785445	FALSE	0.000280086	FALSE	0.000267742	0.356595	0.34088	0.955929
PRKAG1	AKT1	FALSE	0.000785445	FALSE	0.000280086	FALSE	0.000267742	0.356595	0.34088	0.955929
RPS6KB2	RPTOR	FALSE	0.000739461	FALSE	0.000279934	FALSE	0.000271067	0.378565	0.366575	0.968326
PIM2	EIF4EBP1	FALSE	0.000353336	FALSE	0.000278612	FALSE	0.000287382	0.78852	0.813338	1.03147
RPS6KB2	BCL2L1	FALSE	0.00120547	FALSE	0.000278311	FALSE	0.000246548	0.230873	0.204524	0.885873
SFN	FOXO3	FALSE	0.00112626	FALSE	0.000276734	FALSE	0.000249179	0.24571	0.221244	0.900428
GSK3B	DUSP1	FALSE	0.000443319	FALSE	0.000275783	FALSE	0.000336847	0.622087	0.75983	1.22142
STK11	RPTOR	FALSE	0.000586966	FALSE	0.000274474	FALSE	0.000265335	0.467615	0.452045	0.966702
PIM2	MAPK6	FALSE	0.000450056	FALSE	0.000273985	FALSE	0.000270248	0.60878	0.600475	0.986357
RPS6KA3	TSC1	FALSE	0.000477716	FALSE	0.000272024	FALSE	0.000268741	0.569427	0.562555	0.987931
RPS6KA3	AKT1S1	FALSE	0.000642396	FALSE	0.000271857	FALSE	0.000263851	0.423192	0.41073	0.970551
MAPK1	PIK3C3	FALSE	0.000733096	FALSE	0.000271439	FALSE	0.0002615	0.370264	0.356705	0.963381
DUSP10	CAMKK2	FALSE	0.000406855	FALSE	0.000271178	FALSE	0.00027209	0.666522	0.668763	1.00336
SFN	GSK3B	FALSE	0.00166218	FALSE	0.00026908	FALSE	0.000218085	0.161884	0.131205	0.810485
MAPK1	FOXO1	FALSE	0.00047491	FALSE	0.000268954	FALSE	0.000249229	0.566327	0.524791	0.926658
PRKAA1	PRDX1	FALSE	0.000432431	FALSE	0.000268391	FALSE	0.00036865	0.620655	0.852507	1.37356
RPS6KA1	MAPK1	FALSE	0.000869736	FALSE	0.000268097	FALSE	0.000209686	0.308251	0.241092	0.782127
RPS6KA1	PRDX1	FALSE	0.000381174	FALSE	0.000267073	FALSE	0.000280087	0.70066	0.734803	1.04873
PRKAA1	PIK3C3	FALSE	0.000785287	FALSE	0.00026619	FALSE	0.000259751	0.338972	0.330773	0.975811
PIM2	RPS6KB1	FALSE	0.000385435	FALSE	0.000265913	FALSE	0.000264548	0.689904	0.686361	0.994863
MTOR	CAMKK2	FALSE	0.000391998	FALSE	0.000261914	FALSE	0.000264886	0.668152	0.675732	1.01135
PRKDC	TSC2	FALSE	0.000285024	FALSE	0.000261546	FALSE	0.000223672	0.917627	0.784746	0.855191
RPS6KB2	PRKDC	FALSE	0.000612678	FALSE	0.000260373	FALSE	0.000252914	0.424975	0.4128	0.971352
STK11	PRDX1	FALSE	0.000289126	FALSE	0.000259887	FALSE	0.000330168	0.898872	1.14195	1.27043
SFN	PRKAA2	FALSE	0.000595949	FALSE	0.000259404	FALSE	0.000254201	0.435278	0.426548	0.979942
SFN	PRKAG3	FALSE	0.000595949	FALSE	0.000259404	FALSE	0.000254201	0.435278	0.426548	0.979942
RPS6KA1	RPS6KB1	FALSE	0.000470984	FALSE	0.000258475	FALSE	0.000255156	0.548797	0.541751	0.987161
SFN	RPS6KB1	FALSE	0.000611794	FALSE	0.000256334	FALSE	0.000253001	0.418987	0.41354	0.986999
RPS6KA3	RPS6KB1	FALSE	0.000563528	FALSE	0.000254773	FALSE	0.000251182	0.452104	0.445731	0.985905
AKT1	SFN	FALSE	0.000374093	FALSE	0.000253087	FALSE	0.000249431	0.676536	0.666761	0.985552
RPS6KB2	PRKAA1	FALSE	0.000585062	FALSE	0.00025297	FALSE	0.000248171	0.432381	0.424178	0.981029
RPS6KA1	EIF4EBP1	FALSE	0.000395624	FALSE	0.000247765	FALSE	0.000240048	0.626262	0.606757	0.968855
PRKAB1	PIK3C3	FALSE	0.000625874	FALSE	0.000247061	FALSE	0.000241024	0.394746	0.3851	0.975566
PRKDC	PIK3C3	FALSE	0.000773302	FALSE	0.000245291	FALSE	0.000314343	0.3172	0.406494	1.28151
GSK3B	EIF4E	FALSE	0.000545851	FALSE	0.00024239	FALSE	0.000248268	0.444058	0.454828	1.02425
SFN	PRKAB1	FALSE	0.000552015	FALSE	0.000242233	FALSE	0.000238459	0.438815	0.431979	0.98442
SFN	RPS6KB2	FALSE	0.000542356	FALSE	0.000242106	FALSE	0.000237016	0.446396	0.437011	0.978977
SFN	DAPK1	FALSE	0.000499952	FALSE	0.000239106	FALSE	0.000235743	0.478258	0.471532	0.985937
FOXO1	PIK3C3	FALSE	0.000735171	FALSE	0.000232707	FALSE	0.000219865	0.316534	0.299067	0.944818
SFN	DUSP6	FALSE	0.00048073	FALSE	0.000231594	FALSE	0.000228623	0.481753	0.475574	0.987173
AKT2	TSC1	FALSE	0.000292802	FALSE	0.0002303	FALSE	0.000223746	0.786539	0.764155	0.971542
PIM2	PIK3C3	FALSE	0.000491299	FALSE	0.000229529	FALSE	0.000222895	0.467189	0.453686	0.971098
SFN	DEPTOR	FALSE	0.000474323	FALSE	0.000229093	FALSE	0.000226184	0.482988	0.476857	0.987305
PRKAA1	GSK3B	FALSE	0.0011651	FALSE	0.00022838	FALSE	0.000223843	0.196018	0.192124	0.980131
RHEB	BCL2L1	FALSE	0.000831932	FALSE	0.000228193	FALSE	0.00020879	0.274294	0.25097	0.914969
FOXO3	RPTOR	FALSE	0.000646008	FALSE	0.000226207	FALSE	0.000221517	0.350161	0.342901	0.979265
RPS6KA3	EIF4E	FALSE	0.00066488	FALSE	0.000225427	FALSE	0.000215928	0.339049	0.324762	0.957861
SFN	YWHAQ	FALSE	0.000461509	FALSE	0.000225323	FALSE	0.000221307	0.488231	0.479529	0.982176
SFN	FBXW11	FALSE	0.000461509	FALSE	0.000224834	FALSE	0.000221307	0.487171	0.479529	0.984315
SFN	BTRC	FALSE	0.000461509	FALSE	0.000224834	FALSE	0.000221927	0.487171	0.480871	0.987069
SFN	FKBP8	FALSE	0.000461509	FALSE	0.00022448	FALSE	0.000220791	0.486404	0.47841	0.983566
SFN	YWHAE	FALSE	0.000461509	FALSE	0.000224418	FALSE	0.000221307	0.48627	0.479529	0.986137
SFN	RHEB	FALSE	0.000461509	FALSE	0.000224081	FALSE	0.00022251	0.48554	0.482136	0.992989
SFN	PDCD4	FALSE	0.000461509	FALSE	0.000224081	FALSE	0.000221307	0.48554	0.479529	0.987621
SFN	EIF4B	FALSE	0.000461509	FALSE	0.000224081	FALSE	0.000215294	0.48554	0.466501	0.960788
SFN	RPS6KA2	FALSE	0.000461509	FALSE	0.000224081	FALSE	0.000221307	0.48554	0.479529	0.987621
SFN	RICTOR	FALSE	0.000461509	FALSE	0.000224081	FALSE	0.000221307	0.48554	0.479529	0.987621
SFN	DUSP10	FALSE	0.000461509	FALSE	0.000224081	FALSE	0.000221987	0.48554	0.481003	0.990655
SFN	DUSP16	FALSE	0.000461509	FALSE	0.000224081	FALSE	0.000221307	0.48554	0.479529	0.987621
SFN	DDB1	FALSE	0.000461509	FALSE	0.000224081	FALSE	0.000221307	0.48554	0.479529	0.987621
SFN	RBX1	FALSE	0.000461509	FALSE	0.000224081	FALSE	0.000221307	0.48554	0.479529	0.987621
SFN	PIM1	FALSE	0.000461509	FALSE	0.000224081	FALSE	0.000223057	0.48554	0.48332	0.995428
SFN	PIM2	FALSE	0.000461509	FALSE	0.000224081	FALSE	0.000221307	0.48554	0.479529	0.987621
SFN	BNIP3	FALSE	0.000461509	FALSE	0.000224081	FALSE	0.000221307	0.48554	0.479529	0.987621
SFN	YWHAH	FALSE	0.000461509	FALSE	0.000224081	FALSE	0.000221307	0.48554	0.479529	0.987621
SFN	PRKAG1	FALSE	0.000461509	FALSE	0.000224081	FALSE	0.000221307	0.48554	0.479529	0.987621
SFN	HSP90AA1	FALSE	0.000484456	FALSE	0.000223162	FALSE	0.000226012	0.460646	0.466529	1.01277
DDB1	PRDX1	FALSE	9.89621e-05	FALSE	0.000222919	FALSE	0.000206395	2.25256	2.08559	0.925875
SFN	CAMKK2	FALSE	0.000531827	FALSE	0.000222323	FALSE	0.000216564	0.418036	0.407207	0.974096
PIM1	DUSP1	FALSE	0.000779242	FALSE	0.00022232	FALSE	0.00036176	0.285303	0.464245	1.6272
PRKAA1	PRKDC	FALSE	0.000665919	FALSE	0.00022103	FALSE	0.000212021	0.331917	0.318389	0.959242
AKT1	EIF4EBP1	FALSE	0.000388932	FALSE	0.000218405	FALSE	0.000258771	0.561551	0.665336	1.18482
RPS6KB2	MAPK6	FALSE	0.000487499	FALSE	0.000214827	FALSE	0.000211188	0.440671	0.433208	0.983063
HSP90AA1	YWHAB	FALSE	0.000312249	FALSE	0.000214381	FALSE	0.0002064	0.686571	0.66101	0.96277
GSK3B	FOXO3	FALSE	0.000652315	FALSE	0.000214226	FALSE	0.000214978	0.328409	0.329562	1.00351
DDB1	IKBKB	FALSE	0	FALSE	0.000213498	FALSE	0.00011621	#DIV/0!	#DIV/0!	0.544314
CASP3	PIK3C3	FALSE	0.000657248	FALSE	0.000210597	FALSE	0.000189832	0.320423	0.288829	0.9014
PRKAB1	PRKDC	FALSE	0.000535163	FALSE	0.000210067	FALSE	0.000201916	0.392528	0.377298	0.9612
MAPK1	MAPK6	FALSE	0.000533131	FALSE	0.000209319	FALSE	0.000207326	0.392622	0.388885	0.990483
RPS6KB2	GSK3B	FALSE	0.00102637	FALSE	0.000207597	FALSE	0.000178985	0.202264	0.174387	0.862174
PRKAA2	PIK3C3	FALSE	0.000620332	FALSE	0.000207195	FALSE	0.000206823	0.334007	0.333407	0.998204
SFN	TSC2	FALSE	0.000487411	FALSE	0.00020639	FALSE	0.000198358	0.423442	0.406962	0.961081
PDPK1	YWHAG	FALSE	0.000324681	FALSE	0.000206129	FALSE	0.000208157	0.634866	0.641111	1.00984
PRKAA1	MAPK6	FALSE	0.000557897	FALSE	0.000206093	FALSE	0.000201948	0.369409	0.361981	0.979891
RPS6KB2	AKT1S1	FALSE	0.000434733	FALSE	0.000203037	FALSE	0.000197067	0.467039	0.453305	0.970595
AKT2	SFN	FALSE	0.000265842	FALSE	0.000202595	FALSE	0.000218496	0.762087	0.821901	1.07849
RHEB	PIK3C3	FALSE	0.000455161	FALSE	0.000201477	FALSE	0.000198014	0.442651	0.435043	0.982811
RHEB	BECN1	FALSE	0.000518243	FALSE	0.000200663	FALSE	0.000194351	0.387199	0.37502	0.968545
PRKAA1	EIF4E	FALSE	0.000516414	FALSE	0.000199499	FALSE	0.000152775	0.386317	0.295837	0.765789
BTRC	MAPK6	FALSE	0.000442699	FALSE	0.00019897	FALSE	0.000196889	0.449448	0.444747	0.989541
PRKAA1	RPS6KB1	FALSE	0.000401293	FALSE	0.000197417	FALSE	0.000210635	0.491951	0.524889	1.06695
RPS6KA3	PRKAA2	FALSE	0.000490716	FALSE	0.000196713	FALSE	0.000192475	0.40087	0.392232	0.978454
RPS6KA3	PRKAG3	FALSE	0.000490716	FALSE	0.000196713	FALSE	0.000192475	0.40087	0.392232	0.978454
MAP3K7	YWHAB	FALSE	0.000283887	FALSE	0.000196507	FALSE	0.000187579	0.692202	0.660753	0.954568
MAPK3	PIK3C3	FALSE	0.000638824	FALSE	0.000196079	FALSE	0.00021148	0.306938	0.331046	1.07854
AKT2	YWHAZ	FALSE	0.000258559	FALSE	0.000195877	FALSE	0.000212202	0.757569	0.820707	1.08334
AKT1	TSC1	FALSE	0.00033548	FALSE	0.000195834	FALSE	0.000208339	0.583743	0.621017	1.06385
MAPK1	PRKAA1	FALSE	0.000585581	FALSE	0.000193383	FALSE	0.000196254	0.330242	0.335145	1.01485
FOXO1	PRKDC	FALSE	0.000640427	FALSE	0.000193235	FALSE	0.000194917	0.301728	0.304355	1.00871
DUSP16	TSC2	FALSE	0.000275704	FALSE	0.000192927	FALSE	0.00018491	0.699759	0.67068	0.958444
CASP3	PRKAA1	FALSE	0.000560921	FALSE	0.000192846	FALSE	0.000177252	0.343802	0.316002	0.919139
RPS6KA3	DAPK1	FALSE	0.000422653	FALSE	0.000192598	FALSE	0.000189872	0.455687	0.449238	0.985846
PIM1	EIF4E	FALSE	0.000455957	FALSE	0.000192573	FALSE	0.000184459	0.422349	0.404553	0.957865
SFN	YWHAB	FALSE	0.000447404	FALSE	0.000192505	FALSE	0.000185982	0.430271	0.415692	0.966116
RHEB	RPTOR	FALSE	0.000480351	FALSE	0.000191814	FALSE	0.000186256	0.39932	0.38775	0.971025
PRKAA1	AKT1S1	FALSE	0.000498695	FALSE	0.000191238	FALSE	0.00018509	0.383477	0.371149	0.967851
RPS6KB2	EIF4E	FALSE	0.000475758	FALSE	0.000190069	FALSE	0.000183717	0.399508	0.386157	0.966581
PRKDC	MAPK6	FALSE	0.000552907	FALSE	0.000189801	FALSE	0.0002023	0.343278	0.365884	1.06585
DAPK1	PIK3C3	FALSE	0.000461395	FALSE	0.000189085	FALSE	0.000184464	0.409812	0.399797	0.975563
FOXO1	PRKAA1	FALSE	0.000597965	FALSE	0.000188619	FALSE	0.000174161	0.315434	0.291255	0.923348
AKT1	PIK3C3	FALSE	0.000604145	FALSE	0.000187672	FALSE	0.000195107	0.310641	0.322948	1.03962
SFN	TSC1	FALSE	0.0004257	FALSE	0.000187325	FALSE	0.000185399	0.440039	0.435516	0.989722
RPS6KA3	DUSP6	FALSE	0.000406958	FALSE	0.000187167	FALSE	0.00018483	0.459919	0.454175	0.98751
MAP3K7	RPS6KA1	FALSE	0.00019702	FALSE	0.00018678	FALSE	0.000134046	0.94803	0.68037	0.717667
DUSP1	TSC2	FALSE	0.000257109	FALSE	0.000186396	FALSE	0.000184688	0.724967	0.718327	0.99084
RPS6KA3	RPS6KB2	FALSE	0.000448774	FALSE	0.000186083	FALSE	0.00018203	0.414648	0.405617	0.978221
RPS6KA3	DEPTOR	FALSE	0.000401726	FALSE	0.000185357	FALSE	0.000183074	0.461402	0.455719	0.987685
RPS6KB2	FOXO3	FALSE	0.00067667	FALSE	0.000185088	FALSE	0.000169389	0.273527	0.250327	0.915181
RPS6KB2	STK11	FALSE	0.000603674	FALSE	0.000185072	FALSE	0.000169158	0.306575	0.280215	0.914015
RPS6KA3	PRKAB1	FALSE	0.00045484	FALSE	0.000184301	FALSE	0.000180585	0.4052	0.39703	0.979838
PRKDC	PRKAA1	FALSE	0.000621248	FALSE	0.000184115	FALSE	0.000195404	0.296363	0.314534	1.06132
DUSP1	PRDX1	FALSE	0.000205256	FALSE	0.000183642	FALSE	8.91379e-05	0.894698	0.434277	0.48539
FOXO1	MAPK6	FALSE	0.000525605	FALSE	0.000183628	FALSE	0.000175683	0.349365	0.334249	0.956733
MAPK3	BECN1	FALSE	0.000701196	FALSE	0.000182641	FALSE	0.000203806	0.260471	0.290655	1.11588
RPS6KA3	YWHAQ	FALSE	0.000391262	FALSE	0.000182632	FALSE	0.000179562	0.466778	0.458932	0.983191
RPS6KA3	FBXW11	FALSE	0.000391262	FALSE	0.000182278	FALSE	0.000179562	0.465874	0.458932	0.985099
RPS6KA3	BTRC	FALSE	0.000391262	FALSE	0.000182278	FALSE	0.000180008	0.465874	0.460071	0.987546
MAPK1	PRKDC	FALSE	0.000591022	FALSE	0.000182188	FALSE	0.000177908	0.308259	0.301018	0.976512
RPS6KA3	FKBP8	FALSE	0.000391262	FALSE	0.000181995	FALSE	0.000178722	0.465149	0.456784	0.982017
RPS6KA3	YWHAE	FALSE	0.000391262	FALSE	0.000181965	FALSE	0.000179562	0.465072	0.458932	0.986797
RPS6KA3	RHEB	FALSE	0.000391262	FALSE	0.000181737	FALSE	0.000180425	0.46449	0.461135	0.992777
RPS6KA3	PDCD4	FALSE	0.000391262	FALSE	0.000181737	FALSE	0.000179562	0.46449	0.458932	0.988033
RPS6KA3	EIF4B	FALSE	0.000391262	FALSE	0.000181737	FALSE	0.00018034	0.46449	0.460919	0.992311
RPS6KA3	RPS6KA2	FALSE	0.000391262	FALSE	0.000181737	FALSE	0.000179562	0.46449	0.458932	0.988033
RPS6KA3	RICTOR	FALSE	0.000391262	FALSE	0.000181737	FALSE	0.000179562	0.46449	0.458932	0.988033
RPS6KA3	DUSP10	FALSE	0.000391262	FALSE	0.000181737	FALSE	0.000180052	0.46449	0.460182	0.990725
RPS6KA3	DUSP16	FALSE	0.000391262	FALSE	0.000181737	FALSE	0.000179562	0.46449	0.458932	0.988033
RPS6KA3	DDB1	FALSE	0.000391262	FALSE	0.000181737	FALSE	0.000179562	0.46449	0.458932	0.988033
RPS6KA3	RBX1	FALSE	0.000391262	FALSE	0.000181737	FALSE	0.000179562	0.46449	0.458932	0.988033
RPS6KA3	PIM1	FALSE	0.000391262	FALSE	0.000181737	FALSE	0.000180798	0.46449	0.462091	0.994835
RPS6KA3	PIM2	FALSE	0.000391262	FALSE	0.000181737	FALSE	0.000179562	0.46449	0.458932	0.988033
RPS6KA3	BNIP3	FALSE	0.000391262	FALSE	0.000181737	FALSE	0.000179562	0.46449	0.458932	0.988033
RPS6KA3	YWHAH	FALSE	0.000391262	FALSE	0.000181737	FALSE	0.000179562	0.46449	0.458932	0.988033
RPS6KA3	PRKAG1	FALSE	0.000391262	FALSE	0.000181737	FALSE	0.000179562	0.46449	0.458932	0.988033
RPS6KA3	MAPK1	FALSE	0.00113559	FALSE	0.000181467	FALSE	0.000122905	0.159801	0.10823	0.677283
BTRC	RPS6KB1	FALSE	0.000348617	FALSE	0.000180332	FALSE	0.000177621	0.517277	0.509503	0.984971
MAPK3	PRKDC	FALSE	0.000572313	FALSE	0.000179359	FALSE	0.000198193	0.313393	0.346302	1.10501
PRKAA2	PRKDC	FALSE	0.000531673	FALSE	0.000179026	FALSE	0.000174985	0.336722	0.329122	0.977429
FOXO1	FOXO1	FALSE	0.00040405	FALSE	0.000178645	FALSE	0.00018197	0.442136	0.450364	1.01861
BECN1	BCL2L1	FALSE	0.000458392	FALSE	0.000178076	FALSE	0.000171031	0.38848	0.373112	0.960442
CAMKK2	BCL2L1	FALSE	0.000458392	FALSE	0.000178076	FALSE	0.000171031	0.38848	0.373112	0.960442
TSC1	BCL2L1	FALSE	0.000458392	FALSE	0.000178076	FALSE	0.000171031	0.38848	0.373112	0.960442
FKBP8	BCL2L1	FALSE	0.000458392	FALSE	0.000178076	FALSE	0.000171031	0.38848	0.373112	0.960442
TSC2	BCL2L1	FALSE	0.000458392	FALSE	0.000178076	FALSE	0.000171031	0.38848	0.373112	0.960442
EIF4EBP1	BCL2L1	FALSE	0.000458392	FALSE	0.000178076	FALSE	0.000171031	0.38848	0.373112	0.960442
DUSP6	BCL2L1	FALSE	0.000458392	FALSE	0.000178076	FALSE	0.000171031	0.38848	0.373112	0.960442
BNIP3	BCL2L1	FALSE	0.000458392	FALSE	0.000178076	FALSE	0.000171031	0.38848	0.373112	0.960442
PRKAG1	BCL2L1	FALSE	0.000458392	FALSE	0.000178076	FALSE	0.000171031	0.38848	0.373112	0.960442
DAPK1	IKBKB	FALSE	0.00036141	FALSE	0.000177916	FALSE	0.000144567	0.492282	0.400008	0.812558
PRKDC	AKT1S1	FALSE	0.000488721	FALSE	0.00017723	FALSE	0.000316687	0.362641	0.647992	1.78687
RPS6KA3	HSP90AA1	FALSE	0.000407951	FALSE	0.000176939	FALSE	0.000180611	0.433726	0.442728	1.02075
PRKAB1	MAPK6	FALSE	0.000429508	FALSE	0.000176915	FALSE	0.000172951	0.411902	0.402673	0.977593
RHEB	GSK3B	FALSE	0.000708462	FALSE	0.000176856	FALSE	0.000159435	0.249634	0.225044	0.901496
FOXO1	AKT1S1	FALSE	0.000475344	FALSE	0.000176089	FALSE	0.00016588	0.370445	0.348968	0.942023
MAPK6	RPS6KA1	FALSE	0.000138068	FALSE	0.000175601	FALSE	0.00014854	1.27185	1.07585	0.845895
CASP3	PRKDC	FALSE	0.000556239	FALSE	0.000173472	FALSE	0.000153608	0.311865	0.276155	0.885495
RBX1	PIK3C3	FALSE	0.000334235	FALSE	0.000173452	FALSE	0	0.518953	0	0
DUSP10	TSC1	FALSE	0.000276578	FALSE	0.00017323	FALSE	0.00017093	0.626333	0.618018	0.986724
STK11	IKBKB	FALSE	0.000182753	FALSE	0.000172694	FALSE	0.000101155	0.944962	0.553509	0.585747
DUSP1	MTOR	FALSE	0.000272626	FALSE	0.000172385	FALSE	0.000165875	0.632312	0.608433	0.962235
RHEB	PRKDC	FALSE	0.000390066	FALSE	0.000172354	FALSE	0.00016789	0.441857	0.430414	0.974104
AKT1	MAPK6	FALSE	0.000455054	FALSE	0.000170973	FALSE	0.000177572	0.375719	0.390221	1.0386
PRKAB1	AKT1S1	FALSE	0.0003871	FALSE	0.000170728	FALSE	0.000164951	0.441043	0.426119	0.966163
RPS6KA3	EIF4EBP1	FALSE	0.00039695	FALSE	0.000170295	FALSE	0.000160083	0.429008	0.403282	0.940034
MAPK1	AKT1S1	FALSE	0.000447572	FALSE	0.000167566	FALSE	0.000164061	0.374388	0.366557	0.979083
AKT2	IKBKB	FALSE	0.000756854	FALSE	0.000166497	FALSE	0.000784421	0.219986	1.03642	4.71131
RPS6KA1	PRKDC	FALSE	0.00054512	FALSE	0.000166278	FALSE	0.000157119	0.305031	0.288229	0.944916
RHEB	PRKAA1	FALSE	0.000369934	FALSE	0.000166033	FALSE	0.00016317	0.448818	0.441079	0.982758
RPS6KA1	PRKAA1	FALSE	0.000525533	FALSE	0.000164043	FALSE	0.000157961	0.312146	0.300573	0.962926
CASP3	AKT1S1	FALSE	0.000430474	FALSE	0.000163255	FALSE	0.000156946	0.379246	0.36459	0.961355
BTRC	PIK3C3	FALSE	0.00052217	FALSE	0.000162728	FALSE	0.000162706	0.311638	0.311595	0.999864
AKT1	PRKAA1	FALSE	0.000499592	FALSE	0.000162455	FALSE	0.000163313	0.325176	0.326893	1.00528
DAPK1	RPTOR	FALSE	0.000464852	FALSE	0.000161059	FALSE	0.000154248	0.346473	0.331823	0.957714
MAPK3	FOXO1	FALSE	0.000351853	FALSE	0.000160506	FALSE	0.000180372	0.456173	0.512634	1.12377
BTRC	EIF4EBP1	FALSE	0.000259254	FALSE	0.000159653	FALSE	0.000152245	0.615814	0.587243	0.953605
CASP3	MAPK6	FALSE	0.000462791	FALSE	0.0001592	FALSE	0.000147216	0.344	0.318105	0.924725
MAPK3	PRKAA1	FALSE	0.000538028	FALSE	0.000158797	FALSE	0.000178763	0.295147	0.332256	1.12573
BCL2	TSC2	FALSE	0.000226045	FALSE	0.000156218	FALSE	0.000150873	0.691091	0.667448	0.965789
SFN	EIF4EBP1	FALSE	0.000425538	FALSE	0.000156142	FALSE	0.000146519	0.366929	0.344314	0.938367
RBX1	AKT1S1	FALSE	0.000262583	FALSE	0.000155738	FALSE	4.05009e-05	0.593099	0.15424	0.260058
PRKAA2	AKT1S1	FALSE	0.000396397	FALSE	0.000154852	FALSE	0.00015264	0.390649	0.38507	0.985717
PRKAA2	MAPK6	FALSE	0.000431428	FALSE	0.000154175	FALSE	0.000153956	0.357359	0.356852	0.998583
RPS6KA1	EIF4E	FALSE	0.000457443	FALSE	0.000153995	FALSE	0.000146556	0.336643	0.32038	0.951689
PDPK1	EIF4E	FALSE	0.000379285	FALSE	0.000153338	FALSE	0.000154112	0.404283	0.406323	1.00505
RBX1	PRKAA1	FALSE	0.000283086	FALSE	0.000153314	FALSE	0	0.541582	0	0
HSP90AA1	RPS6KB2	FALSE	0.000282183	FALSE	0.000151553	FALSE	0.000146915	0.537073	0.520636	0.969396
RPS6KA1	AKT1S1	FALSE	0.000411054	FALSE	0.000150851	FALSE	0.000144046	0.366985	0.350431	0.954892
YWHAB	RPS6KA1	FALSE	0.000205889	FALSE	0.000150752	FALSE	0.000122601	0.732201	0.59547	0.813261
RPS6KA3	FOXO1	FALSE	0.000450516	FALSE	0.000149478	FALSE	0.000145552	0.331792	0.323078	0.973738
DAPK1	PRKDC	FALSE	0.000381705	FALSE	0.000149268	FALSE	0.000143331	0.391057	0.375502	0.960224
MTOR	PIK3C3	FALSE	0.000475456	FALSE	0.000149165	FALSE	0.000156976	0.313731	0.33016	1.05237
GSK3B	SFN	FALSE	0.000285789	FALSE	0.00014896	FALSE	0.000149375	0.521223	0.522677	1.00279
RPS6KB2	PRKAA2	FALSE	0.000332265	FALSE	0.000148866	FALSE	0.000145962	0.448035	0.439294	0.980491
RPS6KB2	PRKAG3	FALSE	0.000332265	FALSE	0.000148866	FALSE	0.000145962	0.448035	0.439294	0.980491
SFN	RPS6KA3	FALSE	0.000531636	FALSE	0.000148811	FALSE	0.000139343	0.279911	0.262102	0.936376
FOXO3	RPS6KA1	FALSE	0.000267026	FALSE	0.000148769	FALSE	0.000152241	0.557132	0.570137	1.02334
RBX1	RPS6KA1	FALSE	0	FALSE	0.000148575	FALSE	0	#DIV/0!	#DIV/0!	0
RPS6KB2	RPS6KB1	FALSE	0.00034319	FALSE	0.000148289	FALSE	0.00014648	0.43209	0.426819	0.987801
RPS6KA1	FOXO3	FALSE	0.000625056	FALSE	0.000147977	FALSE	0.000126357	0.236741	0.202152	0.853896
MAPK3	MAPK6	FALSE	0.000459329	FALSE	0.000146312	FALSE	0.00016295	0.318535	0.354756	1.11371
DAPK1	PRKAA1	FALSE	0.000366142	FALSE	0.000146281	FALSE	0.000142244	0.399519	0.388495	0.972406
BECN1	GSK3B	FALSE	0.000390557	FALSE	0.000146115	FALSE	0.000139885	0.37412	0.358168	0.957363
CAMKK2	GSK3B	FALSE	0.000390557	FALSE	0.000146115	FALSE	0.000139885	0.37412	0.358168	0.957363
TSC1	GSK3B	FALSE	0.000390557	FALSE	0.000146115	FALSE	0.000139885	0.37412	0.358168	0.957363
FKBP8	GSK3B	FALSE	0.000390557	FALSE	0.000146115	FALSE	0.000139885	0.37412	0.358168	0.957363
TSC2	GSK3B	FALSE	0.000390557	FALSE	0.000146115	FALSE	0.000139885	0.37412	0.358168	0.957363
EIF4EBP1	GSK3B	FALSE	0.000390557	FALSE	0.000146115	FALSE	0.000139885	0.37412	0.358168	0.957363
DUSP6	GSK3B	FALSE	0.000390557	FALSE	0.000146115	FALSE	0.000139885	0.37412	0.358168	0.957363
BNIP3	GSK3B	FALSE	0.000390557	FALSE	0.000146115	FALSE	0.000139885	0.37412	0.358168	0.957363
PRKAG1	GSK3B	FALSE	0.000390557	FALSE	0.000146115	FALSE	0.000139885	0.37412	0.358168	0.957363
PRKAB1	EIF4E	FALSE	0.000408381	FALSE	0.000145869	FALSE	0.000139217	0.357189	0.3409	0.954397
RPS6KA3	YWHAB	FALSE	0.00036619	FALSE	0.000145419	FALSE	0.000139916	0.397115	0.382085	0.962153
DUSP10	AKT1S1	FALSE	0.000221772	FALSE	0.000145093	FALSE	3.82485e-05	0.654245	0.172468	0.263613
MAPK3	EIF4EBP1	FALSE	0.00029341	FALSE	0.00014493	FALSE	0.000151034	0.493949	0.514755	1.04212
GSK3B	YWHAZ	FALSE	0.000279933	FALSE	0.000142646	FALSE	0.000143319	0.509573	0.511975	1.00471
DUSP16	PRDX1	FALSE	0.000136709	FALSE	0.00014251	FALSE	0.000150264	1.04244	1.09915	1.05441
DAPK1	FOXO3	FALSE	0.000459089	FALSE	0.000141798	FALSE	0.000130029	0.308868	0.283233	0.917003
PRKAA1	DAPK1	FALSE	0.000331463	FALSE	0.000141663	FALSE	0.00013926	0.427387	0.420138	0.98304
SFN	FOXO1	FALSE	0.000502354	FALSE	0.000141458	FALSE	0.000142069	0.28159	0.282807	1.00432
AKT1	AKT2	FALSE	0.000433121	FALSE	0.000141142	FALSE	0.000142198	0.325873	0.328311	1.00748
AKT1	HSP90AA1	FALSE	0.000293042	FALSE	0.000140956	FALSE	0.000144853	0.481009	0.494309	1.02765
MAP3K7	CAMKK2	FALSE	0.000237961	FALSE	0.000140396	FALSE	0.00012006	0.589996	0.504538	0.855156
RBX1	MAPK6	FALSE	0.000251305	FALSE	0.000140338	FALSE	0	0.558437	0	0
FOXO1	HSP90AA1	FALSE	0.000306754	FALSE	0.000139742	FALSE	0.000122135	0.455552	0.398154	0.874005
RHEB	FOXO3	FALSE	0.000451874	FALSE	0.000139265	FALSE	0.000129494	0.308193	0.28657	0.929839
RHEB	MAPK6	FALSE	0.000304419	FALSE	0.000139257	FALSE	0.000137072	0.457451	0.450273	0.984309
RBX1	PRKDC	FALSE	0.00027311	FALSE	0.000139109	FALSE	0	0.50935	0	0
PRKAA1	DEPTOR	FALSE	0.000315536	FALSE	0.000138779	FALSE	0.000134967	0.43982	0.42774	0.972535
RPS6KA1	YWHAB	FALSE	0.000286469	FALSE	0.000138501	FALSE	0.000132428	0.483477	0.462278	0.956153
PRKAA1	DUSP6	FALSE	0.000319518	FALSE	0.000138245	FALSE	0.000136058	0.432669	0.425823	0.984177
RPS6KB2	PRKAB1	FALSE	0.000305746	FALSE	0.00013815	FALSE	0.000136243	0.451847	0.445608	0.986192
MAPK3	AKT1S1	FALSE	0.000413999	FALSE	0.000138023	FALSE	0.00015001	0.33339	0.362343	1.08684
RPS6KB2	RPS6KB2	FALSE	0.000299643	FALSE	0.000137778	FALSE	0.000134886	0.459806	0.450154	0.979009
DAPK1	MAPK6	FALSE	0.000316433	FALSE	0.000137761	FALSE	0.000134738	0.435356	0.425802	0.978055
RPS6KB1	PIK3C3	FALSE	0.000520023	FALSE	0.000136924	FALSE	0.000131794	0.263303	0.253439	0.962537
RPS6KA3	STK11	FALSE	0.000750221	FALSE	0.000136453	FALSE	0.000109552	0.181884	0.146026	0.80285
DDB1	RPS6KA1	FALSE	0.000195628	FALSE	0.000136228	FALSE	0.00013516	0.696365	0.690902	0.992155
DUSP1	TSC1	FALSE	0.000201388	FALSE	0.000136122	FALSE	0.000133098	0.67592	0.660902	0.977782
RPS6KA1	BECN1	FALSE	0.000615891	FALSE	0.000135537	FALSE	0.000117849	0.220066	0.191347	0.869496
PRKAA1	YWHAQ	FALSE	0.000307573	FALSE	0.000135388	FALSE	0.000132787	0.440182	0.431724	0.980785
PRKAA1	FBXW11	FALSE	0.000307573	FALSE	0.000135166	FALSE	0.000132787	0.43946	0.431724	0.982397
PRKAA1	BTRC	FALSE	0.000307573	FALSE	0.000135166	FALSE	0.000133064	0.43946	0.432625	0.984446
FOXO1	DAPK1	FALSE	0.000320359	FALSE	0.00013509	FALSE	0.000129265	0.421684	0.4035	0.956879
PRKAA1	FKBP8	FALSE	0.000307573	FALSE	0.000134956	FALSE	0.000133309	0.438779	0.433422	0.987791
PRKAA1	YWHAE	FALSE	0.000307573	FALSE	0.000134942	FALSE	0.000132787	0.438733	0.431724	0.984026
PRKAA1	RHEB	FALSE	0.000307573	FALSE	0.000134828	FALSE	0.000133322	0.438361	0.433464	0.988829
PRKAA1	PDCD4	FALSE	0.000307573	FALSE	0.000134828	FALSE	0.000132787	0.438361	0.431724	0.98486
PRKAA1	EIF4B	FALSE	0.000307573	FALSE	0.000134828	FALSE	0.000126755	0.438361	0.412116	0.940128
PRKAA1	RPS6KA2	FALSE	0.000307573	FALSE	0.000134828	FALSE	0.000132787	0.438361	0.431724	0.98486
PRKAA1	RICTOR	FALSE	0.000307573	FALSE	0.000134828	FALSE	0.000132787	0.438361	0.431724	0.98486
PRKAA1	DUSP10	FALSE	0.000307573	FALSE	0.000134828	FALSE	0.000133254	0.438361	0.433243	0.988324
PRKAA1	DUSP16	FALSE	0.000307573	FALSE	0.000134828	FALSE	0.000132787	0.438361	0.431724	0.98486
PRKAA1	DDB1	FALSE	0.000307573	FALSE	0.000134828	FALSE	0.000132787	0.438361	0.431724	0.98486
PRKAA1	RBX1	FALSE	0.000307573	FALSE	0.000134828	FALSE	0.000132787	0.438361	0.431724	0.98486
PRKAA1	PIM1	FALSE	0.000307573	FALSE	0.000134828	FALSE	0.000133534	0.438361	0.434153	0.9904
PRKAA1	PIM2	FALSE	0.000307573	FALSE	0.000134828	FALSE	0.000132787	0.438361	0.431724	0.98486
PRKAA1	BNIP3	FALSE	0.000307573	FALSE	0.000134828	FALSE	0.000132787	0.438361	0.431724	0.98486
PRKAA1	YWHAH	FALSE	0.000307573	FALSE	0.000134828	FALSE	0.000132787	0.438361	0.431724	0.98486
PRKAA1	PRKAG1	FALSE	0.000307573	FALSE	0.000134828	FALSE	0.000132787	0.438361	0.431724	0.98486
GSK3B	PIK3C3	FALSE	0.000586804	FALSE	0.000134299	FALSE	0.000140306	0.228865	0.239102	1.04473
RPS6KB2	DAPK1	FALSE	0.000272306	FALSE	0.000134044	FALSE	0.000132179	0.492256	0.485406	0.986085
PRKDC	TSC1	FALSE	0.000307775	FALSE	0.000133325	FALSE	0.000144517	0.433191	0.469554	1.08394
RHEB	STK11	FALSE	0.000397354	FALSE	0.000133046	FALSE	0.000123639	0.334829	0.311155	0.929297
CASP3	HSP90AA1	FALSE	0.000289636	FALSE	0.000133032	FALSE	0.000131024	0.459308	0.452376	0.984908
YWHAE	RPS6KA1	FALSE	0.000207315	FALSE	0.000132982	FALSE	0.000134949	0.641449	0.650934	1.01479
YWHAH	RPS6KA1	FALSE	0.000207315	FALSE	0.000132982	FALSE	0.000134949	0.641449	0.650934	1.01479
FOXO1	DUSP6	FALSE	0.000309288	FALSE	0.000132203	FALSE	0.000126924	0.427442	0.410374	0.960071
CASP3	RPS6KB2	FALSE	0.000317136	FALSE	0.000131795	FALSE	0.000123728	0.41558	0.390141	0.938788
PRKAA1	CAMKK2	FALSE	0.000352643	FALSE	0.000131744	FALSE	0.000128084	0.37359	0.363212	0.972221
PRKAA1	TSC1	FALSE	0.000298563	FALSE	0.000131544	FALSE	0.000131534	0.440591	0.440556	0.999921
FOXO1	DEPTOR	FALSE	0.000305598	FALSE	0.000131235	FALSE	0.000126062	0.429437	0.412508	0.960579
IKBKB	TSC2	FALSE	0.000298806	FALSE	0.000131146	FALSE	0.000222452	0.438901	0.74447	1.69621
PRKDC	DAPK1	FALSE	0.000326329	FALSE	0.000130801	FALSE	0.000135663	0.400826	0.415725	1.03717
PRKAA1	HSP90AA1	FALSE	0.000318317	FALSE	0.000130171	FALSE	0.000131475	0.408936	0.413032	1.01002
RHEB	AKT1S1	FALSE	0.000267575	FALSE	0.000129838	FALSE	0.000126	0.485238	0.470897	0.970444
FOXO1	YWHAQ	FALSE	0.000298218	FALSE	0.000129787	FALSE	0.000124337	0.435207	0.416934	0.958013
MAPK1	CAMKK2	FALSE	0.000330257	FALSE	0.000129648	FALSE	0.000131083	0.392568	0.396913	1.01107
FOXO1	FBXW11	FALSE	0.000298218	FALSE	0.000129599	FALSE	0.000124337	0.434578	0.416934	0.959401
FOXO1	BTRC	FALSE	0.000298218	FALSE	0.000129599	FALSE	0.000124556	0.434578	0.417669	0.96109
FOXO1	FKBP8	FALSE	0.000298218	FALSE	0.000129402	FALSE	0.000123248	0.433918	0.413282	0.952444
FOXO1	YWHAE	FALSE	0.000298218	FALSE	0.000129393	FALSE	0.000124337	0.433886	0.416934	0.960929
RPS6KB2	DUSP6	FALSE	0.000260704	FALSE	0.000129356	FALSE	0.000127704	0.49618	0.489843	0.987228
PRKAA1	RPS6KB2	FALSE	0.00034461	FALSE	0.000129341	FALSE	0.0001257	0.375326	0.36476	0.971848
FOXO1	RHEB	FALSE	0.000298218	FALSE	0.000129315	FALSE	0.000124763	0.433627	0.418362	0.964797
FOXO1	PDCD4	FALSE	0.000298218	FALSE	0.000129315	FALSE	0.000124337	0.433627	0.416934	0.961504
FOXO1	EIF4B	FALSE	0.000298218	FALSE	0.000129315	FALSE	0.000122534	0.433627	0.410886	0.947556
FOXO1	RPS6KA2	FALSE	0.000298218	FALSE	0.000129315	FALSE	0.000124337	0.433627	0.416934	0.961504
FOXO1	RICTOR	FALSE	0.000298218	FALSE	0.000129315	FALSE	0.000124337	0.433627	0.416934	0.961504
FOXO1	DUSP10	FALSE	0.000298218	FALSE	0.000129315	FALSE	0.000124577	0.433627	0.417737	0.963355
FOXO1	DUSP16	FALSE	0.000298218	FALSE	0.000129315	FALSE	0.000124337	0.433627	0.416934	0.961504
FOXO1	DDB1	FALSE	0.000298218	FALSE	0.000129315	FALSE	0.000124337	0.433627	0.416934	0.961504
FOXO1	RBX1	FALSE	0.000298218	FALSE	0.000129315	FALSE	0.000124337	0.433627	0.416934	0.961504
FOXO1	PIM1	FALSE	0.000298218	FALSE	0.000129315	FALSE	0.000124904	0.433627	0.418833	0.965883
FOXO1	PIM2	FALSE	0.000298218	FALSE	0.000129315	FALSE	0.000124337	0.433627	0.416934	0.961504
FOXO1	BNIP3	FALSE	0.000298218	FALSE	0.000129315	FALSE	0.000124337	0.433627	0.416934	0.961504
FOXO1	YWHAH	FALSE	0.000298218	FALSE	0.000129315	FALSE	0.000124337	0.433627	0.416934	0.961504
FOXO1	PRKAG1	FALSE	0.000298218	FALSE	0.000129315	FALSE	0.000124337	0.433627	0.416934	0.961504
GSK3B	YWHAB	FALSE	0.000282481	FALSE	0.000128518	FALSE	0.000131472	0.454962	0.465419	1.02298
RPS6KA3	FOXO3	FALSE	0.000842617	FALSE	0.000128192	FALSE	0.000103628	0.152135	0.122984	0.808387
RBX1	TSC2	FALSE	0.000553447	FALSE	0.000128107	FALSE	0.000410317	0.231471	0.741385	3.20292
AKT1	RPS6KB1	FALSE	0.000330111	FALSE	0.000127987	FALSE	0.000135495	0.38771	0.410454	1.05866
PRKDC	DUSP6	FALSE	0.00031473	FALSE	0.000127962	FALSE	0.000132853	0.406577	0.422117	1.03822
RPS6KB2	DEPTOR	FALSE	0.000256837	FALSE	0.000127796	FALSE	0.000126178	0.497577	0.491277	0.987339
RPS6KB2	CAMKK2	FALSE	0.000295099	FALSE	0.000127333	FALSE	0.0001241	0.431492	0.420536	0.97461
MAPK6	DUSP1	FALSE	8.51639e-05	FALSE	0.000127092	FALSE	0.000127966	1.49232	1.50258	1.00688
PRKDC	DEPTOR	FALSE	0.000310863	FALSE	0.00012701	FALSE	0.000131835	0.408573	0.424093	1.03798
DAPK1	EIF4E	FALSE	0.000312142	FALSE	0.000126607	FALSE	0.000121674	0.405606	0.389802	0.961036
RBX1	DAPK1	FALSE	0.000196569	FALSE	0.000126502	FALSE	4.62265e-05	0.643549	0.235167	0.365421
PRKAA2	YWHAB	FALSE	0.000264167	FALSE	0.000126301	FALSE	0.000125008	0.47811	0.473216	0.989764
SFN	RPS6KA1	FALSE	0.000421566	FALSE	0.000126136	FALSE	0.00012421	0.299208	0.29464	0.984734
RHEB	EIF4E	FALSE	0.000300298	FALSE	0.000125903	FALSE	0.000121999	0.419261	0.40626	0.968992
PRKDC	YWHAQ	FALSE	0.00030313	FALSE	0.000125586	FALSE	0.000129799	0.414297	0.428196	1.03355
RPS6KB2	YWHAQ	FALSE	0.000249102	FALSE	0.000125444	FALSE	0.000123126	0.503583	0.494278	0.981522
PRKDC	FBXW11	FALSE	0.00030313	FALSE	0.000125442	FALSE	0.000129799	0.413822	0.428196	1.03474
PRKDC	BTRC	FALSE	0.00030313	FALSE	0.000125442	FALSE	0.000130058	0.413822	0.429049	1.0368
PRKDC	YWHAE	FALSE	0.00030313	FALSE	0.000125307	FALSE	0.000129799	0.413378	0.428196	1.03585
PRKDC	FKBP8	FALSE	0.00030313	FALSE	0.000125209	FALSE	0.000128697	0.413055	0.424559	1.02785
FOXO1	RPTOR	FALSE	0.000665505	FALSE	0.00012517	FALSE	0.000107431	0.188083	0.161427	0.858277
RPS6KB2	FBXW11	FALSE	0.000249102	FALSE	0.000125138	FALSE	0.000123126	0.502358	0.494278	0.983916
RPS6KB2	BTRC	FALSE	0.000249102	FALSE	0.000125138	FALSE	0.000123513	0.502358	0.495834	0.987013
PRKDC	RHEB	FALSE	0.00030313	FALSE	0.000125122	FALSE	0.000130308	0.412767	0.429873	1.04144
PRKDC	PDCD4	FALSE	0.00030313	FALSE	0.000125122	FALSE	0.000129799	0.412767	0.428196	1.03738
PRKDC	EIF4B	FALSE	0.00030313	FALSE	0.000125122	FALSE	0.000123023	0.412767	0.405841	0.98322
PRKDC	RPS6KA2	FALSE	0.00030313	FALSE	0.000125122	FALSE	0.000129799	0.412767	0.428196	1.03738
PRKDC	RICTOR	FALSE	0.00030313	FALSE	0.000125122	FALSE	0.000129799	0.412767	0.428196	1.03738
PRKDC	DUSP10	FALSE	0.00030313	FALSE	0.000125122	FALSE	0.000130082	0.412767	0.42913	1.03964
PRKDC	DUSP16	FALSE	0.00030313	FALSE	0.000125122	FALSE	0.000129799	0.412767	0.428196	1.03738
PRKDC	DDB1	FALSE	0.00030313	FALSE	0.000125122	FALSE	0.000129799	0.412767	0.428196	1.03738
PRKDC	RBX1	FALSE	0.00030313	FALSE	0.000125122	FALSE	0.000129799	0.412767	0.428196	1.03738
PRKDC	PIM1	FALSE	0.00030313	FALSE	0.000125122	FALSE	0.000130483	0.412767	0.430451	1.04284
PRKDC	PIM2	FALSE	0.00030313	FALSE	0.000125122	FALSE	0.000129799	0.412767	0.428196	1.03738
PRKDC	BNIP3	FALSE	0.00030313	FALSE	0.000125122	FALSE	0.000129799	0.412767	0.428196	1.03738
PRKDC	YWHAH	FALSE	0.00030313	FALSE	0.000125122	FALSE	0.000129799	0.412767	0.428196	1.03738
PRKDC	PRKAG1	FALSE	0.00030313	FALSE	0.000125122	FALSE	0.000129799	0.412767	0.428196	1.03738
RPS6KB2	HSP90AA1	FALSE	0.000263354	FALSE	0.000125072	FALSE	0.000126593	0.474918	0.480697	1.01217
RPS6KB2	FKBP8	FALSE	0.000249102	FALSE	0.000124923	FALSE	0.000122911	0.501493	0.493417	0.983896
RPS6KB2	YWHAE	FALSE	0.000249102	FALSE	0.000124884	FALSE	0.000123126	0.501336	0.494278	0.985922
RPS6KB2	RHEB	FALSE	0.000249102	FALSE	0.000124668	FALSE	0.00012388	0.500469	0.497306	0.993678
RPS6KB2	EIF4B	FALSE	0.000249102	FALSE	0.000124668	FALSE	0.000119933	0.500469	0.48146	0.962016
RPS6KB2	RPS6KA2	FALSE	0.000249102	FALSE	0.000124668	FALSE	0.000123126	0.500469	0.494278	0.987629
RPS6KB2	RICTOR	FALSE	0.000249102	FALSE	0.000124668	FALSE	0.000123126	0.500469	0.494278	0.987629
RPS6KB2	DUSP10	FALSE	0.000249102	FALSE	0.000124668	FALSE	0.000123551	0.500469	0.495987	0.991044
RPS6KB2	DUSP16	FALSE	0.000249102	FALSE	0.000124668	FALSE	0.000123126	0.500469	0.494278	0.987629
RPS6KB2	DDB1	FALSE	0.000249102	FALSE	0.000124668	FALSE	0.000123126	0.500469	0.494278	0.987629
RPS6KB2	RBX1	FALSE	0.000249102	FALSE	0.000124668	FALSE	0.000123126	0.500469	0.494278	0.987629
RPS6KB2	PIM1	FALSE	0.000249102	FALSE	0.000124668	FALSE	0.000124226	0.500469	0.498695	0.996454
RPS6KB2	PIM2	FALSE	0.000249102	FALSE	0.000124668	FALSE	0.000123126	0.500469	0.494278	0.987629
RPS6KB2	BNIP3	FALSE	0.000249102	FALSE	0.000124668	FALSE	0.000123126	0.500469	0.494278	0.987629
RPS6KB2	YWHAH	FALSE	0.000249102	FALSE	0.000124668	FALSE	0.000123126	0.500469	0.494278	0.987629
RPS6KB2	PRKAG1	FALSE	0.000249102	FALSE	0.000124668	FALSE	0.000123126	0.500469	0.494278	0.987629
RBX1	DUSP6	FALSE	0.000191854	FALSE	0.00012442	FALSE	4.75533e-05	0.648513	0.247862	0.3822
RBX1	DEPTOR	FALSE	0.000190282	FALSE	0.000123718	FALSE	4.81006e-05	0.650183	0.252786	0.388792
CASP3	DAPK1	FALSE	0.00028692	FALSE	0.000122812	FALSE	0.00011645	0.428035	0.405862	0.948198
RBX1	YWHAQ	FALSE	0.000187139	FALSE	0.000122674	FALSE	4.91953e-05	0.655523	0.262881	0.401025
AKT1	YWHAB	FALSE	0.000259822	FALSE	0.000122669	FALSE	0.000121423	0.472128	0.467333	0.989844
RBX1	FBXW11	FALSE	0.000187139	FALSE	0.000122544	FALSE	4.91953e-05	0.654827	0.262881	0.401451
RBX1	BTRC	FALSE	0.000187139	FALSE	0.000122544	FALSE	4.90563e-05	0.654827	0.262138	0.400317
RBX1	YWHAE	FALSE	0.000187139	FALSE	0.00012241	FALSE	4.91953e-05	0.654112	0.262881	0.40189
RBX1	FKBP8	FALSE	0.000187139	FALSE	0.000122359	FALSE	5.34404e-05	0.653843	0.285566	0.436749
RBX1	RHEB	FALSE	0.000187139	FALSE	0.000122338	FALSE	4.90897e-05	0.653727	0.262317	0.401264
RBX1	PDCD4	FALSE	0.000187139	FALSE	0.000122338	FALSE	4.91953e-05	0.653727	0.262881	0.402127
RBX1	EIF4B	FALSE	0.000187139	FALSE	0.000122338	FALSE	3.91572e-05	0.653727	0.209241	0.320074
RBX1	RPS6KA2	FALSE	0.000187139	FALSE	0.000122338	FALSE	4.91953e-05	0.653727	0.262881	0.402127
RBX1	RICTOR	FALSE	0.000187139	FALSE	0.000122338	FALSE	4.91953e-05	0.653727	0.262881	0.402127
RBX1	DUSP10	FALSE	0.000187139	FALSE	0.000122338	FALSE	4.90405e-05	0.653727	0.262054	0.400861
RBX1	DUSP16	FALSE	0.000187139	FALSE	0.000122338	FALSE	4.91953e-05	0.653727	0.262881	0.402127
RBX1	DDB1	FALSE	0.000187139	FALSE	0.000122338	FALSE	4.91953e-05	0.653727	0.262881	0.402127
RBX1	RBX1	FALSE	0.000187139	FALSE	0.000122338	FALSE	4.91953e-05	0.653727	0.262881	0.402127
RBX1	PIM1	FALSE	0.000187139	FALSE	0.000122338	FALSE	4.8729e-05	0.653727	0.26039	0.398315
RBX1	PIM2	FALSE	0.000187139	FALSE	0.000122338	FALSE	4.91953e-05	0.653727	0.262881	0.402127
RBX1	BNIP3	FALSE	0.000187139	FALSE	0.000122338	FALSE	4.91953e-05	0.653727	0.262881	0.402127
RBX1	YWHAH	FALSE	0.000187139	FALSE	0.000122338	FALSE	4.91953e-05	0.653727	0.262881	0.402127
RBX1	PRKAG1	FALSE	0.000187139	FALSE	0.000122338	FALSE	4.91953e-05	0.653727	0.262881	0.402127
PDPK1	PIK3C3	FALSE	0.000455735	FALSE	0.000122276	FALSE	0.000121853	0.268305	0.267378	0.996544
FOXO1	RPS6KB1	FALSE	0.000367271	FALSE	0.000121831	FALSE	0.000117927	0.33172	0.321091	0.967956
PRKDC	FOXO1	FALSE	0.000356233	FALSE	0.000120669	FALSE	0.000141636	0.338736	0.397594	1.17376
MAPK1	DEPTOR	FALSE	0.000285748	FALSE	0.000120467	FALSE	0.000121978	0.421586	0.426875	1.01254
DAPK1	AKT1S1	FALSE	0.000271836	FALSE	0.000120438	FALSE	0.000115668	0.443054	0.425505	0.960392
GSK3B	MAPK6	FALSE	0.000428227	FALSE	0.000120012	FALSE	0.000122125	0.280253	0.285189	1.01761
CASP3	DUSP6	FALSE	0.000276667	FALSE	0.000119996	FALSE	0.000114138	0.433722	0.412549	0.951183
FOXO1	PRKAA2	FALSE	0.00035212	FALSE	0.000119715	FALSE	0.000111329	0.339985	0.316168	0.929946
FOXO1	PRKAG3	FALSE	0.00035212	FALSE	0.000119715	FALSE	0.000111329	0.339985	0.316168	0.929946
MAPK1	YWHAQ	FALSE	0.000278712	FALSE	0.000119125	FALSE	0.00012017	0.427414	0.431161	1.00877
CASP3	DEPTOR	FALSE	0.000273249	FALSE	0.000119054	FALSE	0.000113308	0.435697	0.414669	0.951736
MAPK1	FBXW11	FALSE	0.000278712	FALSE	0.000119047	FALSE	0.00012017	0.427135	0.431161	1.00943
MAPK1	BTRC	FALSE	0.000278712	FALSE	0.000119047	FALSE	0.000120399	0.427135	0.431985	1.01136
PRKAB1	RPS6KB1	FALSE	0.00029852	FALSE	0.000119046	FALSE	0.000116955	0.398787	0.391783	0.982438
MAPK1	YWHAE	FALSE	0.000278712	FALSE	0.00011901	FALSE	0.00012017	0.427002	0.431161	1.00974
PRKDC	IKBKB	FALSE	0.000398433	FALSE	0.000118929	FALSE	7.82676e-05	0.298492	0.196439	0.658104
CASP3	YWHAB	FALSE	0.000274027	FALSE	0.000118916	FALSE	0.000112692	0.433956	0.411245	0.947666
MAPK1	FKBP8	FALSE	0.000278712	FALSE	0.000118768	FALSE	0.000122498	0.426133	0.439514	1.0314
MAPK1	RHEB	FALSE	0.000278712	FALSE	0.000118689	FALSE	0.000120704	0.425848	0.43308	1.01698
MAPK1	PDCD4	FALSE	0.000278712	FALSE	0.000118689	FALSE	0.00012017	0.425848	0.431161	1.01248
MAPK1	EIF4B	FALSE	0.000278712	FALSE	0.000118689	FALSE	0.000149475	0.425848	0.536309	1.25939
MAPK1	RICTOR	FALSE	0.000278712	FALSE	0.000118689	FALSE	0.00012017	0.425848	0.431161	1.01248
MAPK1	DUSP10	FALSE	0.000278712	FALSE	0.000118689	FALSE	0.000120421	0.425848	0.432063	1.01459
MAPK1	DUSP16	FALSE	0.000278712	FALSE	0.000118689	FALSE	0.00012017	0.425848	0.431161	1.01248
MAPK1	DDB1	FALSE	0.000278712	FALSE	0.000118689	FALSE	0.00012017	0.425848	0.431161	1.01248
MAPK1	RBX1	FALSE	0.000278712	FALSE	0.000118689	FALSE	0.00012017	0.425848	0.431161	1.01248
MAPK1	PIM1	FALSE	0.000278712	FALSE	0.000118689	FALSE	0.000120805	0.425848	0.433441	1.01783
MAPK1	PIM2	FALSE	0.000278712	FALSE	0.000118689	FALSE	0.00012017	0.425848	0.431161	1.01248
MAPK1	BNIP3	FALSE	0.000278712	FALSE	0.000118689	FALSE	0.00012017	0.425848	0.431161	1.01248
MAPK1	YWHAH	FALSE	0.000278712	FALSE	0.000118689	FALSE	0.00012017	0.425848	0.431161	1.01248
MAPK1	PRKAG1	FALSE	0.000278712	FALSE	0.000118689	FALSE	0.00012017	0.425848	0.431161	1.01248
GSK3B	AKT1S1	FALSE	0.000388906	FALSE	0.000117819	FALSE	0.000122064	0.30295	0.313864	1.03602
RPS6KB2	TSC2	FALSE	0.000268802	FALSE	0.000117669	FALSE	0.000113242	0.437753	0.421286	0.962383
CASP3	YWHAQ	FALSE	0.000266413	FALSE	0.000117641	FALSE	0.000111646	0.441574	0.419072	0.94904
CASP3	FBXW11	FALSE	0.000266413	FALSE	0.000117474	FALSE	0.000111646	0.440947	0.419072	0.950389
CASP3	BTRC	FALSE	0.000266413	FALSE	0.000117474	FALSE	0.000111857	0.440947	0.419864	0.952186
CASP3	FKBP8	FALSE	0.000266413	FALSE	0.000117274	FALSE	0.000111037	0.440198	0.416785	0.946813
CASP3	YWHAE	FALSE	0.000266413	FALSE	0.000117263	FALSE	0.000111646	0.440157	0.419072	0.952096
CASP3	RHEB	FALSE	0.000266413	FALSE	0.000117181	FALSE	0.000112107	0.439846	0.4208	0.9567
CASP3	PDCD4	FALSE	0.000266413	FALSE	0.000117181	FALSE	0.000111646	0.439846	0.419072	0.952769
CASP3	EIF4B	FALSE	0.000266413	FALSE	0.000117181	FALSE	0.000105188	0.439846	0.394831	0.897657
CASP3	RPS6KA2	FALSE	0.000266413	FALSE	0.000117181	FALSE	0.000111646	0.439846	0.419072	0.952769
CASP3	RICTOR	FALSE	0.000266413	FALSE	0.000117181	FALSE	0.000111646	0.439846	0.419072	0.952769
CASP3	DUSP10	FALSE	0.000266413	FALSE	0.000117181	FALSE	0.000111877	0.439846	0.419938	0.954738
CASP3	DUSP16	FALSE	0.000266413	FALSE	0.000117181	FALSE	0.000111646	0.439846	0.419072	0.952769
CASP3	DDB1	FALSE	0.000266413	FALSE	0.000117181	FALSE	0.000111646	0.439846	0.419072	0.952769
CASP3	RBX1	FALSE	0.000266413	FALSE	0.000117181	FALSE	0.000111646	0.439846	0.419072	0.952769
CASP3	PIM1	FALSE	0.000266413	FALSE	0.000117181	FALSE	0.000112208	0.439846	0.421181	0.957565
CASP3	PIM2	FALSE	0.000266413	FALSE	0.000117181	FALSE	0.000111646	0.439846	0.419072	0.952769
CASP3	BNIP3	FALSE	0.000266413	FALSE	0.000117181	FALSE	0.000111646	0.439846	0.419072	0.952769
CASP3	YWHAH	FALSE	0.000266413	FALSE	0.000117181	FALSE	0.000111646	0.439846	0.419072	0.952769
CASP3	PRKAG1	FALSE	0.000266413	FALSE	0.000117181	FALSE	0.000111646	0.439846	0.419072	0.952769
FOXO1	RPS6KB2	FALSE	0.000325277	FALSE	0.00011709	FALSE	0.000109614	0.359969	0.336987	0.936156
CASP3	RPTOR	FALSE	0.000602964	FALSE	0.000116433	FALSE	9.49184e-05	0.1931	0.15742	0.815222
MAPK3	CAMKK2	FALSE	0.000306882	FALSE	0.000116335	FALSE	0.000128243	0.379086	0.417889	1.10236
PRKDC	PRKAA2	FALSE	0.000364544	FALSE	0.000116319	FALSE	0.000122936	0.319081	0.337232	1.05688
PRKDC	PRKAG3	FALSE	0.000364544	FALSE	0.000116319	FALSE	0.000122936	0.319081	0.337232	1.05688
PRKDC	HSP90AA1	FALSE	0.000313062	FALSE	0.000115685	FALSE	0.000127283	0.369527	0.406575	1.10026
MTOR	PRKDC	FALSE	0.000392981	FALSE	0.000115675	FALSE	0.00011964	0.294354	0.304443	1.03427
PRKAB1	DAPK1	FALSE	0.000244157	FALSE	0.000115424	FALSE	0.000113378	0.472745	0.464364	0.982272
RPS6KB1	PRKAA1	FALSE	0.000429567	FALSE	0.000115368	FALSE	0.000111379	0.268567	0.259283	0.965429
FOXO1	TSC1	FALSE	0.000280657	FALSE	0.000114747	FALSE	0.000116663	0.408852	0.415677	1.01669
PRKAB1	RPS6KB2	FALSE	0.000264077	FALSE	0.000114244	FALSE	0.000111253	0.432616	0.42129	0.973818
PRKDC	RPS6KB2	FALSE	0.000335642	FALSE	0.000114086	FALSE	0.000119755	0.339903	0.356795	1.0497
MTOR	MAPK6	FALSE	0.000330444	FALSE	0.000113786	FALSE	0.000118996	0.344341	0.360109	1.04579
FOXO1	PRKAB1	FALSE	0.000326816	FALSE	0.000113116	FALSE	0.00010463	0.346114	0.320148	0.924977
RPS6KB1	AKT1S1	FALSE	0.000342235	FALSE	0.000113091	FALSE	0.000109324	0.330449	0.31944	0.966687
PDPK1	MTOR	FALSE	0.000372939	FALSE	0.000112879	FALSE	0.000106709	0.302674	0.286129	0.945337
SFN	YWHAG	FALSE	0.000430586	FALSE	0.000112593	FALSE	0.000107223	0.261487	0.249017	0.952309
RBX1	HSP90AA1	FALSE	0.000183127	FALSE	0.000112419	FALSE	6.02436e-05	0.613883	0.328971	0.535886
PRKDC	EIF4E	FALSE	0.000479928	FALSE	0.000112382	FALSE	0.000259035	0.234165	0.539738	2.30495
MAPK1	HSP90AA1	FALSE	0.00028709	FALSE	0.000112234	FALSE	0.000117884	0.390935	0.410618	1.05035
RPS6KA1	DAPK1	FALSE	0.000271689	FALSE	0.000112213	FALSE	0.000109956	0.41302	0.404712	0.979883
SFN	SFN	FALSE	0.00039148	FALSE	0.000112122	FALSE	9.91839e-05	0.286405	0.253356	0.884607
PRKAB1	STK11	FALSE	0.000488998	FALSE	0.000111966	FALSE	9.42804e-05	0.22897	0.192803	0.842045
CASP3	BECN1	FALSE	0.000636666	FALSE	0.000111843	FALSE	8.06938e-05	0.17567	0.126744	0.721491
PRKAA2	DAPK1	FALSE	0.000257782	FALSE	0.00011181	FALSE	0.000111587	0.43374	0.432873	0.998002
PRKAB1	DUSP6	FALSE	0.000233947	FALSE	0.000111645	FALSE	0.000109841	0.477222	0.469514	0.983848
DUSP1	CAMKK2	FALSE	0.000201549	FALSE	0.000111608	FALSE	0.000113727	0.553752	0.564264	1.01898
PRKAA2	RPS6KB2	FALSE	0.000278476	FALSE	0.000111324	FALSE	0.000110759	0.399761	0.397735	0.994932
GSK3B	RPS6KA1	FALSE	0.000262056	FALSE	0.000111272	FALSE	0.000106684	0.42461	0.407104	0.958771
BECN1	BECN1	FALSE	0.000242889	FALSE	0.000111242	FALSE	0.000108946	0.457994	0.448541	0.97936
CAMKK2	BECN1	FALSE	0.000242889	FALSE	0.000111242	FALSE	0.000108946	0.457994	0.448541	0.97936
TSC1	BECN1	FALSE	0.000242889	FALSE	0.000111242	FALSE	0.000108946	0.457994	0.448541	0.97936
FKBP8	BECN1	FALSE	0.000242889	FALSE	0.000111242	FALSE	0.000108946	0.457994	0.448541	0.97936
TSC2	BECN1	FALSE	0.000242889	FALSE	0.000111242	FALSE	0.000108946	0.457994	0.448541	0.97936
EIF4EBP1	BECN1	FALSE	0.000242889	FALSE	0.000111242	FALSE	0.000108946	0.457994	0.448541	0.97936
DUSP6	BECN1	FALSE	0.000242889	FALSE	0.000111242	FALSE	0.000108946	0.457994	0.448541	0.97936
BNIP3	BECN1	FALSE	0.000242889	FALSE	0.000111242	FALSE	0.000108946	0.457994	0.448541	0.97936
PRKAG1	BECN1	FALSE	0.000242889	FALSE	0.000111242	FALSE	0.000108946	0.457994	0.448541	0.97936
CASP3	PRKAA2	FALSE	0.000318452	FALSE	0.000111071	FALSE	0.000101947	0.348785	0.320133	0.917853
CASP3	PRKAG3	FALSE	0.000318452	FALSE	0.000111071	FALSE	0.000101947	0.348785	0.320133	0.917853
MAPK1	RPS6KB2	FALSE	0.000308916	FALSE	0.000110955	FALSE	0.000112038	0.359174	0.362681	1.00976
RPS6KB1	MAPK6	FALSE	0.000368927	FALSE	0.000110737	FALSE	0.000107792	0.300161	0.292177	0.973401
PRKAB1	DEPTOR	FALSE	0.000230544	FALSE	0.000110386	FALSE	0.000108621	0.478806	0.471151	0.984013
RPS6KB1	PRKDC	FALSE	0.00043476	FALSE	0.000109924	FALSE	0.000102041	0.252838	0.234707	0.928289
PRKDC	PRKAB1	FALSE	0.000338031	FALSE	0.000109829	FALSE	0.000115328	0.324908	0.341175	1.05007
RPS6KA1	DUSP6	FALSE	0.000261734	FALSE	0.000109614	FALSE	0.000107656	0.4188	0.411318	0.982136
SFN	YWHAZ	FALSE	0.00039077	FALSE	0.000109519	FALSE	9.5345e-05	0.280263	0.243993	0.870583
MAPK1	PRKAA2	FALSE	0.000331188	FALSE	0.000109483	FALSE	0.000111046	0.330577	0.335296	1.01428
MAPK1	PRKAG3	FALSE	0.000331188	FALSE	0.000109483	FALSE	0.000111046	0.330577	0.335296	1.01428
MAPK3	DAPK1	FALSE	0.000280594	FALSE	0.000109299	FALSE	0.000121886	0.389526	0.434383	1.11516
CASP3	EIF4E	FALSE	0.000419647	FALSE	0.000109009	FALSE	9.67048e-05	0.259764	0.230443	0.887126
PRKAA2	DUSP6	FALSE	0.000247881	FALSE	0.00010883	FALSE	0.000108813	0.439042	0.438973	0.999843
PRKAA2	EIF4E	FALSE	0.000392791	FALSE	0.000108799	FALSE	0.00010646	0.27699	0.271034	0.978496
PRKAB1	YWHAQ	FALSE	0.000223737	FALSE	0.000108489	FALSE	0.00010618	0.484897	0.474575	0.978713
RPS6KB2	YWHAB	FALSE	0.000243842	FALSE	0.000108352	FALSE	0.000104719	0.444354	0.429454	0.966467
PRKAB1	FBXW11	FALSE	0.000223737	FALSE	0.000108243	FALSE	0.00010618	0.483796	0.474575	0.980942
PRKAB1	BTRC	FALSE	0.000223737	FALSE	0.000108243	FALSE	0.00010649	0.483796	0.475961	0.983806
PRKAB1	FKBP8	FALSE	0.000223737	FALSE	0.000108057	FALSE	0.000105764	0.482964	0.472718	0.978784
PRKAB1	YWHAE	FALSE	0.000223737	FALSE	0.000108027	FALSE	0.00010618	0.482831	0.474575	0.982902
PRKAB1	RHEB	FALSE	0.000223737	FALSE	0.000107865	FALSE	0.00010678	0.482108	0.477258	0.98994
PRKAB1	PDCD4	FALSE	0.000223737	FALSE	0.000107865	FALSE	0.00010618	0.482108	0.474575	0.984375
PRKAB1	EIF4B	FALSE	0.000223737	FALSE	0.000107865	FALSE	0.000102347	0.482108	0.457443	0.94884
PRKAB1	RPS6KA2	FALSE	0.000223737	FALSE	0.000107865	FALSE	0.00010618	0.482108	0.474575	0.984375
PRKAB1	RICTOR	FALSE	0.000223737	FALSE	0.000107865	FALSE	0.00010618	0.482108	0.474575	0.984375
PRKAB1	DUSP10	FALSE	0.000223737	FALSE	0.000107865	FALSE	0.00010652	0.482108	0.476096	0.987529
PRKAB1	DUSP16	FALSE	0.000223737	FALSE	0.000107865	FALSE	0.00010618	0.482108	0.474575	0.984375
PRKAB1	DDB1	FALSE	0.000223737	FALSE	0.000107865	FALSE	0.00010618	0.482108	0.474575	0.984375
PRKAB1	RBX1	FALSE	0.000223737	FALSE	0.000107865	FALSE	0.00010618	0.482108	0.474575	0.984375
PRKAB1	PIM1	FALSE	0.000223737	FALSE	0.000107865	FALSE	0.000107048	0.482108	0.478455	0.992422
PRKAB1	PIM2	FALSE	0.000223737	FALSE	0.000107865	FALSE	0.00010618	0.482108	0.474575	0.984375
PRKAB1	BNIP3	FALSE	0.000223737	FALSE	0.000107865	FALSE	0.00010618	0.482108	0.474575	0.984375
PRKAB1	YWHAH	FALSE	0.000223737	FALSE	0.000107865	FALSE	0.00010618	0.482108	0.474575	0.984375
PRKAB1	PRKAG1	FALSE	0.000223737	FALSE	0.000107865	FALSE	0.00010618	0.482108	0.474575	0.984375
PRKAA2	DEPTOR	FALSE	0.000244581	FALSE	0.000107835	FALSE	0.000107829	0.440896	0.440875	0.999953
AKT1	PRKDC	FALSE	0.000493291	FALSE	0.000107584	FALSE	0.000144427	0.218094	0.292782	1.34246
RPS6KA1	FBXW11	FALSE	0.000251779	FALSE	0.000107524	FALSE	0.000105192	0.427056	0.417793	0.978311
RPS6KA1	BTRC	FALSE	0.000251779	FALSE	0.000107524	FALSE	0.0001054	0.427056	0.418622	0.980251
RPS6KA1	YWHAQ	FALSE	0.000251779	FALSE	0.00010744	FALSE	0.000105192	0.426723	0.417793	0.979073
RPS6KA1	YWHAE	FALSE	0.000251779	FALSE	0.000107123	FALSE	0.000105192	0.425464	0.417793	0.981971
RPS6KA1	FKBP8	FALSE	0.000251779	FALSE	0.000107101	FALSE	0.000104663	0.425376	0.415695	0.977241
AKT1	EIF4E	FALSE	0.000379948	FALSE	0.000107018	FALSE	0.000106106	0.281664	0.279263	0.991476
RPS6KA1	RHEB	FALSE	0.000251779	FALSE	0.000107015	FALSE	0.000105593	0.425036	0.419387	0.986709
RPS6KA1	PDCD4	FALSE	0.000251779	FALSE	0.000107015	FALSE	0.000105192	0.425036	0.417793	0.98296
RPS6KA1	RPS6KA2	FALSE	0.000251779	FALSE	0.000107015	FALSE	0.000105192	0.425036	0.417793	0.98296
RPS6KA1	RICTOR	FALSE	0.000251779	FALSE	0.000107015	FALSE	0.000105192	0.425036	0.417793	0.98296
RPS6KA1	DUSP10	FALSE	0.000251779	FALSE	0.000107015	FALSE	0.00010542	0.425036	0.4187	0.985093
RPS6KA1	DUSP16	FALSE	0.000251779	FALSE	0.000107015	FALSE	0.000105192	0.425036	0.417793	0.98296
RPS6KA1	DDB1	FALSE	0.000251779	FALSE	0.000107015	FALSE	0.000105192	0.425036	0.417793	0.98296
RPS6KA1	RBX1	FALSE	0.000251779	FALSE	0.000107015	FALSE	0.000105192	0.425036	0.417793	0.98296
RPS6KA1	PIM1	FALSE	0.000251779	FALSE	0.000107015	FALSE	0.000105743	0.425036	0.419983	0.988113
RPS6KA1	PIM2	FALSE	0.000251779	FALSE	0.000107015	FALSE	0.000105192	0.425036	0.417793	0.98296
RPS6KA1	BNIP3	FALSE	0.000251779	FALSE	0.000107015	FALSE	0.000105192	0.425036	0.417793	0.98296
RPS6KA1	YWHAH	FALSE	0.000251779	FALSE	0.000107015	FALSE	0.000105192	0.425036	0.417793	0.98296
RPS6KA1	PRKAG1	FALSE	0.000251779	FALSE	0.000107015	FALSE	0.000105192	0.425036	0.417793	0.98296
MAPK3	DEPTOR	FALSE	0.000267889	FALSE	0.000106745	FALSE	0.000114719	0.398467	0.428234	1.0747
PRKAA2	YWHAQ	FALSE	0.00023798	FALSE	0.000106339	FALSE	0.000105862	0.446842	0.444837	0.995514
PRKAA2	FBXW11	FALSE	0.00023798	FALSE	0.000106145	FALSE	0.000105862	0.446025	0.444837	0.997337
PRKAA2	BTRC	FALSE	0.00023798	FALSE	0.000106145	FALSE	0.000106112	0.446025	0.445887	0.999691
PRKAB1	HSP90AA1	FALSE	0.000235325	FALSE	0.000105992	FALSE	0.000107779	0.450405	0.457999	1.01686
PRKAA2	FKBP8	FALSE	0.00023798	FALSE	0.000105971	FALSE	0.000105115	0.445296	0.441698	0.99192
PRKAA2	YWHAE	FALSE	0.00023798	FALSE	0.000105953	FALSE	0.000105862	0.445219	0.444837	0.999142
PRKAA2	RHEB	FALSE	0.00023798	FALSE	0.00010585	FALSE	0.000106342	0.444786	0.446854	1.00465
PRKAA2	PDCD4	FALSE	0.00023798	FALSE	0.00010585	FALSE	0.000105862	0.444786	0.444837	1.00012
PRKAA2	EIF4B	FALSE	0.00023798	FALSE	0.00010585	FALSE	0.000101065	0.444786	0.424681	0.954799
PRKAA2	RPS6KA2	FALSE	0.00023798	FALSE	0.00010585	FALSE	0.000105862	0.444786	0.444837	1.00012
PRKAA2	RICTOR	FALSE	0.00023798	FALSE	0.00010585	FALSE	0.000105862	0.444786	0.444837	1.00012
PRKAA2	DUSP10	FALSE	0.00023798	FALSE	0.00010585	FALSE	0.000106136	0.444786	0.445988	1.0027
PRKAA2	DUSP16	FALSE	0.00023798	FALSE	0.00010585	FALSE	0.000105862	0.444786	0.444837	1.00012
PRKAA2	DDB1	FALSE	0.00023798	FALSE	0.00010585	FALSE	0.000105862	0.444786	0.444837	1.00012
PRKAA2	RBX1	FALSE	0.00023798	FALSE	0.00010585	FALSE	0.000105862	0.444786	0.444837	1.00012
PRKAA2	PIM1	FALSE	0.00023798	FALSE	0.00010585	FALSE	0.000106542	0.444786	0.447694	1.00654
PRKAA2	PIM2	FALSE	0.00023798	FALSE	0.00010585	FALSE	0.000105862	0.444786	0.444837	1.00012
PRKAA2	BNIP3	FALSE	0.00023798	FALSE	0.00010585	FALSE	0.000105862	0.444786	0.444837	1.00012
PRKAA2	YWHAH	FALSE	0.00023798	FALSE	0.00010585	FALSE	0.000105862	0.444786	0.444837	1.00012
PRKAA2	PRKAG1	FALSE	0.00023798	FALSE	0.00010585	FALSE	0.000105862	0.444786	0.444837	1.00012
MAPK3	YWHAQ	FALSE	0.000261537	FALSE	0.000105786	FALSE	0.000113192	0.40448	0.432795	1.07
MAPK3	FBXW11	FALSE	0.000261537	FALSE	0.000105775	FALSE	0.000113192	0.404438	0.432795	1.07011
MAPK3	BTRC	FALSE	0.000261537	FALSE	0.000105775	FALSE	0.000113386	0.404438	0.433536	1.07195
MAPK3	YWHAE	FALSE	0.000261537	FALSE	0.000105645	FALSE	0.000113192	0.403939	0.432795	1.07143
MAPK3	TSC1	FALSE	0.000250554	FALSE	0.000105626	FALSE	0.000114948	0.421568	0.458775	1.08826
MAPK3	FKBP8	FALSE	0.000261537	FALSE	0.000105503	FALSE	0.000153045	0.403396	0.585175	1.45062
MAPK3	RHEB	FALSE	0.000261537	FALSE	0.000105478	FALSE	0.000113667	0.403299	0.434612	1.07764
MAPK3	PDCD4	FALSE	0.000261537	FALSE	0.000105478	FALSE	0.000113192	0.403299	0.432795	1.07313
MAPK3	EIF4B	FALSE	0.000261537	FALSE	0.000105478	FALSE	0.000111513	0.403299	0.426376	1.05722
MAPK3	RICTOR	FALSE	0.000261537	FALSE	0.000105478	FALSE	0.000113192	0.403299	0.432795	1.07313
MAPK3	DUSP10	FALSE	0.000261537	FALSE	0.000105478	FALSE	0.000113404	0.403299	0.433605	1.07514
MAPK3	DUSP16	FALSE	0.000261537	FALSE	0.000105478	FALSE	0.000113192	0.403299	0.432795	1.07313
MAPK3	DDB1	FALSE	0.000261537	FALSE	0.000105478	FALSE	0.000113192	0.403299	0.432795	1.07313
MAPK3	RBX1	FALSE	0.000261537	FALSE	0.000105478	FALSE	0.000113192	0.403299	0.432795	1.07313
MAPK3	PIM1	FALSE	0.000261537	FALSE	0.000105478	FALSE	0.000113724	0.403299	0.434829	1.07818
MAPK3	PIM2	FALSE	0.000261537	FALSE	0.000105478	FALSE	0.000113192	0.403299	0.432795	1.07313
MAPK3	BNIP3	FALSE	0.000261537	FALSE	0.000105478	FALSE	0.000113192	0.403299	0.432795	1.07313
MAPK3	YWHAH	FALSE	0.000261537	FALSE	0.000105478	FALSE	0.000113192	0.403299	0.432795	1.07313
MAPK3	PRKAG1	FALSE	0.000261537	FALSE	0.000105478	FALSE	0.000113192	0.403299	0.432795	1.07313
RPS6KB2	TSC1	FALSE	0.000230879	FALSE	0.000104956	FALSE	0.00010391	0.454595	0.450062	0.99003
PIM1	HSP90AA1	FALSE	0.000215013	FALSE	0.000104852	FALSE	9.53048e-05	0.487654	0.443251	0.908945
CASP3	PRKAB1	FALSE	0.000295015	FALSE	0.000104635	FALSE	9.60375e-05	0.354679	0.325535	0.91783
MAPK1	BECN1	FALSE	0.000648526	FALSE	0.000103819	FALSE	9.65165e-05	0.160085	0.148825	0.929662
BECN1	RPTOR	FALSE	0.000221241	FALSE	0.000103693	FALSE	0.000101444	0.468689	0.458524	0.978312
CAMKK2	RPTOR	FALSE	0.000221241	FALSE	0.000103693	FALSE	0.000101444	0.468689	0.458524	0.978312
TSC1	RPTOR	FALSE	0.000221241	FALSE	0.000103693	FALSE	0.000101444	0.468689	0.458524	0.978312
FKBP8	RPTOR	FALSE	0.000221241	FALSE	0.000103693	FALSE	0.000101444	0.468689	0.458524	0.978312
TSC2	RPTOR	FALSE	0.000221241	FALSE	0.000103693	FALSE	0.000101444	0.468689	0.458524	0.978312
EIF4EBP1	RPTOR	FALSE	0.000221241	FALSE	0.000103693	FALSE	0.000101444	0.468689	0.458524	0.978312
DUSP6	RPTOR	FALSE	0.000221241	FALSE	0.000103693	FALSE	0.000101444	0.468689	0.458524	0.978312
BNIP3	RPTOR	FALSE	0.000221241	FALSE	0.000103693	FALSE	0.000101444	0.468689	0.458524	0.978312
PRKAG1	RPTOR	FALSE	0.000221241	FALSE	0.000103693	FALSE	0.000101444	0.468689	0.458524	0.978312
MAPK1	PRKAB1	FALSE	0.000307065	FALSE	0.000103369	FALSE	0.000107945	0.336637	0.351538	1.04426
PRKAB1	BCL2L1	FALSE	0.000931467	FALSE	0.000102878	FALSE	6.93372e-05	0.110447	0.0744387	0.673975
PDPK1	PRKAA1	FALSE	0.000377353	FALSE	0.000102268	FALSE	0.00010412	0.271014	0.275922	1.01811
GSK3B	PRKDC	FALSE	0.000488642	FALSE	0.000102099	FALSE	0.000104335	0.208944	0.21352	1.0219
CASP3	RPS6KB1	FALSE	0.000317962	FALSE	0.00010175	FALSE	9.40664e-05	0.320005	0.295842	0.92449
RPS6KA1	HSP90AA1	FALSE	0.000260276	FALSE	0.000101735	FALSE	0.000103241	0.390874	0.396658	1.0148
PRKAB1	CAMKK2	FALSE	0.000255777	FALSE	0.000101546	FALSE	9.81066e-05	0.397012	0.383563	0.966125
RBX1	PRKAA2	FALSE	0.000171725	FALSE	0.00010118	FALSE	0	0.5892	0	0
RBX1	PRKAG3	FALSE	0.000171725	FALSE	0.00010118	FALSE	0	0.5892	0	0
RPS6KA1	PRKAA2	FALSE	0.000304334	FALSE	0.000101046	FALSE	9.7528e-05	0.332024	0.320464	0.965183
RPS6KA1	PRKAG3	FALSE	0.000304334	FALSE	0.000101046	FALSE	9.7528e-05	0.332024	0.320464	0.965183
RBX1	RPS6KB2	FALSE	0.000167073	FALSE	0.000100974	FALSE	4.44229e-06	0.604375	0.026589	0.0439942
FOXO3	HSP90AA1	FALSE	0.000212141	FALSE	0.000100892	FALSE	5.95774e-05	0.475589	0.280838	0.590506
PRKAA2	HSP90AA1	FALSE	0.000247389	FALSE	0.000100546	FALSE	0.000104969	0.406428	0.424308	1.04399
PRKAA1	YWHAB	FALSE	0.000278536	FALSE	0.000100237	FALSE	9.49446e-05	0.359873	0.34087	0.947197
GSK3B	PRKAA1	FALSE	0.000472763	FALSE	0.000100229	FALSE	0.0001083	0.212006	0.22908	1.08053
PRKAA2	RPS6KB1	FALSE	0.000297102	FALSE	9.99444e-05	FALSE	0.000100844	0.336397	0.339424	1.009
HSP90AA1	DUSP1	FALSE	1.8977e-05	FALSE	9.97937e-05	FALSE	3.89439e-05	5.25866	2.05216	0.390244
RPS6KA1	RPS6KB2	FALSE	0.000280632	FALSE	9.97286e-05	FALSE	9.61646e-05	0.355371	0.342671	0.964264
CAMKK2	PIK3C3	FALSE	0.000198793	FALSE	9.96785e-05	FALSE	9.84326e-05	0.501418	0.495151	0.987501
TSC1	PIK3C3	FALSE	0.000198793	FALSE	9.96785e-05	FALSE	9.84326e-05	0.501418	0.495151	0.987501
FKBP8	PIK3C3	FALSE	0.000198793	FALSE	9.96785e-05	FALSE	9.84326e-05	0.501418	0.495151	0.987501
TSC2	PIK3C3	FALSE	0.000198793	FALSE	9.96785e-05	FALSE	9.84326e-05	0.501418	0.495151	0.987501
EIF4EBP1	PIK3C3	FALSE	0.000198793	FALSE	9.96785e-05	FALSE	9.84326e-05	0.501418	0.495151	0.987501
DUSP6	PIK3C3	FALSE	0.000198793	FALSE	9.96785e-05	FALSE	9.84326e-05	0.501418	0.495151	0.987501
BNIP3	PIK3C3	FALSE	0.000198793	FALSE	9.96785e-05	FALSE	9.84326e-05	0.501418	0.495151	0.987501
PRKAG1	PIK3C3	FALSE	0.000198793	FALSE	9.96785e-05	FALSE	9.84326e-05	0.501418	0.495151	0.987501
FOXO1	EIF4E	FALSE	0.000442243	FALSE	9.91981e-05	FALSE	8.60837e-05	0.224307	0.194653	0.867796
PDPK1	AKT1S1	FALSE	0.00029583	FALSE	9.89575e-05	FALSE	9.95363e-05	0.334508	0.336465	1.00585
GSK3B	DAPK1	FALSE	0.000269776	FALSE	9.86264e-05	FALSE	0.000102138	0.365586	0.378602	1.0356
PRKDC	BECN1	FALSE	0.000722965	FALSE	9.84134e-05	FALSE	0.00016518	0.136125	0.228476	1.67843
MAPK3	HSP90AA1	FALSE	0.000268142	FALSE	9.80044e-05	FALSE	0.000110961	0.365495	0.413815	1.1322
AKT2	MAPK6	FALSE	0.000250887	FALSE	9.75611e-05	FALSE	8.50452e-05	0.388864	0.338978	0.871712
GSK3B	DUSP6	FALSE	0.000261267	FALSE	9.7547e-05	FALSE	0.000101174	0.373362	0.387245	1.03718
GSK3B	TSC1	FALSE	0.000240634	FALSE	9.75016e-05	FALSE	9.20021e-05	0.405187	0.382333	0.943596
PRKAA1	TSC2	FALSE	0.00029683	FALSE	9.73529e-05	FALSE	9.33905e-05	0.327976	0.314626	0.959298
BECN1	MAPK1	FALSE	0.000314982	FALSE	9.71822e-05	FALSE	9.52054e-05	0.308532	0.302256	0.979659
CAMKK2	MAPK1	FALSE	0.000314982	FALSE	9.71822e-05	FALSE	9.52054e-05	0.308532	0.302256	0.979659
TSC1	MAPK1	FALSE	0.000314982	FALSE	9.71822e-05	FALSE	9.52054e-05	0.308532	0.302256	0.979659
FKBP8	MAPK1	FALSE	0.000314982	FALSE	9.71822e-05	FALSE	9.52054e-05	0.308532	0.302256	0.979659
TSC2	MAPK1	FALSE	0.000314982	FALSE	9.71822e-05	FALSE	9.52054e-05	0.308532	0.302256	0.979659
EIF4EBP1	MAPK1	FALSE	0.000314982	FALSE	9.71822e-05	FALSE	9.52054e-05	0.308532	0.302256	0.979659
BNIP3	MAPK1	FALSE	0.000314982	FALSE	9.71822e-05	FALSE	9.52054e-05	0.308532	0.302256	0.979659
PRKAG1	MAPK1	FALSE	0.000314982	FALSE	9.71822e-05	FALSE	9.52054e-05	0.308532	0.302256	0.979659
GSK3B	DEPTOR	FALSE	0.00025843	FALSE	9.71784e-05	FALSE	0.000100766	0.376033	0.389914	1.03691
GSK3B	YWHAE	FALSE	0.000252758	FALSE	9.6659e-05	FALSE	9.99484e-05	0.382418	0.395432	1.03403
GSK3B	YWHAQ	FALSE	0.000252758	FALSE	9.66371e-05	FALSE	9.99484e-05	0.382331	0.395432	1.03427
GSK3B	FBXW11	FALSE	0.000252758	FALSE	9.65762e-05	FALSE	9.99484e-05	0.382091	0.395432	1.03492
GSK3B	BTRC	FALSE	0.000252758	FALSE	9.65762e-05	FALSE	0.000100052	0.382091	0.395843	1.03599
GSK3B	RHEB	FALSE	0.000252758	FALSE	9.64676e-05	FALSE	0.000100164	0.381661	0.396287	1.03832
GSK3B	PDCD4	FALSE	0.000252758	FALSE	9.64676e-05	FALSE	9.99484e-05	0.381661	0.395432	1.03608
GSK3B	EIF4B	FALSE	0.000252758	FALSE	9.64676e-05	FALSE	0.000134285	0.381661	0.531281	1.39203
GSK3B	RPS6KA2	FALSE	0.000252758	FALSE	9.64676e-05	FALSE	9.99484e-05	0.381661	0.395432	1.03608
GSK3B	RICTOR	FALSE	0.000252758	FALSE	9.64676e-05	FALSE	9.99484e-05	0.381661	0.395432	1.03608
GSK3B	DUSP10	FALSE	0.000252758	FALSE	9.64676e-05	FALSE	0.000100061	0.381661	0.395877	1.03725
GSK3B	DUSP16	FALSE	0.000252758	FALSE	9.64676e-05	FALSE	9.99484e-05	0.381661	0.395432	1.03608
GSK3B	DDB1	FALSE	0.000252758	FALSE	9.64676e-05	FALSE	9.99484e-05	0.381661	0.395432	1.03608
GSK3B	RBX1	FALSE	0.000252758	FALSE	9.64676e-05	FALSE	9.99484e-05	0.381661	0.395432	1.03608
GSK3B	PIM1	FALSE	0.000252758	FALSE	9.64676e-05	FALSE	0.000100187	0.381661	0.396375	1.03855
GSK3B	PIM2	FALSE	0.000252758	FALSE	9.64676e-05	FALSE	9.99484e-05	0.381661	0.395432	1.03608
GSK3B	BNIP3	FALSE	0.000252758	FALSE	9.64676e-05	FALSE	9.99484e-05	0.381661	0.395432	1.03608
GSK3B	YWHAH	FALSE	0.000252758	FALSE	9.64676e-05	FALSE	9.99484e-05	0.381661	0.395432	1.03608
GSK3B	PRKAG1	FALSE	0.000252758	FALSE	9.64676e-05	FALSE	9.99484e-05	0.381661	0.395432	1.03608
GSK3B	FKBP8	FALSE	0.000252758	FALSE	9.64277e-05	FALSE	9.87195e-05	0.381503	0.39057	1.02377
RBX1	PRKAB1	FALSE	0.000160947	FALSE	9.64211e-05	FALSE	0	0.599086	0	0
PDPK1	MAPK6	FALSE	0.000321233	FALSE	9.59162e-05	FALSE	9.77738e-05	0.298588	0.30437	1.01937
AKT1	DAPK1	FALSE	0.000249362	FALSE	9.56106e-05	FALSE	9.85621e-05	0.383422	0.395258	1.03087
RPS6KA1	PRKAB1	FALSE	0.00028158	FALSE	9.51058e-05	FALSE	9.19256e-05	0.337757	0.326463	0.966562
DAPK1	RPS6KB1	FALSE	0.00021908	FALSE	9.49578e-05	FALSE	9.32701e-05	0.433439	0.425735	0.982227
CASP3	TSC2	FALSE	0.000281328	FALSE	9.49503e-05	FALSE	0.000103102	0.337507	0.366483	1.08585
PRKAB1	FOXO3	FALSE	0.000537485	FALSE	9.45402e-05	FALSE	7.84639e-05	0.175894	0.145983	0.829952
AKT1	DUSP6	FALSE	0.000241363	FALSE	9.43688e-05	FALSE	9.50015e-05	0.390983	0.393604	1.0067
MAP3K7	TSC2	FALSE	0.000250659	FALSE	9.43568e-05	FALSE	0.000146651	0.376435	0.585063	1.55422
GSK3B	HSP90AA1	FALSE	0.000257375	FALSE	9.43317e-05	FALSE	9.82034e-05	0.366515	0.381558	1.04104
RHEB	RPS6KB1	FALSE	0.000208887	FALSE	9.42659e-05	FALSE	9.32188e-05	0.451277	0.446264	0.988892
AKT1	DEPTOR	FALSE	0.000238697	FALSE	9.39471e-05	FALSE	9.45871e-05	0.393583	0.396264	1.00681
RHEB	PRKAA2	FALSE	0.000200423	FALSE	9.35975e-05	FALSE	9.18427e-05	0.467001	0.458245	0.981251
RHEB	PRKAG3	FALSE	0.000200423	FALSE	9.35975e-05	FALSE	9.18427e-05	0.467001	0.458245	0.981251
BECN1	FOXO3	FALSE	0.000227079	FALSE	9.34416e-05	FALSE	8.95986e-05	0.411494	0.39457	0.958873
CAMKK2	FOXO3	FALSE	0.000227079	FALSE	9.34416e-05	FALSE	8.95986e-05	0.411494	0.39457	0.958873
TSC1	FOXO3	FALSE	0.000227079	FALSE	9.34416e-05	FALSE	8.95986e-05	0.411494	0.39457	0.958873
FKBP8	FOXO3	FALSE	0.000227079	FALSE	9.34416e-05	FALSE	8.95986e-05	0.411494	0.39457	0.958873
TSC2	FOXO3	FALSE	0.000227079	FALSE	9.34416e-05	FALSE	8.95986e-05	0.411494	0.39457	0.958873
EIF4EBP1	FOXO3	FALSE	0.000227079	FALSE	9.34416e-05	FALSE	8.95986e-05	0.411494	0.39457	0.958873
DUSP6	FOXO3	FALSE	0.000227079	FALSE	9.34416e-05	FALSE	8.95986e-05	0.411494	0.39457	0.958873
BNIP3	FOXO3	FALSE	0.000227079	FALSE	9.34416e-05	FALSE	8.95986e-05	0.411494	0.39457	0.958873
PRKAG1	FOXO3	FALSE	0.000227079	FALSE	9.34416e-05	FALSE	8.95986e-05	0.411494	0.39457	0.958873
AKT1	YWHAQ	FALSE	0.000233365	FALSE	9.33242e-05	FALSE	9.37582e-05	0.399907	0.401767	1.00465
AKT1	YWHAE	FALSE	0.000233365	FALSE	9.3287e-05	FALSE	9.37582e-05	0.399748	0.401767	1.00505
AKT1	FBXW11	FALSE	0.000233365	FALSE	9.32447e-05	FALSE	9.37582e-05	0.399566	0.401767	1.00551
AKT1	BTRC	FALSE	0.000233365	FALSE	9.32447e-05	FALSE	9.38635e-05	0.399566	0.402218	1.00664
PRKAB1	TSC2	FALSE	0.000231417	FALSE	9.31278e-05	FALSE	8.82189e-05	0.402425	0.381212	0.947288
AKT1	RHEB	FALSE	0.000233365	FALSE	9.3127e-05	FALSE	9.39556e-05	0.399062	0.402613	1.0089
AKT1	RPS6KA2	FALSE	0.000233365	FALSE	9.3127e-05	FALSE	9.37582e-05	0.399062	0.401767	1.00678
AKT1	RICTOR	FALSE	0.000233365	FALSE	9.3127e-05	FALSE	9.37582e-05	0.399062	0.401767	1.00678
AKT1	DUSP10	FALSE	0.000233365	FALSE	9.3127e-05	FALSE	9.38725e-05	0.399062	0.402256	1.00801
AKT1	DUSP16	FALSE	0.000233365	FALSE	9.3127e-05	FALSE	9.37582e-05	0.399062	0.401767	1.00678
AKT1	DDB1	FALSE	0.000233365	FALSE	9.3127e-05	FALSE	9.37582e-05	0.399062	0.401767	1.00678
AKT1	RBX1	FALSE	0.000233365	FALSE	9.3127e-05	FALSE	9.37582e-05	0.399062	0.401767	1.00678
AKT1	PIM1	FALSE	0.000233365	FALSE	9.3127e-05	FALSE	9.39994e-05	0.399062	0.4028	1.00937
AKT1	PIM2	FALSE	0.000233365	FALSE	9.3127e-05	FALSE	9.37582e-05	0.399062	0.401767	1.00678
AKT1	BNIP3	FALSE	0.000233365	FALSE	9.3127e-05	FALSE	9.37582e-05	0.399062	0.401767	1.00678
AKT1	YWHAH	FALSE	0.000233365	FALSE	9.3127e-05	FALSE	9.37582e-05	0.399062	0.401767	1.00678
AKT1	PRKAG1	FALSE	0.000233365	FALSE	9.3127e-05	FALSE	9.37582e-05	0.399062	0.401767	1.00678
AKT1	FKBP8	FALSE	0.000233365	FALSE	9.31055e-05	FALSE	0.000116729	0.39897	0.500198	1.25372
DAPK1	FOXO1	FALSE	0.000215253	FALSE	9.27391e-05	FALSE	9.28794e-05	0.430837	0.431489	1.00151
PDPK1	EIF4EBP1	FALSE	0.000193416	FALSE	9.20789e-05	FALSE	8.84072e-05	0.476066	0.457082	0.960125
MAPK3	RPS6KB2	FALSE	0.000283512	FALSE	9.15321e-05	FALSE	0.000101593	0.322851	0.358338	1.10992
RPS6KA1	CAMKK2	FALSE	0.000274921	FALSE	9.14576e-05	FALSE	8.76608e-05	0.332669	0.318858	0.958486
PRKAA1	EIF4EBP1	FALSE	0.000271057	FALSE	9.08877e-05	FALSE	8.46465e-05	0.335308	0.312282	0.93133
RPS6KB2	RPS6KA3	FALSE	0.000303777	FALSE	9.07607e-05	FALSE	8.54457e-05	0.298774	0.281278	0.94144
FOXO1	CAMKK2	FALSE	0.000298902	FALSE	9.03251e-05	FALSE	8.17338e-05	0.30219	0.273447	0.904884
RPS6KB1	DAPK1	FALSE	0.000229791	FALSE	9.03032e-05	FALSE	8.88651e-05	0.39298	0.386722	0.984075
MAPK1	YWHAB	FALSE	0.000253039	FALSE	9.01153e-05	FALSE	9.0272e-05	0.356132	0.356752	1.00174
DUSP16	AKT1S1	FALSE	0.000145441	FALSE	9.00204e-05	FALSE	0	0.618948	0	0
RPS6KB2	EIF4EBP1	FALSE	0.000235306	FALSE	8.97852e-05	FALSE	8.45629e-05	0.381568	0.359374	0.941835
RPS6KA3	PRDX1	FALSE	0.000293787	FALSE	8.96431e-05	FALSE	0.000110477	0.305129	0.376046	1.23242
FOXO1	TSC2	FALSE	0.000289571	FALSE	8.94193e-05	FALSE	9.11069e-05	0.308799	0.314627	1.01887
PDPK1	PRKDC	FALSE	0.000373159	FALSE	8.88184e-05	FALSE	8.78655e-05	0.238017	0.235464	0.989271
FOXO1	BECN1	FALSE	0.000671415	FALSE	8.88025e-05	FALSE	6.21465e-05	0.132262	0.0925606	0.699829
CASP3	CAMKK2	FALSE	0.000275885	FALSE	8.873e-05	FALSE	8.01376e-05	0.321619	0.290475	0.903162
RPS6KB1	DUSP6	FALSE	0.000221759	FALSE	8.86793e-05	FALSE	8.75486e-05	0.399891	0.394792	0.987249
FBXW11	MAPK6	FALSE	0.000300215	FALSE	8.851e-05	FALSE	6.98713e-05	0.294822	0.232737	0.789417
MAPK3	PRKAA2	FALSE	0.000302538	FALSE	8.78926e-05	FALSE	9.93131e-05	0.290518	0.328267	1.12994
MAPK3	PRKAG3	FALSE	0.000302538	FALSE	8.78926e-05	FALSE	9.93131e-05	0.290518	0.328267	1.12994
RPS6KB1	YWHAQ	FALSE	0.000213727	FALSE	8.73177e-05	FALSE	8.60166e-05	0.408548	0.40246	0.985099
PRKDC	CAMKK2	FALSE	0.000312038	FALSE	8.72282e-05	FALSE	9.28088e-05	0.279544	0.297428	1.06398
RPS6KB1	FBXW11	FALSE	0.000213727	FALSE	8.72168e-05	FALSE	8.60166e-05	0.408076	0.40246	0.986238
RPS6KB1	BTRC	FALSE	0.000213727	FALSE	8.72168e-05	FALSE	8.61463e-05	0.408076	0.403067	0.987725
RPS6KB1	YWHAE	FALSE	0.000213727	FALSE	8.70862e-05	FALSE	8.60166e-05	0.407464	0.40246	0.987718
PRKAB1	YWHAB	FALSE	0.000211378	FALSE	8.70824e-05	FALSE	8.315e-05	0.411975	0.393372	0.954843
RPS6KB1	FKBP8	FALSE	0.000213727	FALSE	8.70753e-05	FALSE	8.49907e-05	0.407413	0.39766	0.97606
RPS6KB1	RHEB	FALSE	0.000213727	FALSE	8.70554e-05	FALSE	8.62684e-05	0.40732	0.403638	0.99096
RPS6KB1	RPS6KA2	FALSE	0.000213727	FALSE	8.70554e-05	FALSE	8.60166e-05	0.40732	0.40246	0.988068
RPS6KB1	DUSP10	FALSE	0.000213727	FALSE	8.70554e-05	FALSE	8.6158e-05	0.40732	0.403121	0.989692
RPS6KB1	DUSP16	FALSE	0.000213727	FALSE	8.70554e-05	FALSE	8.60166e-05	0.40732	0.40246	0.988068
RPS6KB1	DDB1	FALSE	0.000213727	FALSE	8.70554e-05	FALSE	8.60166e-05	0.40732	0.40246	0.988068
RPS6KB1	RBX1	FALSE	0.000213727	FALSE	8.70554e-05	FALSE	8.60166e-05	0.40732	0.40246	0.988068
RPS6KB1	PIM1	FALSE	0.000213727	FALSE	8.70554e-05	FALSE	8.63296e-05	0.40732	0.403924	0.991663
RPS6KB1	PIM2	FALSE	0.000213727	FALSE	8.70554e-05	FALSE	8.60166e-05	0.40732	0.40246	0.988068
RPS6KB1	BNIP3	FALSE	0.000213727	FALSE	8.70554e-05	FALSE	8.60166e-05	0.40732	0.40246	0.988068
RPS6KB1	YWHAH	FALSE	0.000213727	FALSE	8.70554e-05	FALSE	8.60166e-05	0.40732	0.40246	0.988068
RPS6KB1	PRKAG1	FALSE	0.000213727	FALSE	8.70554e-05	FALSE	8.60166e-05	0.40732	0.40246	0.988068
STK11	CAMKK2	FALSE	0.000206031	FALSE	8.68742e-05	FALSE	8.24597e-05	0.421656	0.40023	0.949186
AKT1	RPS6KB2	FALSE	0.000256845	FALSE	8.67201e-05	FALSE	8.71171e-05	0.337636	0.339182	1.00458
IKBKB	HSP90AA1	FALSE	0.000100643	FALSE	8.64602e-05	FALSE	6.02114e-05	0.859081	0.598269	0.696406
RPS6KB2	FOXO1	FALSE	0.000286803	FALSE	8.63068e-05	FALSE	8.66634e-05	0.300927	0.30217	1.00413
RHEB	PRKAB1	FALSE	0.000182612	FALSE	8.61093e-05	FALSE	8.51348e-05	0.471543	0.466207	0.988683
AKT2	RPS6KB1	FALSE	0.000187528	FALSE	8.58386e-05	FALSE	7.66615e-05	0.457738	0.408801	0.893089
RHEB	RPS6KB2	FALSE	0.000178287	FALSE	8.56139e-05	FALSE	8.38206e-05	0.480203	0.470144	0.979053
AKT2	YWHAB	FALSE	0.000155362	FALSE	8.4787e-05	FALSE	7.96509e-05	0.545737	0.512678	0.939424
PRKAB1	TSC1	FALSE	0.000199644	FALSE	8.4712e-05	FALSE	8.35007e-05	0.424316	0.418249	0.985701
BECN1	PRKDC	FALSE	0.000167455	FALSE	8.43343e-05	FALSE	8.2867e-05	0.503624	0.494862	0.982601
CAMKK2	PRKDC	FALSE	0.000167455	FALSE	8.43343e-05	FALSE	8.2867e-05	0.503624	0.494862	0.982601
TSC1	PRKDC	FALSE	0.000167455	FALSE	8.43343e-05	FALSE	8.2867e-05	0.503624	0.494862	0.982601
FKBP8	PRKDC	FALSE	0.000167455	FALSE	8.43343e-05	FALSE	8.2867e-05	0.503624	0.494862	0.982601
TSC2	PRKDC	FALSE	0.000167455	FALSE	8.43343e-05	FALSE	8.2867e-05	0.503624	0.494862	0.982601
EIF4EBP1	PRKDC	FALSE	0.000167455	FALSE	8.43343e-05	FALSE	8.2867e-05	0.503624	0.494862	0.982601
DUSP6	PRKDC	FALSE	0.000167455	FALSE	8.43343e-05	FALSE	8.2867e-05	0.503624	0.494862	0.982601
BNIP3	PRKDC	FALSE	0.000167455	FALSE	8.43343e-05	FALSE	8.2867e-05	0.503624	0.494862	0.982601
PRKAG1	PRKDC	FALSE	0.000167455	FALSE	8.43343e-05	FALSE	8.2867e-05	0.503624	0.494862	0.982601
DAPK1	PRKAA2	FALSE	0.000200898	FALSE	8.39038e-05	FALSE	8.15044e-05	0.417643	0.4057	0.971403
DAPK1	PRKAG3	FALSE	0.000200898	FALSE	8.39038e-05	FALSE	8.15044e-05	0.417643	0.4057	0.971403
RPS6KB1	TSC2	FALSE	0.000222588	FALSE	8.38932e-05	FALSE	7.85014e-05	0.3769	0.352676	0.93573
DAPK1	TSC1	FALSE	0.000159854	FALSE	8.354e-05	FALSE	8.2631e-05	0.522601	0.516915	0.98912
MAPK3	PRKAB1	FALSE	0.000280758	FALSE	8.35254e-05	FALSE	0.000134294	0.2975	0.478326	1.60782
RBX1	RPS6KB1	FALSE	0.000154393	FALSE	8.3224e-05	FALSE	0	0.539039	0	0
FBXW11	RPS6KB1	FALSE	0.000225952	FALSE	8.30108e-05	FALSE	6.72354e-05	0.367383	0.297565	0.809959
PRKDC	YWHAB	FALSE	0.000265402	FALSE	8.2786e-05	FALSE	8.40853e-05	0.311927	0.316823	1.0157
FOXO1	YWHAB	FALSE	0.000255775	FALSE	8.24689e-05	FALSE	7.626e-05	0.322427	0.298153	0.924712
PIM1	AKT1S1	FALSE	0.000322459	FALSE	8.20468e-05	FALSE	9.82454e-05	0.254441	0.304676	1.19743
RPS6KB1	FOXO3	FALSE	0.000451964	FALSE	8.18526e-05	FALSE	4.70999e-05	0.181104	0.104212	0.575424
CASP3	YWHAZ	FALSE	0.00025185	FALSE	8.16905e-05	FALSE	8.70334e-05	0.324362	0.345577	1.06541
RHEB	DAPK1	FALSE	0.000158483	FALSE	8.15134e-05	FALSE	8.03967e-05	0.514336	0.50729	0.986301
RBX1	EIF4E	FALSE	0.000237737	FALSE	8.14891e-05	FALSE	0	0.34277	0	0
CASP3	TSC1	FALSE	0.000221672	FALSE	8.1083e-05	FALSE	7.64432e-05	0.36578	0.344848	0.942776
BECN1	STK11	FALSE	0.000191035	FALSE	8.10196e-05	FALSE	7.81194e-05	0.424109	0.408928	0.964204
CAMKK2	STK11	FALSE	0.000191035	FALSE	8.10196e-05	FALSE	7.81194e-05	0.424109	0.408928	0.964204
TSC1	STK11	FALSE	0.000191035	FALSE	8.10196e-05	FALSE	7.81194e-05	0.424109	0.408928	0.964204
FKBP8	STK11	FALSE	0.000191035	FALSE	8.10196e-05	FALSE	7.81194e-05	0.424109	0.408928	0.964204
TSC2	STK11	FALSE	0.000191035	FALSE	8.10196e-05	FALSE	7.81194e-05	0.424109	0.408928	0.964204
EIF4EBP1	STK11	FALSE	0.000191035	FALSE	8.10196e-05	FALSE	7.81194e-05	0.424109	0.408928	0.964204
DUSP6	STK11	FALSE	0.000191035	FALSE	8.10196e-05	FALSE	7.81194e-05	0.424109	0.408928	0.964204
BNIP3	STK11	FALSE	0.000191035	FALSE	8.10196e-05	FALSE	7.81194e-05	0.424109	0.408928	0.964204
PRKAG1	STK11	FALSE	0.000191035	FALSE	8.10196e-05	FALSE	7.81194e-05	0.424109	0.408928	0.964204
PIM2	RPTOR	FALSE	0.000337056	FALSE	8.07823e-05	FALSE	7.26315e-05	0.23967	0.215488	0.899101
RHEB	CAMKK2	FALSE	0.000176734	FALSE	7.98375e-05	FALSE	7.78674e-05	0.451737	0.440591	0.975325
RPS6KB1	CAMKK2	FALSE	0.000236322	FALSE	7.96783e-05	FALSE	7.71384e-05	0.33716	0.326412	0.968123
RPS6KB1	HSP90AA1	FALSE	0.000220684	FALSE	7.95016e-05	FALSE	8.37104e-05	0.360251	0.379323	1.05294
BECN1	PRKAA1	FALSE	0.000154805	FALSE	7.90961e-05	FALSE	7.81697e-05	0.51094	0.504955	0.988287
TSC1	PRKAA1	FALSE	0.000154805	FALSE	7.90961e-05	FALSE	7.81697e-05	0.51094	0.504955	0.988287
FKBP8	PRKAA1	FALSE	0.000154805	FALSE	7.90961e-05	FALSE	7.81697e-05	0.51094	0.504955	0.988287
TSC2	PRKAA1	FALSE	0.000154805	FALSE	7.90961e-05	FALSE	7.81697e-05	0.51094	0.504955	0.988287
EIF4EBP1	PRKAA1	FALSE	0.000154805	FALSE	7.90961e-05	FALSE	7.81697e-05	0.51094	0.504955	0.988287
DUSP6	PRKAA1	FALSE	0.000154805	FALSE	7.90961e-05	FALSE	7.81697e-05	0.51094	0.504955	0.988287
BNIP3	PRKAA1	FALSE	0.000154805	FALSE	7.90961e-05	FALSE	7.81697e-05	0.51094	0.504955	0.988287
PRKAG1	PRKAA1	FALSE	0.000154805	FALSE	7.90961e-05	FALSE	7.81697e-05	0.51094	0.504955	0.988287
BECN1	BCL2	FALSE	0.00029229	FALSE	7.89891e-05	FALSE	7.57532e-05	0.270242	0.259171	0.959034
CAMKK2	BCL2	FALSE	0.00029229	FALSE	7.89891e-05	FALSE	7.57532e-05	0.270242	0.259171	0.959034
TSC1	BCL2	FALSE	0.00029229	FALSE	7.89891e-05	FALSE	7.57532e-05	0.270242	0.259171	0.959034
FKBP8	BCL2	FALSE	0.00029229	FALSE	7.89891e-05	FALSE	7.57532e-05	0.270242	0.259171	0.959034
TSC2	BCL2	FALSE	0.00029229	FALSE	7.89891e-05	FALSE	7.57532e-05	0.270242	0.259171	0.959034
EIF4EBP1	BCL2	FALSE	0.00029229	FALSE	7.89891e-05	FALSE	7.57532e-05	0.270242	0.259171	0.959034
DUSP6	BCL2	FALSE	0.00029229	FALSE	7.89891e-05	FALSE	7.57532e-05	0.270242	0.259171	0.959034
BNIP3	BCL2	FALSE	0.00029229	FALSE	7.89891e-05	FALSE	7.57532e-05	0.270242	0.259171	0.959034
PRKAG1	BCL2	FALSE	0.00029229	FALSE	7.89891e-05	FALSE	7.57532e-05	0.270242	0.259171	0.959034
DAPK1	RPS6KB2	FALSE	0.000180654	FALSE	7.831e-05	FALSE	7.60282e-05	0.433481	0.42085	0.970861
RHEB	DUSP6	FALSE	0.000150691	FALSE	7.82373e-05	FALSE	7.72444e-05	0.519192	0.512603	0.98731
DUSP1	PRKDC	FALSE	0.000276681	FALSE	7.80828e-05	FALSE	8.19752e-05	0.282212	0.296281	1.04985
MTOR	DAPK1	FALSE	0.000188846	FALSE	7.79204e-05	FALSE	8.04325e-05	0.412614	0.425917	1.03224
DAPK1	PRKAB1	FALSE	0.000183655	FALSE	7.75724e-05	FALSE	7.57098e-05	0.422382	0.41224	0.975989
RHEB	DEPTOR	FALSE	0.000148093	FALSE	7.71475e-05	FALSE	7.61746e-05	0.520939	0.514369	0.987388
MTOR	YWHAB	FALSE	0.000181087	FALSE	7.68427e-05	FALSE	7.80755e-05	0.424341	0.431148	1.01604
DAPK1	DUSP6	FALSE	0.000158675	FALSE	7.65662e-05	FALSE	7.51792e-05	0.482534	0.473794	0.981886
PDPK1	DAPK1	FALSE	0.000195821	FALSE	7.63143e-05	FALSE	7.8683e-05	0.389716	0.401812	1.03104
PIM1	DAPK1	FALSE	0.000227666	FALSE	7.62458e-05	FALSE	7.33418e-05	0.334902	0.322146	0.961914
RPS6KA2	HSP90AA1	FALSE	4.53586e-05	FALSE	7.60735e-05	FALSE	3.71579e-05	1.67716	0.819202	0.488446
PIM1	DUSP6	FALSE	0.000220895	FALSE	7.60442e-05	FALSE	7.35854e-05	0.344255	0.333124	0.967666
DUSP1	AKT1S1	FALSE	0.000165006	FALSE	7.60293e-05	FALSE	3.51563e-05	0.460766	0.21306	0.462404
RHEB	HSP90AA1	FALSE	0.000152803	FALSE	7.60262e-05	FALSE	7.68839e-05	0.497543	0.503156	1.01128
PIM1	DEPTOR	FALSE	0.000218638	FALSE	7.5967e-05	FALSE	7.35721e-05	0.347455	0.336501	0.968475
PIM1	FBXW11	FALSE	0.000214124	FALSE	7.5935e-05	FALSE	7.35455e-05	0.35463	0.343471	0.968532
PIM1	BTRC	FALSE	0.000214124	FALSE	7.5935e-05	FALSE	7.35489e-05	0.35463	0.343487	0.968577
MTOR	DUSP6	FALSE	0.000181229	FALSE	7.58826e-05	FALSE	7.843e-05	0.418712	0.432768	1.03357
PIM1	YWHAQ	FALSE	0.000214124	FALSE	7.58661e-05	FALSE	7.35455e-05	0.354309	0.343471	0.969412
PIM1	RHEB	FALSE	0.000214124	FALSE	7.58427e-05	FALSE	7.37826e-05	0.354199	0.344578	0.972836
PIM1	PDCD4	FALSE	0.000214124	FALSE	7.58427e-05	FALSE	7.35455e-05	0.354199	0.343471	0.969711
PIM1	EIF4B	FALSE	0.000214124	FALSE	7.58427e-05	FALSE	6.88212e-05	0.354199	0.321408	0.90742
PIM1	RPS6KA2	FALSE	0.000214124	FALSE	7.58427e-05	FALSE	7.35455e-05	0.354199	0.343471	0.969711
PIM1	RICTOR	FALSE	0.000214124	FALSE	7.58427e-05	FALSE	7.35455e-05	0.354199	0.343471	0.969711
PIM1	DUSP10	FALSE	0.000214124	FALSE	7.58427e-05	FALSE	7.35476e-05	0.354199	0.343481	0.969738
PIM1	DUSP16	FALSE	0.000214124	FALSE	7.58427e-05	FALSE	7.35455e-05	0.354199	0.343471	0.969711
PIM1	DDB1	FALSE	0.000214124	FALSE	7.58427e-05	FALSE	7.35455e-05	0.354199	0.343471	0.969711
PIM1	RBX1	FALSE	0.000214124	FALSE	7.58427e-05	FALSE	7.35455e-05	0.354199	0.343471	0.969711
PIM1	PIM1	FALSE	0.000214124	FALSE	7.58427e-05	FALSE	7.35307e-05	0.354199	0.343402	0.969516
PIM1	PIM2	FALSE	0.000214124	FALSE	7.58427e-05	FALSE	7.35455e-05	0.354199	0.343471	0.969711
PIM1	BNIP3	FALSE	0.000214124	FALSE	7.58427e-05	FALSE	7.35455e-05	0.354199	0.343471	0.969711
PIM1	YWHAH	FALSE	0.000214124	FALSE	7.58427e-05	FALSE	7.35455e-05	0.354199	0.343471	0.969711
PIM1	PRKAG1	FALSE	0.000214124	FALSE	7.58427e-05	FALSE	7.35455e-05	0.354199	0.343471	0.969711
PIM1	YWHAE	FALSE	0.000214124	FALSE	7.58268e-05	FALSE	7.35455e-05	0.354125	0.343471	0.969914
PIM1	FKBP8	FALSE	0.000214124	FALSE	7.57466e-05	FALSE	7.20681e-05	0.35375	0.336571	0.951436
DAPK1	DEPTOR	FALSE	0.00015616	FALSE	7.56432e-05	FALSE	7.42859e-05	0.484394	0.475703	0.982056
RHEB	YWHAQ	FALSE	0.000142898	FALSE	7.55037e-05	FALSE	7.40348e-05	0.528374	0.518095	0.980545
SFN	DUSP1	FALSE	0.000327309	FALSE	7.53986e-05	FALSE	1.77422e-05	0.230359	0.0542062	0.235312
RHEB	FBXW11	FALSE	0.000142898	FALSE	7.52906e-05	FALSE	7.40348e-05	0.526883	0.518095	0.983321
RHEB	BTRC	FALSE	0.000142898	FALSE	7.52906e-05	FALSE	7.43066e-05	0.526883	0.519996	0.98693
RHEB	YWHAE	FALSE	0.000142898	FALSE	7.51164e-05	FALSE	7.40348e-05	0.525664	0.518095	0.985601
RHEB	RHEB	FALSE	0.000142898	FALSE	7.49612e-05	FALSE	7.45646e-05	0.524577	0.521802	0.994709
RHEB	PDCD4	FALSE	0.000142898	FALSE	7.49612e-05	FALSE	7.40348e-05	0.524577	0.518095	0.987642
RHEB	EIF4B	FALSE	0.000142898	FALSE	7.49612e-05	FALSE	7.22515e-05	0.524577	0.505615	0.963852
RHEB	RPS6KA2	FALSE	0.000142898	FALSE	7.49612e-05	FALSE	7.40348e-05	0.524577	0.518095	0.987642
RHEB	RICTOR	FALSE	0.000142898	FALSE	7.49612e-05	FALSE	7.40348e-05	0.524577	0.518095	0.987642
RHEB	DUSP10	FALSE	0.000142898	FALSE	7.49612e-05	FALSE	7.43333e-05	0.524577	0.520183	0.991624
RHEB	DUSP16	FALSE	0.000142898	FALSE	7.49612e-05	FALSE	7.40348e-05	0.524577	0.518095	0.987642
RHEB	DDB1	FALSE	0.000142898	FALSE	7.49612e-05	FALSE	7.40348e-05	0.524577	0.518095	0.987642
RHEB	RBX1	FALSE	0.000142898	FALSE	7.49612e-05	FALSE	7.40348e-05	0.524577	0.518095	0.987642
RHEB	PIM1	FALSE	0.000142898	FALSE	7.49612e-05	FALSE	7.48103e-05	0.524577	0.523522	0.997987
RHEB	PIM2	FALSE	0.000142898	FALSE	7.49612e-05	FALSE	7.40348e-05	0.524577	0.518095	0.987642
RHEB	BNIP3	FALSE	0.000142898	FALSE	7.49612e-05	FALSE	7.40348e-05	0.524577	0.518095	0.987642
RHEB	YWHAH	FALSE	0.000142898	FALSE	7.49612e-05	FALSE	7.40348e-05	0.524577	0.518095	0.987642
RHEB	PRKAG1	FALSE	0.000142898	FALSE	7.49612e-05	FALSE	7.40348e-05	0.524577	0.518095	0.987642
PDPK1	DUSP6	FALSE	0.000188677	FALSE	7.48722e-05	FALSE	7.5921e-05	0.396828	0.402386	1.01401
FOXO1	YWHAG	FALSE	0.000264305	FALSE	7.47335e-05	FALSE	6.51771e-05	0.282754	0.246598	0.872127
RPS6KB2	RPS6KA1	FALSE	0.000236138	FALSE	7.47111e-05	FALSE	7.36369e-05	0.316388	0.311839	0.985622
RPS6KB1	RPS6KB2	FALSE	0.000231382	FALSE	7.46419e-05	FALSE	7.26834e-05	0.322592	0.314127	0.97376
PDPK1	DEPTOR	FALSE	0.000186296	FALSE	7.43866e-05	FALSE	7.54316e-05	0.399293	0.404902	1.01405
RBX1	YWHAB	FALSE	0.000171831	FALSE	7.43293e-05	FALSE	4.08068e-05	0.432572	0.237482	0.549
DAPK1	YWHAQ	FALSE	0.000151131	FALSE	7.42534e-05	FALSE	7.24993e-05	0.491318	0.479711	0.976376
PIM1	PRKDC	FALSE	0.000417004	FALSE	7.42223e-05	FALSE	7.08065e-05	0.177989	0.169798	0.953979
MTOR	YWHAQ	FALSE	0.000173612	FALSE	7.41785e-05	FALSE	7.62851e-05	0.427267	0.439401	1.0284
DAPK1	FBXW11	FALSE	0.000151131	FALSE	7.4073e-05	FALSE	7.24993e-05	0.490125	0.479711	0.978754
DAPK1	BTRC	FALSE	0.000151131	FALSE	7.4073e-05	FALSE	7.27262e-05	0.490125	0.481213	0.981817
MTOR	FBXW11	FALSE	0.000173612	FALSE	7.40454e-05	FALSE	7.62851e-05	0.4265	0.439401	1.03025
MTOR	BTRC	FALSE	0.000173612	FALSE	7.40454e-05	FALSE	7.64667e-05	0.4265	0.440447	1.0327
DAPK1	FKBP8	FALSE	0.000151131	FALSE	7.39348e-05	FALSE	7.22155e-05	0.48921	0.477833	0.976745
MTOR	FKBP8	FALSE	0.000173612	FALSE	7.39172e-05	FALSE	7.56906e-05	0.425762	0.435977	1.02399
DAPK1	YWHAE	FALSE	0.000151131	FALSE	7.39159e-05	FALSE	7.24993e-05	0.489085	0.479711	0.980834
MTOR	YWHAE	FALSE	0.000173612	FALSE	7.39081e-05	FALSE	7.62851e-05	0.42571	0.439401	1.03216
PIM1	YWHAB	FALSE	0.000206839	FALSE	7.38808e-05	FALSE	6.94137e-05	0.357191	0.335593	0.939536
MTOR	RHEB	FALSE	0.000173612	FALSE	7.38449e-05	FALSE	7.6632e-05	0.425346	0.441399	1.03774
MTOR	PDCD4	FALSE	0.000173612	FALSE	7.38449e-05	FALSE	7.62851e-05	0.425346	0.439401	1.03304
MTOR	EIF4B	FALSE	0.000173612	FALSE	7.38449e-05	FALSE	7.32389e-05	0.425346	0.421855	0.991794
MTOR	RPS6KA2	FALSE	0.000173612	FALSE	7.38449e-05	FALSE	7.62851e-05	0.425346	0.439401	1.03304
MTOR	RICTOR	FALSE	0.000173612	FALSE	7.38449e-05	FALSE	7.62851e-05	0.425346	0.439401	1.03304
MTOR	DUSP10	FALSE	0.000173612	FALSE	7.38449e-05	FALSE	7.6484e-05	0.425346	0.440547	1.03574
MTOR	DUSP16	FALSE	0.000173612	FALSE	7.38449e-05	FALSE	7.62851e-05	0.425346	0.439401	1.03304
MTOR	DDB1	FALSE	0.000173612	FALSE	7.38449e-05	FALSE	7.62851e-05	0.425346	0.439401	1.03304
MTOR	RBX1	FALSE	0.000173612	FALSE	7.38449e-05	FALSE	7.62851e-05	0.425346	0.439401	1.03304
MTOR	PIM1	FALSE	0.000173612	FALSE	7.38449e-05	FALSE	7.67737e-05	0.425346	0.442216	1.03966
MTOR	PIM2	FALSE	0.000173612	FALSE	7.38449e-05	FALSE	7.62851e-05	0.425346	0.439401	1.03304
MTOR	BNIP3	FALSE	0.000173612	FALSE	7.38449e-05	FALSE	7.62851e-05	0.425346	0.439401	1.03304
MTOR	YWHAH	FALSE	0.000173612	FALSE	7.38449e-05	FALSE	7.62851e-05	0.425346	0.439401	1.03304
MTOR	PRKAG1	FALSE	0.000173612	FALSE	7.38449e-05	FALSE	7.62851e-05	0.425346	0.439401	1.03304
DAPK1	RHEB	FALSE	0.000151131	FALSE	7.37962e-05	FALSE	7.29392e-05	0.488293	0.482622	0.988387
DAPK1	PDCD4	FALSE	0.000151131	FALSE	7.37962e-05	FALSE	7.24993e-05	0.488293	0.479711	0.982425
DAPK1	EIF4B	FALSE	0.000151131	FALSE	7.37962e-05	FALSE	6.98537e-05	0.488293	0.462207	0.946576
DAPK1	RPS6KA2	FALSE	0.000151131	FALSE	7.37962e-05	FALSE	7.24993e-05	0.488293	0.479711	0.982425
DAPK1	RICTOR	FALSE	0.000151131	FALSE	7.37962e-05	FALSE	7.24993e-05	0.488293	0.479711	0.982425
DAPK1	DUSP10	FALSE	0.000151131	FALSE	7.37962e-05	FALSE	7.27483e-05	0.488293	0.481359	0.985799
DAPK1	DUSP16	FALSE	0.000151131	FALSE	7.37962e-05	FALSE	7.24993e-05	0.488293	0.479711	0.982425
DAPK1	DDB1	FALSE	0.000151131	FALSE	7.37962e-05	FALSE	7.24993e-05	0.488293	0.479711	0.982425
DAPK1	RBX1	FALSE	0.000151131	FALSE	7.37962e-05	FALSE	7.24993e-05	0.488293	0.479711	0.982425
DAPK1	PIM1	FALSE	0.000151131	FALSE	7.37962e-05	FALSE	7.31342e-05	0.488293	0.483912	0.991029
DAPK1	PIM2	FALSE	0.000151131	FALSE	7.37962e-05	FALSE	7.24993e-05	0.488293	0.479711	0.982425
DAPK1	BNIP3	FALSE	0.000151131	FALSE	7.37962e-05	FALSE	7.24993e-05	0.488293	0.479711	0.982425
DAPK1	YWHAH	FALSE	0.000151131	FALSE	7.37962e-05	FALSE	7.24993e-05	0.488293	0.479711	0.982425
DAPK1	PRKAG1	FALSE	0.000151131	FALSE	7.37962e-05	FALSE	7.24993e-05	0.488293	0.479711	0.982425
PDPK1	YWHAQ	FALSE	0.000181533	FALSE	7.36632e-05	FALSE	7.44528e-05	0.405783	0.410133	1.01072
PDPK1	FBXW11	FALSE	0.000181533	FALSE	7.35908e-05	FALSE	7.44528e-05	0.405384	0.410133	1.01171
PDPK1	BTRC	FALSE	0.000181533	FALSE	7.35908e-05	FALSE	7.45771e-05	0.405384	0.410817	1.0134
PDPK1	FKBP8	FALSE	0.000181533	FALSE	7.3449e-05	FALSE	8.75072e-05	0.404603	0.482044	1.1914
PDPK1	YWHAE	FALSE	0.000181533	FALSE	7.34486e-05	FALSE	7.44528e-05	0.404601	0.410133	1.01367
PDPK1	RHEB	FALSE	0.000181533	FALSE	7.34301e-05	FALSE	7.47314e-05	0.404499	0.411667	1.01772
PDPK1	PDCD4	FALSE	0.000181533	FALSE	7.34301e-05	FALSE	7.44528e-05	0.404499	0.410133	1.01393
PDPK1	EIF4B	FALSE	0.000181533	FALSE	7.34301e-05	FALSE	7.11506e-05	0.404499	0.391942	0.968957
PDPK1	RPS6KA2	FALSE	0.000181533	FALSE	7.34301e-05	FALSE	7.44528e-05	0.404499	0.410133	1.01393
PDPK1	RICTOR	FALSE	0.000181533	FALSE	7.34301e-05	FALSE	7.44528e-05	0.404499	0.410133	1.01393
PDPK1	DUSP10	FALSE	0.000181533	FALSE	7.34301e-05	FALSE	7.45884e-05	0.404499	0.41088	1.01577
PDPK1	DUSP16	FALSE	0.000181533	FALSE	7.34301e-05	FALSE	7.44528e-05	0.404499	0.410133	1.01393
PDPK1	DDB1	FALSE	0.000181533	FALSE	7.34301e-05	FALSE	7.44528e-05	0.404499	0.410133	1.01393
PDPK1	RBX1	FALSE	0.000181533	FALSE	7.34301e-05	FALSE	7.44528e-05	0.404499	0.410133	1.01393
PDPK1	PIM1	FALSE	0.000181533	FALSE	7.34301e-05	FALSE	7.47714e-05	0.404499	0.411888	1.01827
PDPK1	PIM2	FALSE	0.000181533	FALSE	7.34301e-05	FALSE	7.44528e-05	0.404499	0.410133	1.01393
PDPK1	BNIP3	FALSE	0.000181533	FALSE	7.34301e-05	FALSE	7.44528e-05	0.404499	0.410133	1.01393
PDPK1	YWHAH	FALSE	0.000181533	FALSE	7.34301e-05	FALSE	7.44528e-05	0.404499	0.410133	1.01393
PDPK1	PRKAG1	FALSE	0.000181533	FALSE	7.34301e-05	FALSE	7.44528e-05	0.404499	0.410133	1.01393
RHEB	TSC2	FALSE	0.000159497	FALSE	7.3308e-05	FALSE	7.06847e-05	0.45962	0.443173	0.964216
PIM1	TSC2	FALSE	0.000217446	FALSE	7.32507e-05	FALSE	6.52798e-05	0.336868	0.300211	0.891184
AKT2	AKT2	FALSE	7.06e-05	FALSE	7.32367e-05	FALSE	2.77225e-05	1.03735	0.39267	0.378533
DAPK1	STK11	FALSE	0.000342413	FALSE	7.31461e-05	FALSE	6.02148e-05	0.213619	0.175854	0.823213
DAPK1	EIF4EBP1	FALSE	0.000159939	FALSE	7.28097e-05	FALSE	6.85449e-05	0.455234	0.428569	0.941426
PRKAA2	RPS6KA3	FALSE	0.000273911	FALSE	7.27233e-05	FALSE	7.08875e-05	0.2655	0.258797	0.974755
DUSP1	MAPK6	FALSE	0.000231302	FALSE	7.26947e-05	FALSE	7.34776e-05	0.314286	0.31767	1.01077
MTOR	EIF4E	FALSE	0.00029456	FALSE	7.25319e-05	FALSE	7.70085e-05	0.246238	0.261435	1.06172
DAPK1	HSP90AA1	FALSE	0.000159551	FALSE	7.23896e-05	FALSE	7.36148e-05	0.453707	0.461386	1.01692
AKT1	RPTOR	FALSE	0.000507663	FALSE	7.21127e-05	FALSE	7.8784e-05	0.142048	0.15519	1.09251
CASP3	SFN	FALSE	0.000241246	FALSE	7.17445e-05	FALSE	7.74524e-05	0.297391	0.321051	1.07956
RPS6KB1	PRKAA2	FALSE	0.000247092	FALSE	7.16101e-05	FALSE	6.93261e-05	0.289811	0.280568	0.968104
RPS6KB1	PRKAG3	FALSE	0.000247092	FALSE	7.16101e-05	FALSE	6.93261e-05	0.289811	0.280568	0.968104
CASP3	RPS6KA3	FALSE	0.000282926	FALSE	7.12599e-05	FALSE	5.69579e-05	0.251868	0.201318	0.799298
MAPK3	YWHAB	FALSE	0.000228376	FALSE	7.12387e-05	FALSE	8.00608e-05	0.311936	0.350566	1.12384
MAPK3	YWHAG	FALSE	0.000240802	FALSE	7.09164e-05	FALSE	8.73963e-05	0.294501	0.362939	1.23238
FOXO3	RHEB	FALSE	0.000212697	FALSE	7.02238e-05	FALSE	6.86696e-05	0.330158	0.322851	0.977868
FOXO3	PDCD4	FALSE	0.000212697	FALSE	7.02238e-05	FALSE	6.8755e-05	0.330158	0.323253	0.979084
FOXO3	EIF4B	FALSE	0.000212697	FALSE	7.02238e-05	FALSE	6.02093e-05	0.330158	0.283075	0.857391
FOXO3	RPS6KA2	FALSE	0.000212697	FALSE	7.02238e-05	FALSE	6.8755e-05	0.330158	0.323253	0.979084
FOXO3	RICTOR	FALSE	0.000212697	FALSE	7.02238e-05	FALSE	6.8755e-05	0.330158	0.323253	0.979084
FOXO3	DUSP10	FALSE	0.000212697	FALSE	7.02238e-05	FALSE	6.87118e-05	0.330158	0.323049	0.978468
FOXO3	DUSP16	FALSE	0.000212697	FALSE	7.02238e-05	FALSE	6.8755e-05	0.330158	0.323253	0.979084
FOXO3	DDB1	FALSE	0.000212697	FALSE	7.02238e-05	FALSE	6.8755e-05	0.330158	0.323253	0.979084
FOXO3	RBX1	FALSE	0.000212697	FALSE	7.02238e-05	FALSE	6.8755e-05	0.330158	0.323253	0.979084
FOXO3	PIM1	FALSE	0.000212697	FALSE	7.02238e-05	FALSE	6.85537e-05	0.330158	0.322306	0.976218
FOXO3	PIM2	FALSE	0.000212697	FALSE	7.02238e-05	FALSE	6.8755e-05	0.330158	0.323253	0.979084
FOXO3	BNIP3	FALSE	0.000212697	FALSE	7.02238e-05	FALSE	6.8755e-05	0.330158	0.323253	0.979084
FOXO3	YWHAH	FALSE	0.000212697	FALSE	7.02238e-05	FALSE	6.8755e-05	0.330158	0.323253	0.979084
FOXO3	PRKAG1	FALSE	0.000212697	FALSE	7.02238e-05	FALSE	6.8755e-05	0.330158	0.323253	0.979084
FOXO3	FBXW11	FALSE	0.000212697	FALSE	7.01814e-05	FALSE	6.8755e-05	0.329959	0.323253	0.979675
FOXO3	BTRC	FALSE	0.000212697	FALSE	7.01814e-05	FALSE	6.87173e-05	0.329959	0.323075	0.979138
FOXO3	YWHAE	FALSE	0.000212697	FALSE	7.01648e-05	FALSE	6.8755e-05	0.329881	0.323253	0.979907
FOXO3	YWHAQ	FALSE	0.000212697	FALSE	7.0159e-05	FALSE	6.8755e-05	0.329854	0.323253	0.979988
FOXO3	FKBP8	FALSE	0.000212697	FALSE	7.00864e-05	FALSE	6.70884e-05	0.329512	0.315417	0.957224
FOXO3	DEPTOR	FALSE	0.000216921	FALSE	6.9996e-05	FALSE	6.84582e-05	0.322679	0.31559	0.97803
RBX1	CAMKK2	FALSE	0.000135233	FALSE	6.99783e-05	FALSE	0	0.517466	0	0
FOXO3	DUSP6	FALSE	0.000219033	FALSE	6.98995e-05	FALSE	6.83098e-05	0.319127	0.311869	0.977257
FOXO3	DAPK1	FALSE	0.000225369	FALSE	6.95751e-05	FALSE	6.75554e-05	0.308716	0.299755	0.970971
RBX1	TSC1	FALSE	0.000114285	FALSE	6.94986e-05	FALSE	2.59253e-07	0.608117	0.00226848	0.00373034
DAPK1	TSC2	FALSE	0.000162791	FALSE	6.91003e-05	FALSE	6.56137e-05	0.424473	0.403055	0.949542
DUSP10	MAPK6	FALSE	0.00030021	FALSE	6.88643e-05	FALSE	6.90173e-05	0.229387	0.229897	1.00222
AKT1	PRKAA2	FALSE	0.000258243	FALSE	6.85141e-05	FALSE	6.89006e-05	0.265309	0.266806	1.00564
AKT1	PRKAG3	FALSE	0.000258243	FALSE	6.85141e-05	FALSE	6.89006e-05	0.265309	0.266806	1.00564
MTOR	HSP90AA1	FALSE	0.000180471	FALSE	6.82977e-05	FALSE	7.49911e-05	0.378442	0.41553	1.098
RPS6KB2	YWHAG	FALSE	0.000242692	FALSE	6.79359e-05	FALSE	6.49845e-05	0.279927	0.267766	0.956556
RPS6KB1	PRKAB1	FALSE	0.000228734	FALSE	6.78983e-05	FALSE	6.49089e-05	0.296844	0.283775	0.955973
GSK3B	PRKAA2	FALSE	0.000279005	FALSE	6.76597e-05	FALSE	7.23491e-05	0.242504	0.259311	1.06931
GSK3B	PRKAG3	FALSE	0.000279005	FALSE	6.76597e-05	FALSE	7.23491e-05	0.242504	0.259311	1.06931
IKBKB	FOXO1	FALSE	7.76978e-05	FALSE	6.7552e-05	FALSE	2.80994e-05	0.86942	0.36165	0.415967
RPS6KB1	RPS6KB1	FALSE	0.000249148	FALSE	6.73885e-05	FALSE	6.59904e-05	0.270476	0.264864	0.979253
MTOR	TSC1	FALSE	0.000162282	FALSE	6.67828e-05	FALSE	7.01925e-05	0.411522	0.432534	1.05106
RHEB	YWHAB	FALSE	0.000142062	FALSE	6.62762e-05	FALSE	6.40876e-05	0.466532	0.451126	0.966978
RPS6KB2	SFN	FALSE	0.000217735	FALSE	6.59968e-05	FALSE	5.87458e-05	0.303105	0.269804	0.890131
AKT1	DUSP1	FALSE	0.000672379	FALSE	6.57027e-05	FALSE	0.0002075	0.0977167	0.308606	3.15817
AKT1	PRKAB1	FALSE	0.000239961	FALSE	6.56756e-05	FALSE	0.000126316	0.273693	0.526401	1.92332
GSK3B	PRKAB1	FALSE	0.000259555	FALSE	6.51925e-05	FALSE	6.9096e-05	0.25117	0.26621	1.05988
RPS6KB1	TSC1	FALSE	0.000181438	FALSE	6.51318e-05	FALSE	6.42027e-05	0.358975	0.353855	0.985735
RPS6KB2	YWHAZ	FALSE	0.000217708	FALSE	6.48219e-05	FALSE	5.67898e-05	0.297747	0.260853	0.87609
RPS6KA2	TSC2	FALSE	0.000248431	FALSE	6.46724e-05	FALSE	0.00018548	0.260323	0.746605	2.868
PRKAA1	DUSP1	FALSE	0.000910175	FALSE	6.4436e-05	FALSE	0.000160205	0.0707952	0.176015	2.48626
AKT2	PIK3C3	FALSE	0.00029007	FALSE	6.42707e-05	FALSE	4.63925e-05	0.22157	0.159936	0.721829
RPS6KA3	RPS6KA3	FALSE	0.00038577	FALSE	6.38471e-05	FALSE	5.58121e-05	0.165506	0.144677	0.874151
RHEB	TSC1	FALSE	0.000133469	FALSE	6.37724e-05	FALSE	6.31655e-05	0.477808	0.473261	0.990483
BECN1	MAPK6	FALSE	0.000121339	FALSE	6.36868e-05	FALSE	6.29551e-05	0.524865	0.518835	0.988511
CAMKK2	MAPK6	FALSE	0.000121339	FALSE	6.36868e-05	FALSE	6.29551e-05	0.524865	0.518835	0.988511
TSC1	MAPK6	FALSE	0.000121339	FALSE	6.36868e-05	FALSE	6.29551e-05	0.524865	0.518835	0.988511
FKBP8	MAPK6	FALSE	0.000121339	FALSE	6.36868e-05	FALSE	6.29551e-05	0.524865	0.518835	0.988511
TSC2	MAPK6	FALSE	0.000121339	FALSE	6.36868e-05	FALSE	6.29551e-05	0.524865	0.518835	0.988511
EIF4EBP1	MAPK6	FALSE	0.000121339	FALSE	6.36868e-05	FALSE	6.29551e-05	0.524865	0.518835	0.988511
DUSP6	MAPK6	FALSE	0.000121339	FALSE	6.36868e-05	FALSE	6.29551e-05	0.524865	0.518835	0.988511
BNIP3	MAPK6	FALSE	0.000121339	FALSE	6.36868e-05	FALSE	6.29551e-05	0.524865	0.518835	0.988511
PRKAG1	MAPK6	FALSE	0.000121339	FALSE	6.36868e-05	FALSE	6.29551e-05	0.524865	0.518835	0.988511
FOXO3	AKT1S1	FALSE	0.00031407	FALSE	6.34518e-05	FALSE	5.97066e-05	0.202031	0.190106	0.940976
PRKAB1	EIF4EBP1	FALSE	0.000192792	FALSE	6.28298e-05	FALSE	5.68349e-05	0.325895	0.294799	0.904584
FOXO1	RPS6KA1	FALSE	0.000237268	FALSE	6.2779e-05	FALSE	5.53137e-05	0.264591	0.233128	0.881085
BECN1	EIF4E	FALSE	0.000124838	FALSE	6.17372e-05	FALSE	6.0281e-05	0.494539	0.482874	0.976413
CAMKK2	EIF4E	FALSE	0.000124838	FALSE	6.17372e-05	FALSE	6.0281e-05	0.494539	0.482874	0.976413
TSC1	EIF4E	FALSE	0.000124838	FALSE	6.17372e-05	FALSE	6.0281e-05	0.494539	0.482874	0.976413
FKBP8	EIF4E	FALSE	0.000124838	FALSE	6.17372e-05	FALSE	6.0281e-05	0.494539	0.482874	0.976413
TSC2	EIF4E	FALSE	0.000124838	FALSE	6.17372e-05	FALSE	6.0281e-05	0.494539	0.482874	0.976413
DUSP6	EIF4E	FALSE	0.000124838	FALSE	6.17372e-05	FALSE	6.0281e-05	0.494539	0.482874	0.976413
BNIP3	EIF4E	FALSE	0.000124838	FALSE	6.17372e-05	FALSE	6.0281e-05	0.494539	0.482874	0.976413
PRKAG1	EIF4E	FALSE	0.000124838	FALSE	6.17372e-05	FALSE	6.0281e-05	0.494539	0.482874	0.976413
RHEB	RPS6KA3	FALSE	0.000189847	FALSE	6.17357e-05	FALSE	5.84972e-05	0.325187	0.308128	0.947542
BECN1	AKT2	FALSE	0.000207167	FALSE	6.15459e-05	FALSE	5.65499e-05	0.297084	0.272968	0.918824
CAMKK2	AKT2	FALSE	0.000207167	FALSE	6.15459e-05	FALSE	5.65499e-05	0.297084	0.272968	0.918824
TSC1	AKT2	FALSE	0.000207167	FALSE	6.15459e-05	FALSE	5.65499e-05	0.297084	0.272968	0.918824
FKBP8	AKT2	FALSE	0.000207167	FALSE	6.15459e-05	FALSE	5.65499e-05	0.297084	0.272968	0.918824
TSC2	AKT2	FALSE	0.000207167	FALSE	6.15459e-05	FALSE	5.65499e-05	0.297084	0.272968	0.918824
EIF4EBP1	AKT2	FALSE	0.000207167	FALSE	6.15459e-05	FALSE	5.65499e-05	0.297084	0.272968	0.918824
DUSP6	AKT2	FALSE	0.000207167	FALSE	6.15459e-05	FALSE	5.65499e-05	0.297084	0.272968	0.918824
BNIP3	AKT2	FALSE	0.000207167	FALSE	6.15459e-05	FALSE	5.65499e-05	0.297084	0.272968	0.918824
PRKAG1	AKT2	FALSE	0.000207167	FALSE	6.15459e-05	FALSE	5.65499e-05	0.297084	0.272968	0.918824
DUSP1	PIK3C3	FALSE	0.000296174	FALSE	6.14722e-05	FALSE	6.21172e-05	0.207554	0.209732	1.01049
YWHAB	DUSP1	FALSE	5.80578e-05	FALSE	6.14324e-05	FALSE	2.71448e-05	1.05812	0.467547	0.441864
PDPK1	PRKAA2	FALSE	0.000211907	FALSE	6.01046e-05	FALSE	6.11696e-05	0.283637	0.288663	1.01772
PDPK1	PRKAG3	FALSE	0.000211907	FALSE	6.01046e-05	FALSE	6.11696e-05	0.283637	0.288663	1.01772
BECN1	MTOR	FALSE	0.000190001	FALSE	5.97901e-05	FALSE	5.65116e-05	0.314684	0.297428	0.945166
CAMKK2	MTOR	FALSE	0.000190001	FALSE	5.97901e-05	FALSE	5.65116e-05	0.314684	0.297428	0.945166
EIF4EBP1	MTOR	FALSE	0.000190001	FALSE	5.97901e-05	FALSE	5.65116e-05	0.314684	0.297428	0.945166
DUSP6	MTOR	FALSE	0.000190001	FALSE	5.97901e-05	FALSE	5.65116e-05	0.314684	0.297428	0.945166
BNIP3	MTOR	FALSE	0.000190001	FALSE	5.97901e-05	FALSE	5.65116e-05	0.314684	0.297428	0.945166
PRKAG1	MTOR	FALSE	0.000190001	FALSE	5.97901e-05	FALSE	5.65116e-05	0.314684	0.297428	0.945166
DAPK1	YWHAB	FALSE	0.000142679	FALSE	5.94668e-05	FALSE	5.65111e-05	0.416788	0.396073	0.950298
RHEB	FOXO1	FALSE	0.000179028	FALSE	5.87313e-05	FALSE	5.89605e-05	0.328056	0.329337	1.0039
PRKAA2	SFN	FALSE	0.000199516	FALSE	5.84135e-05	FALSE	5.37711e-05	0.292776	0.269507	0.920525
STK11	AKT1S1	FALSE	0.000241796	FALSE	5.83715e-05	FALSE	5.30046e-05	0.241409	0.219212	0.908056
YWHAQ	YWHAE	FALSE	0.000200897	FALSE	5.75179e-05	FALSE	5.53954e-05	0.286305	0.27574	0.963099
YWHAQ	RHEB	FALSE	0.000200897	FALSE	5.74159e-05	FALSE	5.51575e-05	0.285797	0.274556	0.960667
YWHAQ	PDCD4	FALSE	0.000200897	FALSE	5.74159e-05	FALSE	5.53954e-05	0.285797	0.27574	0.96481
YWHAQ	EIF4B	FALSE	0.000200897	FALSE	5.74159e-05	FALSE	4.79858e-05	0.285797	0.238857	0.835758
YWHAQ	RPS6KA2	FALSE	0.000200897	FALSE	5.74159e-05	FALSE	5.53954e-05	0.285797	0.27574	0.96481
YWHAQ	RICTOR	FALSE	0.000200897	FALSE	5.74159e-05	FALSE	5.53954e-05	0.285797	0.27574	0.96481
YWHAQ	DUSP10	FALSE	0.000200897	FALSE	5.74159e-05	FALSE	5.52556e-05	0.285797	0.275044	0.962375
YWHAQ	DUSP16	FALSE	0.000200897	FALSE	5.74159e-05	FALSE	5.53954e-05	0.285797	0.27574	0.96481
YWHAQ	DDB1	FALSE	0.000200897	FALSE	5.74159e-05	FALSE	5.53954e-05	0.285797	0.27574	0.96481
YWHAQ	RBX1	FALSE	0.000200897	FALSE	5.74159e-05	FALSE	5.53954e-05	0.285797	0.27574	0.96481
YWHAQ	PIM1	FALSE	0.000200897	FALSE	5.74159e-05	FALSE	5.49373e-05	0.285797	0.273459	0.956832
YWHAQ	PIM2	FALSE	0.000200897	FALSE	5.74159e-05	FALSE	5.53954e-05	0.285797	0.27574	0.96481
YWHAQ	BNIP3	FALSE	0.000200897	FALSE	5.74159e-05	FALSE	5.53954e-05	0.285797	0.27574	0.96481
YWHAQ	YWHAH	FALSE	0.000200897	FALSE	5.74159e-05	FALSE	5.53954e-05	0.285797	0.27574	0.96481
YWHAQ	PRKAG1	FALSE	0.000200897	FALSE	5.74159e-05	FALSE	5.53954e-05	0.285797	0.27574	0.96481
YWHAQ	FBXW11	FALSE	0.000200897	FALSE	5.72834e-05	FALSE	5.53954e-05	0.285138	0.27574	0.967041
YWHAQ	BTRC	FALSE	0.000200897	FALSE	5.72834e-05	FALSE	5.52701e-05	0.285138	0.275116	0.964853
YWHAQ	FKBP8	FALSE	0.000200897	FALSE	5.72023e-05	FALSE	5.40664e-05	0.284734	0.269125	0.945179
YWHAQ	YWHAQ	FALSE	0.000200897	FALSE	5.71835e-05	FALSE	5.53954e-05	0.28464	0.27574	0.968732
HSP90AA1	RPS6KA1	FALSE	0.000108252	FALSE	5.7169e-05	FALSE	5.23355e-05	0.528112	0.483462	0.915453
PDPK1	TSC1	FALSE	0.000156142	FALSE	5.68722e-05	FALSE	5.84544e-05	0.364235	0.374368	1.02782
DUSP1	RPS6KB1	FALSE	0.000163809	FALSE	5.68278e-05	FALSE	5.72177e-05	0.346916	0.349296	1.00686
PDPK1	PRKAB1	FALSE	0.000195578	FALSE	5.68084e-05	FALSE	7.14211e-05	0.290463	0.365179	1.25723
STK11	DAPK1	FALSE	0.000168	FALSE	5.67734e-05	FALSE	5.41578e-05	0.337936	0.322367	0.953929
BECN1	AKT1S1	FALSE	0.000100417	FALSE	5.66381e-05	FALSE	5.49336e-05	0.56403	0.547055	0.969905
CAMKK2	AKT1S1	FALSE	0.000100417	FALSE	5.66381e-05	FALSE	5.49336e-05	0.56403	0.547055	0.969905
TSC1	AKT1S1	FALSE	0.000100417	FALSE	5.66381e-05	FALSE	5.49336e-05	0.56403	0.547055	0.969905
FKBP8	AKT1S1	FALSE	0.000100417	FALSE	5.66381e-05	FALSE	5.49336e-05	0.56403	0.547055	0.969905
TSC2	AKT1S1	FALSE	0.000100417	FALSE	5.66381e-05	FALSE	5.49336e-05	0.56403	0.547055	0.969905
EIF4EBP1	AKT1S1	FALSE	0.000100417	FALSE	5.66381e-05	FALSE	5.49336e-05	0.56403	0.547055	0.969905
DUSP6	AKT1S1	FALSE	0.000100417	FALSE	5.66381e-05	FALSE	5.49336e-05	0.56403	0.547055	0.969905
BNIP3	AKT1S1	FALSE	0.000100417	FALSE	5.66381e-05	FALSE	5.49336e-05	0.56403	0.547055	0.969905
PRKAG1	AKT1S1	FALSE	0.000100417	FALSE	5.66381e-05	FALSE	5.49336e-05	0.56403	0.547055	0.969905
RHEB	EIF4EBP1	FALSE	0.00014019	FALSE	5.66066e-05	FALSE	5.35849e-05	0.403785	0.382231	0.946618
STK11	DUSP6	FALSE	0.000162729	FALSE	5.66008e-05	FALSE	5.4306e-05	0.347821	0.33372	0.959457
STK11	DEPTOR	FALSE	0.000160972	FALSE	5.65351e-05	FALSE	5.42986e-05	0.35121	0.337316	0.96044
YWHAQ	DEPTOR	FALSE	0.000204366	FALSE	5.65182e-05	FALSE	5.44085e-05	0.276554	0.266231	0.962672
STK11	YWHAE	FALSE	0.000157458	FALSE	5.64694e-05	FALSE	5.42837e-05	0.358631	0.344749	0.961293
STK11	YWHAQ	FALSE	0.000157458	FALSE	5.64487e-05	FALSE	5.42837e-05	0.358499	0.344749	0.961646
STK11	FBXW11	FALSE	0.000157458	FALSE	5.64391e-05	FALSE	5.42837e-05	0.358438	0.344749	0.961809
STK11	BTRC	FALSE	0.000157458	FALSE	5.64391e-05	FALSE	5.42856e-05	0.358438	0.344761	0.961843
STK11	RHEB	FALSE	0.000157458	FALSE	5.64282e-05	FALSE	5.42776e-05	0.358369	0.344711	0.961889
STK11	PDCD4	FALSE	0.000157458	FALSE	5.64282e-05	FALSE	5.42837e-05	0.358369	0.344749	0.961996
STK11	EIF4B	FALSE	0.000157458	FALSE	5.64282e-05	FALSE	4.93113e-05	0.358369	0.31317	0.873878
STK11	RPS6KA2	FALSE	0.000157458	FALSE	5.64282e-05	FALSE	5.42837e-05	0.358369	0.344749	0.961996
STK11	RICTOR	FALSE	0.000157458	FALSE	5.64282e-05	FALSE	5.42837e-05	0.358369	0.344749	0.961996
STK11	DUSP10	FALSE	0.000157458	FALSE	5.64282e-05	FALSE	5.42844e-05	0.358369	0.344754	0.962009
STK11	DUSP16	FALSE	0.000157458	FALSE	5.64282e-05	FALSE	5.42837e-05	0.358369	0.344749	0.961996
STK11	DDB1	FALSE	0.000157458	FALSE	5.64282e-05	FALSE	5.42837e-05	0.358369	0.344749	0.961996
STK11	RBX1	FALSE	0.000157458	FALSE	5.64282e-05	FALSE	5.42837e-05	0.358369	0.344749	0.961996
STK11	PIM1	FALSE	0.000157458	FALSE	5.64282e-05	FALSE	5.42207e-05	0.358369	0.344349	0.96088
STK11	PIM2	FALSE	0.000157458	FALSE	5.64282e-05	FALSE	5.42837e-05	0.358369	0.344749	0.961996
STK11	BNIP3	FALSE	0.000157458	FALSE	5.64282e-05	FALSE	5.42837e-05	0.358369	0.344749	0.961996
STK11	YWHAH	FALSE	0.000157458	FALSE	5.64282e-05	FALSE	5.42837e-05	0.358369	0.344749	0.961996
STK11	PRKAG1	FALSE	0.000157458	FALSE	5.64282e-05	FALSE	5.42837e-05	0.358369	0.344749	0.961996
STK11	FKBP8	FALSE	0.000157458	FALSE	5.63513e-05	FALSE	5.36398e-05	0.35788	0.34066	0.951883
YWHAQ	DUSP6	FALSE	0.0002061	FALSE	5.60906e-05	FALSE	5.3915e-05	0.272152	0.261596	0.961212
FOXO1	EIF4EBP1	FALSE	0.000247904	FALSE	5.52675e-05	FALSE	6.81675e-05	0.222939	0.274975	1.23341
PIM1	RPS6KB2	FALSE	0.000221643	FALSE	5.52016e-05	FALSE	5.14867e-05	0.249057	0.232296	0.932703
RPS6KA3	SFN	FALSE	0.000287286	FALSE	5.49146e-05	FALSE	4.3614e-05	0.191149	0.151814	0.794215
YWHAQ	DAPK1	FALSE	0.000211303	FALSE	5.47654e-05	FALSE	5.21534e-05	0.25918	0.246818	0.952306
PRKAA2	YWHAZ	FALSE	0.00019674	FALSE	5.47287e-05	FALSE	4.97404e-05	0.278178	0.252823	0.908854
DUSP10	RPS6KB1	FALSE	0.000214524	FALSE	5.46099e-05	FALSE	5.48616e-05	0.254563	0.255737	1.00461
DAPK1	GSK3B	FALSE	0.000584171	FALSE	5.41406e-05	FALSE	3.25749e-05	0.0926793	0.0557626	0.601673
FOXO3	PRKDC	FALSE	0.000399169	FALSE	5.37694e-05	FALSE	4.83337e-05	0.134703	0.121086	0.898907
PIM1	PRKAA1	FALSE	0.000381646	FALSE	5.32259e-05	FALSE	4.61933e-05	0.139464	0.121037	0.867872
RPS6KB1	FOXO1	FALSE	0.000208686	FALSE	5.28829e-05	FALSE	5.34486e-05	0.253409	0.256119	1.0107
MAP3K7	TSC1	FALSE	0.000122321	FALSE	5.25848e-05	FALSE	3.8245e-05	0.429891	0.31266	0.7273
DAPK1	YWHAG	FALSE	0.000157583	FALSE	5.21128e-05	FALSE	4.95566e-05	0.330701	0.314479	0.950948
YWHAQ	RPS6KA1	FALSE	0.000162033	FALSE	5.14022e-05	FALSE	5.41917e-05	0.317234	0.334449	1.05427
PRKAB1	GSK3B	FALSE	0.000782955	FALSE	5.1273e-05	FALSE	2.08965e-05	0.0654865	0.0266893	0.407554
PRKAB1	RPS6KA3	FALSE	0.000242526	FALSE	5.11226e-05	FALSE	4.54743e-05	0.210792	0.187503	0.889515
PRKAA2	FOXO3	FALSE	0.000507683	FALSE	5.08573e-05	FALSE	4.21217e-05	0.100175	0.0829685	0.828233
RPS6KA3	YWHAZ	FALSE	0.000284658	FALSE	5.08426e-05	FALSE	3.87267e-05	0.178609	0.136046	0.761699
IKBKB	PIK3C3	FALSE	0.000197415	FALSE	5.04073e-05	FALSE	0	0.255337	0	0
RHEB	MAPK1	FALSE	0.000511691	FALSE	5.0015e-05	FALSE	2.48256e-05	0.0977444	0.0485167	0.496362
RPS6KA3	YWHAG	FALSE	0.000314971	FALSE	4.99242e-05	FALSE	4.47681e-05	0.158504	0.142134	0.896721
RPS6KA1	YWHAG	FALSE	0.000221178	FALSE	4.98135e-05	FALSE	4.49737e-05	0.225219	0.203337	0.902843
IKBKB	FBXW11	FALSE	0.000104536	FALSE	4.97938e-05	FALSE	2.75657e-05	0.47633	0.263695	0.553596
IKBKB	BTRC	FALSE	0.000104536	FALSE	4.97938e-05	FALSE	2.74675e-05	0.47633	0.262755	0.551624
RPS6KB1	EIF4E	FALSE	0.00030802	FALSE	4.97243e-05	FALSE	4.43485e-05	0.161432	0.143979	0.891889
IKBKB	RHEB	FALSE	0.000104536	FALSE	4.97136e-05	FALSE	2.7689e-05	0.475563	0.264875	0.556971
IKBKB	PDCD4	FALSE	0.000104536	FALSE	4.97136e-05	FALSE	2.75657e-05	0.475563	0.263695	0.554489
IKBKB	EIF4B	FALSE	0.000104536	FALSE	4.97136e-05	FALSE	2.20273e-05	0.475563	0.210715	0.443085
IKBKB	RPS6KA2	FALSE	0.000104536	FALSE	4.97136e-05	FALSE	2.75657e-05	0.475563	0.263695	0.554489
IKBKB	RICTOR	FALSE	0.000104536	FALSE	4.97136e-05	FALSE	2.75657e-05	0.475563	0.263695	0.554489
IKBKB	DUSP10	FALSE	0.000104536	FALSE	4.97136e-05	FALSE	2.74563e-05	0.475563	0.262649	0.552289
IKBKB	DUSP16	FALSE	0.000104536	FALSE	4.97136e-05	FALSE	2.75657e-05	0.475563	0.263695	0.554489
IKBKB	DDB1	FALSE	0.000104536	FALSE	4.97136e-05	FALSE	2.75657e-05	0.475563	0.263695	0.554489
IKBKB	RBX1	FALSE	0.000104536	FALSE	4.97136e-05	FALSE	2.75657e-05	0.475563	0.263695	0.554489
IKBKB	PIM1	FALSE	0.000104536	FALSE	4.97136e-05	FALSE	2.72807e-05	0.475563	0.260969	0.548757
IKBKB	PIM2	FALSE	0.000104536	FALSE	4.97136e-05	FALSE	2.75657e-05	0.475563	0.263695	0.554489
IKBKB	BNIP3	FALSE	0.000104536	FALSE	4.97136e-05	FALSE	2.75657e-05	0.475563	0.263695	0.554489
IKBKB	YWHAH	FALSE	0.000104536	FALSE	4.97136e-05	FALSE	2.75657e-05	0.475563	0.263695	0.554489
IKBKB	PRKAG1	FALSE	0.000104536	FALSE	4.97136e-05	FALSE	2.75657e-05	0.475563	0.263695	0.554489
IKBKB	YWHAQ	FALSE	0.000104536	FALSE	4.97019e-05	FALSE	2.75657e-05	0.475451	0.263695	0.55462
IKBKB	DUSP6	FALSE	0.00010731	FALSE	4.96911e-05	FALSE	2.64058e-05	0.46306	0.24607	0.531399
IKBKB	DEPTOR	FALSE	0.000106386	FALSE	4.96904e-05	FALSE	2.67924e-05	0.467078	0.251843	0.539187
IKBKB	DAPK1	FALSE	0.000110084	FALSE	4.96685e-05	FALSE	2.52409e-05	0.451187	0.229287	0.508186
IKBKB	YWHAE	FALSE	0.000104536	FALSE	4.96638e-05	FALSE	2.75657e-05	0.475086	0.263695	0.555046
IKBKB	FKBP8	FALSE	0.000104536	FALSE	4.96266e-05	FALSE	2.8426e-05	0.474731	0.271925	0.572797
BTRC	RHEB	FALSE	0.000177408	FALSE	4.95691e-05	FALSE	5.08724e-05	0.279407	0.286753	1.02629
BTRC	EIF4B	FALSE	0.000177408	FALSE	4.95691e-05	FALSE	8.35632e-05	0.279407	0.471022	1.68579
BTRC	RPS6KA2	FALSE	0.000177408	FALSE	4.95691e-05	FALSE	5.11105e-05	0.279407	0.288095	1.0311
BTRC	RICTOR	FALSE	0.000177408	FALSE	4.95691e-05	FALSE	5.11105e-05	0.279407	0.288095	1.0311
BTRC	DUSP10	FALSE	0.000177408	FALSE	4.95691e-05	FALSE	5.0985e-05	0.279407	0.287388	1.02857
BTRC	DUSP16	FALSE	0.000177408	FALSE	4.95691e-05	FALSE	5.11105e-05	0.279407	0.288095	1.0311
BTRC	DDB1	FALSE	0.000177408	FALSE	4.95691e-05	FALSE	5.11105e-05	0.279407	0.288095	1.0311
BTRC	RBX1	FALSE	0.000177408	FALSE	4.95691e-05	FALSE	5.11105e-05	0.279407	0.288095	1.0311
BTRC	PIM1	FALSE	0.000177408	FALSE	4.95691e-05	FALSE	5.06993e-05	0.279407	0.285778	1.0228
BTRC	PIM2	FALSE	0.000177408	FALSE	4.95691e-05	FALSE	5.11105e-05	0.279407	0.288095	1.0311
BTRC	BNIP3	FALSE	0.000177408	FALSE	4.95691e-05	FALSE	5.11105e-05	0.279407	0.288095	1.0311
BTRC	YWHAH	FALSE	0.000177408	FALSE	4.95691e-05	FALSE	5.11105e-05	0.279407	0.288095	1.0311
BTRC	PRKAG1	FALSE	0.000177408	FALSE	4.95691e-05	FALSE	5.11105e-05	0.279407	0.288095	1.0311
BTRC	HSP90AA1	FALSE	0.000182508	FALSE	4.95508e-05	FALSE	4.86821e-05	0.2715	0.26674	0.982468
BTRC	YWHAE	FALSE	0.000177408	FALSE	4.94266e-05	FALSE	5.11105e-05	0.278604	0.288095	1.03407
BTRC	FBXW11	FALSE	0.000177408	FALSE	4.94192e-05	FALSE	5.11105e-05	0.278562	0.288095	1.03422
BTRC	BTRC	FALSE	0.000177408	FALSE	4.94192e-05	FALSE	5.09981e-05	0.278562	0.287462	1.03195
MAP3K7	HSP90AA1	FALSE	0.000125954	FALSE	4.93826e-05	FALSE	3.53261e-05	0.392068	0.280468	0.715356
BTRC	FKBP8	FALSE	0.000177408	FALSE	4.93607e-05	FALSE	5.0031e-05	0.278232	0.282011	1.01358
BTRC	YWHAQ	FALSE	0.000177408	FALSE	4.93306e-05	FALSE	5.11105e-05	0.278062	0.288095	1.03608
RHEB	RPS6KA1	FALSE	0.000143424	FALSE	4.89988e-05	FALSE	4.83503e-05	0.341636	0.337115	0.986765
BTRC	DEPTOR	FALSE	0.000180422	FALSE	4.86447e-05	FALSE	5.02255e-05	0.269616	0.278378	1.0325
IKBKB	AKT1S1	FALSE	0.000148919	FALSE	4.86121e-05	FALSE	4.20453e-05	0.326433	0.282336	0.864914
RPS6KB1	RPS6KA1	FALSE	0.000173401	FALSE	4.85014e-05	FALSE	4.59606e-05	0.279706	0.265053	0.947616
RPS6KB2	DUSP1	FALSE	0.000189898	FALSE	4.83638e-05	FALSE	1.67683e-05	0.254683	0.0883017	0.346712
MTOR	TSC2	FALSE	0.000163816	FALSE	4.82147e-05	FALSE	4.94218e-05	0.294322	0.30169	1.02504
BTRC	DUSP6	FALSE	0.000181929	FALSE	4.82028e-05	FALSE	4.9783e-05	0.264954	0.27364	1.03278
PDPK1	YWHAB	FALSE	0.000156852	FALSE	4.79594e-05	FALSE	4.75058e-05	0.305761	0.30287	0.990543
HSP90AA1	PRDX1	FALSE	0	FALSE	4.79125e-05	FALSE	9.95373e-05	#DIV/0!	#DIV/0!	2.07748
PRKAB1	FOXO1	FALSE	0.000225923	FALSE	4.72288e-05	FALSE	4.75452e-05	0.209048	0.210449	1.0067
BTRC	DAPK1	FALSE	0.000186449	FALSE	4.68365e-05	FALSE	4.82101e-05	0.251202	0.258569	1.02933
BECN1	MAPK3	FALSE	0.000328443	FALSE	4.68009e-05	FALSE	3.54239e-05	0.142493	0.107854	0.756906
CAMKK2	MAPK3	FALSE	0.000328443	FALSE	4.68009e-05	FALSE	3.54239e-05	0.142493	0.107854	0.756906
TSC1	MAPK3	FALSE	0.000328443	FALSE	4.68009e-05	FALSE	3.54239e-05	0.142493	0.107854	0.756906
FKBP8	MAPK3	FALSE	0.000328443	FALSE	4.68009e-05	FALSE	3.54239e-05	0.142493	0.107854	0.756906
TSC2	MAPK3	FALSE	0.000328443	FALSE	4.68009e-05	FALSE	3.54239e-05	0.142493	0.107854	0.756906
EIF4EBP1	MAPK3	FALSE	0.000328443	FALSE	4.68009e-05	FALSE	3.54239e-05	0.142493	0.107854	0.756906
BNIP3	MAPK3	FALSE	0.000328443	FALSE	4.68009e-05	FALSE	3.54239e-05	0.142493	0.107854	0.756906
PRKAG1	MAPK3	FALSE	0.000328443	FALSE	4.68009e-05	FALSE	3.54239e-05	0.142493	0.107854	0.756906
RHEB	YWHAG	FALSE	0.000148745	FALSE	4.56075e-05	FALSE	4.38652e-05	0.306616	0.294903	0.961798
STK11	HSP90AA1	FALSE	0.000157979	FALSE	4.47628e-05	FALSE	4.77232e-05	0.283346	0.302085	1.06614
RBX1	RPTOR	FALSE	0.000186244	FALSE	4.38671e-05	FALSE	0	0.235536	0	0
RHEB	SFN	FALSE	0.000130863	FALSE	4.29342e-05	FALSE	3.85267e-05	0.328085	0.294405	0.897344
FOXO3	RPS6KB2	FALSE	0.00021324	FALSE	4.2603e-05	FALSE	4.02801e-05	0.199789	0.188896	0.945477
PRKDC	FOXO3	FALSE	0.000581131	FALSE	4.25752e-05	FALSE	4.71274e-05	0.0732626	0.0810958	1.10692
RHEB	YWHAZ	FALSE	0.000131177	FALSE	4.24736e-05	FALSE	3.75123e-05	0.323787	0.285966	0.883191
PRKAB1	RPS6KA1	FALSE	0.000185852	FALSE	4.24583e-05	FALSE	4.12813e-05	0.228452	0.222119	0.972278
MAP3K7	RHEB	FALSE	0.000131644	FALSE	4.18474e-05	FALSE	2.60659e-05	0.317884	0.198004	0.622881
MAP3K7	PDCD4	FALSE	0.000131644	FALSE	4.18474e-05	FALSE	2.6261e-05	0.317884	0.199486	0.627543
MAP3K7	EIF4B	FALSE	0.000131644	FALSE	4.18474e-05	FALSE	2.13217e-05	0.317884	0.161965	0.509512
MAP3K7	RPS6KA2	FALSE	0.000131644	FALSE	4.18474e-05	FALSE	2.6261e-05	0.317884	0.199486	0.627543
MAP3K7	RICTOR	FALSE	0.000131644	FALSE	4.18474e-05	FALSE	2.6261e-05	0.317884	0.199486	0.627543
MAP3K7	DUSP10	FALSE	0.000131644	FALSE	4.18474e-05	FALSE	2.60638e-05	0.317884	0.197988	0.62283
MAP3K7	DUSP16	FALSE	0.000131644	FALSE	4.18474e-05	FALSE	2.6261e-05	0.317884	0.199486	0.627543
MAP3K7	DDB1	FALSE	0.000131644	FALSE	4.18474e-05	FALSE	2.6261e-05	0.317884	0.199486	0.627543
MAP3K7	RBX1	FALSE	0.000131644	FALSE	4.18474e-05	FALSE	2.6261e-05	0.317884	0.199486	0.627543
MAP3K7	PIM1	FALSE	0.000131644	FALSE	4.18474e-05	FALSE	2.57037e-05	0.317884	0.195252	0.614226
MAP3K7	PIM2	FALSE	0.000131644	FALSE	4.18474e-05	FALSE	2.6261e-05	0.317884	0.199486	0.627543
MAP3K7	BNIP3	FALSE	0.000131644	FALSE	4.18474e-05	FALSE	2.6261e-05	0.317884	0.199486	0.627543
MAP3K7	YWHAH	FALSE	0.000131644	FALSE	4.18474e-05	FALSE	2.6261e-05	0.317884	0.199486	0.627543
MAP3K7	PRKAG1	FALSE	0.000131644	FALSE	4.18474e-05	FALSE	2.6261e-05	0.317884	0.199486	0.627543
MAP3K7	FBXW11	FALSE	0.000131644	FALSE	4.17538e-05	FALSE	2.6261e-05	0.317172	0.199486	0.62895
MAP3K7	BTRC	FALSE	0.000131644	FALSE	4.17538e-05	FALSE	2.60833e-05	0.317172	0.198135	0.624693
MAP3K7	YWHAE	FALSE	0.000131644	FALSE	4.17259e-05	FALSE	2.6261e-05	0.316961	0.199486	0.62937
MAP3K7	FKBP8	FALSE	0.000131644	FALSE	4.16559e-05	FALSE	2.81256e-05	0.316429	0.213649	0.675189
MAP3K7	YWHAQ	FALSE	0.000131644	FALSE	4.1625e-05	FALSE	2.6261e-05	0.316194	0.199486	0.630896
IKBKB	MAPK6	FALSE	0.000149943	FALSE	4.16185e-05	FALSE	0	0.277562	0	0
FBXW11	EIF4EBP1	FALSE	0.000114582	FALSE	4.12984e-05	FALSE	2.53141e-05	0.360427	0.220926	0.612957
CASP3	EIF4EBP1	FALSE	0.000191546	FALSE	4.11617e-05	FALSE	3.11584e-05	0.214892	0.162668	0.756975
MAP3K7	DEPTOR	FALSE	0.000133576	FALSE	4.09847e-05	FALSE	2.48614e-05	0.306828	0.186122	0.606602
PRKAA2	EIF4EBP1	FALSE	0.000178639	FALSE	4.09572e-05	FALSE	3.61573e-05	0.229273	0.202404	0.882806
BECN1	IKBKB	FALSE	0.000134647	FALSE	4.08985e-05	FALSE	2.99097e-05	0.303746	0.222134	0.731315
CAMKK2	IKBKB	FALSE	0.000134647	FALSE	4.08985e-05	FALSE	2.99097e-05	0.303746	0.222134	0.731315
TSC1	IKBKB	FALSE	0.000134647	FALSE	4.08985e-05	FALSE	2.99097e-05	0.303746	0.222134	0.731315
FKBP8	IKBKB	FALSE	0.000134647	FALSE	4.08985e-05	FALSE	2.99097e-05	0.303746	0.222134	0.731315
TSC2	IKBKB	FALSE	0.000134647	FALSE	4.08985e-05	FALSE	2.99097e-05	0.303746	0.222134	0.731315
EIF4EBP1	IKBKB	FALSE	0.000134647	FALSE	4.08985e-05	FALSE	2.99097e-05	0.303746	0.222134	0.731315
DUSP6	IKBKB	FALSE	0.000134647	FALSE	4.08985e-05	FALSE	2.99097e-05	0.303746	0.222134	0.731315
BNIP3	IKBKB	FALSE	0.000134647	FALSE	4.08985e-05	FALSE	2.99097e-05	0.303746	0.222134	0.731315
PRKAG1	IKBKB	FALSE	0.000134647	FALSE	4.08985e-05	FALSE	2.99097e-05	0.303746	0.222134	0.731315
DUSP16	TSC1	FALSE	0.000126962	FALSE	4.08282e-05	FALSE	3.88401e-05	0.321578	0.305919	0.951306
MAP3K7	DUSP6	FALSE	0.000134542	FALSE	4.05719e-05	FALSE	2.41616e-05	0.301557	0.179585	0.595526
BECN1	RPS6KB1	FALSE	7.45847e-05	FALSE	4.02432e-05	FALSE	3.99579e-05	0.539563	0.535738	0.992911
CAMKK2	RPS6KB1	FALSE	7.45847e-05	FALSE	4.02432e-05	FALSE	3.99579e-05	0.539563	0.535738	0.992911
TSC1	RPS6KB1	FALSE	7.45847e-05	FALSE	4.02432e-05	FALSE	3.99579e-05	0.539563	0.535738	0.992911
FKBP8	RPS6KB1	FALSE	7.45847e-05	FALSE	4.02432e-05	FALSE	3.99579e-05	0.539563	0.535738	0.992911
TSC2	RPS6KB1	FALSE	7.45847e-05	FALSE	4.02432e-05	FALSE	3.99579e-05	0.539563	0.535738	0.992911
EIF4EBP1	RPS6KB1	FALSE	7.45847e-05	FALSE	4.02432e-05	FALSE	3.99579e-05	0.539563	0.535738	0.992911
DUSP6	RPS6KB1	FALSE	7.45847e-05	FALSE	4.02432e-05	FALSE	3.99579e-05	0.539563	0.535738	0.992911
BNIP3	RPS6KB1	FALSE	7.45847e-05	FALSE	4.02432e-05	FALSE	3.99579e-05	0.539563	0.535738	0.992911
PRKAG1	RPS6KB1	FALSE	7.45847e-05	FALSE	4.02432e-05	FALSE	3.99579e-05	0.539563	0.535738	0.992911
DUSP10	YWHAE	FALSE	0.00016053	FALSE	3.95551e-05	FALSE	4.08728e-05	0.246403	0.254611	1.03331
PIM1	PRKAA2	FALSE	0.000224724	FALSE	3.95432e-05	FALSE	3.52544e-05	0.175963	0.156878	0.891541
PIM1	PRKAG3	FALSE	0.000224724	FALSE	3.95432e-05	FALSE	3.52544e-05	0.175963	0.156878	0.891541
DUSP10	RHEB	FALSE	0.00016053	FALSE	3.95173e-05	FALSE	4.06805e-05	0.246168	0.253414	1.02943
DUSP10	PDCD4	FALSE	0.00016053	FALSE	3.95173e-05	FALSE	4.08728e-05	0.246168	0.254611	1.0343
DUSP10	EIF4B	FALSE	0.00016053	FALSE	3.95173e-05	FALSE	5.36739e-05	0.246168	0.334354	1.35824
DUSP10	RPS6KA2	FALSE	0.00016053	FALSE	3.95173e-05	FALSE	4.08728e-05	0.246168	0.254611	1.0343
DUSP10	RICTOR	FALSE	0.00016053	FALSE	3.95173e-05	FALSE	4.08728e-05	0.246168	0.254611	1.0343
DUSP10	DUSP10	FALSE	0.00016053	FALSE	3.95173e-05	FALSE	4.07099e-05	0.246168	0.253597	1.03018
DUSP10	DUSP16	FALSE	0.00016053	FALSE	3.95173e-05	FALSE	4.08728e-05	0.246168	0.254611	1.0343
DUSP10	DDB1	FALSE	0.00016053	FALSE	3.95173e-05	FALSE	4.08728e-05	0.246168	0.254611	1.0343
DUSP10	RBX1	FALSE	0.00016053	FALSE	3.95173e-05	FALSE	4.08728e-05	0.246168	0.254611	1.0343
DUSP10	PIM1	FALSE	0.00016053	FALSE	3.95173e-05	FALSE	4.04615e-05	0.246168	0.252049	1.02389
DUSP10	PIM2	FALSE	0.00016053	FALSE	3.95173e-05	FALSE	4.08728e-05	0.246168	0.254611	1.0343
DUSP10	BNIP3	FALSE	0.00016053	FALSE	3.95173e-05	FALSE	4.08728e-05	0.246168	0.254611	1.0343
DUSP10	YWHAH	FALSE	0.00016053	FALSE	3.95173e-05	FALSE	4.08728e-05	0.246168	0.254611	1.0343
DUSP10	PRKAG1	FALSE	0.00016053	FALSE	3.95173e-05	FALSE	4.08728e-05	0.246168	0.254611	1.0343
YWHAE	PRKDC	FALSE	0.000347124	FALSE	3.9497e-05	FALSE	5.72619e-05	0.113784	0.164961	1.44978
YWHAH	PRKDC	FALSE	0.000347124	FALSE	3.9497e-05	FALSE	5.72619e-05	0.113784	0.164961	1.44978
DUSP10	FBXW11	FALSE	0.00016053	FALSE	3.93957e-05	FALSE	4.08728e-05	0.24541	0.254611	1.03749
DUSP10	BTRC	FALSE	0.00016053	FALSE	3.93957e-05	FALSE	4.07264e-05	0.24541	0.2537	1.03378
MAP3K7	DAPK1	FALSE	0.000137439	FALSE	3.92964e-05	FALSE	2.21428e-05	0.285918	0.16111	0.563482
DUSP10	FKBP8	FALSE	0.00016053	FALSE	3.92847e-05	FALSE	3.9068e-05	0.244719	0.243369	0.994483
DUSP10	YWHAQ	FALSE	0.00016053	FALSE	3.92136e-05	FALSE	4.08728e-05	0.244276	0.254611	1.04231
PIM1	PRKAB1	FALSE	0.000209248	FALSE	3.90826e-05	FALSE	3.42602e-05	0.186777	0.16373	0.87661
MTOR	SFN	FALSE	0.000145519	FALSE	3.90415e-05	FALSE	3.87554e-05	0.268291	0.266324	0.99267
BCL2L1	TSC2	FALSE	0.000104804	FALSE	3.86456e-05	FALSE	3.26402e-05	0.368742	0.31144	0.844602
DUSP10	DEPTOR	FALSE	0.000163082	FALSE	3.83311e-05	FALSE	3.97201e-05	0.235042	0.24356	1.03624
BECN1	PRKAA2	FALSE	6.85805e-05	FALSE	3.83288e-05	FALSE	3.77234e-05	0.558888	0.55006	0.984204
BECN1	PRKAG3	FALSE	6.85805e-05	FALSE	3.83288e-05	FALSE	3.77234e-05	0.558888	0.55006	0.984204
CAMKK2	PRKAG3	FALSE	6.85805e-05	FALSE	3.83288e-05	FALSE	3.77234e-05	0.558888	0.55006	0.984204
TSC1	PRKAA2	FALSE	6.85805e-05	FALSE	3.83288e-05	FALSE	3.77234e-05	0.558888	0.55006	0.984204
TSC1	PRKAG3	FALSE	6.85805e-05	FALSE	3.83288e-05	FALSE	3.77234e-05	0.558888	0.55006	0.984204
FKBP8	PRKAA2	FALSE	6.85805e-05	FALSE	3.83288e-05	FALSE	3.77234e-05	0.558888	0.55006	0.984204
FKBP8	PRKAG3	FALSE	6.85805e-05	FALSE	3.83288e-05	FALSE	3.77234e-05	0.558888	0.55006	0.984204
TSC2	PRKAA2	FALSE	6.85805e-05	FALSE	3.83288e-05	FALSE	3.77234e-05	0.558888	0.55006	0.984204
TSC2	PRKAG3	FALSE	6.85805e-05	FALSE	3.83288e-05	FALSE	3.77234e-05	0.558888	0.55006	0.984204
EIF4EBP1	PRKAA2	FALSE	6.85805e-05	FALSE	3.83288e-05	FALSE	3.77234e-05	0.558888	0.55006	0.984204
EIF4EBP1	PRKAG3	FALSE	6.85805e-05	FALSE	3.83288e-05	FALSE	3.77234e-05	0.558888	0.55006	0.984204
DUSP6	PRKAA2	FALSE	6.85805e-05	FALSE	3.83288e-05	FALSE	3.77234e-05	0.558888	0.55006	0.984204
DUSP6	PRKAG3	FALSE	6.85805e-05	FALSE	3.83288e-05	FALSE	3.77234e-05	0.558888	0.55006	0.984204
BNIP3	PRKAA2	FALSE	6.85805e-05	FALSE	3.83288e-05	FALSE	3.77234e-05	0.558888	0.55006	0.984204
BNIP3	PRKAG3	FALSE	6.85805e-05	FALSE	3.83288e-05	FALSE	3.77234e-05	0.558888	0.55006	0.984204
PRKAG1	PRKAG3	FALSE	6.85805e-05	FALSE	3.83288e-05	FALSE	3.77234e-05	0.558888	0.55006	0.984204
YWHAQ	HSP90AA1	FALSE	0.000197491	FALSE	3.80226e-05	FALSE	4.29868e-05	0.192529	0.217665	1.13056
DUSP10	DUSP6	FALSE	0.000164358	FALSE	3.7759e-05	FALSE	3.91438e-05	0.229737	0.238162	1.03667
RPS6KB1	RPTOR	FALSE	0.000447878	FALSE	3.77381e-05	FALSE	3.21121e-05	0.0842599	0.0716983	0.850919
GSK3B	YWHAG	FALSE	0.00019558	FALSE	3.69761e-05	FALSE	4.03041e-05	0.189058	0.206075	1.09
DUSP10	PIK3C3	FALSE	0.000366188	FALSE	3.68349e-05	FALSE	3.35445e-05	0.10059	0.0916045	0.91067
PDPK1	RPTOR	FALSE	0.00039766	FALSE	3.64151e-05	FALSE	3.96327e-05	0.0915734	0.0996648	1.08836
DUSP10	DAPK1	FALSE	0.000168185	FALSE	3.60008e-05	FALSE	3.70958e-05	0.214054	0.220565	1.03042
MAP3K7	AKT1S1	FALSE	0.000178009	FALSE	3.59432e-05	FALSE	1.10474e-05	0.201918	0.0620611	0.307358
MTOR	YWHAZ	FALSE	0.000143004	FALSE	3.57365e-05	FALSE	3.53306e-05	0.249899	0.24706	0.98864
BECN1	PDPK1	FALSE	0.000136999	FALSE	3.57031e-05	FALSE	3.2638e-05	0.260608	0.238235	0.91415
CAMKK2	PDPK1	FALSE	0.000136999	FALSE	3.57031e-05	FALSE	3.2638e-05	0.260608	0.238235	0.91415
TSC1	PDPK1	FALSE	0.000136999	FALSE	3.57031e-05	FALSE	3.2638e-05	0.260608	0.238235	0.91415
FKBP8	PDPK1	FALSE	0.000136999	FALSE	3.57031e-05	FALSE	3.2638e-05	0.260608	0.238235	0.91415
TSC2	PDPK1	FALSE	0.000136999	FALSE	3.57031e-05	FALSE	3.2638e-05	0.260608	0.238235	0.91415
EIF4EBP1	PDPK1	FALSE	0.000136999	FALSE	3.57031e-05	FALSE	3.2638e-05	0.260608	0.238235	0.91415
DUSP6	PDPK1	FALSE	0.000136999	FALSE	3.57031e-05	FALSE	3.2638e-05	0.260608	0.238235	0.91415
BNIP3	PDPK1	FALSE	0.000136999	FALSE	3.57031e-05	FALSE	3.2638e-05	0.260608	0.238235	0.91415
PRKAG1	PDPK1	FALSE	0.000136999	FALSE	3.57031e-05	FALSE	3.2638e-05	0.260608	0.238235	0.91415
PRKAB1	SFN	FALSE	0.000170234	FALSE	3.53633e-05	FALSE	2.76416e-05	0.207733	0.162374	0.781646
RHEB	DUSP1	FALSE	0.000121192	FALSE	3.48464e-05	FALSE	1.62814e-05	0.28753	0.134343	0.467232
CASP3	MAPK1	FALSE	0.000887742	FALSE	3.47744e-05	FALSE	0.000212591	0.0391718	0.239474	6.11342
FBXW11	HSP90AA1	FALSE	0.000136475	FALSE	3.43369e-05	FALSE	2.25005e-05	0.251599	0.16487	0.655288
MAPK1	SFN	FALSE	0.000193363	FALSE	3.40965e-05	FALSE	3.17525e-05	0.176334	0.164212	0.931253
BECN1	PRKAB1	FALSE	5.94773e-05	FALSE	3.40682e-05	FALSE	3.40268e-05	0.572794	0.572097	0.998784
CAMKK2	PRKAB1	FALSE	5.94773e-05	FALSE	3.40682e-05	FALSE	3.40268e-05	0.572794	0.572097	0.998784
TSC1	PRKAB1	FALSE	5.94773e-05	FALSE	3.40682e-05	FALSE	3.40268e-05	0.572794	0.572097	0.998784
FKBP8	PRKAB1	FALSE	5.94773e-05	FALSE	3.40682e-05	FALSE	3.40268e-05	0.572794	0.572097	0.998784
TSC2	PRKAB1	FALSE	5.94773e-05	FALSE	3.40682e-05	FALSE	3.40268e-05	0.572794	0.572097	0.998784
EIF4EBP1	PRKAB1	FALSE	5.94773e-05	FALSE	3.40682e-05	FALSE	3.40268e-05	0.572794	0.572097	0.998784
DUSP6	PRKAB1	FALSE	5.94773e-05	FALSE	3.40682e-05	FALSE	3.40268e-05	0.572794	0.572097	0.998784
BNIP3	PRKAB1	FALSE	5.94773e-05	FALSE	3.40682e-05	FALSE	3.40268e-05	0.572794	0.572097	0.998784
PRKAG1	PRKAB1	FALSE	5.94773e-05	FALSE	3.40682e-05	FALSE	3.40268e-05	0.572794	0.572097	0.998784
BECN1	RPS6KB2	FALSE	5.69307e-05	FALSE	3.34501e-05	FALSE	3.27555e-05	0.587558	0.575358	0.979236
CAMKK2	RPS6KB2	FALSE	5.69307e-05	FALSE	3.34501e-05	FALSE	3.27555e-05	0.587558	0.575358	0.979236
TSC1	RPS6KB2	FALSE	5.69307e-05	FALSE	3.34501e-05	FALSE	3.27555e-05	0.587558	0.575358	0.979236
FKBP8	RPS6KB2	FALSE	5.69307e-05	FALSE	3.34501e-05	FALSE	3.27555e-05	0.587558	0.575358	0.979236
EIF4EBP1	RPS6KB2	FALSE	5.69307e-05	FALSE	3.34501e-05	FALSE	3.27555e-05	0.587558	0.575358	0.979236
DUSP6	RPS6KB2	FALSE	5.69307e-05	FALSE	3.34501e-05	FALSE	3.27555e-05	0.587558	0.575358	0.979236
BNIP3	RPS6KB2	FALSE	5.69307e-05	FALSE	3.34501e-05	FALSE	3.27555e-05	0.587558	0.575358	0.979236
PRKAG1	RPS6KB2	FALSE	5.69307e-05	FALSE	3.34501e-05	FALSE	3.27555e-05	0.587558	0.575358	0.979236
PRKAB1	YWHAZ	FALSE	0.000169256	FALSE	3.34037e-05	FALSE	2.50747e-05	0.197356	0.148146	0.750656
STK11	RPS6KB2	FALSE	0.000155715	FALSE	3.33705e-05	FALSE	3.00648e-05	0.214305	0.193076	0.900939
PRKAB1	YWHAG	FALSE	0.000188985	FALSE	3.32233e-05	FALSE	2.99193e-05	0.175799	0.158316	0.900551
BCL2	AKT1S1	FALSE	0.000161794	FALSE	3.31921e-05	FALSE	2.91297e-05	0.20515	0.180041	0.877609
YWHAQ	AKT1S1	FALSE	0.000284141	FALSE	3.31331e-05	FALSE	2.86188e-05	0.116608	0.100721	0.863754
BCL2	DAPK1	FALSE	0.000106556	FALSE	3.29055e-05	FALSE	3.06374e-05	0.308809	0.287523	0.931072
BCL2	DUSP6	FALSE	0.000102611	FALSE	3.28122e-05	FALSE	3.08193e-05	0.319774	0.300352	0.939264
BCL2	DEPTOR	FALSE	0.000101296	FALSE	3.27752e-05	FALSE	3.083e-05	0.323561	0.304357	0.94065
BCL2	YWHAQ	FALSE	9.86651e-05	FALSE	3.27286e-05	FALSE	3.08514e-05	0.331714	0.312688	0.942644
BCL2	FBXW11	FALSE	9.86651e-05	FALSE	3.27217e-05	FALSE	3.08514e-05	0.331644	0.312688	0.942844
BCL2	BTRC	FALSE	9.86651e-05	FALSE	3.27217e-05	FALSE	3.08487e-05	0.331644	0.312661	0.942761
BCL2	RHEB	FALSE	9.86651e-05	FALSE	3.27189e-05	FALSE	3.08366e-05	0.331616	0.312538	0.942469
BCL2	PDCD4	FALSE	9.86651e-05	FALSE	3.27189e-05	FALSE	3.08514e-05	0.331616	0.312688	0.942922
BCL2	EIF4B	FALSE	9.86651e-05	FALSE	3.27189e-05	FALSE	2.52793e-05	0.331616	0.256213	0.772619
BCL2	RPS6KA2	FALSE	9.86651e-05	FALSE	3.27189e-05	FALSE	3.08514e-05	0.331616	0.312688	0.942922
BCL2	RICTOR	FALSE	9.86651e-05	FALSE	3.27189e-05	FALSE	3.08514e-05	0.331616	0.312688	0.942922
BCL2	DUSP10	FALSE	9.86651e-05	FALSE	3.27189e-05	FALSE	3.08475e-05	0.331616	0.312648	0.942801
BCL2	DUSP16	FALSE	9.86651e-05	FALSE	3.27189e-05	FALSE	3.08514e-05	0.331616	0.312688	0.942922
BCL2	DDB1	FALSE	9.86651e-05	FALSE	3.27189e-05	FALSE	3.08514e-05	0.331616	0.312688	0.942922
BCL2	RBX1	FALSE	9.86651e-05	FALSE	3.27189e-05	FALSE	3.08514e-05	0.331616	0.312688	0.942922
BCL2	PIM1	FALSE	9.86651e-05	FALSE	3.27189e-05	FALSE	3.07923e-05	0.331616	0.312089	0.941116
BCL2	PIM2	FALSE	9.86651e-05	FALSE	3.27189e-05	FALSE	3.08514e-05	0.331616	0.312688	0.942922
BCL2	BNIP3	FALSE	9.86651e-05	FALSE	3.27189e-05	FALSE	3.08514e-05	0.331616	0.312688	0.942922
BCL2	YWHAH	FALSE	9.86651e-05	FALSE	3.27189e-05	FALSE	3.08514e-05	0.331616	0.312688	0.942922
BCL2	PRKAG1	FALSE	9.86651e-05	FALSE	3.27189e-05	FALSE	3.08514e-05	0.331616	0.312688	0.942922
BECN1	RPS6KA3	FALSE	7.59172e-05	FALSE	3.27107e-05	FALSE	3.15487e-05	0.430873	0.415567	0.964475
CAMKK2	RPS6KA3	FALSE	7.59172e-05	FALSE	3.27107e-05	FALSE	3.15487e-05	0.430873	0.415567	0.964475
TSC1	RPS6KA3	FALSE	7.59172e-05	FALSE	3.27107e-05	FALSE	3.15487e-05	0.430873	0.415567	0.964475
FKBP8	RPS6KA3	FALSE	7.59172e-05	FALSE	3.27107e-05	FALSE	3.15487e-05	0.430873	0.415567	0.964475
TSC2	RPS6KA3	FALSE	7.59172e-05	FALSE	3.27107e-05	FALSE	3.15487e-05	0.430873	0.415567	0.964475
EIF4EBP1	RPS6KA3	FALSE	7.59172e-05	FALSE	3.27107e-05	FALSE	3.15487e-05	0.430873	0.415567	0.964475
DUSP6	RPS6KA3	FALSE	7.59172e-05	FALSE	3.27107e-05	FALSE	3.15487e-05	0.430873	0.415567	0.964475
BNIP3	RPS6KA3	FALSE	7.59172e-05	FALSE	3.27107e-05	FALSE	3.15487e-05	0.430873	0.415567	0.964475
PRKAG1	RPS6KA3	FALSE	7.59172e-05	FALSE	3.27107e-05	FALSE	3.15487e-05	0.430873	0.415567	0.964475
BCL2	YWHAE	FALSE	9.86651e-05	FALSE	3.26692e-05	FALSE	3.08514e-05	0.331112	0.312688	0.944357
BCL2	FKBP8	FALSE	9.86651e-05	FALSE	3.26616e-05	FALSE	3.0132e-05	0.331035	0.305397	0.922552
PRKDC	YWHAG	FALSE	0.00024366	FALSE	3.25966e-05	FALSE	4.0351e-05	0.133779	0.165604	1.23789
BECN1	CAMKK2	FALSE	5.83699e-05	FALSE	3.23423e-05	FALSE	3.16353e-05	0.554092	0.541979	0.97814
TSC1	CAMKK2	FALSE	5.83699e-05	FALSE	3.23423e-05	FALSE	3.16353e-05	0.554092	0.541979	0.97814
FKBP8	CAMKK2	FALSE	5.83699e-05	FALSE	3.23423e-05	FALSE	3.16353e-05	0.554092	0.541979	0.97814
TSC2	CAMKK2	FALSE	5.83699e-05	FALSE	3.23423e-05	FALSE	3.16353e-05	0.554092	0.541979	0.97814
EIF4EBP1	CAMKK2	FALSE	5.83699e-05	FALSE	3.23423e-05	FALSE	3.16353e-05	0.554092	0.541979	0.97814
DUSP6	CAMKK2	FALSE	5.83699e-05	FALSE	3.23423e-05	FALSE	3.16353e-05	0.554092	0.541979	0.97814
BNIP3	CAMKK2	FALSE	5.83699e-05	FALSE	3.23423e-05	FALSE	3.16353e-05	0.554092	0.541979	0.97814
PRKAG1	CAMKK2	FALSE	5.83699e-05	FALSE	3.23423e-05	FALSE	3.16353e-05	0.554092	0.541979	0.97814
DAPK1	DUSP1	FALSE	0.000125842	FALSE	3.21155e-05	FALSE	1.15784e-05	0.255206	0.0920075	0.360523
GSK3B	BCL2L1	FALSE	0.000816442	FALSE	3.15983e-05	FALSE	1.90271e-05	0.0387024	0.0233049	0.602156
DAPK1	SFN	FALSE	0.000121729	FALSE	3.13637e-05	FALSE	2.5804e-05	0.257651	0.211978	0.822736
BECN1	FOXO1	FALSE	7.12525e-05	FALSE	3.11558e-05	FALSE	3.12576e-05	0.437259	0.438688	1.00327
CAMKK2	FOXO1	FALSE	7.12525e-05	FALSE	3.11558e-05	FALSE	3.12576e-05	0.437259	0.438688	1.00327
TSC1	FOXO1	FALSE	7.12525e-05	FALSE	3.11558e-05	FALSE	3.12576e-05	0.437259	0.438688	1.00327
FKBP8	FOXO1	FALSE	7.12525e-05	FALSE	3.11558e-05	FALSE	3.12576e-05	0.437259	0.438688	1.00327
TSC2	FOXO1	FALSE	7.12525e-05	FALSE	3.11558e-05	FALSE	3.12576e-05	0.437259	0.438688	1.00327
EIF4EBP1	FOXO1	FALSE	7.12525e-05	FALSE	3.11558e-05	FALSE	3.12576e-05	0.437259	0.438688	1.00327
BNIP3	FOXO1	FALSE	7.12525e-05	FALSE	3.11558e-05	FALSE	3.12576e-05	0.437259	0.438688	1.00327
PRKAG1	FOXO1	FALSE	7.12525e-05	FALSE	3.11558e-05	FALSE	3.12576e-05	0.437259	0.438688	1.00327
DUSP1	YWHAE	FALSE	0.000107281	FALSE	3.10402e-05	FALSE	3.27675e-05	0.289335	0.305437	1.05565
DUSP1	RHEB	FALSE	0.000107281	FALSE	3.10264e-05	FALSE	3.27287e-05	0.289207	0.305075	1.05487
DUSP1	PDCD4	FALSE	0.000107281	FALSE	3.10264e-05	FALSE	3.27675e-05	0.289207	0.305437	1.05612
DUSP1	EIF4B	FALSE	0.000107281	FALSE	3.10264e-05	FALSE	5.02849e-05	0.289207	0.468722	1.62071
DUSP1	RPS6KA2	FALSE	0.000107281	FALSE	3.10264e-05	FALSE	3.27675e-05	0.289207	0.305437	1.05612
DUSP1	RICTOR	FALSE	0.000107281	FALSE	3.10264e-05	FALSE	3.27675e-05	0.289207	0.305437	1.05612
DUSP1	DUSP10	FALSE	0.000107281	FALSE	3.10264e-05	FALSE	3.27251e-05	0.289207	0.305041	1.05475
DUSP1	DUSP16	FALSE	0.000107281	FALSE	3.10264e-05	FALSE	3.27675e-05	0.289207	0.305437	1.05612
DUSP1	DDB1	FALSE	0.000107281	FALSE	3.10264e-05	FALSE	3.27675e-05	0.289207	0.305437	1.05612
DUSP1	RBX1	FALSE	0.000107281	FALSE	3.10264e-05	FALSE	3.27675e-05	0.289207	0.305437	1.05612
DUSP1	PIM1	FALSE	0.000107281	FALSE	3.10264e-05	FALSE	3.26421e-05	0.289207	0.304267	1.05207
DUSP1	PIM2	FALSE	0.000107281	FALSE	3.10264e-05	FALSE	3.27675e-05	0.289207	0.305437	1.05612
DUSP1	BNIP3	FALSE	0.000107281	FALSE	3.10264e-05	FALSE	3.27675e-05	0.289207	0.305437	1.05612
DUSP1	YWHAH	FALSE	0.000107281	FALSE	3.10264e-05	FALSE	3.27675e-05	0.289207	0.305437	1.05612
DUSP1	PRKAG1	FALSE	0.000107281	FALSE	3.10264e-05	FALSE	3.27675e-05	0.289207	0.305437	1.05612
DUSP1	FBXW11	FALSE	0.000107281	FALSE	3.09951e-05	FALSE	3.27675e-05	0.288915	0.305437	1.05718
DUSP1	BTRC	FALSE	0.000107281	FALSE	3.09951e-05	FALSE	3.273e-05	0.288915	0.305087	1.05597
DUSP1	YWHAQ	FALSE	0.000107281	FALSE	3.09344e-05	FALSE	3.27675e-05	0.28835	0.305437	1.05926
DUSP1	FKBP8	FALSE	0.000107281	FALSE	3.09164e-05	FALSE	3.16721e-05	0.288181	0.295226	1.02444
RHEB	AKT2	FALSE	0.000352845	FALSE	3.07992e-05	FALSE	1.92622e-05	0.0872884	0.054591	0.62541
DUSP1	DEPTOR	FALSE	0.000109686	FALSE	3.06783e-05	FALSE	3.24721e-05	0.279692	0.296045	1.05847
PIM1	CAMKK2	FALSE	0.000195724	FALSE	3.05565e-05	FALSE	2.63963e-05	0.156121	0.134865	0.86385
DUSP1	DUSP6	FALSE	0.000110889	FALSE	3.05165e-05	FALSE	3.23244e-05	0.275199	0.291502	1.05924
DUSP1	DAPK1	FALSE	0.000114497	FALSE	3.00065e-05	FALSE	3.1679e-05	0.262073	0.27668	1.05574
DAPK1	YWHAZ	FALSE	0.000120865	FALSE	2.98081e-05	FALSE	2.38075e-05	0.246623	0.196977	0.798695
MAPK1	YWHAZ	FALSE	0.000188752	FALSE	2.93373e-05	FALSE	2.64406e-05	0.155427	0.140081	0.901262
BECN1	DAPK1	FALSE	4.46599e-05	FALSE	2.89825e-05	FALSE	2.86145e-05	0.648961	0.640721	0.987302
CAMKK2	DAPK1	FALSE	4.46599e-05	FALSE	2.89825e-05	FALSE	2.86145e-05	0.648961	0.640721	0.987302
TSC1	DAPK1	FALSE	4.46599e-05	FALSE	2.89825e-05	FALSE	2.86145e-05	0.648961	0.640721	0.987302
FKBP8	DAPK1	FALSE	4.46599e-05	FALSE	2.89825e-05	FALSE	2.86145e-05	0.648961	0.640721	0.987302
TSC2	DAPK1	FALSE	4.46599e-05	FALSE	2.89825e-05	FALSE	2.86145e-05	0.648961	0.640721	0.987302
EIF4EBP1	DAPK1	FALSE	4.46599e-05	FALSE	2.89825e-05	FALSE	2.86145e-05	0.648961	0.640721	0.987302
DUSP6	DAPK1	FALSE	4.46599e-05	FALSE	2.89825e-05	FALSE	2.86145e-05	0.648961	0.640721	0.987302
BNIP3	DAPK1	FALSE	4.46599e-05	FALSE	2.89825e-05	FALSE	2.86145e-05	0.648961	0.640721	0.987302
PRKAG1	DAPK1	FALSE	4.46599e-05	FALSE	2.89825e-05	FALSE	2.86145e-05	0.648961	0.640721	0.987302
BECN1	TSC2	FALSE	5.0192e-05	FALSE	2.89471e-05	FALSE	2.8127e-05	0.576729	0.560389	0.971668
CAMKK2	TSC2	FALSE	5.0192e-05	FALSE	2.89471e-05	FALSE	2.8127e-05	0.576729	0.560389	0.971668
TSC1	TSC2	FALSE	5.0192e-05	FALSE	2.89471e-05	FALSE	2.8127e-05	0.576729	0.560389	0.971668
FKBP8	TSC2	FALSE	5.0192e-05	FALSE	2.89471e-05	FALSE	2.8127e-05	0.576729	0.560389	0.971668
TSC2	TSC2	FALSE	5.0192e-05	FALSE	2.89471e-05	FALSE	2.8127e-05	0.576729	0.560389	0.971668
EIF4EBP1	TSC2	FALSE	5.0192e-05	FALSE	2.89471e-05	FALSE	2.8127e-05	0.576729	0.560389	0.971668
DUSP6	TSC2	FALSE	5.0192e-05	FALSE	2.89471e-05	FALSE	2.8127e-05	0.576729	0.560389	0.971668
BNIP3	TSC2	FALSE	5.0192e-05	FALSE	2.89471e-05	FALSE	2.8127e-05	0.576729	0.560389	0.971668
PRKAG1	TSC2	FALSE	5.0192e-05	FALSE	2.89471e-05	FALSE	2.8127e-05	0.576729	0.560389	0.971668
DAPK1	PRDX1	FALSE	0.000115998	FALSE	2.88435e-05	FALSE	6.91171e-05	0.248655	0.595847	2.39628
BCL2L1	RHEB	FALSE	9.2976e-05	FALSE	2.87839e-05	FALSE	2.66856e-05	0.309584	0.287015	0.9271
BCL2L1	PDCD4	FALSE	9.2976e-05	FALSE	2.87839e-05	FALSE	2.67493e-05	0.309584	0.287701	0.929314
BCL2L1	EIF4B	FALSE	9.2976e-05	FALSE	2.87839e-05	FALSE	2.58145e-05	0.309584	0.277647	0.896839
BCL2L1	RPS6KA2	FALSE	9.2976e-05	FALSE	2.87839e-05	FALSE	2.67493e-05	0.309584	0.287701	0.929314
BCL2L1	RICTOR	FALSE	9.2976e-05	FALSE	2.87839e-05	FALSE	2.67493e-05	0.309584	0.287701	0.929314
BCL2L1	DUSP10	FALSE	9.2976e-05	FALSE	2.87839e-05	FALSE	2.67191e-05	0.309584	0.287376	0.928266
BCL2L1	DUSP16	FALSE	9.2976e-05	FALSE	2.87839e-05	FALSE	2.67493e-05	0.309584	0.287701	0.929314
BCL2L1	DDB1	FALSE	9.2976e-05	FALSE	2.87839e-05	FALSE	2.67493e-05	0.309584	0.287701	0.929314
BCL2L1	RBX1	FALSE	9.2976e-05	FALSE	2.87839e-05	FALSE	2.67493e-05	0.309584	0.287701	0.929314
BCL2L1	PIM1	FALSE	9.2976e-05	FALSE	2.87839e-05	FALSE	2.66184e-05	0.309584	0.286293	0.924768
BCL2L1	PIM2	FALSE	9.2976e-05	FALSE	2.87839e-05	FALSE	2.67493e-05	0.309584	0.287701	0.929314
BCL2L1	BNIP3	FALSE	9.2976e-05	FALSE	2.87839e-05	FALSE	2.67493e-05	0.309584	0.287701	0.929314
BCL2L1	YWHAH	FALSE	9.2976e-05	FALSE	2.87839e-05	FALSE	2.67493e-05	0.309584	0.287701	0.929314
BCL2L1	PRKAG1	FALSE	9.2976e-05	FALSE	2.87839e-05	FALSE	2.67493e-05	0.309584	0.287701	0.929314
BCL2L1	FBXW11	FALSE	9.2976e-05	FALSE	2.87582e-05	FALSE	2.67493e-05	0.309308	0.287701	0.930143
BCL2L1	BTRC	FALSE	9.2976e-05	FALSE	2.87582e-05	FALSE	2.67228e-05	0.309308	0.287416	0.929221
BCL2L1	YWHAQ	FALSE	9.2976e-05	FALSE	2.87482e-05	FALSE	2.67493e-05	0.3092	0.287701	0.930469
BCL2L1	YWHAE	FALSE	9.2976e-05	FALSE	2.87172e-05	FALSE	2.67493e-05	0.308867	0.287701	0.931471
BCL2L1	FKBP8	FALSE	9.2976e-05	FALSE	2.87064e-05	FALSE	2.57093e-05	0.30875	0.276515	0.895595
FOXO3	PRKAA1	FALSE	0.000362709	FALSE	2.86951e-05	FALSE	2.31421e-05	0.0791133	0.0638034	0.806482
DAPK1	RPS6KA3	FALSE	0.000160596	FALSE	2.86654e-05	FALSE	2.43568e-05	0.178495	0.151665	0.849691
BCL2L1	DEPTOR	FALSE	9.53373e-05	FALSE	2.86587e-05	FALSE	2.65405e-05	0.300604	0.278386	0.926088
BCL2L1	DUSP6	FALSE	9.65179e-05	FALSE	2.8606e-05	FALSE	2.64361e-05	0.29638	0.273899	0.924147
MAPK1	YWHAG	FALSE	0.000210095	FALSE	2.85226e-05	FALSE	2.80765e-05	0.135761	0.133638	0.98436
BCL2L1	DAPK1	FALSE	0.00010006	FALSE	2.84281e-05	FALSE	2.59376e-05	0.284112	0.259221	0.912391
AKT2	RHEB	FALSE	0.000107054	FALSE	2.78359e-05	FALSE	2.2092e-05	0.260017	0.206363	0.79365
AKT2	PDCD4	FALSE	0.000107054	FALSE	2.78359e-05	FALSE	2.23808e-05	0.260017	0.209061	0.804027
AKT2	EIF4B	FALSE	0.000107054	FALSE	2.78359e-05	FALSE	2.85603e-05	0.260017	0.266783	1.02602
AKT2	RPS6KA2	FALSE	0.000107054	FALSE	2.78359e-05	FALSE	2.23808e-05	0.260017	0.209061	0.804027
AKT2	RICTOR	FALSE	0.000107054	FALSE	2.78359e-05	FALSE	2.23808e-05	0.260017	0.209061	0.804027
AKT2	DUSP10	FALSE	0.000107054	FALSE	2.78359e-05	FALSE	2.22134e-05	0.260017	0.207496	0.798011
AKT2	DUSP16	FALSE	0.000107054	FALSE	2.78359e-05	FALSE	2.23808e-05	0.260017	0.209061	0.804027
AKT2	DDB1	FALSE	0.000107054	FALSE	2.78359e-05	FALSE	2.23808e-05	0.260017	0.209061	0.804027
AKT2	RBX1	FALSE	0.000107054	FALSE	2.78359e-05	FALSE	2.23808e-05	0.260017	0.209061	0.804027
AKT2	PIM1	FALSE	0.000107054	FALSE	2.78359e-05	FALSE	2.18836e-05	0.260017	0.204416	0.786164
AKT2	PIM2	FALSE	0.000107054	FALSE	2.78359e-05	FALSE	2.23808e-05	0.260017	0.209061	0.804027
AKT2	BNIP3	FALSE	0.000107054	FALSE	2.78359e-05	FALSE	2.23808e-05	0.260017	0.209061	0.804027
AKT2	YWHAH	FALSE	0.000107054	FALSE	2.78359e-05	FALSE	2.23808e-05	0.260017	0.209061	0.804027
AKT2	PRKAG1	FALSE	0.000107054	FALSE	2.78359e-05	FALSE	2.23808e-05	0.260017	0.209061	0.804027
AKT2	YWHAE	FALSE	0.000107054	FALSE	2.77098e-05	FALSE	2.23808e-05	0.258839	0.209061	0.807686
AKT2	FBXW11	FALSE	0.000107054	FALSE	2.76965e-05	FALSE	2.23808e-05	0.258715	0.209061	0.808073
AKT2	BTRC	FALSE	0.000107054	FALSE	2.76965e-05	FALSE	2.223e-05	0.258715	0.207651	0.802626
AKT2	FKBP8	FALSE	0.000107054	FALSE	2.7642e-05	FALSE	2.58529e-05	0.258205	0.241493	0.935277
AKT2	YWHAQ	FALSE	0.000107054	FALSE	2.7581e-05	FALSE	2.23808e-05	0.257636	0.209061	0.811458
FOXO3	PRKAB1	FALSE	0.000201588	FALSE	2.75342e-05	FALSE	2.27371e-05	0.136587	0.11279	0.825776
STK11	PRKAG3	FALSE	0.000163932	FALSE	2.72356e-05	FALSE	2.32453e-05	0.16614	0.141799	0.85349
FBXW11	RHEB	FALSE	0.00014482	FALSE	2.71443e-05	FALSE	2.16411e-05	0.187435	0.149435	0.797262
FBXW11	PDCD4	FALSE	0.00014482	FALSE	2.71443e-05	FALSE	2.21103e-05	0.187435	0.152674	0.814548
FBXW11	EIF4B	FALSE	0.00014482	FALSE	2.71443e-05	FALSE	7.25974e-05	0.187435	0.501294	2.6745
FBXW11	RPS6KA2	FALSE	0.00014482	FALSE	2.71443e-05	FALSE	2.21103e-05	0.187435	0.152674	0.814548
FBXW11	RICTOR	FALSE	0.00014482	FALSE	2.71443e-05	FALSE	2.21103e-05	0.187435	0.152674	0.814548
FBXW11	DUSP10	FALSE	0.00014482	FALSE	2.71443e-05	FALSE	2.17903e-05	0.187435	0.150465	0.80276
FBXW11	DUSP16	FALSE	0.00014482	FALSE	2.71443e-05	FALSE	2.21103e-05	0.187435	0.152674	0.814548
FBXW11	DDB1	FALSE	0.00014482	FALSE	2.71443e-05	FALSE	2.21103e-05	0.187435	0.152674	0.814548
FBXW11	RBX1	FALSE	0.00014482	FALSE	2.71443e-05	FALSE	2.21103e-05	0.187435	0.152674	0.814548
FBXW11	PIM1	FALSE	0.00014482	FALSE	2.71443e-05	FALSE	2.11892e-05	0.187435	0.146314	0.780612
FBXW11	PIM2	FALSE	0.00014482	FALSE	2.71443e-05	FALSE	2.21103e-05	0.187435	0.152674	0.814548
FBXW11	BNIP3	FALSE	0.00014482	FALSE	2.71443e-05	FALSE	2.21103e-05	0.187435	0.152674	0.814548
FBXW11	YWHAH	FALSE	0.00014482	FALSE	2.71443e-05	FALSE	2.21103e-05	0.187435	0.152674	0.814548
FBXW11	PRKAG1	FALSE	0.00014482	FALSE	2.71443e-05	FALSE	2.21103e-05	0.187435	0.152674	0.814548
FBXW11	YWHAE	FALSE	0.00014482	FALSE	2.71327e-05	FALSE	2.21103e-05	0.187355	0.152674	0.814894
BECN1	DUSP6	FALSE	4.06773e-05	FALSE	2.71185e-05	FALSE	2.6785e-05	0.666676	0.658475	0.987699
CAMKK2	DUSP6	FALSE	4.06773e-05	FALSE	2.71185e-05	FALSE	2.6785e-05	0.666676	0.658475	0.987699
TSC1	DUSP6	FALSE	4.06773e-05	FALSE	2.71185e-05	FALSE	2.6785e-05	0.666676	0.658475	0.987699
FKBP8	DUSP6	FALSE	4.06773e-05	FALSE	2.71185e-05	FALSE	2.6785e-05	0.666676	0.658475	0.987699
TSC2	DUSP6	FALSE	4.06773e-05	FALSE	2.71185e-05	FALSE	2.6785e-05	0.666676	0.658475	0.987699
EIF4EBP1	DUSP6	FALSE	4.06773e-05	FALSE	2.71185e-05	FALSE	2.6785e-05	0.666676	0.658475	0.987699
DUSP6	DUSP6	FALSE	4.06773e-05	FALSE	2.71185e-05	FALSE	2.6785e-05	0.666676	0.658475	0.987699
BNIP3	DUSP6	FALSE	4.06773e-05	FALSE	2.71185e-05	FALSE	2.6785e-05	0.666676	0.658475	0.987699
PRKAG1	DUSP6	FALSE	4.06773e-05	FALSE	2.71185e-05	FALSE	2.6785e-05	0.666676	0.658475	0.987699
BECN1	HSP90AA1	FALSE	4.22525e-05	FALSE	2.69807e-05	FALSE	2.71744e-05	0.63856	0.643143	1.00718
CAMKK2	HSP90AA1	FALSE	4.22525e-05	FALSE	2.69807e-05	FALSE	2.71744e-05	0.63856	0.643143	1.00718
TSC1	HSP90AA1	FALSE	4.22525e-05	FALSE	2.69807e-05	FALSE	2.71744e-05	0.63856	0.643143	1.00718
FKBP8	HSP90AA1	FALSE	4.22525e-05	FALSE	2.69807e-05	FALSE	2.71744e-05	0.63856	0.643143	1.00718
TSC2	HSP90AA1	FALSE	4.22525e-05	FALSE	2.69807e-05	FALSE	2.71744e-05	0.63856	0.643143	1.00718
EIF4EBP1	HSP90AA1	FALSE	4.22525e-05	FALSE	2.69807e-05	FALSE	2.71744e-05	0.63856	0.643143	1.00718
DUSP6	HSP90AA1	FALSE	4.22525e-05	FALSE	2.69807e-05	FALSE	2.71744e-05	0.63856	0.643143	1.00718
BNIP3	HSP90AA1	FALSE	4.22525e-05	FALSE	2.69807e-05	FALSE	2.71744e-05	0.63856	0.643143	1.00718
PRKAG1	HSP90AA1	FALSE	4.22525e-05	FALSE	2.69807e-05	FALSE	2.71744e-05	0.63856	0.643143	1.00718
FBXW11	FBXW11	FALSE	0.00014482	FALSE	2.68482e-05	FALSE	2.21103e-05	0.18539	0.152674	0.82353
FBXW11	BTRC	FALSE	0.00014482	FALSE	2.68482e-05	FALSE	2.18214e-05	0.18539	0.150679	0.812768
STK11	PRKAB1	FALSE	0.000151884	FALSE	2.6841e-05	FALSE	2.23539e-05	0.176721	0.147178	0.832825
AKT2	DEPTOR	FALSE	0.000108647	FALSE	2.68397e-05	FALSE	2.11928e-05	0.247036	0.195061	0.789605
IKBKB	RPS6KB2	FALSE	8.80533e-05	FALSE	2.6824e-05	FALSE	0	0.304634	0	0
FBXW11	FKBP8	FALSE	0.00014482	FALSE	2.68024e-05	FALSE	2.01946e-05	0.185074	0.139446	0.753463
FOXO3	PRKAA2	FALSE	0.00021607	FALSE	2.67929e-05	FALSE	2.37298e-05	0.124001	0.109825	0.885677
FOXO3	PRKAG3	FALSE	0.00021607	FALSE	2.67929e-05	FALSE	2.37298e-05	0.124001	0.109825	0.885677
STK11	PRKDC	FALSE	0.000282491	FALSE	2.66671e-05	FALSE	1.76523e-05	0.0943996	0.0624878	0.66195
FBXW11	YWHAQ	FALSE	0.00014482	FALSE	2.6612e-05	FALSE	2.21103e-05	0.183759	0.152674	0.830839
BECN1	DEPTOR	FALSE	3.93497e-05	FALSE	2.64992e-05	FALSE	2.61713e-05	0.673427	0.665095	0.987628
CAMKK2	DEPTOR	FALSE	3.93497e-05	FALSE	2.64992e-05	FALSE	2.61713e-05	0.673427	0.665095	0.987628
TSC1	DEPTOR	FALSE	3.93497e-05	FALSE	2.64992e-05	FALSE	2.61713e-05	0.673427	0.665095	0.987628
FKBP8	DEPTOR	FALSE	3.93497e-05	FALSE	2.64992e-05	FALSE	2.61713e-05	0.673427	0.665095	0.987628
TSC2	DEPTOR	FALSE	3.93497e-05	FALSE	2.64992e-05	FALSE	2.61713e-05	0.673427	0.665095	0.987628
EIF4EBP1	DEPTOR	FALSE	3.93497e-05	FALSE	2.64992e-05	FALSE	2.61713e-05	0.673427	0.665095	0.987628
DUSP6	DEPTOR	FALSE	3.93497e-05	FALSE	2.64992e-05	FALSE	2.61713e-05	0.673427	0.665095	0.987628
BNIP3	DEPTOR	FALSE	3.93497e-05	FALSE	2.64992e-05	FALSE	2.61713e-05	0.673427	0.665095	0.987628
PRKAG1	DEPTOR	FALSE	3.93497e-05	FALSE	2.64992e-05	FALSE	2.61713e-05	0.673427	0.665095	0.987628
DUSP10	HSP90AA1	FALSE	0.000155711	FALSE	2.64025e-05	FALSE	2.9732e-05	0.169561	0.190944	1.12611
AKT2	DUSP6	FALSE	0.000109443	FALSE	2.6359e-05	FALSE	2.05987e-05	0.240847	0.188214	0.781467
IKBKB	EIF4EBP1	FALSE	7.9098e-05	FALSE	2.63543e-05	FALSE	2.24103e-05	0.333186	0.283324	0.850347
YWHAQ	RPS6KB2	FALSE	0.00019564	FALSE	2.62865e-05	FALSE	2.32143e-05	0.134362	0.118658	0.883126
STK11	YWHAB	FALSE	0.000122437	FALSE	2.61989e-05	FALSE	2.10402e-05	0.213979	0.171845	0.803092
YWHAE	YWHAE	FALSE	0.000149037	FALSE	2.56483e-05	FALSE	2.15705e-05	0.172094	0.144733	0.841008
YWHAH	YWHAE	FALSE	0.000149037	FALSE	2.56483e-05	FALSE	2.15705e-05	0.172094	0.144733	0.841008
BTRC	RPS6KB2	FALSE	0.00017631	FALSE	2.55931e-05	FALSE	2.72654e-05	0.14516	0.154645	1.06534
BECN1	YWHAQ	FALSE	3.66946e-05	FALSE	2.55639e-05	FALSE	2.4944e-05	0.696666	0.679774	0.975753
CAMKK2	YWHAQ	FALSE	3.66946e-05	FALSE	2.55639e-05	FALSE	2.4944e-05	0.696666	0.679774	0.975753
TSC1	YWHAQ	FALSE	3.66946e-05	FALSE	2.55639e-05	FALSE	2.4944e-05	0.696666	0.679774	0.975753
FKBP8	YWHAQ	FALSE	3.66946e-05	FALSE	2.55639e-05	FALSE	2.4944e-05	0.696666	0.679774	0.975753
TSC2	YWHAQ	FALSE	3.66946e-05	FALSE	2.55639e-05	FALSE	2.4944e-05	0.696666	0.679774	0.975753
EIF4EBP1	YWHAQ	FALSE	3.66946e-05	FALSE	2.55639e-05	FALSE	2.4944e-05	0.696666	0.679774	0.975753
DUSP6	YWHAQ	FALSE	3.66946e-05	FALSE	2.55639e-05	FALSE	2.4944e-05	0.696666	0.679774	0.975753
BNIP3	YWHAQ	FALSE	3.66946e-05	FALSE	2.55639e-05	FALSE	2.4944e-05	0.696666	0.679774	0.975753
PRKAG1	YWHAQ	FALSE	3.66946e-05	FALSE	2.55639e-05	FALSE	2.4944e-05	0.696666	0.679774	0.975753
IKBKB	PRKAA1	FALSE	0.000154843	FALSE	2.55309e-05	FALSE	0	0.164883	0	0
YWHAE	RHEB	FALSE	0.000149037	FALSE	2.55298e-05	FALSE	2.10492e-05	0.171299	0.141235	0.824494
YWHAE	PDCD4	FALSE	0.000149037	FALSE	2.55298e-05	FALSE	2.15705e-05	0.171299	0.144733	0.844913
YWHAE	EIF4B	FALSE	0.000149037	FALSE	2.55298e-05	FALSE	1.44896e-05	0.171299	0.0972221	0.567558
YWHAE	RPS6KA2	FALSE	0.000149037	FALSE	2.55298e-05	FALSE	2.15705e-05	0.171299	0.144733	0.844913
YWHAE	RICTOR	FALSE	0.000149037	FALSE	2.55298e-05	FALSE	2.15705e-05	0.171299	0.144733	0.844913
YWHAE	DUSP10	FALSE	0.000149037	FALSE	2.55298e-05	FALSE	2.12667e-05	0.171299	0.142694	0.833013
YWHAE	DUSP16	FALSE	0.000149037	FALSE	2.55298e-05	FALSE	2.15705e-05	0.171299	0.144733	0.844913
YWHAE	DDB1	FALSE	0.000149037	FALSE	2.55298e-05	FALSE	2.15705e-05	0.171299	0.144733	0.844913
YWHAE	RBX1	FALSE	0.000149037	FALSE	2.55298e-05	FALSE	2.15705e-05	0.171299	0.144733	0.844913
YWHAE	PIM1	FALSE	0.000149037	FALSE	2.55298e-05	FALSE	2.06761e-05	0.171299	0.138732	0.80988
YWHAE	PIM2	FALSE	0.000149037	FALSE	2.55298e-05	FALSE	2.15705e-05	0.171299	0.144733	0.844913
YWHAE	BNIP3	FALSE	0.000149037	FALSE	2.55298e-05	FALSE	2.15705e-05	0.171299	0.144733	0.844913
YWHAE	YWHAH	FALSE	0.000149037	FALSE	2.55298e-05	FALSE	2.15705e-05	0.171299	0.144733	0.844913
YWHAE	PRKAG1	FALSE	0.000149037	FALSE	2.55298e-05	FALSE	2.15705e-05	0.171299	0.144733	0.844913
YWHAH	RHEB	FALSE	0.000149037	FALSE	2.55298e-05	FALSE	2.10492e-05	0.171299	0.141235	0.824494
YWHAH	PDCD4	FALSE	0.000149037	FALSE	2.55298e-05	FALSE	2.15705e-05	0.171299	0.144733	0.844913
YWHAH	EIF4B	FALSE	0.000149037	FALSE	2.55298e-05	FALSE	1.44896e-05	0.171299	0.0972221	0.567558
YWHAH	RPS6KA2	FALSE	0.000149037	FALSE	2.55298e-05	FALSE	2.15705e-05	0.171299	0.144733	0.844913
YWHAH	RICTOR	FALSE	0.000149037	FALSE	2.55298e-05	FALSE	2.15705e-05	0.171299	0.144733	0.844913
YWHAH	DUSP10	FALSE	0.000149037	FALSE	2.55298e-05	FALSE	2.12667e-05	0.171299	0.142694	0.833013
YWHAH	DUSP16	FALSE	0.000149037	FALSE	2.55298e-05	FALSE	2.15705e-05	0.171299	0.144733	0.844913
YWHAH	DDB1	FALSE	0.000149037	FALSE	2.55298e-05	FALSE	2.15705e-05	0.171299	0.144733	0.844913
YWHAH	RBX1	FALSE	0.000149037	FALSE	2.55298e-05	FALSE	2.15705e-05	0.171299	0.144733	0.844913
YWHAH	PIM1	FALSE	0.000149037	FALSE	2.55298e-05	FALSE	2.06761e-05	0.171299	0.138732	0.80988
YWHAH	PIM2	FALSE	0.000149037	FALSE	2.55298e-05	FALSE	2.15705e-05	0.171299	0.144733	0.844913
YWHAH	BNIP3	FALSE	0.000149037	FALSE	2.55298e-05	FALSE	2.15705e-05	0.171299	0.144733	0.844913
YWHAH	YWHAH	FALSE	0.000149037	FALSE	2.55298e-05	FALSE	2.15705e-05	0.171299	0.144733	0.844913
YWHAH	PRKAG1	FALSE	0.000149037	FALSE	2.55298e-05	FALSE	2.15705e-05	0.171299	0.144733	0.844913
BECN1	FBXW11	FALSE	3.66946e-05	FALSE	2.54428e-05	FALSE	2.4944e-05	0.693367	0.679774	0.980395
BECN1	BTRC	FALSE	3.66946e-05	FALSE	2.54428e-05	FALSE	2.50999e-05	0.693367	0.684021	0.98652
CAMKK2	FBXW11	FALSE	3.66946e-05	FALSE	2.54428e-05	FALSE	2.4944e-05	0.693367	0.679774	0.980395
CAMKK2	BTRC	FALSE	3.66946e-05	FALSE	2.54428e-05	FALSE	2.50999e-05	0.693367	0.684021	0.98652
TSC1	FBXW11	FALSE	3.66946e-05	FALSE	2.54428e-05	FALSE	2.4944e-05	0.693367	0.679774	0.980395
TSC1	BTRC	FALSE	3.66946e-05	FALSE	2.54428e-05	FALSE	2.50999e-05	0.693367	0.684021	0.98652
FKBP8	FBXW11	FALSE	3.66946e-05	FALSE	2.54428e-05	FALSE	2.4944e-05	0.693367	0.679774	0.980395
FKBP8	BTRC	FALSE	3.66946e-05	FALSE	2.54428e-05	FALSE	2.50999e-05	0.693367	0.684021	0.98652
TSC2	FBXW11	FALSE	3.66946e-05	FALSE	2.54428e-05	FALSE	2.4944e-05	0.693367	0.679774	0.980395
TSC2	BTRC	FALSE	3.66946e-05	FALSE	2.54428e-05	FALSE	2.50999e-05	0.693367	0.684021	0.98652
EIF4EBP1	FBXW11	FALSE	3.66946e-05	FALSE	2.54428e-05	FALSE	2.4944e-05	0.693367	0.679774	0.980395
EIF4EBP1	BTRC	FALSE	3.66946e-05	FALSE	2.54428e-05	FALSE	2.50999e-05	0.693367	0.684021	0.98652
DUSP6	FBXW11	FALSE	3.66946e-05	FALSE	2.54428e-05	FALSE	2.4944e-05	0.693367	0.679774	0.980395
DUSP6	BTRC	FALSE	3.66946e-05	FALSE	2.54428e-05	FALSE	2.50999e-05	0.693367	0.684021	0.98652
BNIP3	FBXW11	FALSE	3.66946e-05	FALSE	2.54428e-05	FALSE	2.4944e-05	0.693367	0.679774	0.980395
BNIP3	BTRC	FALSE	3.66946e-05	FALSE	2.54428e-05	FALSE	2.50999e-05	0.693367	0.684021	0.98652
PRKAG1	FBXW11	FALSE	3.66946e-05	FALSE	2.54428e-05	FALSE	2.4944e-05	0.693367	0.679774	0.980395
PRKAG1	BTRC	FALSE	3.66946e-05	FALSE	2.54428e-05	FALSE	2.50999e-05	0.693367	0.684021	0.98652
BECN1	FKBP8	FALSE	3.66946e-05	FALSE	2.53658e-05	FALSE	2.50314e-05	0.691267	0.682154	0.986817
CAMKK2	FKBP8	FALSE	3.66946e-05	FALSE	2.53658e-05	FALSE	2.50314e-05	0.691267	0.682154	0.986817
TSC1	FKBP8	FALSE	3.66946e-05	FALSE	2.53658e-05	FALSE	2.50314e-05	0.691267	0.682154	0.986817
FKBP8	FKBP8	FALSE	3.66946e-05	FALSE	2.53658e-05	FALSE	2.50314e-05	0.691267	0.682154	0.986817
TSC2	FKBP8	FALSE	3.66946e-05	FALSE	2.53658e-05	FALSE	2.50314e-05	0.691267	0.682154	0.986817
EIF4EBP1	FKBP8	FALSE	3.66946e-05	FALSE	2.53658e-05	FALSE	2.50314e-05	0.691267	0.682154	0.986817
DUSP6	FKBP8	FALSE	3.66946e-05	FALSE	2.53658e-05	FALSE	2.50314e-05	0.691267	0.682154	0.986817
BNIP3	FKBP8	FALSE	3.66946e-05	FALSE	2.53658e-05	FALSE	2.50314e-05	0.691267	0.682154	0.986817
PRKAG1	FKBP8	FALSE	3.66946e-05	FALSE	2.53658e-05	FALSE	2.50314e-05	0.691267	0.682154	0.986817
BECN1	YWHAE	FALSE	3.66946e-05	FALSE	2.53491e-05	FALSE	2.4944e-05	0.690814	0.679774	0.984019
CAMKK2	YWHAE	FALSE	3.66946e-05	FALSE	2.53491e-05	FALSE	2.4944e-05	0.690814	0.679774	0.984019
TSC1	YWHAE	FALSE	3.66946e-05	FALSE	2.53491e-05	FALSE	2.4944e-05	0.690814	0.679774	0.984019
FKBP8	YWHAE	FALSE	3.66946e-05	FALSE	2.53491e-05	FALSE	2.4944e-05	0.690814	0.679774	0.984019
TSC2	YWHAE	FALSE	3.66946e-05	FALSE	2.53491e-05	FALSE	2.4944e-05	0.690814	0.679774	0.984019
EIF4EBP1	YWHAE	FALSE	3.66946e-05	FALSE	2.53491e-05	FALSE	2.4944e-05	0.690814	0.679774	0.984019
DUSP6	YWHAE	FALSE	3.66946e-05	FALSE	2.53491e-05	FALSE	2.4944e-05	0.690814	0.679774	0.984019
BNIP3	YWHAE	FALSE	3.66946e-05	FALSE	2.53491e-05	FALSE	2.4944e-05	0.690814	0.679774	0.984019
PRKAG1	YWHAE	FALSE	3.66946e-05	FALSE	2.53491e-05	FALSE	2.4944e-05	0.690814	0.679774	0.984019
BECN1	RHEB	FALSE	3.66946e-05	FALSE	2.52545e-05	FALSE	2.52494e-05	0.688236	0.688094	0.999795
BECN1	PDCD4	FALSE	3.66946e-05	FALSE	2.52545e-05	FALSE	2.4944e-05	0.688236	0.679774	0.987705
BECN1	EIF4B	FALSE	3.66946e-05	FALSE	2.52545e-05	FALSE	2.45706e-05	0.688236	0.669595	0.972916
BECN1	RPS6KA2	FALSE	3.66946e-05	FALSE	2.52545e-05	FALSE	2.4944e-05	0.688236	0.679774	0.987705
BECN1	RICTOR	FALSE	3.66946e-05	FALSE	2.52545e-05	FALSE	2.4944e-05	0.688236	0.679774	0.987705
BECN1	DUSP10	FALSE	3.66946e-05	FALSE	2.52545e-05	FALSE	2.51154e-05	0.688236	0.684442	0.994488
BECN1	DUSP16	FALSE	3.66946e-05	FALSE	2.52545e-05	FALSE	2.4944e-05	0.688236	0.679774	0.987705
BECN1	DDB1	FALSE	3.66946e-05	FALSE	2.52545e-05	FALSE	2.4944e-05	0.688236	0.679774	0.987705
BECN1	RBX1	FALSE	3.66946e-05	FALSE	2.52545e-05	FALSE	2.4944e-05	0.688236	0.679774	0.987705
BECN1	PIM1	FALSE	3.66946e-05	FALSE	2.52545e-05	FALSE	2.53949e-05	0.688236	0.69206	1.00556
BECN1	PIM2	FALSE	3.66946e-05	FALSE	2.52545e-05	FALSE	2.4944e-05	0.688236	0.679774	0.987705
BECN1	BNIP3	FALSE	3.66946e-05	FALSE	2.52545e-05	FALSE	2.4944e-05	0.688236	0.679774	0.987705
BECN1	YWHAH	FALSE	3.66946e-05	FALSE	2.52545e-05	FALSE	2.4944e-05	0.688236	0.679774	0.987705
BECN1	PRKAG1	FALSE	3.66946e-05	FALSE	2.52545e-05	FALSE	2.4944e-05	0.688236	0.679774	0.987705
CAMKK2	RHEB	FALSE	3.66946e-05	FALSE	2.52545e-05	FALSE	2.52494e-05	0.688236	0.688094	0.999795
CAMKK2	PDCD4	FALSE	3.66946e-05	FALSE	2.52545e-05	FALSE	2.4944e-05	0.688236	0.679774	0.987705
CAMKK2	EIF4B	FALSE	3.66946e-05	FALSE	2.52545e-05	FALSE	2.45706e-05	0.688236	0.669595	0.972916
CAMKK2	RPS6KA2	FALSE	3.66946e-05	FALSE	2.52545e-05	FALSE	2.4944e-05	0.688236	0.679774	0.987705
CAMKK2	RICTOR	FALSE	3.66946e-05	FALSE	2.52545e-05	FALSE	2.4944e-05	0.688236	0.679774	0.987705
CAMKK2	DUSP10	FALSE	3.66946e-05	FALSE	2.52545e-05	FALSE	2.51154e-05	0.688236	0.684442	0.994488
CAMKK2	DUSP16	FALSE	3.66946e-05	FALSE	2.52545e-05	FALSE	2.4944e-05	0.688236	0.679774	0.987705
CAMKK2	DDB1	FALSE	3.66946e-05	FALSE	2.52545e-05	FALSE	2.4944e-05	0.688236	0.679774	0.987705
CAMKK2	RBX1	FALSE	3.66946e-05	FALSE	2.52545e-05	FALSE	2.4944e-05	0.688236	0.679774	0.987705
CAMKK2	PIM1	FALSE	3.66946e-05	FALSE	2.52545e-05	FALSE	2.53949e-05	0.688236	0.69206	1.00556
CAMKK2	PIM2	FALSE	3.66946e-05	FALSE	2.52545e-05	FALSE	2.4944e-05	0.688236	0.679774	0.987705
CAMKK2	BNIP3	FALSE	3.66946e-05	FALSE	2.52545e-05	FALSE	2.4944e-05	0.688236	0.679774	0.987705
CAMKK2	YWHAH	FALSE	3.66946e-05	FALSE	2.52545e-05	FALSE	2.4944e-05	0.688236	0.679774	0.987705
CAMKK2	PRKAG1	FALSE	3.66946e-05	FALSE	2.52545e-05	FALSE	2.4944e-05	0.688236	0.679774	0.987705
TSC1	PDCD4	FALSE	3.66946e-05	FALSE	2.52545e-05	FALSE	2.4944e-05	0.688236	0.679774	0.987705
TSC1	EIF4B	FALSE	3.66946e-05	FALSE	2.52545e-05	FALSE	2.45706e-05	0.688236	0.669595	0.972916
TSC1	RPS6KA2	FALSE	3.66946e-05	FALSE	2.52545e-05	FALSE	2.4944e-05	0.688236	0.679774	0.987705
TSC1	RICTOR	FALSE	3.66946e-05	FALSE	2.52545e-05	FALSE	2.4944e-05	0.688236	0.679774	0.987705
TSC1	DUSP10	FALSE	3.66946e-05	FALSE	2.52545e-05	FALSE	2.51154e-05	0.688236	0.684442	0.994488
TSC1	DUSP16	FALSE	3.66946e-05	FALSE	2.52545e-05	FALSE	2.4944e-05	0.688236	0.679774	0.987705
TSC1	DDB1	FALSE	3.66946e-05	FALSE	2.52545e-05	FALSE	2.4944e-05	0.688236	0.679774	0.987705
TSC1	RBX1	FALSE	3.66946e-05	FALSE	2.52545e-05	FALSE	2.4944e-05	0.688236	0.679774	0.987705
TSC1	PIM1	FALSE	3.66946e-05	FALSE	2.52545e-05	FALSE	2.53949e-05	0.688236	0.69206	1.00556
TSC1	PIM2	FALSE	3.66946e-05	FALSE	2.52545e-05	FALSE	2.4944e-05	0.688236	0.679774	0.987705
TSC1	BNIP3	FALSE	3.66946e-05	FALSE	2.52545e-05	FALSE	2.4944e-05	0.688236	0.679774	0.987705
TSC1	YWHAH	FALSE	3.66946e-05	FALSE	2.52545e-05	FALSE	2.4944e-05	0.688236	0.679774	0.987705
TSC1	PRKAG1	FALSE	3.66946e-05	FALSE	2.52545e-05	FALSE	2.4944e-05	0.688236	0.679774	0.987705
FKBP8	RHEB	FALSE	3.66946e-05	FALSE	2.52545e-05	FALSE	2.52494e-05	0.688236	0.688094	0.999795
FKBP8	PDCD4	FALSE	3.66946e-05	FALSE	2.52545e-05	FALSE	2.4944e-05	0.688236	0.679774	0.987705
FKBP8	EIF4B	FALSE	3.66946e-05	FALSE	2.52545e-05	FALSE	2.45706e-05	0.688236	0.669595	0.972916
[truncated: 1,970 more rows]

## Sheet: cit7_hidden_links
SOURCE	TARGET	SIGNOR_DIRECT	SIGNOR_Grr	SIGNOR_Gqr	GM_DIRECT	GM_Grr	GM_Gqr	K562_DIRECT	K562_Grr	K562_Gqr	GM_SIGNOR_RATIO	K562_SIGNOR_RATIO	K562_GM_RATIO
CDC25B	CDK1	TRUE	0.850062	0.000235583	TRUE	0.850026	3.70791e-06	TRUE	0.850026	1.63952e-05	0.0198997	0.0735267	3.69488
MELK	CDC25B	TRUE	0.425062	7.4614e-05	TRUE	0.425026	4.19821e-05	TRUE	0.425026	4.148e-05	0.568441	0.561802	0.98832
MELK	MELK	TRUE	0.425062	4.0455e-05	TRUE	0.425026	2.66773e-05	TRUE	0.425026	2.63356e-05	0.667646	0.659404	0.987656
BORA	AURKA	TRUE	0.425062	9.61608e-05	TRUE	0.425026	1.55874e-05	TRUE	0.425026	1.28325e-05	0.170721	0.142367	0.833916
PBK	GPSM2	TRUE	0.283395	0.000309856	TRUE	0.283359	0.000159249	TRUE	0.283359	0.000158158	0.51551	0.511999	0.99319
TTK	TTK	TRUE	0.242919	0.00546385	TRUE	0.242883	0.00538959	TRUE	0.242883	0.00538876	0.986411	0.98626	0.999846
CDC7	MCM2	TRUE	0.141728	0.000313953	TRUE	0.141692	0.000148188	TRUE	0.141692	0.000149508	0.473683	0.477874	1.00885
TTK	CDCA8	TRUE	0.12149	0.000110903	TRUE	0.121454	4.00694e-05	TRUE	0.121454	3.8283e-05	0.367009	0.351045	0.956503
AURKB	KIF2C	TRUE	0.0567283	0.000247843	TRUE	0.0566924	9.98039e-05	TRUE	0.0566924	9.2099e-05	0.40509	0.374127	0.923566
AURKA	CDC25B	TRUE	0.0447985	0.000365808	TRUE	0.0447626	0.000174546	TRUE	0.0447626	0.000168682	0.478577	0.462592	0.966599
AURKA	AURKA	TRUE	0.0447985	0.000180068	TRUE	0.0447626	1.78006e-05	TRUE	0.0447626	2.36498e-05	0.103832	0.136136	1.31112
CHEK1	CHEK1	TRUE	0.0354783	0.0307407	TRUE	0.0354424	0.0304922	TRUE	0.0354424	0.0304795	0.991917	0.991506	0.999586
CHEK1	BLM	TRUE	0.0354783	0.000360634	TRUE	0.0354424	0.000116554	TRUE	0.0354424	8.95485e-05	0.325064	0.250387	0.770269
CHEK1	CDC25B	TRUE	0.0354783	0.000243526	TRUE	0.0354424	0.000100582	TRUE	0.0354424	8.96792e-05	0.415426	0.370837	0.892666
CHEK1	AURKB	TRUE	0.0354783	0.000259984	TRUE	0.0354424	9.42141e-05	TRUE	0.0354424	7.53045e-05	0.364828	0.292373	0.801399
CHEK1	CDC7	TRUE	0.0354783	0.000173049	TRUE	0.0354424	7.68444e-05	TRUE	0.0354424	7.06525e-05	0.447255	0.411679	0.920458
AURKB	AURKB	TRUE	0.028395	0.024868	TRUE	0.0283591	0.0246179	TRUE	0.0283591	0.0246142	0.989941	0.989795	0.999853
AURKB	BIRC5	TRUE	0.028395	0.00208865	TRUE	0.0283591	0.00193631	TRUE	0.0283591	0.00193506	0.927098	0.926501	0.999357
AURKB	NDC80	TRUE	0.028395	0.000496708	TRUE	0.0283591	0.000345805	TRUE	0.0283591	0.000342554	0.696805	0.690273	0.990625
AURKB	RACGAP1	TRUE	0.028395	0.000270703	TRUE	0.0283591	0.00019844	TRUE	0.0283591	0.000196244	0.734036	0.725955	0.98899
AURKB	CKAP2	TRUE	0.028395	0.000259563	TRUE	0.0283591	0.000121974	TRUE	0.0283591	0.000120199	0.471957	0.465141	0.98556
CDK1	ECT2	TRUE	0.0130388	0.000287205	TRUE	0.0130029	0.000124577	TRUE	0.0130029	0.000122583	0.43572	0.428801	0.984121
CDK1	RRM2	TRUE	0.0130388	0.000248551	TRUE	0.0130029	0.000113348	TRUE	0.0130029	0.000112219	0.458214	0.453689	0.990125
CDK1	BIRC5	TRUE	0.00655023	0.000769162	TRUE	0.00651431	0.000659377	TRUE	0.00651431	0.000663746	0.857452	0.863124	1.00662
CDK1	CHEK1	TRUE	0.00655023	0.00063179	TRUE	0.00651431	0.000235197	TRUE	0.00651431	0.000271061	0.373263	0.429938	1.15184
CDK1	TOP2A	TRUE	0.00655023	0.00031645	TRUE	0.00651431	0.000192699	TRUE	0.00651431	0.000196136	0.610172	0.620999	1.01774
CDK1	FOXM1	TRUE	0.00655023	0.000310522	TRUE	0.00651431	0.000187814	TRUE	0.00651431	0.000207898	0.606101	0.670572	1.10637
CDK1	BUB1	TRUE	0.00655023	0.000392121	TRUE	0.00651431	0.000176012	TRUE	0.00651431	0.000201544	0.450274	0.515219	1.14423
CDK1	DNMT1	TRUE	0.00655023	0.000310414	TRUE	0.00651431	0.000164704	TRUE	0.00651431	0.000172467	0.532102	0.557028	1.04685
CDK1	BUB1B	TRUE	0.00655023	0.000326949	TRUE	0.00651431	0.000136329	TRUE	0.00651431	0.00012978	0.418752	0.398783	0.952312
CDK1	PTTG1	TRUE	0.00655023	0.00025768	TRUE	0.00651431	0.000124895	TRUE	0.00651431	0.000122209	0.486684	0.476298	0.97866
CDK1	ESPL1	TRUE	0.00655023	0.000251386	TRUE	0.00651431	0.000116579	TRUE	0.00651431	0.000114472	0.465867	0.457519	0.982081
CDK1	CEP55	TRUE	0.00655023	0.000252189	TRUE	0.00651431	0.000116114	TRUE	0.00651431	0.000112477	0.462557	0.44819	0.968941
CDK1	CDC7	TRUE	0.00655023	0.000248551	TRUE	0.00651431	0.000113484	TRUE	0.00651431	0.000110097	0.458761	0.445188	0.970415
CDK1	FEN1	TRUE	0.00655023	0.000248551	TRUE	0.00651431	0.00011335	TRUE	0.00651431	0.000111888	0.458222	0.452364	0.987214
CDK1	CKAP2	TRUE	0.00655023	0.000248551	TRUE	0.00651431	0.000113348	TRUE	0.00651431	0.00011175	0.458214	0.45181	0.986025
CDK1	PBK	TRUE	0.00655023	0.000248551	TRUE	0.00651431	0.000113348	TRUE	0.00651431	0.00011175	0.458214	0.45181	0.986025
CDK1	KIF11	TRUE	0.00655023	0.000248551	TRUE	0.00651431	0.000113348	TRUE	0.00651431	0.00011175	0.458214	0.45181	0.986025
CDK1	NUSAP1	TRUE	0.00655023	0.000248551	TRUE	0.00651431	0.000113348	TRUE	0.00651431	0.00011175	0.458214	0.45181	0.986025
CDK1	CDC25B	TRUE	0.00655023	0.000315508	TRUE	0.00651431	0.000112676	TRUE	0.00651431	0.000110235	0.359157	0.351443	0.978521
CDK1	BORA	TRUE	0.00655023	0.00024964	TRUE	0.00651431	0.000110294	TRUE	0.00651431	0.000106787	0.44404	0.430048	0.968491
CDK1	EZH2	TRUE	0.00655023	0.000367767	TRUE	0.00651431	0.000100896	TRUE	0.00651431	0.000104685	0.276315	0.286589	1.03718
CDK1	KIF2C	TRUE	0.00655023	0.000237452	TRUE	0.00651431	9.88018e-05	TRUE	0.00651431	9.24448e-05	0.41854	0.391881	0.936304
CCNB1	BLM	TRUE	0.000411184	0.00105287	TRUE	0.000171703	0.000558524	TRUE	0.000171762	0.000552649	0.530921	0.525347	0.989501
PCNA	BLM	TRUE	0.000411184	0.00105287	TRUE	0.000171703	0.000558524	TRUE	0.000171762	0.000552649	0.530921	0.525347	0.989501
CCNA2	BLM	TRUE	0.000411184	0.00105287	TRUE	0.000171703	0.000558524	TRUE	0.000171762	0.000552649	0.530921	0.525347	0.989501
EZH2	BLM	TRUE	0.000411184	0.00105287	TRUE	0.000171703	0.000558524	TRUE	0.000171762	0.000552649	0.530921	0.525347	0.989501
BLM	BLM	TRUE	0.000411184	0.00105287	TRUE	0.000171703	0.000558524	TRUE	0.000171762	0.000552649	0.530921	0.525347	0.989501
FOXM1	BLM	TRUE	0.000411184	0.00105287	TRUE	0.000171703	0.000558524	TRUE	0.000171762	0.000552649	0.530921	0.525347	0.989501
CDC6	BLM	TRUE	0.000411184	0.00105287	TRUE	0.000171703	0.000558524	TRUE	0.000171762	0.000552649	0.530921	0.525347	0.989501
BUB1B	BLM	TRUE	0.000411184	0.00105287	TRUE	0.000171703	0.000558524	TRUE	0.000171762	0.000552649	0.530921	0.525347	0.989501
DNMT1	BLM	TRUE	0.000411184	0.00105287	TRUE	0.000171703	0.000558524	TRUE	0.000171762	0.000552649	0.530921	0.525347	0.989501
KIF2C	BLM	TRUE	0.000411184	0.00105287	TRUE	0.000171703	0.000558524	TRUE	0.000171762	0.000552649	0.530921	0.525347	0.989501
NDC80	BLM	TRUE	0.000411184	0.00105287	TRUE	0.000171703	0.000558524	TRUE	0.000171762	0.000552649	0.530921	0.525347	0.989501
ECT2	BLM	TRUE	0.000411184	0.00105287	TRUE	0.000171703	0.000558524	TRUE	0.000171762	0.000552649	0.530921	0.525347	0.989501
KPNA2	BLM	TRUE	0.000411184	0.00105287	TRUE	0.000171703	0.000558524	TRUE	0.000171762	0.000552649	0.530921	0.525347	0.989501
GPSM2	BLM	TRUE	0.000411184	0.00105287	TRUE	0.000171703	0.000558524	TRUE	0.000171762	0.000552649	0.530921	0.525347	0.989501
TOP2A	BLM	TRUE	0.000411184	0.00105287	TRUE	0.000171703	0.000558524	TRUE	0.000171762	0.000552649	0.530921	0.525347	0.989501
DBF4	BLM	TRUE	0.000411184	0.00105287	TRUE	0.000171703	0.000558524	TRUE	0.000171762	0.000552649	0.530921	0.525347	0.989501
CDCA3	BLM	TRUE	0.000411184	0.00105287	TRUE	0.000171703	0.000558524	TRUE	0.000171762	0.000552649	0.530921	0.525347	0.989501
DTL	BLM	TRUE	0.000411184	0.00105287	TRUE	0.000171703	0.000558524	TRUE	0.000171762	0.000552649	0.530921	0.525347	0.989501
PTTG1	BLM	TRUE	0.000411184	0.00105287	TRUE	0.000171703	0.000558524	TRUE	0.000171762	0.000552649	0.530921	0.525347	0.989501
CEP55	BLM	TRUE	0.000411184	0.00105287	TRUE	0.000171703	0.000558524	TRUE	0.000171762	0.000552649	0.530921	0.525347	0.989501
RACGAP1	BLM	TRUE	0.000411184	0.00105287	TRUE	0.000171703	0.000558524	TRUE	0.000171762	0.000552649	0.530921	0.525347	0.989501
RRM2	BLM	TRUE	0.000411184	0.00105287	TRUE	0.000171703	0.000558524	TRUE	0.000171762	0.000552649	0.530921	0.525347	0.989501
CKAP2	BLM	TRUE	0.000411184	0.00105287	TRUE	0.000171703	0.000558524	TRUE	0.000171762	0.000552649	0.530921	0.525347	0.989501
CDCA7	BLM	TRUE	0.000411184	0.00105287	TRUE	0.000171703	0.000558524	TRUE	0.000171762	0.000552649	0.530921	0.525347	0.989501
ESPL1	BLM	TRUE	0.000411184	0.00105287	TRUE	0.000171703	0.000558524	TRUE	0.000171762	0.000552649	0.530921	0.525347	0.989501
CDCA8	BLM	TRUE	0.000411184	0.00105287	TRUE	0.000171703	0.000558524	TRUE	0.000171762	0.000552649	0.530921	0.525347	0.989501
KIF11	BLM	TRUE	0.000411184	0.00105287	TRUE	0.000171703	0.000558524	TRUE	0.000171762	0.000552649	0.530921	0.525347	0.989501
FEN1	BLM	TRUE	0.000411184	0.00105287	TRUE	0.000171703	0.000558524	TRUE	0.000171762	0.000552649	0.530921	0.525347	0.989501
NUSAP1	BLM	TRUE	0.000411184	0.00105287	TRUE	0.000171703	0.000558524	TRUE	0.000171762	0.000552649	0.530921	0.525347	0.989501
SPAG5	BLM	TRUE	0.000411184	0.00105287	TRUE	0.000171703	0.000558524	TRUE	0.000171762	0.000552649	0.530921	0.525347	0.989501
CCNB1	CHEK1	TRUE	0.000411184	0.00112926	TRUE	0.000171703	0.000543565	TRUE	0.000171762	0.00053705	0.481804	0.47604	0.988036
PCNA	CHEK1	TRUE	0.000411184	0.00112926	TRUE	0.000171703	0.000543565	TRUE	0.000171762	0.00053705	0.481804	0.47604	0.988036
CCNA2	CHEK1	TRUE	0.000411184	0.00112926	TRUE	0.000171703	0.000543565	TRUE	0.000171762	0.00053705	0.481804	0.47604	0.988036
EZH2	CHEK1	TRUE	0.000411184	0.00112926	TRUE	0.000171703	0.000543565	TRUE	0.000171762	0.00053705	0.481804	0.47604	0.988036
BLM	CHEK1	TRUE	0.000411184	0.00112926	TRUE	0.000171703	0.000543565	TRUE	0.000171762	0.00053705	0.481804	0.47604	0.988036
FOXM1	CHEK1	TRUE	0.000411184	0.00112926	TRUE	0.000171703	0.000543565	TRUE	0.000171762	0.00053705	0.481804	0.47604	0.988036
CDC6	CHEK1	TRUE	0.000411184	0.00112926	TRUE	0.000171703	0.000543565	TRUE	0.000171762	0.00053705	0.481804	0.47604	0.988036
BUB1B	CHEK1	TRUE	0.000411184	0.00112926	TRUE	0.000171703	0.000543565	TRUE	0.000171762	0.00053705	0.481804	0.47604	0.988036
DNMT1	CHEK1	TRUE	0.000411184	0.00112926	TRUE	0.000171703	0.000543565	TRUE	0.000171762	0.00053705	0.481804	0.47604	0.988036
KIF2C	CHEK1	TRUE	0.000411184	0.00112926	TRUE	0.000171703	0.000543565	TRUE	0.000171762	0.00053705	0.481804	0.47604	0.988036
NDC80	CHEK1	TRUE	0.000411184	0.00112926	TRUE	0.000171703	0.000543565	TRUE	0.000171762	0.00053705	0.481804	0.47604	0.988036
ECT2	CHEK1	TRUE	0.000411184	0.00112926	TRUE	0.000171703	0.000543565	TRUE	0.000171762	0.00053705	0.481804	0.47604	0.988036
KPNA2	CHEK1	TRUE	0.000411184	0.00112926	TRUE	0.000171703	0.000543565	TRUE	0.000171762	0.00053705	0.481804	0.47604	0.988036
GPSM2	CHEK1	TRUE	0.000411184	0.00112926	TRUE	0.000171703	0.000543565	TRUE	0.000171762	0.00053705	0.481804	0.47604	0.988036
TOP2A	CHEK1	TRUE	0.000411184	0.00112926	TRUE	0.000171703	0.000543565	TRUE	0.000171762	0.00053705	0.481804	0.47604	0.988036
DBF4	CHEK1	TRUE	0.000411184	0.00112926	TRUE	0.000171703	0.000543565	TRUE	0.000171762	0.00053705	0.481804	0.47604	0.988036
CDCA3	CHEK1	TRUE	0.000411184	0.00112926	TRUE	0.000171703	0.000543565	TRUE	0.000171762	0.00053705	0.481804	0.47604	0.988036
DTL	CHEK1	TRUE	0.000411184	0.00112926	TRUE	0.000171703	0.000543565	TRUE	0.000171762	0.00053705	0.481804	0.47604	0.988036
PTTG1	CHEK1	TRUE	0.000411184	0.00112926	TRUE	0.000171703	0.000543565	TRUE	0.000171762	0.00053705	0.481804	0.47604	0.988036
CEP55	CHEK1	TRUE	0.000411184	0.00112926	TRUE	0.000171703	0.000543565	TRUE	0.000171762	0.00053705	0.481804	0.47604	0.988036
RACGAP1	CHEK1	TRUE	0.000411184	0.00112926	TRUE	0.000171703	0.000543565	TRUE	0.000171762	0.00053705	0.481804	0.47604	0.988036
RRM2	CHEK1	TRUE	0.000411184	0.00112926	TRUE	0.000171703	0.000543565	TRUE	0.000171762	0.00053705	0.481804	0.47604	0.988036
CKAP2	CHEK1	TRUE	0.000411184	0.00112926	TRUE	0.000171703	0.000543565	TRUE	0.000171762	0.00053705	0.481804	0.47604	0.988036
CDCA7	CHEK1	TRUE	0.000411184	0.00112926	TRUE	0.000171703	0.000543565	TRUE	0.000171762	0.00053705	0.481804	0.47604	0.988036
ESPL1	CHEK1	TRUE	0.000411184	0.00112926	TRUE	0.000171703	0.000543565	TRUE	0.000171762	0.00053705	0.481804	0.47604	0.988036
CDCA8	CHEK1	TRUE	0.000411184	0.00112926	TRUE	0.000171703	0.000543565	TRUE	0.000171762	0.00053705	0.481804	0.47604	0.988036
KIF11	CHEK1	TRUE	0.000411184	0.00112926	TRUE	0.000171703	0.000543565	TRUE	0.000171762	0.00053705	0.481804	0.47604	0.988036
FEN1	CHEK1	TRUE	0.000411184	0.00112926	TRUE	0.000171703	0.000543565	TRUE	0.000171762	0.00053705	0.481804	0.47604	0.988036
NUSAP1	CHEK1	TRUE	0.000411184	0.00112926	TRUE	0.000171703	0.000543565	TRUE	0.000171762	0.00053705	0.481804	0.47604	0.988036
SPAG5	CHEK1	TRUE	0.000411184	0.00112926	TRUE	0.000171703	0.000543565	TRUE	0.000171762	0.00053705	0.481804	0.47604	0.988036
CCNB1	EZH2	TRUE	0.000411184	0.000819817	TRUE	0.000171703	0.000391018	TRUE	0.000171762	0.000395563	0.477594	0.483132	1.0116
PCNA	EZH2	TRUE	0.000411184	0.000819817	TRUE	0.000171703	0.000391018	TRUE	0.000171762	0.000395563	0.477594	0.483132	1.0116
CCNA2	EZH2	TRUE	0.000411184	0.000819817	TRUE	0.000171703	0.000391018	TRUE	0.000171762	0.000395563	0.477594	0.483132	1.0116
EZH2	EZH2	TRUE	0.000411184	0.000819817	TRUE	0.000171703	0.000391018	TRUE	0.000171762	0.000395563	0.477594	0.483132	1.0116
BLM	EZH2	TRUE	0.000411184	0.000819817	TRUE	0.000171703	0.000391018	TRUE	0.000171762	0.000395563	0.477594	0.483132	1.0116
FOXM1	EZH2	TRUE	0.000411184	0.000819817	TRUE	0.000171703	0.000391018	TRUE	0.000171762	0.000395563	0.477594	0.483132	1.0116
CDC6	EZH2	TRUE	0.000411184	0.000819817	TRUE	0.000171703	0.000391018	TRUE	0.000171762	0.000395563	0.477594	0.483132	1.0116
BUB1B	EZH2	TRUE	0.000411184	0.000819817	TRUE	0.000171703	0.000391018	TRUE	0.000171762	0.000395563	0.477594	0.483132	1.0116
DNMT1	EZH2	TRUE	0.000411184	0.000819817	TRUE	0.000171703	0.000391018	TRUE	0.000171762	0.000395563	0.477594	0.483132	1.0116
KIF2C	EZH2	TRUE	0.000411184	0.000819817	TRUE	0.000171703	0.000391018	TRUE	0.000171762	0.000395563	0.477594	0.483132	1.0116
NDC80	EZH2	TRUE	0.000411184	0.000819817	TRUE	0.000171703	0.000391018	TRUE	0.000171762	0.000395563	0.477594	0.483132	1.0116
ECT2	EZH2	TRUE	0.000411184	0.000819817	TRUE	0.000171703	0.000391018	TRUE	0.000171762	0.000395563	0.477594	0.483132	1.0116
KPNA2	EZH2	TRUE	0.000411184	0.000819817	TRUE	0.000171703	0.000391018	TRUE	0.000171762	0.000395563	0.477594	0.483132	1.0116
GPSM2	EZH2	TRUE	0.000411184	0.000819817	TRUE	0.000171703	0.000391018	TRUE	0.000171762	0.000395563	0.477594	0.483132	1.0116
TOP2A	EZH2	TRUE	0.000411184	0.000819817	TRUE	0.000171703	0.000391018	TRUE	0.000171762	0.000395563	0.477594	0.483132	1.0116
DBF4	EZH2	TRUE	0.000411184	0.000819817	TRUE	0.000171703	0.000391018	TRUE	0.000171762	0.000395563	0.477594	0.483132	1.0116
CDCA3	EZH2	TRUE	0.000411184	0.000819817	TRUE	0.000171703	0.000391018	TRUE	0.000171762	0.000395563	0.477594	0.483132	1.0116
DTL	EZH2	TRUE	0.000411184	0.000819817	TRUE	0.000171703	0.000391018	TRUE	0.000171762	0.000395563	0.477594	0.483132	1.0116
PTTG1	EZH2	TRUE	0.000411184	0.000819817	TRUE	0.000171703	0.000391018	TRUE	0.000171762	0.000395563	0.477594	0.483132	1.0116
CEP55	EZH2	TRUE	0.000411184	0.000819817	TRUE	0.000171703	0.000391018	TRUE	0.000171762	0.000395563	0.477594	0.483132	1.0116
RACGAP1	EZH2	TRUE	0.000411184	0.000819817	TRUE	0.000171703	0.000391018	TRUE	0.000171762	0.000395563	0.477594	0.483132	1.0116
RRM2	EZH2	TRUE	0.000411184	0.000819817	TRUE	0.000171703	0.000391018	TRUE	0.000171762	0.000395563	0.477594	0.483132	1.0116
CKAP2	EZH2	TRUE	0.000411184	0.000819817	TRUE	0.000171703	0.000391018	TRUE	0.000171762	0.000395563	0.477594	0.483132	1.0116
CDCA7	EZH2	TRUE	0.000411184	0.000819817	TRUE	0.000171703	0.000391018	TRUE	0.000171762	0.000395563	0.477594	0.483132	1.0116
ESPL1	EZH2	TRUE	0.000411184	0.000819817	TRUE	0.000171703	0.000391018	TRUE	0.000171762	0.000395563	0.477594	0.483132	1.0116
CDCA8	EZH2	TRUE	0.000411184	0.000819817	TRUE	0.000171703	0.000391018	TRUE	0.000171762	0.000395563	0.477594	0.483132	1.0116
KIF11	EZH2	TRUE	0.000411184	0.000819817	TRUE	0.000171703	0.000391018	TRUE	0.000171762	0.000395563	0.477594	0.483132	1.0116
FEN1	EZH2	TRUE	0.000411184	0.000819817	TRUE	0.000171703	0.000391018	TRUE	0.000171762	0.000395563	0.477594	0.483132	1.0116
NUSAP1	EZH2	TRUE	0.000411184	0.000819817	TRUE	0.000171703	0.000391018	TRUE	0.000171762	0.000395563	0.477594	0.483132	1.0116
SPAG5	EZH2	TRUE	0.000411184	0.000819817	TRUE	0.000171703	0.000391018	TRUE	0.000171762	0.000395563	0.477594	0.483132	1.0116
CCNB1	VRK1	TRUE	0.000411184	0.000676762	TRUE	0.000171703	0.000386341	TRUE	0.000171762	0.000383176	0.5715	0.566831	0.991829
PCNA	VRK1	TRUE	0.000411184	0.000676762	TRUE	0.000171703	0.000386341	TRUE	0.000171762	0.000383176	0.5715	0.566831	0.991829
CCNA2	VRK1	TRUE	0.000411184	0.000676762	TRUE	0.000171703	0.000386341	TRUE	0.000171762	0.000383176	0.5715	0.566831	0.991829
EZH2	VRK1	TRUE	0.000411184	0.000676762	TRUE	0.000171703	0.000386341	TRUE	0.000171762	0.000383176	0.5715	0.566831	0.991829
BLM	VRK1	TRUE	0.000411184	0.000676762	TRUE	0.000171703	0.000386341	TRUE	0.000171762	0.000383176	0.5715	0.566831	0.991829
FOXM1	VRK1	TRUE	0.000411184	0.000676762	TRUE	0.000171703	0.000386341	TRUE	0.000171762	0.000383176	0.5715	0.566831	0.991829
CDC6	VRK1	TRUE	0.000411184	0.000676762	TRUE	0.000171703	0.000386341	TRUE	0.000171762	0.000383176	0.5715	0.566831	0.991829
BUB1B	VRK1	TRUE	0.000411184	0.000676762	TRUE	0.000171703	0.000386341	TRUE	0.000171762	0.000383176	0.5715	0.566831	0.991829
DNMT1	VRK1	TRUE	0.000411184	0.000676762	TRUE	0.000171703	0.000386341	TRUE	0.000171762	0.000383176	0.5715	0.566831	0.991829
KIF2C	VRK1	TRUE	0.000411184	0.000676762	TRUE	0.000171703	0.000386341	TRUE	0.000171762	0.000383176	0.5715	0.566831	0.991829
NDC80	VRK1	TRUE	0.000411184	0.000676762	TRUE	0.000171703	0.000386341	TRUE	0.000171762	0.000383176	0.5715	0.566831	0.991829
ECT2	VRK1	TRUE	0.000411184	0.000676762	TRUE	0.000171703	0.000386341	TRUE	0.000171762	0.000383176	0.5715	0.566831	0.991829
KPNA2	VRK1	TRUE	0.000411184	0.000676762	TRUE	0.000171703	0.000386341	TRUE	0.000171762	0.000383176	0.5715	0.566831	0.991829
GPSM2	VRK1	TRUE	0.000411184	0.000676762	TRUE	0.000171703	0.000386341	TRUE	0.000171762	0.000383176	0.5715	0.566831	0.991829
TOP2A	VRK1	TRUE	0.000411184	0.000676762	TRUE	0.000171703	0.000386341	TRUE	0.000171762	0.000383176	0.5715	0.566831	0.991829
DBF4	VRK1	TRUE	0.000411184	0.000676762	TRUE	0.000171703	0.000386341	TRUE	0.000171762	0.000383176	0.5715	0.566831	0.991829
CDCA3	VRK1	TRUE	0.000411184	0.000676762	TRUE	0.000171703	0.000386341	TRUE	0.000171762	0.000383176	0.5715	0.566831	0.991829
DTL	VRK1	TRUE	0.000411184	0.000676762	TRUE	0.000171703	0.000386341	TRUE	0.000171762	0.000383176	0.5715	0.566831	0.991829
PTTG1	VRK1	TRUE	0.000411184	0.000676762	TRUE	0.000171703	0.000386341	TRUE	0.000171762	0.000383176	0.5715	0.566831	0.991829
CEP55	VRK1	TRUE	0.000411184	0.000676762	TRUE	0.000171703	0.000386341	TRUE	0.000171762	0.000383176	0.5715	0.566831	0.991829
RACGAP1	VRK1	TRUE	0.000411184	0.000676762	TRUE	0.000171703	0.000386341	TRUE	0.000171762	0.000383176	0.5715	0.566831	0.991829
RRM2	VRK1	TRUE	0.000411184	0.000676762	TRUE	0.000171703	0.000386341	TRUE	0.000171762	0.000383176	0.5715	0.566831	0.991829
CKAP2	VRK1	TRUE	0.000411184	0.000676762	TRUE	0.000171703	0.000386341	TRUE	0.000171762	0.000383176	0.5715	0.566831	0.991829
CDCA7	VRK1	TRUE	0.000411184	0.000676762	TRUE	0.000171703	0.000386341	TRUE	0.000171762	0.000383176	0.5715	0.566831	0.991829
ESPL1	VRK1	TRUE	0.000411184	0.000676762	TRUE	0.000171703	0.000386341	TRUE	0.000171762	0.000383176	0.5715	0.566831	0.991829
CDCA8	VRK1	TRUE	0.000411184	0.000676762	TRUE	0.000171703	0.000386341	TRUE	0.000171762	0.000383176	0.5715	0.566831	0.991829
KIF11	VRK1	TRUE	0.000411184	0.000676762	TRUE	0.000171703	0.000386341	TRUE	0.000171762	0.000383176	0.5715	0.566831	0.991829
FEN1	VRK1	TRUE	0.000411184	0.000676762	TRUE	0.000171703	0.000386341	TRUE	0.000171762	0.000383176	0.5715	0.566831	0.991829
NUSAP1	VRK1	TRUE	0.000411184	0.000676762	TRUE	0.000171703	0.000386341	TRUE	0.000171762	0.000383176	0.5715	0.566831	0.991829
SPAG5	VRK1	TRUE	0.000411184	0.000676762	TRUE	0.000171703	0.000386341	TRUE	0.000171762	0.000383176	0.5715	0.566831	0.991829
CCNB1	AURKB	TRUE	0.000411184	0.000639633	TRUE	0.000171703	0.00035717	TRUE	0.000171762	0.000352056	0.559087	0.551104	0.985722
PCNA	AURKB	TRUE	0.000411184	0.000639633	TRUE	0.000171703	0.00035717	TRUE	0.000171762	0.000352056	0.559087	0.551104	0.985722
CCNA2	AURKB	TRUE	0.000411184	0.000639633	TRUE	0.000171703	0.00035717	TRUE	0.000171762	0.000352056	0.559087	0.551104	0.985722
EZH2	AURKB	TRUE	0.000411184	0.000639633	TRUE	0.000171703	0.00035717	TRUE	0.000171762	0.000352056	0.559087	0.551104	0.985722
BLM	AURKB	TRUE	0.000411184	0.000639633	TRUE	0.000171703	0.00035717	TRUE	0.000171762	0.000352056	0.559087	0.551104	0.985722
FOXM1	AURKB	TRUE	0.000411184	0.000639633	TRUE	0.000171703	0.00035717	TRUE	0.000171762	0.000352056	0.559087	0.551104	0.985722
CDC6	AURKB	TRUE	0.000411184	0.000639633	TRUE	0.000171703	0.00035717	TRUE	0.000171762	0.000352056	0.559087	0.551104	0.985722
BUB1B	AURKB	TRUE	0.000411184	0.000639633	TRUE	0.000171703	0.00035717	TRUE	0.000171762	0.000352056	0.559087	0.551104	0.985722
DNMT1	AURKB	TRUE	0.000411184	0.000639633	TRUE	0.000171703	0.00035717	TRUE	0.000171762	0.000352056	0.559087	0.551104	0.985722
KIF2C	AURKB	TRUE	0.000411184	0.000639633	TRUE	0.000171703	0.00035717	TRUE	0.000171762	0.000352056	0.559087	0.551104	0.985722
NDC80	AURKB	TRUE	0.000411184	0.000639633	TRUE	0.000171703	0.00035717	TRUE	0.000171762	0.000352056	0.559087	0.551104	0.985722
ECT2	AURKB	TRUE	0.000411184	0.000639633	TRUE	0.000171703	0.00035717	TRUE	0.000171762	0.000352056	0.559087	0.551104	0.985722
KPNA2	AURKB	TRUE	0.000411184	0.000639633	TRUE	0.000171703	0.00035717	TRUE	0.000171762	0.000352056	0.559087	0.551104	0.985722
GPSM2	AURKB	TRUE	0.000411184	0.000639633	TRUE	0.000171703	0.00035717	TRUE	0.000171762	0.000352056	0.559087	0.551104	0.985722
TOP2A	AURKB	TRUE	0.000411184	0.000639633	TRUE	0.000171703	0.00035717	TRUE	0.000171762	0.000352056	0.559087	0.551104	0.985722
DBF4	AURKB	TRUE	0.000411184	0.000639633	TRUE	0.000171703	0.00035717	TRUE	0.000171762	0.000352056	0.559087	0.551104	0.985722
CDCA3	AURKB	TRUE	0.000411184	0.000639633	TRUE	0.000171703	0.00035717	TRUE	0.000171762	0.000352056	0.559087	0.551104	0.985722
DTL	AURKB	TRUE	0.000411184	0.000639633	TRUE	0.000171703	0.00035717	TRUE	0.000171762	0.000352056	0.559087	0.551104	0.985722
PTTG1	AURKB	TRUE	0.000411184	0.000639633	TRUE	0.000171703	0.00035717	TRUE	0.000171762	0.000352056	0.559087	0.551104	0.985722
CEP55	AURKB	TRUE	0.000411184	0.000639633	TRUE	0.000171703	0.00035717	TRUE	0.000171762	0.000352056	0.559087	0.551104	0.985722
RACGAP1	AURKB	TRUE	0.000411184	0.000639633	TRUE	0.000171703	0.00035717	TRUE	0.000171762	0.000352056	0.559087	0.551104	0.985722
RRM2	AURKB	TRUE	0.000411184	0.000639633	TRUE	0.000171703	0.00035717	TRUE	0.000171762	0.000352056	0.559087	0.551104	0.985722
CKAP2	AURKB	TRUE	0.000411184	0.000639633	TRUE	0.000171703	0.00035717	TRUE	0.000171762	0.000352056	0.559087	0.551104	0.985722
CDCA7	AURKB	TRUE	0.000411184	0.000639633	TRUE	0.000171703	0.00035717	TRUE	0.000171762	0.000352056	0.559087	0.551104	0.985722
ESPL1	AURKB	TRUE	0.000411184	0.000639633	TRUE	0.000171703	0.00035717	TRUE	0.000171762	0.000352056	0.559087	0.551104	0.985722
CDCA8	AURKB	TRUE	0.000411184	0.000639633	TRUE	0.000171703	0.00035717	TRUE	0.000171762	0.000352056	0.559087	0.551104	0.985722
KIF11	AURKB	TRUE	0.000411184	0.000639633	TRUE	0.000171703	0.00035717	TRUE	0.000171762	0.000352056	0.559087	0.551104	0.985722
FEN1	AURKB	TRUE	0.000411184	0.000639633	TRUE	0.000171703	0.00035717	TRUE	0.000171762	0.000352056	0.559087	0.551104	0.985722
NUSAP1	AURKB	TRUE	0.000411184	0.000639633	TRUE	0.000171703	0.00035717	TRUE	0.000171762	0.000352056	0.559087	0.551104	0.985722
SPAG5	AURKB	TRUE	0.000411184	0.000639633	TRUE	0.000171703	0.00035717	TRUE	0.000171762	0.000352056	0.559087	0.551104	0.985722
CCNB1	CDC25B	TRUE	0.000411184	0.000497426	TRUE	0.000171703	0.00027988	TRUE	0.000171762	0.000276534	0.563534	0.55682	0.988084
PCNA	CDC25B	TRUE	0.000411184	0.000497426	TRUE	0.000171703	0.00027988	TRUE	0.000171762	0.000276534	0.563534	0.55682	0.988084
CCNA2	CDC25B	TRUE	0.000411184	0.000497426	TRUE	0.000171703	0.00027988	TRUE	0.000171762	0.000276534	0.563534	0.55682	0.988084
EZH2	CDC25B	TRUE	0.000411184	0.000497426	TRUE	0.000171703	0.00027988	TRUE	0.000171762	0.000276534	0.563534	0.55682	0.988084
BLM	CDC25B	TRUE	0.000411184	0.000497426	TRUE	0.000171703	0.00027988	TRUE	0.000171762	0.000276534	0.563534	0.55682	0.988084
FOXM1	CDC25B	TRUE	0.000411184	0.000497426	TRUE	0.000171703	0.00027988	TRUE	0.000171762	0.000276534	0.563534	0.55682	0.988084
CDC6	CDC25B	TRUE	0.000411184	0.000497426	TRUE	0.000171703	0.00027988	TRUE	0.000171762	0.000276534	0.563534	0.55682	0.988084
BUB1B	CDC25B	TRUE	0.000411184	0.000497426	TRUE	0.000171703	0.00027988	TRUE	0.000171762	0.000276534	0.563534	0.55682	0.988084
DNMT1	CDC25B	TRUE	0.000411184	0.000497426	TRUE	0.000171703	0.00027988	TRUE	0.000171762	0.000276534	0.563534	0.55682	0.988084
KIF2C	CDC25B	TRUE	0.000411184	0.000497426	TRUE	0.000171703	0.00027988	TRUE	0.000171762	0.000276534	0.563534	0.55682	0.988084
NDC80	CDC25B	TRUE	0.000411184	0.000497426	TRUE	0.000171703	0.00027988	TRUE	0.000171762	0.000276534	0.563534	0.55682	0.988084
ECT2	CDC25B	TRUE	0.000411184	0.000497426	TRUE	0.000171703	0.00027988	TRUE	0.000171762	0.000276534	0.563534	0.55682	0.988084
KPNA2	CDC25B	TRUE	0.000411184	0.000497426	TRUE	0.000171703	0.00027988	TRUE	0.000171762	0.000276534	0.563534	0.55682	0.988084
GPSM2	CDC25B	TRUE	0.000411184	0.000497426	TRUE	0.000171703	0.00027988	TRUE	0.000171762	0.000276534	0.563534	0.55682	0.988084
TOP2A	CDC25B	TRUE	0.000411184	0.000497426	TRUE	0.000171703	0.00027988	TRUE	0.000171762	0.000276534	0.563534	0.55682	0.988084
DBF4	CDC25B	TRUE	0.000411184	0.000497426	TRUE	0.000171703	0.00027988	TRUE	0.000171762	0.000276534	0.563534	0.55682	0.988084
CDCA3	CDC25B	TRUE	0.000411184	0.000497426	TRUE	0.000171703	0.00027988	TRUE	0.000171762	0.000276534	0.563534	0.55682	0.988084
DTL	CDC25B	TRUE	0.000411184	0.000497426	TRUE	0.000171703	0.00027988	TRUE	0.000171762	0.000276534	0.563534	0.55682	0.988084
PTTG1	CDC25B	TRUE	0.000411184	0.000497426	TRUE	0.000171703	0.00027988	TRUE	0.000171762	0.000276534	0.563534	0.55682	0.988084
CEP55	CDC25B	TRUE	0.000411184	0.000497426	TRUE	0.000171703	0.00027988	TRUE	0.000171762	0.000276534	0.563534	0.55682	0.988084
RACGAP1	CDC25B	TRUE	0.000411184	0.000497426	TRUE	0.000171703	0.00027988	TRUE	0.000171762	0.000276534	0.563534	0.55682	0.988084
RRM2	CDC25B	TRUE	0.000411184	0.000497426	TRUE	0.000171703	0.00027988	TRUE	0.000171762	0.000276534	0.563534	0.55682	0.988084
CKAP2	CDC25B	TRUE	0.000411184	0.000497426	TRUE	0.000171703	0.00027988	TRUE	0.000171762	0.000276534	0.563534	0.55682	0.988084
CDCA7	CDC25B	TRUE	0.000411184	0.000497426	TRUE	0.000171703	0.00027988	TRUE	0.000171762	0.000276534	0.563534	0.55682	0.988084
ESPL1	CDC25B	TRUE	0.000411184	0.000497426	TRUE	0.000171703	0.00027988	TRUE	0.000171762	0.000276534	0.563534	0.55682	0.988084
CDCA8	CDC25B	TRUE	0.000411184	0.000497426	TRUE	0.000171703	0.00027988	TRUE	0.000171762	0.000276534	0.563534	0.55682	0.988084
KIF11	CDC25B	TRUE	0.000411184	0.000497426	TRUE	0.000171703	0.00027988	TRUE	0.000171762	0.000276534	0.563534	0.55682	0.988084
FEN1	CDC25B	TRUE	0.000411184	0.000497426	TRUE	0.000171703	0.00027988	TRUE	0.000171762	0.000276534	0.563534	0.55682	0.988084
NUSAP1	CDC25B	TRUE	0.000411184	0.000497426	TRUE	0.000171703	0.00027988	TRUE	0.000171762	0.000276534	0.563534	0.55682	0.988084
SPAG5	CDC25B	TRUE	0.000411184	0.000497426	TRUE	0.000171703	0.00027988	TRUE	0.000171762	0.000276534	0.563534	0.55682	0.988084
CCNB1	BUB1B	TRUE	0.000411184	0.000447104	TRUE	0.000171703	0.000273088	TRUE	0.000171762	0.000271915	0.611661	0.609043	0.99572
PCNA	BUB1B	TRUE	0.000411184	0.000447104	TRUE	0.000171703	0.000273088	TRUE	0.000171762	0.000271915	0.611661	0.609043	0.99572
CCNA2	BUB1B	TRUE	0.000411184	0.000447104	TRUE	0.000171703	0.000273088	TRUE	0.000171762	0.000271915	0.611661	0.609043	0.99572
EZH2	BUB1B	TRUE	0.000411184	0.000447104	TRUE	0.000171703	0.000273088	TRUE	0.000171762	0.000271915	0.611661	0.609043	0.99572
BLM	BUB1B	TRUE	0.000411184	0.000447104	TRUE	0.000171703	0.000273088	TRUE	0.000171762	0.000271915	0.611661	0.609043	0.99572
FOXM1	BUB1B	TRUE	0.000411184	0.000447104	TRUE	0.000171703	0.000273088	TRUE	0.000171762	0.000271915	0.611661	0.609043	0.99572
CDC6	BUB1B	TRUE	0.000411184	0.000447104	TRUE	0.000171703	0.000273088	TRUE	0.000171762	0.000271915	0.611661	0.609043	0.99572
BUB1B	BUB1B	TRUE	0.000411184	0.000447104	TRUE	0.000171703	0.000273088	TRUE	0.000171762	0.000271915	0.611661	0.609043	0.99572
DNMT1	BUB1B	TRUE	0.000411184	0.000447104	TRUE	0.000171703	0.000273088	TRUE	0.000171762	0.000271915	0.611661	0.609043	0.99572
KIF2C	BUB1B	TRUE	0.000411184	0.000447104	TRUE	0.000171703	0.000273088	TRUE	0.000171762	0.000271915	0.611661	0.609043	0.99572
NDC80	BUB1B	TRUE	0.000411184	0.000447104	TRUE	0.000171703	0.000273088	TRUE	0.000171762	0.000271915	0.611661	0.609043	0.99572
ECT2	BUB1B	TRUE	0.000411184	0.000447104	TRUE	0.000171703	0.000273088	TRUE	0.000171762	0.000271915	0.611661	0.609043	0.99572
KPNA2	BUB1B	TRUE	0.000411184	0.000447104	TRUE	0.000171703	0.000273088	TRUE	0.000171762	0.000271915	0.611661	0.609043	0.99572
GPSM2	BUB1B	TRUE	0.000411184	0.000447104	TRUE	0.000171703	0.000273088	TRUE	0.000171762	0.000271915	0.611661	0.609043	0.99572
TOP2A	BUB1B	TRUE	0.000411184	0.000447104	TRUE	0.000171703	0.000273088	TRUE	0.000171762	0.000271915	0.611661	0.609043	0.99572
DBF4	BUB1B	TRUE	0.000411184	0.000447104	TRUE	0.000171703	0.000273088	TRUE	0.000171762	0.000271915	0.611661	0.609043	0.99572
CDCA3	BUB1B	TRUE	0.000411184	0.000447104	TRUE	0.000171703	0.000273088	TRUE	0.000171762	0.000271915	0.611661	0.609043	0.99572
DTL	BUB1B	TRUE	0.000411184	0.000447104	TRUE	0.000171703	0.000273088	TRUE	0.000171762	0.000271915	0.611661	0.609043	0.99572
PTTG1	BUB1B	TRUE	0.000411184	0.000447104	TRUE	0.000171703	0.000273088	TRUE	0.000171762	0.000271915	0.611661	0.609043	0.99572
CEP55	BUB1B	TRUE	0.000411184	0.000447104	TRUE	0.000171703	0.000273088	TRUE	0.000171762	0.000271915	0.611661	0.609043	0.99572
RACGAP1	BUB1B	TRUE	0.000411184	0.000447104	TRUE	0.000171703	0.000273088	TRUE	0.000171762	0.000271915	0.611661	0.609043	0.99572
RRM2	BUB1B	TRUE	0.000411184	0.000447104	TRUE	0.000171703	0.000273088	TRUE	0.000171762	0.000271915	0.611661	0.609043	0.99572
CKAP2	BUB1B	TRUE	0.000411184	0.000447104	TRUE	0.000171703	0.000273088	TRUE	0.000171762	0.000271915	0.611661	0.609043	0.99572
CDCA7	BUB1B	TRUE	0.000411184	0.000447104	TRUE	0.000171703	0.000273088	TRUE	0.000171762	0.000271915	0.611661	0.609043	0.99572
ESPL1	BUB1B	TRUE	0.000411184	0.000447104	TRUE	0.000171703	0.000273088	TRUE	0.000171762	0.000271915	0.611661	0.609043	0.99572
CDCA8	BUB1B	TRUE	0.000411184	0.000447104	TRUE	0.000171703	0.000273088	TRUE	0.000171762	0.000271915	0.611661	0.609043	0.99572
KIF11	BUB1B	TRUE	0.000411184	0.000447104	TRUE	0.000171703	0.000273088	TRUE	0.000171762	0.000271915	0.611661	0.609043	0.99572
FEN1	BUB1B	TRUE	0.000411184	0.000447104	TRUE	0.000171703	0.000273088	TRUE	0.000171762	0.000271915	0.611661	0.609043	0.99572
NUSAP1	BUB1B	TRUE	0.000411184	0.000447104	TRUE	0.000171703	0.000273088	TRUE	0.000171762	0.000271915	0.611661	0.609043	0.99572
SPAG5	BUB1B	TRUE	0.000411184	0.000447104	TRUE	0.000171703	0.000273088	TRUE	0.000171762	0.000271915	0.611661	0.609043	0.99572
CCNB1	BUB1	TRUE	0.000411184	0.000433013	TRUE	0.000171703	0.000254467	TRUE	0.000171762	0.000253017	0.588615	0.585275	0.994325
PCNA	BUB1	TRUE	0.000411184	0.000433013	TRUE	0.000171703	0.000254467	TRUE	0.000171762	0.000253017	0.588615	0.585275	0.994325
CCNA2	BUB1	TRUE	0.000411184	0.000433013	TRUE	0.000171703	0.000254467	TRUE	0.000171762	0.000253017	0.588615	0.585275	0.994325
EZH2	BUB1	TRUE	0.000411184	0.000433013	TRUE	0.000171703	0.000254467	TRUE	0.000171762	0.000253017	0.588615	0.585275	0.994325
BLM	BUB1	TRUE	0.000411184	0.000433013	TRUE	0.000171703	0.000254467	TRUE	0.000171762	0.000253017	0.588615	0.585275	0.994325
FOXM1	BUB1	TRUE	0.000411184	0.000433013	TRUE	0.000171703	0.000254467	TRUE	0.000171762	0.000253017	0.588615	0.585275	0.994325
CDC6	BUB1	TRUE	0.000411184	0.000433013	TRUE	0.000171703	0.000254467	TRUE	0.000171762	0.000253017	0.588615	0.585275	0.994325
BUB1B	BUB1	TRUE	0.000411184	0.000433013	TRUE	0.000171703	0.000254467	TRUE	0.000171762	0.000253017	0.588615	0.585275	0.994325
DNMT1	BUB1	TRUE	0.000411184	0.000433013	TRUE	0.000171703	0.000254467	TRUE	0.000171762	0.000253017	0.588615	0.585275	0.994325
KIF2C	BUB1	TRUE	0.000411184	0.000433013	TRUE	0.000171703	0.000254467	TRUE	0.000171762	0.000253017	0.588615	0.585275	0.994325
NDC80	BUB1	TRUE	0.000411184	0.000433013	TRUE	0.000171703	0.000254467	TRUE	0.000171762	0.000253017	0.588615	0.585275	0.994325
ECT2	BUB1	TRUE	0.000411184	0.000433013	TRUE	0.000171703	0.000254467	TRUE	0.000171762	0.000253017	0.588615	0.585275	0.994325
KPNA2	BUB1	TRUE	0.000411184	0.000433013	TRUE	0.000171703	0.000254467	TRUE	0.000171762	0.000253017	0.588615	0.585275	0.994325
GPSM2	BUB1	TRUE	0.000411184	0.000433013	TRUE	0.000171703	0.000254467	TRUE	0.000171762	0.000253017	0.588615	0.585275	0.994325
TOP2A	BUB1	TRUE	0.000411184	0.000433013	TRUE	0.000171703	0.000254467	TRUE	0.000171762	0.000253017	0.588615	0.585275	0.994325
DBF4	BUB1	TRUE	0.000411184	0.000433013	TRUE	0.000171703	0.000254467	TRUE	0.000171762	0.000253017	0.588615	0.585275	0.994325
CDCA3	BUB1	TRUE	0.000411184	0.000433013	TRUE	0.000171703	0.000254467	TRUE	0.000171762	0.000253017	0.588615	0.585275	0.994325
DTL	BUB1	TRUE	0.000411184	0.000433013	TRUE	0.000171703	0.000254467	TRUE	0.000171762	0.000253017	0.588615	0.585275	0.994325
PTTG1	BUB1	TRUE	0.000411184	0.000433013	TRUE	0.000171703	0.000254467	TRUE	0.000171762	0.000253017	0.588615	0.585275	0.994325
CEP55	BUB1	TRUE	0.000411184	0.000433013	TRUE	0.000171703	0.000254467	TRUE	0.000171762	0.000253017	0.588615	0.585275	0.994325
RACGAP1	BUB1	TRUE	0.000411184	0.000433013	TRUE	0.000171703	0.000254467	TRUE	0.000171762	0.000253017	0.588615	0.585275	0.994325
RRM2	BUB1	TRUE	0.000411184	0.000433013	TRUE	0.000171703	0.000254467	TRUE	0.000171762	0.000253017	0.588615	0.585275	0.994325
CKAP2	BUB1	TRUE	0.000411184	0.000433013	TRUE	0.000171703	0.000254467	TRUE	0.000171762	0.000253017	0.588615	0.585275	0.994325
CDCA7	BUB1	TRUE	0.000411184	0.000433013	TRUE	0.000171703	0.000254467	TRUE	0.000171762	0.000253017	0.588615	0.585275	0.994325
ESPL1	BUB1	TRUE	0.000411184	0.000433013	TRUE	0.000171703	0.000254467	TRUE	0.000171762	0.000253017	0.588615	0.585275	0.994325
CDCA8	BUB1	TRUE	0.000411184	0.000433013	TRUE	0.000171703	0.000254467	TRUE	0.000171762	0.000253017	0.588615	0.585275	0.994325
KIF11	BUB1	TRUE	0.000411184	0.000433013	TRUE	0.000171703	0.000254467	TRUE	0.000171762	0.000253017	0.588615	0.585275	0.994325
FEN1	BUB1	TRUE	0.000411184	0.000433013	TRUE	0.000171703	0.000254467	TRUE	0.000171762	0.000253017	0.588615	0.585275	0.994325
NUSAP1	BUB1	TRUE	0.000411184	0.000433013	TRUE	0.000171703	0.000254467	TRUE	0.000171762	0.000253017	0.588615	0.585275	0.994325
SPAG5	BUB1	TRUE	0.000411184	0.000433013	TRUE	0.000171703	0.000254467	TRUE	0.000171762	0.000253017	0.588615	0.585275	0.994325
CCNB1	PCNA	TRUE	0.000411184	0.00105241	TRUE	0.000171703	0.000253556	TRUE	0.000171762	0.000256129	0.24165	0.244093	1.01011
PCNA	PCNA	TRUE	0.000411184	0.00105241	TRUE	0.000171703	0.000253556	TRUE	0.000171762	0.000256129	0.24165	0.244093	1.01011
CCNA2	PCNA	TRUE	0.000411184	0.00105241	TRUE	0.000171703	0.000253556	TRUE	0.000171762	0.000256129	0.24165	0.244093	1.01011
EZH2	PCNA	TRUE	0.000411184	0.00105241	TRUE	0.000171703	0.000253556	TRUE	0.000171762	0.000256129	0.24165	0.244093	1.01011
BLM	PCNA	TRUE	0.000411184	0.00105241	TRUE	0.000171703	0.000253556	TRUE	0.000171762	0.000256129	0.24165	0.244093	1.01011
FOXM1	PCNA	TRUE	0.000411184	0.00105241	TRUE	0.000171703	0.000253556	TRUE	0.000171762	0.000256129	0.24165	0.244093	1.01011
CDC6	PCNA	TRUE	0.000411184	0.00105241	TRUE	0.000171703	0.000253556	TRUE	0.000171762	0.000256129	0.24165	0.244093	1.01011
BUB1B	PCNA	TRUE	0.000411184	0.00105241	TRUE	0.000171703	0.000253556	TRUE	0.000171762	0.000256129	0.24165	0.244093	1.01011
DNMT1	PCNA	TRUE	0.000411184	0.00105241	TRUE	0.000171703	0.000253556	TRUE	0.000171762	0.000256129	0.24165	0.244093	1.01011
KIF2C	PCNA	TRUE	0.000411184	0.00105241	TRUE	0.000171703	0.000253556	TRUE	0.000171762	0.000256129	0.24165	0.244093	1.01011
NDC80	PCNA	TRUE	0.000411184	0.00105241	TRUE	0.000171703	0.000253556	TRUE	0.000171762	0.000256129	0.24165	0.244093	1.01011
ECT2	PCNA	TRUE	0.000411184	0.00105241	TRUE	0.000171703	0.000253556	TRUE	0.000171762	0.000256129	0.24165	0.244093	1.01011
KPNA2	PCNA	TRUE	0.000411184	0.00105241	TRUE	0.000171703	0.000253556	TRUE	0.000171762	0.000256129	0.24165	0.244093	1.01011
GPSM2	PCNA	TRUE	0.000411184	0.00105241	TRUE	0.000171703	0.000253556	TRUE	0.000171762	0.000256129	0.24165	0.244093	1.01011
TOP2A	PCNA	TRUE	0.000411184	0.00105241	TRUE	0.000171703	0.000253556	TRUE	0.000171762	0.000256129	0.24165	0.244093	1.01011
DBF4	PCNA	TRUE	0.000411184	0.00105241	TRUE	0.000171703	0.000253556	TRUE	0.000171762	0.000256129	0.24165	0.244093	1.01011
CDCA3	PCNA	TRUE	0.000411184	0.00105241	TRUE	0.000171703	0.000253556	TRUE	0.000171762	0.000256129	0.24165	0.244093	1.01011
DTL	PCNA	TRUE	0.000411184	0.00105241	TRUE	0.000171703	0.000253556	TRUE	0.000171762	0.000256129	0.24165	0.244093	1.01011
PTTG1	PCNA	TRUE	0.000411184	0.00105241	TRUE	0.000171703	0.000253556	TRUE	0.000171762	0.000256129	0.24165	0.244093	1.01011
CEP55	PCNA	TRUE	0.000411184	0.00105241	TRUE	0.000171703	0.000253556	TRUE	0.000171762	0.000256129	0.24165	0.244093	1.01011
RACGAP1	PCNA	TRUE	0.000411184	0.00105241	TRUE	0.000171703	0.000253556	TRUE	0.000171762	0.000256129	0.24165	0.244093	1.01011
RRM2	PCNA	TRUE	0.000411184	0.00105241	TRUE	0.000171703	0.000253556	TRUE	0.000171762	0.000256129	0.24165	0.244093	1.01011
CKAP2	PCNA	TRUE	0.000411184	0.00105241	TRUE	0.000171703	0.000253556	TRUE	0.000171762	0.000256129	0.24165	0.244093	1.01011
CDCA7	PCNA	TRUE	0.000411184	0.00105241	TRUE	0.000171703	0.000253556	TRUE	0.000171762	0.000256129	0.24165	0.244093	1.01011
ESPL1	PCNA	TRUE	0.000411184	0.00105241	TRUE	0.000171703	0.000253556	TRUE	0.000171762	0.000256129	0.24165	0.244093	1.01011
CDCA8	PCNA	TRUE	0.000411184	0.00105241	TRUE	0.000171703	0.000253556	TRUE	0.000171762	0.000256129	0.24165	0.244093	1.01011
KIF11	PCNA	TRUE	0.000411184	0.00105241	TRUE	0.000171703	0.000253556	TRUE	0.000171762	0.000256129	0.24165	0.244093	1.01011
FEN1	PCNA	TRUE	0.000411184	0.00105241	TRUE	0.000171703	0.000253556	TRUE	0.000171762	0.000256129	0.24165	0.244093	1.01011
NUSAP1	PCNA	TRUE	0.000411184	0.00105241	TRUE	0.000171703	0.000253556	TRUE	0.000171762	0.000256129	0.24165	0.244093	1.01011
SPAG5	PCNA	TRUE	0.000411184	0.00105241	TRUE	0.000171703	0.000253556	TRUE	0.000171762	0.000256129	0.24165	0.244093	1.01011
CCNB1	CDCA3	TRUE	0.000411184	0.000366832	TRUE	0.000171703	0.00023658	TRUE	0.000171762	0.000235992	0.645892	0.644296	0.997528
PCNA	CDCA3	TRUE	0.000411184	0.000366832	TRUE	0.000171703	0.00023658	TRUE	0.000171762	0.000235992	0.645892	0.644296	0.997528
CCNA2	CDCA3	TRUE	0.000411184	0.000366832	TRUE	0.000171703	0.00023658	TRUE	0.000171762	0.000235992	0.645892	0.644296	0.997528
EZH2	CDCA3	TRUE	0.000411184	0.000366832	TRUE	0.000171703	0.00023658	TRUE	0.000171762	0.000235992	0.645892	0.644296	0.997528
BLM	CDCA3	TRUE	0.000411184	0.000366832	TRUE	0.000171703	0.00023658	TRUE	0.000171762	0.000235992	0.645892	0.644296	0.997528
FOXM1	CDCA3	TRUE	0.000411184	0.000366832	TRUE	0.000171703	0.00023658	TRUE	0.000171762	0.000235992	0.645892	0.644296	0.997528
CDC6	CDCA3	TRUE	0.000411184	0.000366832	TRUE	0.000171703	0.00023658	TRUE	0.000171762	0.000235992	0.645892	0.644296	0.997528
BUB1B	CDCA3	TRUE	0.000411184	0.000366832	TRUE	0.000171703	0.00023658	TRUE	0.000171762	0.000235992	0.645892	0.644296	0.997528
DNMT1	CDCA3	TRUE	0.000411184	0.000366832	TRUE	0.000171703	0.00023658	TRUE	0.000171762	0.000235992	0.645892	0.644296	0.997528
KIF2C	CDCA3	TRUE	0.000411184	0.000366832	TRUE	0.000171703	0.00023658	TRUE	0.000171762	0.000235992	0.645892	0.644296	0.997528
NDC80	CDCA3	TRUE	0.000411184	0.000366832	TRUE	0.000171703	0.00023658	TRUE	0.000171762	0.000235992	0.645892	0.644296	0.997528
ECT2	CDCA3	TRUE	0.000411184	0.000366832	TRUE	0.000171703	0.00023658	TRUE	0.000171762	0.000235992	0.645892	0.644296	0.997528
KPNA2	CDCA3	TRUE	0.000411184	0.000366832	TRUE	0.000171703	0.00023658	TRUE	0.000171762	0.000235992	0.645892	0.644296	0.997528
GPSM2	CDCA3	TRUE	0.000411184	0.000366832	TRUE	0.000171703	0.00023658	TRUE	0.000171762	0.000235992	0.645892	0.644296	0.997528
TOP2A	CDCA3	TRUE	0.000411184	0.000366832	TRUE	0.000171703	0.00023658	TRUE	0.000171762	0.000235992	0.645892	0.644296	0.997528
DBF4	CDCA3	TRUE	0.000411184	0.000366832	TRUE	0.000171703	0.00023658	TRUE	0.000171762	0.000235992	0.645892	0.644296	0.997528
CDCA3	CDCA3	TRUE	0.000411184	0.000366832	TRUE	0.000171703	0.00023658	TRUE	0.000171762	0.000235992	0.645892	0.644296	0.997528
DTL	CDCA3	TRUE	0.000411184	0.000366832	TRUE	0.000171703	0.00023658	TRUE	0.000171762	0.000235992	0.645892	0.644296	0.997528
PTTG1	CDCA3	TRUE	0.000411184	0.000366832	TRUE	0.000171703	0.00023658	TRUE	0.000171762	0.000235992	0.645892	0.644296	0.997528
CEP55	CDCA3	TRUE	0.000411184	0.000366832	TRUE	0.000171703	0.00023658	TRUE	0.000171762	0.000235992	0.645892	0.644296	0.997528
RACGAP1	CDCA3	TRUE	0.000411184	0.000366832	TRUE	0.000171703	0.00023658	TRUE	0.000171762	0.000235992	0.645892	0.644296	0.997528
RRM2	CDCA3	TRUE	0.000411184	0.000366832	TRUE	0.000171703	0.00023658	TRUE	0.000171762	0.000235992	0.645892	0.644296	0.997528
CKAP2	CDCA3	TRUE	0.000411184	0.000366832	TRUE	0.000171703	0.00023658	TRUE	0.000171762	0.000235992	0.645892	0.644296	0.997528
CDCA7	CDCA3	TRUE	0.000411184	0.000366832	TRUE	0.000171703	0.00023658	TRUE	0.000171762	0.000235992	0.645892	0.644296	0.997528
ESPL1	CDCA3	TRUE	0.000411184	0.000366832	TRUE	0.000171703	0.00023658	TRUE	0.000171762	0.000235992	0.645892	0.644296	0.997528
CDCA8	CDCA3	TRUE	0.000411184	0.000366832	TRUE	0.000171703	0.00023658	TRUE	0.000171762	0.000235992	0.645892	0.644296	0.997528
KIF11	CDCA3	TRUE	0.000411184	0.000366832	TRUE	0.000171703	0.00023658	TRUE	0.000171762	0.000235992	0.645892	0.644296	0.997528
FEN1	CDCA3	TRUE	0.000411184	0.000366832	TRUE	0.000171703	0.00023658	TRUE	0.000171762	0.000235992	0.645892	0.644296	0.997528
NUSAP1	CDCA3	TRUE	0.000411184	0.000366832	TRUE	0.000171703	0.00023658	TRUE	0.000171762	0.000235992	0.645892	0.644296	0.997528
SPAG5	CDCA3	TRUE	0.000411184	0.000366832	TRUE	0.000171703	0.00023658	TRUE	0.000171762	0.000235992	0.645892	0.644296	0.997528
CCNB1	DTL	TRUE	0.000411184	0.000366832	TRUE	0.000171703	0.000236055	TRUE	0.000171762	0.000236376	0.644465	0.645337	1.00135
PCNA	DTL	TRUE	0.000411184	0.000366832	TRUE	0.000171703	0.000236055	TRUE	0.000171762	0.000236376	0.644465	0.645337	1.00135
CCNA2	DTL	TRUE	0.000411184	0.000366832	TRUE	0.000171703	0.000236055	TRUE	0.000171762	0.000236376	0.644465	0.645337	1.00135
EZH2	DTL	TRUE	0.000411184	0.000366832	TRUE	0.000171703	0.000236055	TRUE	0.000171762	0.000236376	0.644465	0.645337	1.00135
BLM	DTL	TRUE	0.000411184	0.000366832	TRUE	0.000171703	0.000236055	TRUE	0.000171762	0.000236376	0.644465	0.645337	1.00135
FOXM1	DTL	TRUE	0.000411184	0.000366832	TRUE	0.000171703	0.000236055	TRUE	0.000171762	0.000236376	0.644465	0.645337	1.00135
CDC6	DTL	TRUE	0.000411184	0.000366832	TRUE	0.000171703	0.000236055	TRUE	0.000171762	0.000236376	0.644465	0.645337	1.00135
BUB1B	DTL	TRUE	0.000411184	0.000366832	TRUE	0.000171703	0.000236055	TRUE	0.000171762	0.000236376	0.644465	0.645337	1.00135
DNMT1	DTL	TRUE	0.000411184	0.000366832	TRUE	0.000171703	0.000236055	TRUE	0.000171762	0.000236376	0.644465	0.645337	1.00135
KIF2C	DTL	TRUE	0.000411184	0.000366832	TRUE	0.000171703	0.000236055	TRUE	0.000171762	0.000236376	0.644465	0.645337	1.00135
NDC80	DTL	TRUE	0.000411184	0.000366832	TRUE	0.000171703	0.000236055	TRUE	0.000171762	0.000236376	0.644465	0.645337	1.00135
ECT2	DTL	TRUE	0.000411184	0.000366832	TRUE	0.000171703	0.000236055	TRUE	0.000171762	0.000236376	0.644465	0.645337	1.00135
KPNA2	DTL	TRUE	0.000411184	0.000366832	TRUE	0.000171703	0.000236055	TRUE	0.000171762	0.000236376	0.644465	0.645337	1.00135
GPSM2	DTL	TRUE	0.000411184	0.000366832	TRUE	0.000171703	0.000236055	TRUE	0.000171762	0.000236376	0.644465	0.645337	1.00135
TOP2A	DTL	TRUE	0.000411184	0.000366832	TRUE	0.000171703	0.000236055	TRUE	0.000171762	0.000236376	0.644465	0.645337	1.00135
DBF4	DTL	TRUE	0.000411184	0.000366832	TRUE	0.000171703	0.000236055	TRUE	0.000171762	0.000236376	0.644465	0.645337	1.00135
CDCA3	DTL	TRUE	0.000411184	0.000366832	TRUE	0.000171703	0.000236055	TRUE	0.000171762	0.000236376	0.644465	0.645337	1.00135
DTL	DTL	TRUE	0.000411184	0.000366832	TRUE	0.000171703	0.000236055	TRUE	0.000171762	0.000236376	0.644465	0.645337	1.00135
PTTG1	DTL	TRUE	0.000411184	0.000366832	TRUE	0.000171703	0.000236055	TRUE	0.000171762	0.000236376	0.644465	0.645337	1.00135
CEP55	DTL	TRUE	0.000411184	0.000366832	TRUE	0.000171703	0.000236055	TRUE	0.000171762	0.000236376	0.644465	0.645337	1.00135
RACGAP1	DTL	TRUE	0.000411184	0.000366832	TRUE	0.000171703	0.000236055	TRUE	0.000171762	0.000236376	0.644465	0.645337	1.00135
RRM2	DTL	TRUE	0.000411184	0.000366832	TRUE	0.000171703	0.000236055	TRUE	0.000171762	0.000236376	0.644465	0.645337	1.00135
CKAP2	DTL	TRUE	0.000411184	0.000366832	TRUE	0.000171703	0.000236055	TRUE	0.000171762	0.000236376	0.644465	0.645337	1.00135
CDCA7	DTL	TRUE	0.000411184	0.000366832	TRUE	0.000171703	0.000236055	TRUE	0.000171762	0.000236376	0.644465	0.645337	1.00135
ESPL1	DTL	TRUE	0.000411184	0.000366832	TRUE	0.000171703	0.000236055	TRUE	0.000171762	0.000236376	0.644465	0.645337	1.00135
CDCA8	DTL	TRUE	0.000411184	0.000366832	TRUE	0.000171703	0.000236055	TRUE	0.000171762	0.000236376	0.644465	0.645337	1.00135
KIF11	DTL	TRUE	0.000411184	0.000366832	TRUE	0.000171703	0.000236055	TRUE	0.000171762	0.000236376	0.644465	0.645337	1.00135
FEN1	DTL	TRUE	0.000411184	0.000366832	TRUE	0.000171703	0.000236055	TRUE	0.000171762	0.000236376	0.644465	0.645337	1.00135
NUSAP1	DTL	TRUE	0.000411184	0.000366832	TRUE	0.000171703	0.000236055	TRUE	0.000171762	0.000236376	0.644465	0.645337	1.00135
SPAG5	DTL	TRUE	0.000411184	0.000366832	TRUE	0.000171703	0.000236055	TRUE	0.000171762	0.000236376	0.644465	0.645337	1.00135
CCNB1	ECT2	TRUE	0.000411184	0.000333418	TRUE	0.000171703	0.000218057	TRUE	0.000171762	0.000216579	0.655038	0.650619	0.993253
PCNA	ECT2	TRUE	0.000411184	0.000333418	TRUE	0.000171703	0.000218057	TRUE	0.000171762	0.000216579	0.655038	0.650619	0.993253
CCNA2	ECT2	TRUE	0.000411184	0.000333418	TRUE	0.000171703	0.000218057	TRUE	0.000171762	0.000216579	0.655038	0.650619	0.993253
EZH2	ECT2	TRUE	0.000411184	0.000333418	TRUE	0.000171703	0.000218057	TRUE	0.000171762	0.000216579	0.655038	0.650619	0.993253
BLM	ECT2	TRUE	0.000411184	0.000333418	TRUE	0.000171703	0.000218057	TRUE	0.000171762	0.000216579	0.655038	0.650619	0.993253
FOXM1	ECT2	TRUE	0.000411184	0.000333418	TRUE	0.000171703	0.000218057	TRUE	0.000171762	0.000216579	0.655038	0.650619	0.993253
CDC6	ECT2	TRUE	0.000411184	0.000333418	TRUE	0.000171703	0.000218057	TRUE	0.000171762	0.000216579	0.655038	0.650619	0.993253
BUB1B	ECT2	TRUE	0.000411184	0.000333418	TRUE	0.000171703	0.000218057	TRUE	0.000171762	0.000216579	0.655038	0.650619	0.993253
DNMT1	ECT2	TRUE	0.000411184	0.000333418	TRUE	0.000171703	0.000218057	TRUE	0.000171762	0.000216579	0.655038	0.650619	0.993253
KIF2C	ECT2	TRUE	0.000411184	0.000333418	TRUE	0.000171703	0.000218057	TRUE	0.000171762	0.000216579	0.655038	0.650619	0.993253
NDC80	ECT2	TRUE	0.000411184	0.000333418	TRUE	0.000171703	0.000218057	TRUE	0.000171762	0.000216579	0.655038	0.650619	0.993253
ECT2	ECT2	TRUE	0.000411184	0.000333418	TRUE	0.000171703	0.000218057	TRUE	0.000171762	0.000216579	0.655038	0.650619	0.993253
KPNA2	ECT2	TRUE	0.000411184	0.000333418	TRUE	0.000171703	0.000218057	TRUE	0.000171762	0.000216579	0.655038	0.650619	0.993253
GPSM2	ECT2	TRUE	0.000411184	0.000333418	TRUE	0.000171703	0.000218057	TRUE	0.000171762	0.000216579	0.655038	0.650619	0.993253
TOP2A	ECT2	TRUE	0.000411184	0.000333418	TRUE	0.000171703	0.000218057	TRUE	0.000171762	0.000216579	0.655038	0.650619	0.993253
DBF4	ECT2	TRUE	0.000411184	0.000333418	TRUE	0.000171703	0.000218057	TRUE	0.000171762	0.000216579	0.655038	0.650619	0.993253
CDCA3	ECT2	TRUE	0.000411184	0.000333418	TRUE	0.000171703	0.000218057	TRUE	0.000171762	0.000216579	0.655038	0.650619	0.993253
DTL	ECT2	TRUE	0.000411184	0.000333418	TRUE	0.000171703	0.000218057	TRUE	0.000171762	0.000216579	0.655038	0.650619	0.993253
PTTG1	ECT2	TRUE	0.000411184	0.000333418	TRUE	0.000171703	0.000218057	TRUE	0.000171762	0.000216579	0.655038	0.650619	0.993253
CEP55	ECT2	TRUE	0.000411184	0.000333418	TRUE	0.000171703	0.000218057	TRUE	0.000171762	0.000216579	0.655038	0.650619	0.993253
RACGAP1	ECT2	TRUE	0.000411184	0.000333418	TRUE	0.000171703	0.000218057	TRUE	0.000171762	0.000216579	0.655038	0.650619	0.993253
RRM2	ECT2	TRUE	0.000411184	0.000333418	TRUE	0.000171703	0.000218057	TRUE	0.000171762	0.000216579	0.655038	0.650619	0.993253
CKAP2	ECT2	TRUE	0.000411184	0.000333418	TRUE	0.000171703	0.000218057	TRUE	0.000171762	0.000216579	0.655038	0.650619	0.993253
CDCA7	ECT2	TRUE	0.000411184	0.000333418	TRUE	0.000171703	0.000218057	TRUE	0.000171762	0.000216579	0.655038	0.650619	0.993253
ESPL1	ECT2	TRUE	0.000411184	0.000333418	TRUE	0.000171703	0.000218057	TRUE	0.000171762	0.000216579	0.655038	0.650619	0.993253
CDCA8	ECT2	TRUE	0.000411184	0.000333418	TRUE	0.000171703	0.000218057	TRUE	0.000171762	0.000216579	0.655038	0.650619	0.993253
KIF11	ECT2	TRUE	0.000411184	0.000333418	TRUE	0.000171703	0.000218057	TRUE	0.000171762	0.000216579	0.655038	0.650619	0.993253
FEN1	ECT2	TRUE	0.000411184	0.000333418	TRUE	0.000171703	0.000218057	TRUE	0.000171762	0.000216579	0.655038	0.650619	0.993253
NUSAP1	ECT2	TRUE	0.000411184	0.000333418	TRUE	0.000171703	0.000218057	TRUE	0.000171762	0.000216579	0.655038	0.650619	0.993253
SPAG5	ECT2	TRUE	0.000411184	0.000333418	TRUE	0.000171703	0.000218057	TRUE	0.000171762	0.000216579	0.655038	0.650619	0.993253
CCNB1	FAM64A	TRUE	0.000411184	0.000297958	TRUE	0.000171703	0.000201437	TRUE	0.000171762	0.000200073	0.677142	0.67258	0.993262
PCNA	FAM64A	TRUE	0.000411184	0.000297958	TRUE	0.000171703	0.000201437	TRUE	0.000171762	0.000200073	0.677142	0.67258	0.993262
CCNA2	FAM64A	TRUE	0.000411184	0.000297958	TRUE	0.000171703	0.000201437	TRUE	0.000171762	0.000200073	0.677142	0.67258	0.993262
EZH2	FAM64A	TRUE	0.000411184	0.000297958	TRUE	0.000171703	0.000201437	TRUE	0.000171762	0.000200073	0.677142	0.67258	0.993262
BLM	FAM64A	TRUE	0.000411184	0.000297958	TRUE	0.000171703	0.000201437	TRUE	0.000171762	0.000200073	0.677142	0.67258	0.993262
FOXM1	FAM64A	TRUE	0.000411184	0.000297958	TRUE	0.000171703	0.000201437	TRUE	0.000171762	0.000200073	0.677142	0.67258	0.993262
CDC6	FAM64A	TRUE	0.000411184	0.000297958	TRUE	0.000171703	0.000201437	TRUE	0.000171762	0.000200073	0.677142	0.67258	0.993262
BUB1B	FAM64A	TRUE	0.000411184	0.000297958	TRUE	0.000171703	0.000201437	TRUE	0.000171762	0.000200073	0.677142	0.67258	0.993262
DNMT1	FAM64A	TRUE	0.000411184	0.000297958	TRUE	0.000171703	0.000201437	TRUE	0.000171762	0.000200073	0.677142	0.67258	0.993262
KIF2C	FAM64A	TRUE	0.000411184	0.000297958	TRUE	0.000171703	0.000201437	TRUE	0.000171762	0.000200073	0.677142	0.67258	0.993262
NDC80	FAM64A	TRUE	0.000411184	0.000297958	TRUE	0.000171703	0.000201437	TRUE	0.000171762	0.000200073	0.677142	0.67258	0.993262
ECT2	FAM64A	TRUE	0.000411184	0.000297958	TRUE	0.000171703	0.000201437	TRUE	0.000171762	0.000200073	0.677142	0.67258	0.993262
KPNA2	FAM64A	TRUE	0.000411184	0.000297958	TRUE	0.000171703	0.000201437	TRUE	0.000171762	0.000200073	0.677142	0.67258	0.993262
GPSM2	FAM64A	TRUE	0.000411184	0.000297958	TRUE	0.000171703	0.000201437	TRUE	0.000171762	0.000200073	0.677142	0.67258	0.993262
TOP2A	FAM64A	TRUE	0.000411184	0.000297958	TRUE	0.000171703	0.000201437	TRUE	0.000171762	0.000200073	0.677142	0.67258	0.993262
DBF4	FAM64A	TRUE	0.000411184	0.000297958	TRUE	0.000171703	0.000201437	TRUE	0.000171762	0.000200073	0.677142	0.67258	0.993262
CDCA3	FAM64A	TRUE	0.000411184	0.000297958	TRUE	0.000171703	0.000201437	TRUE	0.000171762	0.000200073	0.677142	0.67258	0.993262
DTL	FAM64A	TRUE	0.000411184	0.000297958	TRUE	0.000171703	0.000201437	TRUE	0.000171762	0.000200073	0.677142	0.67258	0.993262
PTTG1	FAM64A	TRUE	0.000411184	0.000297958	TRUE	0.000171703	0.000201437	TRUE	0.000171762	0.000200073	0.677142	0.67258	0.993262
CEP55	FAM64A	TRUE	0.000411184	0.000297958	TRUE	0.000171703	0.000201437	TRUE	0.000171762	0.000200073	0.677142	0.67258	0.993262
RACGAP1	FAM64A	TRUE	0.000411184	0.000297958	TRUE	0.000171703	0.000201437	TRUE	0.000171762	0.000200073	0.677142	0.67258	0.993262
RRM2	FAM64A	TRUE	0.000411184	0.000297958	TRUE	0.000171703	0.000201437	TRUE	0.000171762	0.000200073	0.677142	0.67258	0.993262
CKAP2	FAM64A	TRUE	0.000411184	0.000297958	TRUE	0.000171703	0.000201437	TRUE	0.000171762	0.000200073	0.677142	0.67258	0.993262
CDCA7	FAM64A	TRUE	0.000411184	0.000297958	TRUE	0.000171703	0.000201437	TRUE	0.000171762	0.000200073	0.677142	0.67258	0.993262
ESPL1	FAM64A	TRUE	0.000411184	0.000297958	TRUE	0.000171703	0.000201437	TRUE	0.000171762	0.000200073	0.677142	0.67258	0.993262
CDCA8	FAM64A	TRUE	0.000411184	0.000297958	TRUE	0.000171703	0.000201437	TRUE	0.000171762	0.000200073	0.677142	0.67258	0.993262
KIF11	FAM64A	TRUE	0.000411184	0.000297958	TRUE	0.000171703	0.000201437	TRUE	0.000171762	0.000200073	0.677142	0.67258	0.993262
FEN1	FAM64A	TRUE	0.000411184	0.000297958	TRUE	0.000171703	0.000201437	TRUE	0.000171762	0.000200073	0.677142	0.67258	0.993262
NUSAP1	FAM64A	TRUE	0.000411184	0.000297958	TRUE	0.000171703	0.000201437	TRUE	0.000171762	0.000200073	0.677142	0.67258	0.993262
SPAG5	FAM64A	TRUE	0.000411184	0.000297958	TRUE	0.000171703	0.000201437	TRUE	0.000171762	0.000200073	0.677142	0.67258	0.993262
CCNB1	TOP2A	TRUE	0.000411184	0.000279423	TRUE	0.000171703	0.000192485	TRUE	0.000171762	0.000189052	0.689974	0.677734	0.98226
PCNA	TOP2A	TRUE	0.000411184	0.000279423	TRUE	0.000171703	0.000192485	TRUE	0.000171762	0.000189052	0.689974	0.677734	0.98226
CCNA2	TOP2A	TRUE	0.000411184	0.000279423	TRUE	0.000171703	0.000192485	TRUE	0.000171762	0.000189052	0.689974	0.677734	0.98226
EZH2	TOP2A	TRUE	0.000411184	0.000279423	TRUE	0.000171703	0.000192485	TRUE	0.000171762	0.000189052	0.689974	0.677734	0.98226
BLM	TOP2A	TRUE	0.000411184	0.000279423	TRUE	0.000171703	0.000192485	TRUE	0.000171762	0.000189052	0.689974	0.677734	0.98226
FOXM1	TOP2A	TRUE	0.000411184	0.000279423	TRUE	0.000171703	0.000192485	TRUE	0.000171762	0.000189052	0.689974	0.677734	0.98226
CDC6	TOP2A	TRUE	0.000411184	0.000279423	TRUE	0.000171703	0.000192485	TRUE	0.000171762	0.000189052	0.689974	0.677734	0.98226
BUB1B	TOP2A	TRUE	0.000411184	0.000279423	TRUE	0.000171703	0.000192485	TRUE	0.000171762	0.000189052	0.689974	0.677734	0.98226
DNMT1	TOP2A	TRUE	0.000411184	0.000279423	TRUE	0.000171703	0.000192485	TRUE	0.000171762	0.000189052	0.689974	0.677734	0.98226
KIF2C	TOP2A	TRUE	0.000411184	0.000279423	TRUE	0.000171703	0.000192485	TRUE	0.000171762	0.000189052	0.689974	0.677734	0.98226
NDC80	TOP2A	TRUE	0.000411184	0.000279423	TRUE	0.000171703	0.000192485	TRUE	0.000171762	0.000189052	0.689974	0.677734	0.98226
ECT2	TOP2A	TRUE	0.000411184	0.000279423	TRUE	0.000171703	0.000192485	TRUE	0.000171762	0.000189052	0.689974	0.677734	0.98226
KPNA2	TOP2A	TRUE	0.000411184	0.000279423	TRUE	0.000171703	0.000192485	TRUE	0.000171762	0.000189052	0.689974	0.677734	0.98226
GPSM2	TOP2A	TRUE	0.000411184	0.000279423	TRUE	0.000171703	0.000192485	TRUE	0.000171762	0.000189052	0.689974	0.677734	0.98226
TOP2A	TOP2A	TRUE	0.000411184	0.000279423	TRUE	0.000171703	0.000192485	TRUE	0.000171762	0.000189052	0.689974	0.677734	0.98226
DBF4	TOP2A	TRUE	0.000411184	0.000279423	TRUE	0.000171703	0.000192485	TRUE	0.000171762	0.000189052	0.689974	0.677734	0.98226
CDCA3	TOP2A	TRUE	0.000411184	0.000279423	TRUE	0.000171703	0.000192485	TRUE	0.000171762	0.000189052	0.689974	0.677734	0.98226
DTL	TOP2A	TRUE	0.000411184	0.000279423	TRUE	0.000171703	0.000192485	TRUE	0.000171762	0.000189052	0.689974	0.677734	0.98226
PTTG1	TOP2A	TRUE	0.000411184	0.000279423	TRUE	0.000171703	0.000192485	TRUE	0.000171762	0.000189052	0.689974	0.677734	0.98226
CEP55	TOP2A	TRUE	0.000411184	0.000279423	TRUE	0.000171703	0.000192485	TRUE	0.000171762	0.000189052	0.689974	0.677734	0.98226
RACGAP1	TOP2A	TRUE	0.000411184	0.000279423	TRUE	0.000171703	0.000192485	TRUE	0.000171762	0.000189052	0.689974	0.677734	0.98226
RRM2	TOP2A	TRUE	0.000411184	0.000279423	TRUE	0.000171703	0.000192485	TRUE	0.000171762	0.000189052	0.689974	0.677734	0.98226
CKAP2	TOP2A	TRUE	0.000411184	0.000279423	TRUE	0.000171703	0.000192485	TRUE	0.000171762	0.000189052	0.689974	0.677734	0.98226
CDCA7	TOP2A	TRUE	0.000411184	0.000279423	TRUE	0.000171703	0.000192485	TRUE	0.000171762	0.000189052	0.689974	0.677734	0.98226
ESPL1	TOP2A	TRUE	0.000411184	0.000279423	TRUE	0.000171703	0.000192485	TRUE	0.000171762	0.000189052	0.689974	0.677734	0.98226
CDCA8	TOP2A	TRUE	0.000411184	0.000279423	TRUE	0.000171703	0.000192485	TRUE	0.000171762	0.000189052	0.689974	0.677734	0.98226
KIF11	TOP2A	TRUE	0.000411184	0.000279423	TRUE	0.000171703	0.000192485	TRUE	0.000171762	0.000189052	0.689974	0.677734	0.98226
FEN1	TOP2A	TRUE	0.000411184	0.000279423	TRUE	0.000171703	0.000192485	TRUE	0.000171762	0.000189052	0.689974	0.677734	0.98226
NUSAP1	TOP2A	TRUE	0.000411184	0.000279423	TRUE	0.000171703	0.000192485	TRUE	0.000171762	0.000189052	0.689974	0.677734	0.98226
SPAG5	TOP2A	TRUE	0.000411184	0.000279423	TRUE	0.000171703	0.000192485	TRUE	0.000171762	0.000189052	0.689974	0.677734	0.98226
CCNB1	RACGAP1	TRUE	0.000411184	0.000277916	TRUE	0.000171703	0.000189537	TRUE	0.000171762	0.000186871	0.683135	0.673576	0.986007
PCNA	RACGAP1	TRUE	0.000411184	0.000277916	TRUE	0.000171703	0.000189537	TRUE	0.000171762	0.000186871	0.683135	0.673576	0.986007
CCNA2	RACGAP1	TRUE	0.000411184	0.000277916	TRUE	0.000171703	0.000189537	TRUE	0.000171762	0.000186871	0.683135	0.673576	0.986007
EZH2	RACGAP1	TRUE	0.000411184	0.000277916	TRUE	0.000171703	0.000189537	TRUE	0.000171762	0.000186871	0.683135	0.673576	0.986007
BLM	RACGAP1	TRUE	0.000411184	0.000277916	TRUE	0.000171703	0.000189537	TRUE	0.000171762	0.000186871	0.683135	0.673576	0.986007
FOXM1	RACGAP1	TRUE	0.000411184	0.000277916	TRUE	0.000171703	0.000189537	TRUE	0.000171762	0.000186871	0.683135	0.673576	0.986007
CDC6	RACGAP1	TRUE	0.000411184	0.000277916	TRUE	0.000171703	0.000189537	TRUE	0.000171762	0.000186871	0.683135	0.673576	0.986007
BUB1B	RACGAP1	TRUE	0.000411184	0.000277916	TRUE	0.000171703	0.000189537	TRUE	0.000171762	0.000186871	0.683135	0.673576	0.986007
DNMT1	RACGAP1	TRUE	0.000411184	0.000277916	TRUE	0.000171703	0.000189537	TRUE	0.000171762	0.000186871	0.683135	0.673576	0.986007
KIF2C	RACGAP1	TRUE	0.000411184	0.000277916	TRUE	0.000171703	0.000189537	TRUE	0.000171762	0.000186871	0.683135	0.673576	0.986007
NDC80	RACGAP1	TRUE	0.000411184	0.000277916	TRUE	0.000171703	0.000189537	TRUE	0.000171762	0.000186871	0.683135	0.673576	0.986007
ECT2	RACGAP1	TRUE	0.000411184	0.000277916	TRUE	0.000171703	0.000189537	TRUE	0.000171762	0.000186871	0.683135	0.673576	0.986007
KPNA2	RACGAP1	TRUE	0.000411184	0.000277916	TRUE	0.000171703	0.000189537	TRUE	0.000171762	0.000186871	0.683135	0.673576	0.986007
GPSM2	RACGAP1	TRUE	0.000411184	0.000277916	TRUE	0.000171703	0.000189537	TRUE	0.000171762	0.000186871	0.683135	0.673576	0.986007
TOP2A	RACGAP1	TRUE	0.000411184	0.000277916	TRUE	0.000171703	0.000189537	TRUE	0.000171762	0.000186871	0.683135	0.673576	0.986007
DBF4	RACGAP1	TRUE	0.000411184	0.000277916	TRUE	0.000171703	0.000189537	TRUE	0.000171762	0.000186871	0.683135	0.673576	0.986007
CDCA3	RACGAP1	TRUE	0.000411184	0.000277916	TRUE	0.000171703	0.000189537	TRUE	0.000171762	0.000186871	0.683135	0.673576	0.986007
DTL	RACGAP1	TRUE	0.000411184	0.000277916	TRUE	0.000171703	0.000189537	TRUE	0.000171762	0.000186871	0.683135	0.673576	0.986007
PTTG1	RACGAP1	TRUE	0.000411184	0.000277916	TRUE	0.000171703	0.000189537	TRUE	0.000171762	0.000186871	0.683135	0.673576	0.986007
CEP55	RACGAP1	TRUE	0.000411184	0.000277916	TRUE	0.000171703	0.000189537	TRUE	0.000171762	0.000186871	0.683135	0.673576	0.986007
RACGAP1	RACGAP1	TRUE	0.000411184	0.000277916	TRUE	0.000171703	0.000189537	TRUE	0.000171762	0.000186871	0.683135	0.673576	0.986007
RRM2	RACGAP1	TRUE	0.000411184	0.000277916	TRUE	0.000171703	0.000189537	TRUE	0.000171762	0.000186871	0.683135	0.673576	0.986007
CKAP2	RACGAP1	TRUE	0.000411184	0.000277916	TRUE	0.000171703	0.000189537	TRUE	0.000171762	0.000186871	0.683135	0.673576	0.986007
CDCA7	RACGAP1	TRUE	0.000411184	0.000277916	TRUE	0.000171703	0.000189537	TRUE	0.000171762	0.000186871	0.683135	0.673576	0.986007
ESPL1	RACGAP1	TRUE	0.000411184	0.000277916	TRUE	0.000171703	0.000189537	TRUE	0.000171762	0.000186871	0.683135	0.673576	0.986007
CDCA8	RACGAP1	TRUE	0.000411184	0.000277916	TRUE	0.000171703	0.000189537	TRUE	0.000171762	0.000186871	0.683135	0.673576	0.986007
KIF11	RACGAP1	TRUE	0.000411184	0.000277916	TRUE	0.000171703	0.000189537	TRUE	0.000171762	0.000186871	0.683135	0.673576	0.986007
FEN1	RACGAP1	TRUE	0.000411184	0.000277916	TRUE	0.000171703	0.000189537	TRUE	0.000171762	0.000186871	0.683135	0.673576	0.986007
NUSAP1	RACGAP1	TRUE	0.000411184	0.000277916	TRUE	0.000171703	0.000189537	TRUE	0.000171762	0.000186871	0.683135	0.673576	0.986007
SPAG5	RACGAP1	TRUE	0.000411184	0.000277916	TRUE	0.000171703	0.000189537	TRUE	0.000171762	0.000186871	0.683135	0.673576	0.986007
CCNB1	AURKA	TRUE	0.000411184	0.000338711	TRUE	0.000171703	0.000188774	TRUE	0.000171762	0.000185344	0.558633	0.548538	0.981929
PCNA	AURKA	TRUE	0.000411184	0.000338711	TRUE	0.000171703	0.000188774	TRUE	0.000171762	0.000185344	0.558633	0.548538	0.981929
CCNA2	AURKA	TRUE	0.000411184	0.000338711	TRUE	0.000171703	0.000188774	TRUE	0.000171762	0.000185344	0.558633	0.548538	0.981929
EZH2	AURKA	TRUE	0.000411184	0.000338711	TRUE	0.000171703	0.000188774	TRUE	0.000171762	0.000185344	0.558633	0.548538	0.981929
BLM	AURKA	TRUE	0.000411184	0.000338711	TRUE	0.000171703	0.000188774	TRUE	0.000171762	0.000185344	0.558633	0.548538	0.981929
FOXM1	AURKA	TRUE	0.000411184	0.000338711	TRUE	0.000171703	0.000188774	TRUE	0.000171762	0.000185344	0.558633	0.548538	0.981929
CDC6	AURKA	TRUE	0.000411184	0.000338711	TRUE	0.000171703	0.000188774	TRUE	0.000171762	0.000185344	0.558633	0.548538	0.981929
BUB1B	AURKA	TRUE	0.000411184	0.000338711	TRUE	0.000171703	0.000188774	TRUE	0.000171762	0.000185344	0.558633	0.548538	0.981929
DNMT1	AURKA	TRUE	0.000411184	0.000338711	TRUE	0.000171703	0.000188774	TRUE	0.000171762	0.000185344	0.558633	0.548538	0.981929
KIF2C	AURKA	TRUE	0.000411184	0.000338711	TRUE	0.000171703	0.000188774	TRUE	0.000171762	0.000185344	0.558633	0.548538	0.981929
NDC80	AURKA	TRUE	0.000411184	0.000338711	TRUE	0.000171703	0.000188774	TRUE	0.000171762	0.000185344	0.558633	0.548538	0.981929
ECT2	AURKA	TRUE	0.000411184	0.000338711	TRUE	0.000171703	0.000188774	TRUE	0.000171762	0.000185344	0.558633	0.548538	0.981929
KPNA2	AURKA	TRUE	0.000411184	0.000338711	TRUE	0.000171703	0.000188774	TRUE	0.000171762	0.000185344	0.558633	0.548538	0.981929
GPSM2	AURKA	TRUE	0.000411184	0.000338711	TRUE	0.000171703	0.000188774	TRUE	0.000171762	0.000185344	0.558633	0.548538	0.981929
TOP2A	AURKA	TRUE	0.000411184	0.000338711	TRUE	0.000171703	0.000188774	TRUE	0.000171762	0.000185344	0.558633	0.548538	0.981929
DBF4	AURKA	TRUE	0.000411184	0.000338711	TRUE	0.000171703	0.000188774	TRUE	0.000171762	0.000185344	0.558633	0.548538	0.981929
CDCA3	AURKA	TRUE	0.000411184	0.000338711	TRUE	0.000171703	0.000188774	TRUE	0.000171762	0.000185344	0.558633	0.548538	0.981929
DTL	AURKA	TRUE	0.000411184	0.000338711	TRUE	0.000171703	0.000188774	TRUE	0.000171762	0.000185344	0.558633	0.548538	0.981929
PTTG1	AURKA	TRUE	0.000411184	0.000338711	TRUE	0.000171703	0.000188774	TRUE	0.000171762	0.000185344	0.558633	0.548538	0.981929
CEP55	AURKA	TRUE	0.000411184	0.000338711	TRUE	0.000171703	0.000188774	TRUE	0.000171762	0.000185344	0.558633	0.548538	0.981929
RACGAP1	AURKA	TRUE	0.000411184	0.000338711	TRUE	0.000171703	0.000188774	TRUE	0.000171762	0.000185344	0.558633	0.548538	0.981929
RRM2	AURKA	TRUE	0.000411184	0.000338711	TRUE	0.000171703	0.000188774	TRUE	0.000171762	0.000185344	0.558633	0.548538	0.981929
CKAP2	AURKA	TRUE	0.000411184	0.000338711	TRUE	0.000171703	0.000188774	TRUE	0.000171762	0.000185344	0.558633	0.548538	0.981929
CDCA7	AURKA	TRUE	0.000411184	0.000338711	TRUE	0.000171703	0.000188774	TRUE	0.000171762	0.000185344	0.558633	0.548538	0.981929
ESPL1	AURKA	TRUE	0.000411184	0.000338711	TRUE	0.000171703	0.000188774	TRUE	0.000171762	0.000185344	0.558633	0.548538	0.981929
CDCA8	AURKA	TRUE	0.000411184	0.000338711	TRUE	0.000171703	0.000188774	TRUE	0.000171762	0.000185344	0.558633	0.548538	0.981929
KIF11	AURKA	TRUE	0.000411184	0.000338711	TRUE	0.000171703	0.000188774	TRUE	0.000171762	0.000185344	0.558633	0.548538	0.981929
FEN1	AURKA	TRUE	0.000411184	0.000338711	TRUE	0.000171703	0.000188774	TRUE	0.000171762	0.000185344	0.558633	0.548538	0.981929
NUSAP1	AURKA	TRUE	0.000411184	0.000338711	TRUE	0.000171703	0.000188774	TRUE	0.000171762	0.000185344	0.558633	0.548538	0.981929
SPAG5	AURKA	TRUE	0.000411184	0.000338711	TRUE	0.000171703	0.000188774	TRUE	0.000171762	0.000185344	0.558633	0.548538	0.981929
CCNB1	FBXO5	TRUE	0.000411184	0.00025255	TRUE	0.000171703	0.000178319	TRUE	0.000171762	0.000176135	0.707233	0.698621	0.987823
PCNA	FBXO5	TRUE	0.000411184	0.00025255	TRUE	0.000171703	0.000178319	TRUE	0.000171762	0.000176135	0.707233	0.698621	0.987823
CCNA2	FBXO5	TRUE	0.000411184	0.00025255	TRUE	0.000171703	0.000178319	TRUE	0.000171762	0.000176135	0.707233	0.698621	0.987823
EZH2	FBXO5	TRUE	0.000411184	0.00025255	TRUE	0.000171703	0.000178319	TRUE	0.000171762	0.000176135	0.707233	0.698621	0.987823
BLM	FBXO5	TRUE	0.000411184	0.00025255	TRUE	0.000171703	0.000178319	TRUE	0.000171762	0.000176135	0.707233	0.698621	0.987823
FOXM1	FBXO5	TRUE	0.000411184	0.00025255	TRUE	0.000171703	0.000178319	TRUE	0.000171762	0.000176135	0.707233	0.698621	0.987823
CDC6	FBXO5	TRUE	0.000411184	0.00025255	TRUE	0.000171703	0.000178319	TRUE	0.000171762	0.000176135	0.707233	0.698621	0.987823
BUB1B	FBXO5	TRUE	0.000411184	0.00025255	TRUE	0.000171703	0.000178319	TRUE	0.000171762	0.000176135	0.707233	0.698621	0.987823
DNMT1	FBXO5	TRUE	0.000411184	0.00025255	TRUE	0.000171703	0.000178319	TRUE	0.000171762	0.000176135	0.707233	0.698621	0.987823
KIF2C	FBXO5	TRUE	0.000411184	0.00025255	TRUE	0.000171703	0.000178319	TRUE	0.000171762	0.000176135	0.707233	0.698621	0.987823
NDC80	FBXO5	TRUE	0.000411184	0.00025255	TRUE	0.000171703	0.000178319	TRUE	0.000171762	0.000176135	0.707233	0.698621	0.987823
ECT2	FBXO5	TRUE	0.000411184	0.00025255	TRUE	0.000171703	0.000178319	TRUE	0.000171762	0.000176135	0.707233	0.698621	0.987823
KPNA2	FBXO5	TRUE	0.000411184	0.00025255	TRUE	0.000171703	0.000178319	TRUE	0.000171762	0.000176135	0.707233	0.698621	0.987823
GPSM2	FBXO5	TRUE	0.000411184	0.00025255	TRUE	0.000171703	0.000178319	TRUE	0.000171762	0.000176135	0.707233	0.698621	0.987823
TOP2A	FBXO5	TRUE	0.000411184	0.00025255	TRUE	0.000171703	0.000178319	TRUE	0.000171762	0.000176135	0.707233	0.698621	0.987823
DBF4	FBXO5	TRUE	0.000411184	0.00025255	TRUE	0.000171703	0.000178319	TRUE	0.000171762	0.000176135	0.707233	0.698621	0.987823
CDCA3	FBXO5	TRUE	0.000411184	0.00025255	TRUE	0.000171703	0.000178319	TRUE	0.000171762	0.000176135	0.707233	0.698621	0.987823
DTL	FBXO5	TRUE	0.000411184	0.00025255	TRUE	0.000171703	0.000178319	TRUE	0.000171762	0.000176135	0.707233	0.698621	0.987823
PTTG1	FBXO5	TRUE	0.000411184	0.00025255	TRUE	0.000171703	0.000178319	TRUE	0.000171762	0.000176135	0.707233	0.698621	0.987823
CEP55	FBXO5	TRUE	0.000411184	0.00025255	TRUE	0.000171703	0.000178319	TRUE	0.000171762	0.000176135	0.707233	0.698621	0.987823
RACGAP1	FBXO5	TRUE	0.000411184	0.00025255	TRUE	0.000171703	0.000178319	TRUE	0.000171762	0.000176135	0.707233	0.698621	0.987823
RRM2	FBXO5	TRUE	0.000411184	0.00025255	TRUE	0.000171703	0.000178319	TRUE	0.000171762	0.000176135	0.707233	0.698621	0.987823
CKAP2	FBXO5	TRUE	0.000411184	0.00025255	TRUE	0.000171703	0.000178319	TRUE	0.000171762	0.000176135	0.707233	0.698621	0.987823
CDCA7	FBXO5	TRUE	0.000411184	0.00025255	TRUE	0.000171703	0.000178319	TRUE	0.000171762	0.000176135	0.707233	0.698621	0.987823
ESPL1	FBXO5	TRUE	0.000411184	0.00025255	TRUE	0.000171703	0.000178319	TRUE	0.000171762	0.000176135	0.707233	0.698621	0.987823
CDCA8	FBXO5	TRUE	0.000411184	0.00025255	TRUE	0.000171703	0.000178319	TRUE	0.000171762	0.000176135	0.707233	0.698621	0.987823
KIF11	FBXO5	TRUE	0.000411184	0.00025255	TRUE	0.000171703	0.000178319	TRUE	0.000171762	0.000176135	0.707233	0.698621	0.987823
FEN1	FBXO5	TRUE	0.000411184	0.00025255	TRUE	0.000171703	0.000178319	TRUE	0.000171762	0.000176135	0.707233	0.698621	0.987823
NUSAP1	FBXO5	TRUE	0.000411184	0.00025255	TRUE	0.000171703	0.000178319	TRUE	0.000171762	0.000176135	0.707233	0.698621	0.987823
SPAG5	FBXO5	TRUE	0.000411184	0.00025255	TRUE	0.000171703	0.000178319	TRUE	0.000171762	0.000176135	0.707233	0.698621	0.987823
CCNB1	MELK	TRUE	0.000411184	0.0002697	TRUE	0.000171703	0.000177848	TRUE	0.000171762	0.000175571	0.660688	0.652274	0.987265
PCNA	MELK	TRUE	0.000411184	0.0002697	TRUE	0.000171703	0.000177848	TRUE	0.000171762	0.000175571	0.660688	0.652274	0.987265
CCNA2	MELK	TRUE	0.000411184	0.0002697	TRUE	0.000171703	0.000177848	TRUE	0.000171762	0.000175571	0.660688	0.652274	0.987265
EZH2	MELK	TRUE	0.000411184	0.0002697	TRUE	0.000171703	0.000177848	TRUE	0.000171762	0.000175571	0.660688	0.652274	0.987265
BLM	MELK	TRUE	0.000411184	0.0002697	TRUE	0.000171703	0.000177848	TRUE	0.000171762	0.000175571	0.660688	0.652274	0.987265
FOXM1	MELK	TRUE	0.000411184	0.0002697	TRUE	0.000171703	0.000177848	TRUE	0.000171762	0.000175571	0.660688	0.652274	0.987265
CDC6	MELK	TRUE	0.000411184	0.0002697	TRUE	0.000171703	0.000177848	TRUE	0.000171762	0.000175571	0.660688	0.652274	0.987265
BUB1B	MELK	TRUE	0.000411184	0.0002697	TRUE	0.000171703	0.000177848	TRUE	0.000171762	0.000175571	0.660688	0.652274	0.987265
DNMT1	MELK	TRUE	0.000411184	0.0002697	TRUE	0.000171703	0.000177848	TRUE	0.000171762	0.000175571	0.660688	0.652274	0.987265
KIF2C	MELK	TRUE	0.000411184	0.0002697	TRUE	0.000171703	0.000177848	TRUE	0.000171762	0.000175571	0.660688	0.652274	0.987265
NDC80	MELK	TRUE	0.000411184	0.0002697	TRUE	0.000171703	0.000177848	TRUE	0.000171762	0.000175571	0.660688	0.652274	0.987265
ECT2	MELK	TRUE	0.000411184	0.0002697	TRUE	0.000171703	0.000177848	TRUE	0.000171762	0.000175571	0.660688	0.652274	0.987265
KPNA2	MELK	TRUE	0.000411184	0.0002697	TRUE	0.000171703	0.000177848	TRUE	0.000171762	0.000175571	0.660688	0.652274	0.987265
GPSM2	MELK	TRUE	0.000411184	0.0002697	TRUE	0.000171703	0.000177848	TRUE	0.000171762	0.000175571	0.660688	0.652274	0.987265
TOP2A	MELK	TRUE	0.000411184	0.0002697	TRUE	0.000171703	0.000177848	TRUE	0.000171762	0.000175571	0.660688	0.652274	0.987265
DBF4	MELK	TRUE	0.000411184	0.0002697	TRUE	0.000171703	0.000177848	TRUE	0.000171762	0.000175571	0.660688	0.652274	0.987265
CDCA3	MELK	TRUE	0.000411184	0.0002697	TRUE	0.000171703	0.000177848	TRUE	0.000171762	0.000175571	0.660688	0.652274	0.987265
DTL	MELK	TRUE	0.000411184	0.0002697	TRUE	0.000171703	0.000177848	TRUE	0.000171762	0.000175571	0.660688	0.652274	0.987265
PTTG1	MELK	TRUE	0.000411184	0.0002697	TRUE	0.000171703	0.000177848	TRUE	0.000171762	0.000175571	0.660688	0.652274	0.987265
CEP55	MELK	TRUE	0.000411184	0.0002697	TRUE	0.000171703	0.000177848	TRUE	0.000171762	0.000175571	0.660688	0.652274	0.987265
RACGAP1	MELK	TRUE	0.000411184	0.0002697	TRUE	0.000171703	0.000177848	TRUE	0.000171762	0.000175571	0.660688	0.652274	0.987265
RRM2	MELK	TRUE	0.000411184	0.0002697	TRUE	0.000171703	0.000177848	TRUE	0.000171762	0.000175571	0.660688	0.652274	0.987265
CKAP2	MELK	TRUE	0.000411184	0.0002697	TRUE	0.000171703	0.000177848	TRUE	0.000171762	0.000175571	0.660688	0.652274	0.987265
CDCA7	MELK	TRUE	0.000411184	0.0002697	TRUE	0.000171703	0.000177848	TRUE	0.000171762	0.000175571	0.660688	0.652274	0.987265
ESPL1	MELK	TRUE	0.000411184	0.0002697	TRUE	0.000171703	0.000177848	TRUE	0.000171762	0.000175571	0.660688	0.652274	0.987265
CDCA8	MELK	TRUE	0.000411184	0.0002697	TRUE	0.000171703	0.000177848	TRUE	0.000171762	0.000175571	0.660688	0.652274	0.987265
KIF11	MELK	TRUE	0.000411184	0.0002697	TRUE	0.000171703	0.000177848	TRUE	0.000171762	0.000175571	0.660688	0.652274	0.987265
FEN1	MELK	TRUE	0.000411184	0.0002697	TRUE	0.000171703	0.000177848	TRUE	0.000171762	0.000175571	0.660688	0.652274	0.987265
NUSAP1	MELK	TRUE	0.000411184	0.0002697	TRUE	0.000171703	0.000177848	TRUE	0.000171762	0.000175571	0.660688	0.652274	0.987265
SPAG5	MELK	TRUE	0.000411184	0.0002697	TRUE	0.000171703	0.000177848	TRUE	0.000171762	0.000175571	0.660688	0.652274	0.987265
CCNB1	TTK	TRUE	0.000411184	0.000249835	TRUE	0.000171703	0.000176854	TRUE	0.000171762	0.000175306	0.709046	0.702874	0.991296
PCNA	TTK	TRUE	0.000411184	0.000249835	TRUE	0.000171703	0.000176854	TRUE	0.000171762	0.000175306	0.709046	0.702874	0.991296
CCNA2	TTK	TRUE	0.000411184	0.000249835	TRUE	0.000171703	0.000176854	TRUE	0.000171762	0.000175306	0.709046	0.702874	0.991296
EZH2	TTK	TRUE	0.000411184	0.000249835	TRUE	0.000171703	0.000176854	TRUE	0.000171762	0.000175306	0.709046	0.702874	0.991296
BLM	TTK	TRUE	0.000411184	0.000249835	TRUE	0.000171703	0.000176854	TRUE	0.000171762	0.000175306	0.709046	0.702874	0.991296
FOXM1	TTK	TRUE	0.000411184	0.000249835	TRUE	0.000171703	0.000176854	TRUE	0.000171762	0.000175306	0.709046	0.702874	0.991296
CDC6	TTK	TRUE	0.000411184	0.000249835	TRUE	0.000171703	0.000176854	TRUE	0.000171762	0.000175306	0.709046	0.702874	0.991296
BUB1B	TTK	TRUE	0.000411184	0.000249835	TRUE	0.000171703	0.000176854	TRUE	0.000171762	0.000175306	0.709046	0.702874	0.991296
DNMT1	TTK	TRUE	0.000411184	0.000249835	TRUE	0.000171703	0.000176854	TRUE	0.000171762	0.000175306	0.709046	0.702874	0.991296
KIF2C	TTK	TRUE	0.000411184	0.000249835	TRUE	0.000171703	0.000176854	TRUE	0.000171762	0.000175306	0.709046	0.702874	0.991296
NDC80	TTK	TRUE	0.000411184	0.000249835	TRUE	0.000171703	0.000176854	TRUE	0.000171762	0.000175306	0.709046	0.702874	0.991296
ECT2	TTK	TRUE	0.000411184	0.000249835	TRUE	0.000171703	0.000176854	TRUE	0.000171762	0.000175306	0.709046	0.702874	0.991296
KPNA2	TTK	TRUE	0.000411184	0.000249835	TRUE	0.000171703	0.000176854	TRUE	0.000171762	0.000175306	0.709046	0.702874	0.991296
GPSM2	TTK	TRUE	0.000411184	0.000249835	TRUE	0.000171703	0.000176854	TRUE	0.000171762	0.000175306	0.709046	0.702874	0.991296
TOP2A	TTK	TRUE	0.000411184	0.000249835	TRUE	0.000171703	0.000176854	TRUE	0.000171762	0.000175306	0.709046	0.702874	0.991296
DBF4	TTK	TRUE	0.000411184	0.000249835	TRUE	0.000171703	0.000176854	TRUE	0.000171762	0.000175306	0.709046	0.702874	0.991296
CDCA3	TTK	TRUE	0.000411184	0.000249835	TRUE	0.000171703	0.000176854	TRUE	0.000171762	0.000175306	0.709046	0.702874	0.991296
DTL	TTK	TRUE	0.000411184	0.000249835	TRUE	0.000171703	0.000176854	TRUE	0.000171762	0.000175306	0.709046	0.702874	0.991296
PTTG1	TTK	TRUE	0.000411184	0.000249835	TRUE	0.000171703	0.000176854	TRUE	0.000171762	0.000175306	0.709046	0.702874	0.991296
CEP55	TTK	TRUE	0.000411184	0.000249835	TRUE	0.000171703	0.000176854	TRUE	0.000171762	0.000175306	0.709046	0.702874	0.991296
RACGAP1	TTK	TRUE	0.000411184	0.000249835	TRUE	0.000171703	0.000176854	TRUE	0.000171762	0.000175306	0.709046	0.702874	0.991296
RRM2	TTK	TRUE	0.000411184	0.000249835	TRUE	0.000171703	0.000176854	TRUE	0.000171762	0.000175306	0.709046	0.702874	0.991296
CKAP2	TTK	TRUE	0.000411184	0.000249835	TRUE	0.000171703	0.000176854	TRUE	0.000171762	0.000175306	0.709046	0.702874	0.991296
CDCA7	TTK	TRUE	0.000411184	0.000249835	TRUE	0.000171703	0.000176854	TRUE	0.000171762	0.000175306	0.709046	0.702874	0.991296
ESPL1	TTK	TRUE	0.000411184	0.000249835	TRUE	0.000171703	0.000176854	TRUE	0.000171762	0.000175306	0.709046	0.702874	0.991296
CDCA8	TTK	TRUE	0.000411184	0.000249835	TRUE	0.000171703	0.000176854	TRUE	0.000171762	0.000175306	0.709046	0.702874	0.991296
KIF11	TTK	TRUE	0.000411184	0.000249835	TRUE	0.000171703	0.000176854	TRUE	0.000171762	0.000175306	0.709046	0.702874	0.991296
FEN1	TTK	TRUE	0.000411184	0.000249835	TRUE	0.000171703	0.000176854	TRUE	0.000171762	0.000175306	0.709046	0.702874	0.991296
NUSAP1	TTK	TRUE	0.000411184	0.000249835	TRUE	0.000171703	0.000176854	TRUE	0.000171762	0.000175306	0.709046	0.702874	0.991296
SPAG5	TTK	TRUE	0.000411184	0.000249835	TRUE	0.000171703	0.000176854	TRUE	0.000171762	0.000175306	0.709046	0.702874	0.991296
CCNB1	BORA	TRUE	0.000411184	0.000255353	TRUE	0.000171703	0.000174879	TRUE	0.000171762	0.000171041	0.686083	0.671111	0.978177
PCNA	BORA	TRUE	0.000411184	0.000255353	TRUE	0.000171703	0.000174879	TRUE	0.000171762	0.000171041	0.686083	0.671111	0.978177
CCNA2	BORA	TRUE	0.000411184	0.000255353	TRUE	0.000171703	0.000174879	TRUE	0.000171762	0.000171041	0.686083	0.671111	0.978177
EZH2	BORA	TRUE	0.000411184	0.000255353	TRUE	0.000171703	0.000174879	TRUE	0.000171762	0.000171041	0.686083	0.671111	0.978177
BLM	BORA	TRUE	0.000411184	0.000255353	TRUE	0.000171703	0.000174879	TRUE	0.000171762	0.000171041	0.686083	0.671111	0.978177
FOXM1	BORA	TRUE	0.000411184	0.000255353	TRUE	0.000171703	0.000174879	TRUE	0.000171762	0.000171041	0.686083	0.671111	0.978177
CDC6	BORA	TRUE	0.000411184	0.000255353	TRUE	0.000171703	0.000174879	TRUE	0.000171762	0.000171041	0.686083	0.671111	0.978177
BUB1B	BORA	TRUE	0.000411184	0.000255353	TRUE	0.000171703	0.000174879	TRUE	0.000171762	0.000171041	0.686083	0.671111	0.978177
DNMT1	BORA	TRUE	0.000411184	0.000255353	TRUE	0.000171703	0.000174879	TRUE	0.000171762	0.000171041	0.686083	0.671111	0.978177
KIF2C	BORA	TRUE	0.000411184	0.000255353	TRUE	0.000171703	0.000174879	TRUE	0.000171762	0.000171041	0.686083	0.671111	0.978177
NDC80	BORA	TRUE	0.000411184	0.000255353	TRUE	0.000171703	0.000174879	TRUE	0.000171762	0.000171041	0.686083	0.671111	0.978177
ECT2	BORA	TRUE	0.000411184	0.000255353	TRUE	0.000171703	0.000174879	TRUE	0.000171762	0.000171041	0.686083	0.671111	0.978177
KPNA2	BORA	TRUE	0.000411184	0.000255353	TRUE	0.000171703	0.000174879	TRUE	0.000171762	0.000171041	0.686083	0.671111	0.978177
GPSM2	BORA	TRUE	0.000411184	0.000255353	TRUE	0.000171703	0.000174879	TRUE	0.000171762	0.000171041	0.686083	0.671111	0.978177
TOP2A	BORA	TRUE	0.000411184	0.000255353	TRUE	0.000171703	0.000174879	TRUE	0.000171762	0.000171041	0.686083	0.671111	0.978177
DBF4	BORA	TRUE	0.000411184	0.000255353	TRUE	0.000171703	0.000174879	TRUE	0.000171762	0.000171041	0.686083	0.671111	0.978177
CDCA3	BORA	TRUE	0.000411184	0.000255353	TRUE	0.000171703	0.000174879	TRUE	0.000171762	0.000171041	0.686083	0.671111	0.978177
DTL	BORA	TRUE	0.000411184	0.000255353	TRUE	0.000171703	0.000174879	TRUE	0.000171762	0.000171041	0.686083	0.671111	0.978177
PTTG1	BORA	TRUE	0.000411184	0.000255353	TRUE	0.000171703	0.000174879	TRUE	0.000171762	0.000171041	0.686083	0.671111	0.978177
CEP55	BORA	TRUE	0.000411184	0.000255353	TRUE	0.000171703	0.000174879	TRUE	0.000171762	0.000171041	0.686083	0.671111	0.978177
RACGAP1	BORA	TRUE	0.000411184	0.000255353	TRUE	0.000171703	0.000174879	TRUE	0.000171762	0.000171041	0.686083	0.671111	0.978177
RRM2	BORA	TRUE	0.000411184	0.000255353	TRUE	0.000171703	0.000174879	TRUE	0.000171762	0.000171041	0.686083	0.671111	0.978177
CKAP2	BORA	TRUE	0.000411184	0.000255353	TRUE	0.000171703	0.000174879	TRUE	0.000171762	0.000171041	0.686083	0.671111	0.978177
CDCA7	BORA	TRUE	0.000411184	0.000255353	TRUE	0.000171703	0.000174879	TRUE	0.000171762	0.000171041	0.686083	0.671111	0.978177
ESPL1	BORA	TRUE	0.000411184	0.000255353	TRUE	0.000171703	0.000174879	TRUE	0.000171762	0.000171041	0.686083	0.671111	0.978177
CDCA8	BORA	TRUE	0.000411184	0.000255353	TRUE	0.000171703	0.000174879	TRUE	0.000171762	0.000171041	0.686083	0.671111	0.978177
KIF11	BORA	TRUE	0.000411184	0.000255353	TRUE	0.000171703	0.000174879	TRUE	0.000171762	0.000171041	0.686083	0.671111	0.978177
FEN1	BORA	TRUE	0.000411184	0.000255353	TRUE	0.000171703	0.000174879	TRUE	0.000171762	0.000171041	0.686083	0.671111	0.978177
NUSAP1	BORA	TRUE	0.000411184	0.000255353	TRUE	0.000171703	0.000174879	TRUE	0.000171762	0.000171041	0.686083	0.671111	0.978177
SPAG5	BORA	TRUE	0.000411184	0.000255353	TRUE	0.000171703	0.000174879	TRUE	0.000171762	0.000171041	0.686083	0.671111	0.978177
CCNB1	KPNA2	TRUE	0.000411184	0.000244327	TRUE	0.000171703	0.000170835	TRUE	0.000171762	0.000166079	0.700435	0.681047	0.97232
PCNA	KPNA2	TRUE	0.000411184	0.000244327	TRUE	0.000171703	0.000170835	TRUE	0.000171762	0.000166079	0.700435	0.681047	0.97232
CCNA2	KPNA2	TRUE	0.000411184	0.000244327	TRUE	0.000171703	0.000170835	TRUE	0.000171762	0.000166079	0.700435	0.681047	0.97232
EZH2	KPNA2	TRUE	0.000411184	0.000244327	TRUE	0.000171703	0.000170835	TRUE	0.000171762	0.000166079	0.700435	0.681047	0.97232
BLM	KPNA2	TRUE	0.000411184	0.000244327	TRUE	0.000171703	0.000170835	TRUE	0.000171762	0.000166079	0.700435	0.681047	0.97232
FOXM1	KPNA2	TRUE	0.000411184	0.000244327	TRUE	0.000171703	0.000170835	TRUE	0.000171762	0.000166079	0.700435	0.681047	0.97232
CDC6	KPNA2	TRUE	0.000411184	0.000244327	TRUE	0.000171703	0.000170835	TRUE	0.000171762	0.000166079	0.700435	0.681047	0.97232
BUB1B	KPNA2	TRUE	0.000411184	0.000244327	TRUE	0.000171703	0.000170835	TRUE	0.000171762	0.000166079	0.700435	0.681047	0.97232
DNMT1	KPNA2	TRUE	0.000411184	0.000244327	TRUE	0.000171703	0.000170835	TRUE	0.000171762	0.000166079	0.700435	0.681047	0.97232
KIF2C	KPNA2	TRUE	0.000411184	0.000244327	TRUE	0.000171703	0.000170835	TRUE	0.000171762	0.000166079	0.700435	0.681047	0.97232
NDC80	KPNA2	TRUE	0.000411184	0.000244327	TRUE	0.000171703	0.000170835	TRUE	0.000171762	0.000166079	0.700435	0.681047	0.97232
ECT2	KPNA2	TRUE	0.000411184	0.000244327	TRUE	0.000171703	0.000170835	TRUE	0.000171762	0.000166079	0.700435	0.681047	0.97232
KPNA2	KPNA2	TRUE	0.000411184	0.000244327	TRUE	0.000171703	0.000170835	TRUE	0.000171762	0.000166079	0.700435	0.681047	0.97232
GPSM2	KPNA2	TRUE	0.000411184	0.000244327	TRUE	0.000171703	0.000170835	TRUE	0.000171762	0.000166079	0.700435	0.681047	0.97232
TOP2A	KPNA2	TRUE	0.000411184	0.000244327	TRUE	0.000171703	0.000170835	TRUE	0.000171762	0.000166079	0.700435	0.681047	0.97232
DBF4	KPNA2	TRUE	0.000411184	0.000244327	TRUE	0.000171703	0.000170835	TRUE	0.000171762	0.000166079	0.700435	0.681047	0.97232
CDCA3	KPNA2	TRUE	0.000411184	0.000244327	TRUE	0.000171703	0.000170835	TRUE	0.000171762	0.000166079	0.700435	0.681047	0.97232
DTL	KPNA2	TRUE	0.000411184	0.000244327	TRUE	0.000171703	0.000170835	TRUE	0.000171762	0.000166079	0.700435	0.681047	0.97232
PTTG1	KPNA2	TRUE	0.000411184	0.000244327	TRUE	0.000171703	0.000170835	TRUE	0.000171762	0.000166079	0.700435	0.681047	0.97232
CEP55	KPNA2	TRUE	0.000411184	0.000244327	TRUE	0.000171703	0.000170835	TRUE	0.000171762	0.000166079	0.700435	0.681047	0.97232
RACGAP1	KPNA2	TRUE	0.000411184	0.000244327	TRUE	0.000171703	0.000170835	TRUE	0.000171762	0.000166079	0.700435	0.681047	0.97232
RRM2	KPNA2	TRUE	0.000411184	0.000244327	TRUE	0.000171703	0.000170835	TRUE	0.000171762	0.000166079	0.700435	0.681047	0.97232
CKAP2	KPNA2	TRUE	0.000411184	0.000244327	TRUE	0.000171703	0.000170835	TRUE	0.000171762	0.000166079	0.700435	0.681047	0.97232
CDCA7	KPNA2	TRUE	0.000411184	0.000244327	TRUE	0.000171703	0.000170835	TRUE	0.000171762	0.000166079	0.700435	0.681047	0.97232
ESPL1	KPNA2	TRUE	0.000411184	0.000244327	TRUE	0.000171703	0.000170835	TRUE	0.000171762	0.000166079	0.700435	0.681047	0.97232
CDCA8	KPNA2	TRUE	0.000411184	0.000244327	TRUE	0.000171703	0.000170835	TRUE	0.000171762	0.000166079	0.700435	0.681047	0.97232
KIF11	KPNA2	TRUE	0.000411184	0.000244327	TRUE	0.000171703	0.000170835	TRUE	0.000171762	0.000166079	0.700435	0.681047	0.97232
FEN1	KPNA2	TRUE	0.000411184	0.000244327	TRUE	0.000171703	0.000170835	TRUE	0.000171762	0.000166079	0.700435	0.681047	0.97232
NUSAP1	KPNA2	TRUE	0.000411184	0.000244327	TRUE	0.000171703	0.000170835	TRUE	0.000171762	0.000166079	0.700435	0.681047	0.97232
SPAG5	KPNA2	TRUE	0.000411184	0.000244327	TRUE	0.000171703	0.000170835	TRUE	0.000171762	0.000166079	0.700435	0.681047	0.97232
CCNB1	CEP55	TRUE	0.000411184	0.000242801	TRUE	0.000171703	0.000170562	TRUE	0.000171762	0.000166483	0.703698	0.686965	0.97622
PCNA	CEP55	TRUE	0.000411184	0.000242801	TRUE	0.000171703	0.000170562	TRUE	0.000171762	0.000166483	0.703698	0.686965	0.97622
CCNA2	CEP55	TRUE	0.000411184	0.000242801	TRUE	0.000171703	0.000170562	TRUE	0.000171762	0.000166483	0.703698	0.686965	0.97622
EZH2	CEP55	TRUE	0.000411184	0.000242801	TRUE	0.000171703	0.000170562	TRUE	0.000171762	0.000166483	0.703698	0.686965	0.97622
BLM	CEP55	TRUE	0.000411184	0.000242801	TRUE	0.000171703	0.000170562	TRUE	0.000171762	0.000166483	0.703698	0.686965	0.97622
FOXM1	CEP55	TRUE	0.000411184	0.000242801	TRUE	0.000171703	0.000170562	TRUE	0.000171762	0.000166483	0.703698	0.686965	0.97622
CDC6	CEP55	TRUE	0.000411184	0.000242801	TRUE	0.000171703	0.000170562	TRUE	0.000171762	0.000166483	0.703698	0.686965	0.97622
BUB1B	CEP55	TRUE	0.000411184	0.000242801	TRUE	0.000171703	0.000170562	TRUE	0.000171762	0.000166483	0.703698	0.686965	0.97622
DNMT1	CEP55	TRUE	0.000411184	0.000242801	TRUE	0.000171703	0.000170562	TRUE	0.000171762	0.000166483	0.703698	0.686965	0.97622
KIF2C	CEP55	TRUE	0.000411184	0.000242801	TRUE	0.000171703	0.000170562	TRUE	0.000171762	0.000166483	0.703698	0.686965	0.97622
NDC80	CEP55	TRUE	0.000411184	0.000242801	TRUE	0.000171703	0.000170562	TRUE	0.000171762	0.000166483	0.703698	0.686965	0.97622
ECT2	CEP55	TRUE	0.000411184	0.000242801	TRUE	0.000171703	0.000170562	TRUE	0.000171762	0.000166483	0.703698	0.686965	0.97622
KPNA2	CEP55	TRUE	0.000411184	0.000242801	TRUE	0.000171703	0.000170562	TRUE	0.000171762	0.000166483	0.703698	0.686965	0.97622
GPSM2	CEP55	TRUE	0.000411184	0.000242801	TRUE	0.000171703	0.000170562	TRUE	0.000171762	0.000166483	0.703698	0.686965	0.97622
TOP2A	CEP55	TRUE	0.000411184	0.000242801	TRUE	0.000171703	0.000170562	TRUE	0.000171762	0.000166483	0.703698	0.686965	0.97622
DBF4	CEP55	TRUE	0.000411184	0.000242801	TRUE	0.000171703	0.000170562	TRUE	0.000171762	0.000166483	0.703698	0.686965	0.97622
CDCA3	CEP55	TRUE	0.000411184	0.000242801	TRUE	0.000171703	0.000170562	TRUE	0.000171762	0.000166483	0.703698	0.686965	0.97622
DTL	CEP55	TRUE	0.000411184	0.000242801	TRUE	0.000171703	0.000170562	TRUE	0.000171762	0.000166483	0.703698	0.686965	0.97622
PTTG1	CEP55	TRUE	0.000411184	0.000242801	TRUE	0.000171703	0.000170562	TRUE	0.000171762	0.000166483	0.703698	0.686965	0.97622
CEP55	CEP55	TRUE	0.000411184	0.000242801	TRUE	0.000171703	0.000170562	TRUE	0.000171762	0.000166483	0.703698	0.686965	0.97622
RACGAP1	CEP55	TRUE	0.000411184	0.000242801	TRUE	0.000171703	0.000170562	TRUE	0.000171762	0.000166483	0.703698	0.686965	0.97622
RRM2	CEP55	TRUE	0.000411184	0.000242801	TRUE	0.000171703	0.000170562	TRUE	0.000171762	0.000166483	0.703698	0.686965	0.97622
CKAP2	CEP55	TRUE	0.000411184	0.000242801	TRUE	0.000171703	0.000170562	TRUE	0.000171762	0.000166483	0.703698	0.686965	0.97622
CDCA7	CEP55	TRUE	0.000411184	0.000242801	TRUE	0.000171703	0.000170562	TRUE	0.000171762	0.000166483	0.703698	0.686965	0.97622
ESPL1	CEP55	TRUE	0.000411184	0.000242801	TRUE	0.000171703	0.000170562	TRUE	0.000171762	0.000166483	0.703698	0.686965	0.97622
CDCA8	CEP55	TRUE	0.000411184	0.000242801	TRUE	0.000171703	0.000170562	TRUE	0.000171762	0.000166483	0.703698	0.686965	0.97622
KIF11	CEP55	TRUE	0.000411184	0.000242801	TRUE	0.000171703	0.000170562	TRUE	0.000171762	0.000166483	0.703698	0.686965	0.97622
FEN1	CEP55	TRUE	0.000411184	0.000242801	TRUE	0.000171703	0.000170562	TRUE	0.000171762	0.000166483	0.703698	0.686965	0.97622
NUSAP1	CEP55	TRUE	0.000411184	0.000242801	TRUE	0.000171703	0.000170562	TRUE	0.000171762	0.000166483	0.703698	0.686965	0.97622
SPAG5	CEP55	TRUE	0.000411184	0.000242801	TRUE	0.000171703	0.000170562	TRUE	0.000171762	0.000166483	0.703698	0.686965	0.97622
CCNB1	SPAG5	TRUE	0.000411184	0.000243954	TRUE	0.000171703	0.000169108	TRUE	0.000171762	0.00016741	0.694448	0.687517	0.990019
PCNA	SPAG5	TRUE	0.000411184	0.000243954	TRUE	0.000171703	0.000169108	TRUE	0.000171762	0.00016741	0.694448	0.687517	0.990019
CCNA2	SPAG5	TRUE	0.000411184	0.000243954	TRUE	0.000171703	0.000169108	TRUE	0.000171762	0.00016741	0.694448	0.687517	0.990019
EZH2	SPAG5	TRUE	0.000411184	0.000243954	TRUE	0.000171703	0.000169108	TRUE	0.000171762	0.00016741	0.694448	0.687517	0.990019
BLM	SPAG5	TRUE	0.000411184	0.000243954	TRUE	0.000171703	0.000169108	TRUE	0.000171762	0.00016741	0.694448	0.687517	0.990019
FOXM1	SPAG5	TRUE	0.000411184	0.000243954	TRUE	0.000171703	0.000169108	TRUE	0.000171762	0.00016741	0.694448	0.687517	0.990019
CDC6	SPAG5	TRUE	0.000411184	0.000243954	TRUE	0.000171703	0.000169108	TRUE	0.000171762	0.00016741	0.694448	0.687517	0.990019
BUB1B	SPAG5	TRUE	0.000411184	0.000243954	TRUE	0.000171703	0.000169108	TRUE	0.000171762	0.00016741	0.694448	0.687517	0.990019
DNMT1	SPAG5	TRUE	0.000411184	0.000243954	TRUE	0.000171703	0.000169108	TRUE	0.000171762	0.00016741	0.694448	0.687517	0.990019
KIF2C	SPAG5	TRUE	0.000411184	0.000243954	TRUE	0.000171703	0.000169108	TRUE	0.000171762	0.00016741	0.694448	0.687517	0.990019
NDC80	SPAG5	TRUE	0.000411184	0.000243954	TRUE	0.000171703	0.000169108	TRUE	0.000171762	0.00016741	0.694448	0.687517	0.990019
ECT2	SPAG5	TRUE	0.000411184	0.000243954	TRUE	0.000171703	0.000169108	TRUE	0.000171762	0.00016741	0.694448	0.687517	0.990019
KPNA2	SPAG5	TRUE	0.000411184	0.000243954	TRUE	0.000171703	0.000169108	TRUE	0.000171762	0.00016741	0.694448	0.687517	0.990019
GPSM2	SPAG5	TRUE	0.000411184	0.000243954	TRUE	0.000171703	0.000169108	TRUE	0.000171762	0.00016741	0.694448	0.687517	0.990019
TOP2A	SPAG5	TRUE	0.000411184	0.000243954	TRUE	0.000171703	0.000169108	TRUE	0.000171762	0.00016741	0.694448	0.687517	0.990019
DBF4	SPAG5	TRUE	0.000411184	0.000243954	TRUE	0.000171703	0.000169108	TRUE	0.000171762	0.00016741	0.694448	0.687517	0.990019
CDCA3	SPAG5	TRUE	0.000411184	0.000243954	TRUE	0.000171703	0.000169108	TRUE	0.000171762	0.00016741	0.694448	0.687517	0.990019
DTL	SPAG5	TRUE	0.000411184	0.000243954	TRUE	0.000171703	0.000169108	TRUE	0.000171762	0.00016741	0.694448	0.687517	0.990019
PTTG1	SPAG5	TRUE	0.000411184	0.000243954	TRUE	0.000171703	0.000169108	TRUE	0.000171762	0.00016741	0.694448	0.687517	0.990019
CEP55	SPAG5	TRUE	0.000411184	0.000243954	TRUE	0.000171703	0.000169108	TRUE	0.000171762	0.00016741	0.694448	0.687517	0.990019
RACGAP1	SPAG5	TRUE	0.000411184	0.000243954	TRUE	0.000171703	0.000169108	TRUE	0.000171762	0.00016741	0.694448	0.687517	0.990019
RRM2	SPAG5	TRUE	0.000411184	0.000243954	TRUE	0.000171703	0.000169108	TRUE	0.000171762	0.00016741	0.694448	0.687517	0.990019
CKAP2	SPAG5	TRUE	0.000411184	0.000243954	TRUE	0.000171703	0.000169108	TRUE	0.000171762	0.00016741	0.694448	0.687517	0.990019
CDCA7	SPAG5	TRUE	0.000411184	0.000243954	TRUE	0.000171703	0.000169108	TRUE	0.000171762	0.00016741	0.694448	0.687517	0.990019
ESPL1	SPAG5	TRUE	0.000411184	0.000243954	TRUE	0.000171703	0.000169108	TRUE	0.000171762	0.00016741	0.694448	0.687517	0.990019
CDCA8	SPAG5	TRUE	0.000411184	0.000243954	TRUE	0.000171703	0.000169108	TRUE	0.000171762	0.00016741	0.694448	0.687517	0.990019
KIF11	SPAG5	TRUE	0.000411184	0.000243954	TRUE	0.000171703	0.000169108	TRUE	0.000171762	0.00016741	0.694448	0.687517	0.990019
FEN1	SPAG5	TRUE	0.000411184	0.000243954	TRUE	0.000171703	0.000169108	TRUE	0.000171762	0.00016741	0.694448	0.687517	0.990019
NUSAP1	SPAG5	TRUE	0.000411184	0.000243954	TRUE	0.000171703	0.000169108	TRUE	0.000171762	0.00016741	0.694448	0.687517	0.990019
SPAG5	SPAG5	TRUE	0.000411184	0.000243954	TRUE	0.000171703	0.000169108	TRUE	0.000171762	0.00016741	0.694448	0.687517	0.990019
CCNB1	FEN1	TRUE	0.000411184	0.000229085	TRUE	0.000171703	0.000168758	TRUE	0.000171762	0.000167408	0.737805	0.731936	0.992046
PCNA	FEN1	TRUE	0.000411184	0.000229085	TRUE	0.000171703	0.000168758	TRUE	0.000171762	0.000167408	0.737805	0.731936	0.992046
CCNA2	FEN1	TRUE	0.000411184	0.000229085	TRUE	0.000171703	0.000168758	TRUE	0.000171762	0.000167408	0.737805	0.731936	0.992046
EZH2	FEN1	TRUE	0.000411184	0.000229085	TRUE	0.000171703	0.000168758	TRUE	0.000171762	0.000167408	0.737805	0.731936	0.992046
BLM	FEN1	TRUE	0.000411184	0.000229085	TRUE	0.000171703	0.000168758	TRUE	0.000171762	0.000167408	0.737805	0.731936	0.992046
FOXM1	FEN1	TRUE	0.000411184	0.000229085	TRUE	0.000171703	0.000168758	TRUE	0.000171762	0.000167408	0.737805	0.731936	0.992046
CDC6	FEN1	TRUE	0.000411184	0.000229085	TRUE	0.000171703	0.000168758	TRUE	0.000171762	0.000167408	0.737805	0.731936	0.992046
BUB1B	FEN1	TRUE	0.000411184	0.000229085	TRUE	0.000171703	0.000168758	TRUE	0.000171762	0.000167408	0.737805	0.731936	0.992046
DNMT1	FEN1	TRUE	0.000411184	0.000229085	TRUE	0.000171703	0.000168758	TRUE	0.000171762	0.000167408	0.737805	0.731936	0.992046
KIF2C	FEN1	TRUE	0.000411184	0.000229085	TRUE	0.000171703	0.000168758	TRUE	0.000171762	0.000167408	0.737805	0.731936	0.992046
NDC80	FEN1	TRUE	0.000411184	0.000229085	TRUE	0.000171703	0.000168758	TRUE	0.000171762	0.000167408	0.737805	0.731936	0.992046
ECT2	FEN1	TRUE	0.000411184	0.000229085	TRUE	0.000171703	0.000168758	TRUE	0.000171762	0.000167408	0.737805	0.731936	0.992046
KPNA2	FEN1	TRUE	0.000411184	0.000229085	TRUE	0.000171703	0.000168758	TRUE	0.000171762	0.000167408	0.737805	0.731936	0.992046
GPSM2	FEN1	TRUE	0.000411184	0.000229085	TRUE	0.000171703	0.000168758	TRUE	0.000171762	0.000167408	0.737805	0.731936	0.992046
TOP2A	FEN1	TRUE	0.000411184	0.000229085	TRUE	0.000171703	0.000168758	TRUE	0.000171762	0.000167408	0.737805	0.731936	0.992046
DBF4	FEN1	TRUE	0.000411184	0.000229085	TRUE	0.000171703	0.000168758	TRUE	0.000171762	0.000167408	0.737805	0.731936	0.992046
CDCA3	FEN1	TRUE	0.000411184	0.000229085	TRUE	0.000171703	0.000168758	TRUE	0.000171762	0.000167408	0.737805	0.731936	0.992046
DTL	FEN1	TRUE	0.000411184	0.000229085	TRUE	0.000171703	0.000168758	TRUE	0.000171762	0.000167408	0.737805	0.731936	0.992046
PTTG1	FEN1	TRUE	0.000411184	0.000229085	TRUE	0.000171703	0.000168758	TRUE	0.000171762	0.000167408	0.737805	0.731936	0.992046
CEP55	FEN1	TRUE	0.000411184	0.000229085	TRUE	0.000171703	0.000168758	TRUE	0.000171762	0.000167408	0.737805	0.731936	0.992046
RACGAP1	FEN1	TRUE	0.000411184	0.000229085	TRUE	0.000171703	0.000168758	TRUE	0.000171762	0.000167408	0.737805	0.731936	0.992046
RRM2	FEN1	TRUE	0.000411184	0.000229085	TRUE	0.000171703	0.000168758	TRUE	0.000171762	0.000167408	0.737805	0.731936	0.992046
CKAP2	FEN1	TRUE	0.000411184	0.000229085	TRUE	0.000171703	0.000168758	TRUE	0.000171762	0.000167408	0.737805	0.731936	0.992046
CDCA7	FEN1	TRUE	0.000411184	0.000229085	TRUE	0.000171703	0.000168758	TRUE	0.000171762	0.000167408	0.737805	0.731936	0.992046
ESPL1	FEN1	TRUE	0.000411184	0.000229085	TRUE	0.000171703	0.000168758	TRUE	0.000171762	0.000167408	0.737805	0.731936	0.992046
CDCA8	FEN1	TRUE	0.000411184	0.000229085	TRUE	0.000171703	0.000168758	TRUE	0.000171762	0.000167408	0.737805	0.731936	0.992046
KIF11	FEN1	TRUE	0.000411184	0.000229085	TRUE	0.000171703	0.000168758	TRUE	0.000171762	0.000167408	0.737805	0.731936	0.992046
FEN1	FEN1	TRUE	0.000411184	0.000229085	TRUE	0.000171703	0.000168758	TRUE	0.000171762	0.000167408	0.737805	0.731936	0.992046
NUSAP1	FEN1	TRUE	0.000411184	0.000229085	TRUE	0.000171703	0.000168758	TRUE	0.000171762	0.000167408	0.737805	0.731936	0.992046
SPAG5	FEN1	TRUE	0.000411184	0.000229085	TRUE	0.000171703	0.000168758	TRUE	0.000171762	0.000167408	0.737805	0.731936	0.992046
CCNB1	CDC7	TRUE	0.000411184	0.000229085	TRUE	0.000171703	0.000168616	TRUE	0.000171762	0.000169294	0.737189	0.740134	1.00399
PCNA	CDC7	TRUE	0.000411184	0.000229085	TRUE	0.000171703	0.000168616	TRUE	0.000171762	0.000169294	0.737189	0.740134	1.00399
CCNA2	CDC7	TRUE	0.000411184	0.000229085	TRUE	0.000171703	0.000168616	TRUE	0.000171762	0.000169294	0.737189	0.740134	1.00399
EZH2	CDC7	TRUE	0.000411184	0.000229085	TRUE	0.000171703	0.000168616	TRUE	0.000171762	0.000169294	0.737189	0.740134	1.00399
BLM	CDC7	TRUE	0.000411184	0.000229085	TRUE	0.000171703	0.000168616	TRUE	0.000171762	0.000169294	0.737189	0.740134	1.00399
FOXM1	CDC7	TRUE	0.000411184	0.000229085	TRUE	0.000171703	0.000168616	TRUE	0.000171762	0.000169294	0.737189	0.740134	1.00399
CDC6	CDC7	TRUE	0.000411184	0.000229085	TRUE	0.000171703	0.000168616	TRUE	0.000171762	0.000169294	0.737189	0.740134	1.00399
BUB1B	CDC7	TRUE	0.000411184	0.000229085	TRUE	0.000171703	0.000168616	TRUE	0.000171762	0.000169294	0.737189	0.740134	1.00399
DNMT1	CDC7	TRUE	0.000411184	0.000229085	TRUE	0.000171703	0.000168616	TRUE	0.000171762	0.000169294	0.737189	0.740134	1.00399
KIF2C	CDC7	TRUE	0.000411184	0.000229085	TRUE	0.000171703	0.000168616	TRUE	0.000171762	0.000169294	0.737189	0.740134	1.00399
NDC80	CDC7	TRUE	0.000411184	0.000229085	TRUE	0.000171703	0.000168616	TRUE	0.000171762	0.000169294	0.737189	0.740134	1.00399
ECT2	CDC7	TRUE	0.000411184	0.000229085	TRUE	0.000171703	0.000168616	TRUE	0.000171762	0.000169294	0.737189	0.740134	1.00399
KPNA2	CDC7	TRUE	0.000411184	0.000229085	TRUE	0.000171703	0.000168616	TRUE	0.000171762	0.000169294	0.737189	0.740134	1.00399
GPSM2	CDC7	TRUE	0.000411184	0.000229085	TRUE	0.000171703	0.000168616	TRUE	0.000171762	0.000169294	0.737189	0.740134	1.00399
TOP2A	CDC7	TRUE	0.000411184	0.000229085	TRUE	0.000171703	0.000168616	TRUE	0.000171762	0.000169294	0.737189	0.740134	1.00399
DBF4	CDC7	TRUE	0.000411184	0.000229085	TRUE	0.000171703	0.000168616	TRUE	0.000171762	0.000169294	0.737189	0.740134	1.00399
CDCA3	CDC7	TRUE	0.000411184	0.000229085	TRUE	0.000171703	0.000168616	TRUE	0.000171762	0.000169294	0.737189	0.740134	1.00399
DTL	CDC7	TRUE	0.000411184	0.000229085	TRUE	0.000171703	0.000168616	TRUE	0.000171762	0.000169294	0.737189	0.740134	1.00399
PTTG1	CDC7	TRUE	0.000411184	0.000229085	TRUE	0.000171703	0.000168616	TRUE	0.000171762	0.000169294	0.737189	0.740134	1.00399
CEP55	CDC7	TRUE	0.000411184	0.000229085	TRUE	0.000171703	0.000168616	TRUE	0.000171762	0.000169294	0.737189	0.740134	1.00399
RACGAP1	CDC7	TRUE	0.000411184	0.000229085	TRUE	0.000171703	0.000168616	TRUE	0.000171762	0.000169294	0.737189	0.740134	1.00399
RRM2	CDC7	TRUE	0.000411184	0.000229085	TRUE	0.000171703	0.000168616	TRUE	0.000171762	0.000169294	0.737189	0.740134	1.00399
CKAP2	CDC7	TRUE	0.000411184	0.000229085	TRUE	0.000171703	0.000168616	TRUE	0.000171762	0.000169294	0.737189	0.740134	1.00399
CDCA7	CDC7	TRUE	0.000411184	0.000229085	TRUE	0.000171703	0.000168616	TRUE	0.000171762	0.000169294	0.737189	0.740134	1.00399
ESPL1	CDC7	TRUE	0.000411184	0.000229085	TRUE	0.000171703	0.000168616	TRUE	0.000171762	0.000169294	0.737189	0.740134	1.00399
CDCA8	CDC7	TRUE	0.000411184	0.000229085	TRUE	0.000171703	0.000168616	TRUE	0.000171762	0.000169294	0.737189	0.740134	1.00399
KIF11	CDC7	TRUE	0.000411184	0.000229085	TRUE	0.000171703	0.000168616	TRUE	0.000171762	0.000169294	0.737189	0.740134	1.00399
FEN1	CDC7	TRUE	0.000411184	0.000229085	TRUE	0.000171703	0.000168616	TRUE	0.000171762	0.000169294	0.737189	0.740134	1.00399
NUSAP1	CDC7	TRUE	0.000411184	0.000229085	TRUE	0.000171703	0.000168616	TRUE	0.000171762	0.000169294	0.737189	0.740134	1.00399
SPAG5	CDC7	TRUE	0.000411184	0.000229085	TRUE	0.000171703	0.000168616	TRUE	0.000171762	0.000169294	0.737189	0.740134	1.00399
CCNB1	CDCA8	TRUE	0.000411184	0.000229085	TRUE	0.000171703	0.000167922	TRUE	0.000171762	0.000168999	0.734172	0.738851	1.00637
PCNA	CDCA8	TRUE	0.000411184	0.000229085	TRUE	0.000171703	0.000167922	TRUE	0.000171762	0.000168999	0.734172	0.738851	1.00637
CCNA2	CDCA8	TRUE	0.000411184	0.000229085	TRUE	0.000171703	0.000167922	TRUE	0.000171762	0.000168999	0.734172	0.738851	1.00637
EZH2	CDCA8	TRUE	0.000411184	0.000229085	TRUE	0.000171703	0.000167922	TRUE	0.000171762	0.000168999	0.734172	0.738851	1.00637
BLM	CDCA8	TRUE	0.000411184	0.000229085	TRUE	0.000171703	0.000167922	TRUE	0.000171762	0.000168999	0.734172	0.738851	1.00637
FOXM1	CDCA8	TRUE	0.000411184	0.000229085	TRUE	0.000171703	0.000167922	TRUE	0.000171762	0.000168999	0.734172	0.738851	1.00637
CDC6	CDCA8	TRUE	0.000411184	0.000229085	TRUE	0.000171703	0.000167922	TRUE	0.000171762	0.000168999	0.734172	0.738851	1.00637
BUB1B	CDCA8	TRUE	0.000411184	0.000229085	TRUE	0.000171703	0.000167922	TRUE	0.000171762	0.000168999	0.734172	0.738851	1.00637
DNMT1	CDCA8	TRUE	0.000411184	0.000229085	TRUE	0.000171703	0.000167922	TRUE	0.000171762	0.000168999	0.734172	0.738851	1.00637
KIF2C	CDCA8	TRUE	0.000411184	0.000229085	TRUE	0.000171703	0.000167922	TRUE	0.000171762	0.000168999	0.734172	0.738851	1.00637
NDC80	CDCA8	TRUE	0.000411184	0.000229085	TRUE	0.000171703	0.000167922	TRUE	0.000171762	0.000168999	0.734172	0.738851	1.00637
ECT2	CDCA8	TRUE	0.000411184	0.000229085	TRUE	0.000171703	0.000167922	TRUE	0.000171762	0.000168999	0.734172	0.738851	1.00637
KPNA2	CDCA8	TRUE	0.000411184	0.000229085	TRUE	0.000171703	0.000167922	TRUE	0.000171762	0.000168999	0.734172	0.738851	1.00637
GPSM2	CDCA8	TRUE	0.000411184	0.000229085	TRUE	0.000171703	0.000167922	TRUE	0.000171762	0.000168999	0.734172	0.738851	1.00637
TOP2A	CDCA8	TRUE	0.000411184	0.000229085	TRUE	0.000171703	0.000167922	TRUE	0.000171762	0.000168999	0.734172	0.738851	1.00637
DBF4	CDCA8	TRUE	0.000411184	0.000229085	TRUE	0.000171703	0.000167922	TRUE	0.000171762	0.000168999	0.734172	0.738851	1.00637
CDCA3	CDCA8	TRUE	0.000411184	0.000229085	TRUE	0.000171703	0.000167922	TRUE	0.000171762	0.000168999	0.734172	0.738851	1.00637
DTL	CDCA8	TRUE	0.000411184	0.000229085	TRUE	0.000171703	0.000167922	TRUE	0.000171762	0.000168999	0.734172	0.738851	1.00637
PTTG1	CDCA8	TRUE	0.000411184	0.000229085	TRUE	0.000171703	0.000167922	TRUE	0.000171762	0.000168999	0.734172	0.738851	1.00637
CEP55	CDCA8	TRUE	0.000411184	0.000229085	TRUE	0.000171703	0.000167922	TRUE	0.000171762	0.000168999	0.734172	0.738851	1.00637
RACGAP1	CDCA8	TRUE	0.000411184	0.000229085	TRUE	0.000171703	0.000167922	TRUE	0.000171762	0.000168999	0.734172	0.738851	1.00637
RRM2	CDCA8	TRUE	0.000411184	0.000229085	TRUE	0.000171703	0.000167922	TRUE	0.000171762	0.000168999	0.734172	0.738851	1.00637
CKAP2	CDCA8	TRUE	0.000411184	0.000229085	TRUE	0.000171703	0.000167922	TRUE	0.000171762	0.000168999	0.734172	0.738851	1.00637
CDCA7	CDCA8	TRUE	0.000411184	0.000229085	TRUE	0.000171703	0.000167922	TRUE	0.000171762	0.000168999	0.734172	0.738851	1.00637
ESPL1	CDCA8	TRUE	0.000411184	0.000229085	TRUE	0.000171703	0.000167922	TRUE	0.000171762	0.000168999	0.734172	0.738851	1.00637
CDCA8	CDCA8	TRUE	0.000411184	0.000229085	TRUE	0.000171703	0.000167922	TRUE	0.000171762	0.000168999	0.734172	0.738851	1.00637
KIF11	CDCA8	TRUE	0.000411184	0.000229085	TRUE	0.000171703	0.000167922	TRUE	0.000171762	0.000168999	0.734172	0.738851	1.00637
FEN1	CDCA8	TRUE	0.000411184	0.000229085	TRUE	0.000171703	0.000167922	TRUE	0.000171762	0.000168999	0.734172	0.738851	1.00637
NUSAP1	CDCA8	TRUE	0.000411184	0.000229085	TRUE	0.000171703	0.000167922	TRUE	0.000171762	0.000168999	0.734172	0.738851	1.00637
SPAG5	CDCA8	TRUE	0.000411184	0.000229085	TRUE	0.000171703	0.000167922	TRUE	0.000171762	0.000168999	0.734172	0.738851	1.00637
CCNB1	RRM2	TRUE	0.000411184	0.000229085	TRUE	0.000171703	0.000167922	TRUE	0.000171762	0.000168894	0.734172	0.738397	1.00575
PCNA	RRM2	TRUE	0.000411184	0.000229085	TRUE	0.000171703	0.000167922	TRUE	0.000171762	0.000168894	0.734172	0.738397	1.00575
CCNA2	RRM2	TRUE	0.000411184	0.000229085	TRUE	0.000171703	0.000167922	TRUE	0.000171762	0.000168894	0.734172	0.738397	1.00575
EZH2	RRM2	TRUE	0.000411184	0.000229085	TRUE	0.000171703	0.000167922	TRUE	0.000171762	0.000168894	0.734172	0.738397	1.00575
BLM	RRM2	TRUE	0.000411184	0.000229085	TRUE	0.000171703	0.000167922	TRUE	0.000171762	0.000168894	0.734172	0.738397	1.00575
FOXM1	RRM2	TRUE	0.000411184	0.000229085	TRUE	0.000171703	0.000167922	TRUE	0.000171762	0.000168894	0.734172	0.738397	1.00575
CDC6	RRM2	TRUE	0.000411184	0.000229085	TRUE	0.000171703	0.000167922	TRUE	0.000171762	0.000168894	0.734172	0.738397	1.00575
BUB1B	RRM2	TRUE	0.000411184	0.000229085	TRUE	0.000171703	0.000167922	TRUE	0.000171762	0.000168894	0.734172	0.738397	1.00575
DNMT1	RRM2	TRUE	0.000411184	0.000229085	TRUE	0.000171703	0.000167922	TRUE	0.000171762	0.000168894	0.734172	0.738397	1.00575
KIF2C	RRM2	TRUE	0.000411184	0.000229085	TRUE	0.000171703	0.000167922	TRUE	0.000171762	0.000168894	0.734172	0.738397	1.00575
NDC80	RRM2	TRUE	0.000411184	0.000229085	TRUE	0.000171703	0.000167922	TRUE	0.000171762	0.000168894	0.734172	0.738397	1.00575
ECT2	RRM2	TRUE	0.000411184	0.000229085	TRUE	0.000171703	0.000167922	TRUE	0.000171762	0.000168894	0.734172	0.738397	1.00575
KPNA2	RRM2	TRUE	0.000411184	0.000229085	TRUE	0.000171703	0.000167922	TRUE	0.000171762	0.000168894	0.734172	0.738397	1.00575
GPSM2	RRM2	TRUE	0.000411184	0.000229085	TRUE	0.000171703	0.000167922	TRUE	0.000171762	0.000168894	0.734172	0.738397	1.00575
TOP2A	RRM2	TRUE	0.000411184	0.000229085	TRUE	0.000171703	0.000167922	TRUE	0.000171762	0.000168894	0.734172	0.738397	1.00575
DBF4	RRM2	TRUE	0.000411184	0.000229085	TRUE	0.000171703	0.000167922	TRUE	0.000171762	0.000168894	0.734172	0.738397	1.00575
CDCA3	RRM2	TRUE	0.000411184	0.000229085	TRUE	0.000171703	0.000167922	TRUE	0.000171762	0.000168894	0.734172	0.738397	1.00575
DTL	RRM2	TRUE	0.000411184	0.000229085	TRUE	0.000171703	0.000167922	TRUE	0.000171762	0.000168894	0.734172	0.738397	1.00575
PTTG1	RRM2	TRUE	0.000411184	0.000229085	TRUE	0.000171703	0.000167922	TRUE	0.000171762	0.000168894	0.734172	0.738397	1.00575
CEP55	RRM2	TRUE	0.000411184	0.000229085	TRUE	0.000171703	0.000167922	TRUE	0.000171762	0.000168894	0.734172	0.738397	1.00575
RACGAP1	RRM2	TRUE	0.000411184	0.000229085	TRUE	0.000171703	0.000167922	TRUE	0.000171762	0.000168894	0.734172	0.738397	1.00575
RRM2	RRM2	TRUE	0.000411184	0.000229085	TRUE	0.000171703	0.000167922	TRUE	0.000171762	0.000168894	0.734172	0.738397	1.00575
CKAP2	RRM2	TRUE	0.000411184	0.000229085	TRUE	0.000171703	0.000167922	TRUE	0.000171762	0.000168894	0.734172	0.738397	1.00575
CDCA7	RRM2	TRUE	0.000411184	0.000229085	TRUE	0.000171703	0.000167922	TRUE	0.000171762	0.000168894	0.734172	0.738397	1.00575
ESPL1	RRM2	TRUE	0.000411184	0.000229085	TRUE	0.000171703	0.000167922	TRUE	0.000171762	0.000168894	0.734172	0.738397	1.00575
CDCA8	RRM2	TRUE	0.000411184	0.000229085	TRUE	0.000171703	0.000167922	TRUE	0.000171762	0.000168894	0.734172	0.738397	1.00575
KIF11	RRM2	TRUE	0.000411184	0.000229085	TRUE	0.000171703	0.000167922	TRUE	0.000171762	0.000168894	0.734172	0.738397	1.00575
FEN1	RRM2	TRUE	0.000411184	0.000229085	TRUE	0.000171703	0.000167922	TRUE	0.000171762	0.000168894	0.734172	0.738397	1.00575
NUSAP1	RRM2	TRUE	0.000411184	0.000229085	TRUE	0.000171703	0.000167922	TRUE	0.000171762	0.000168894	0.734172	0.738397	1.00575
SPAG5	RRM2	TRUE	0.000411184	0.000229085	TRUE	0.000171703	0.000167922	TRUE	0.000171762	0.000168894	0.734172	0.738397	1.00575
CCNB1	GPSM2	TRUE	0.000411184	0.000229085	TRUE	0.000171703	0.000167922	TRUE	0.000171762	0.000166788	0.734172	0.729245	0.993289
CCNB1	CKAP2	TRUE	0.000411184	0.000229085	TRUE	0.000171703	0.000167922	TRUE	0.000171762	0.000166788	0.734172	0.729245	0.993289
CCNB1	PBK	TRUE	0.000411184	0.000229085	TRUE	0.000171703	0.000167922	TRUE	0.000171762	0.000166788	0.734172	0.729245	0.993289
CCNB1	KIF11	TRUE	0.000411184	0.000229085	TRUE	0.000171703	0.000167922	TRUE	0.000171762	0.000166788	0.734172	0.729245	0.993289
CCNB1	NUSAP1	TRUE	0.000411184	0.000229085	TRUE	0.000171703	0.000167922	TRUE	0.000171762	0.000166788	0.734172	0.729245	0.993289
CCNB1	STIL	TRUE	0.000411184	0.000229085	TRUE	0.000171703	0.000167922	TRUE	0.000171762	0.000166788	0.734172	0.729245	0.993289
CCNB1	CDKN2C	TRUE	0.000411184	0.000229085	TRUE	0.000171703	0.000167922	TRUE	0.000171762	0.000166788	0.734172	0.729245	0.993289
PCNA	GPSM2	TRUE	0.000411184	0.000229085	TRUE	0.000171703	0.000167922	TRUE	0.000171762	0.000166788	0.734172	0.729245	0.993289
PCNA	CKAP2	TRUE	0.000411184	0.000229085	TRUE	0.000171703	0.000167922	TRUE	0.000171762	0.000166788	0.734172	0.729245	0.993289
PCNA	PBK	TRUE	0.000411184	0.000229085	TRUE	0.000171703	0.000167922	TRUE	0.000171762	0.000166788	0.734172	0.729245	0.993289
PCNA	KIF11	TRUE	0.000411184	0.000229085	TRUE	0.000171703	0.000167922	TRUE	0.000171762	0.000166788	0.734172	0.729245	0.993289
PCNA	NUSAP1	TRUE	0.000411184	0.000229085	TRUE	0.000171703	0.000167922	TRUE	0.000171762	0.000166788	0.734172	0.729245	0.993289
PCNA	STIL	TRUE	0.000411184	0.000229085	TRUE	0.000171703	0.000167922	TRUE	0.000171762	0.000166788	0.734172	0.729245	0.993289
PCNA	CDKN2C	TRUE	0.000411184	0.000229085	TRUE	0.000171703	0.000167922	TRUE	0.000171762	0.000166788	0.734172	0.729245	0.993289
CCNA2	GPSM2	TRUE	0.000411184	0.000229085	TRUE	0.000171703	0.000167922	TRUE	0.000171762	0.000166788	0.734172	0.729245	0.993289
CCNA2	CKAP2	TRUE	0.000411184	0.000229085	TRUE	0.000171703	0.000167922	TRUE	0.000171762	0.000166788	0.734172	0.729245	0.993289
CCNA2	PBK	TRUE	0.000411184	0.000229085	TRUE	0.000171703	0.000167922	TRUE	0.000171762	0.000166788	0.734172	0.729245	0.993289
CCNA2	KIF11	TRUE	0.000411184	0.000229085	TRUE	0.000171703	0.000167922	TRUE	0.000171762	0.000166788	0.734172	0.729245	0.993289
CCNA2	NUSAP1	TRUE	0.000411184	0.000229085	TRUE	0.000171703	0.000167922	TRUE	0.000171762	0.000166788	0.734172	0.729245	0.993289
CCNA2	STIL	TRUE	0.000411184	0.000229085	TRUE	0.000171703	0.000167922	TRUE	0.000171762	0.000166788	0.734172	0.729245	0.993289
CCNA2	CDKN2C	TRUE	0.000411184	0.000229085	TRUE	0.000171703	0.000167922	TRUE	0.000171762	0.000166788	0.734172	0.729245	0.993289
EZH2	GPSM2	TRUE	0.000411184	0.000229085	TRUE	0.000171703	0.000167922	TRUE	0.000171762	0.000166788	0.734172	0.729245	0.993289
EZH2	CKAP2	TRUE	0.000411184	0.000229085	TRUE	0.000171703	0.000167922	TRUE	0.000171762	0.000166788	0.734172	0.729245	0.993289
EZH2	PBK	TRUE	0.000411184	0.000229085	TRUE	0.000171703	0.000167922	TRUE	0.000171762	0.000166788	0.734172	0.729245	0.993289
EZH2	KIF11	TRUE	0.000411184	0.000229085	TRUE	0.000171703	0.000167922	TRUE	0.000171762	0.000166788	0.734172	0.729245	0.993289
EZH2	NUSAP1	TRUE	0.000411184	0.000229085	TRUE	0.000171703	0.000167922	TRUE	0.000171762	0.000166788	0.734172	0.729245	0.993289
EZH2	STIL	TRUE	0.000411184	0.000229085	TRUE	0.000171703	0.000167922	TRUE	0.000171762	0.000166788	0.734172	0.729245	0.993289
EZH2	CDKN2C	TRUE	0.000411184	0.000229085	TRUE	0.000171703	0.000167922	TRUE	0.000171762	0.000166788	0.734172	0.729245	0.993289
BLM	GPSM2	TRUE	0.000411184	0.000229085	TRUE	0.000171703	0.000167922	TRUE	0.000171762	0.000166788	0.734172	0.729245	0.993289
BLM	CKAP2	TRUE	0.000411184	0.000229085	TRUE	0.000171703	0.000167922	TRUE	0.000171762	0.000166788	0.734172	0.729245	0.993289
BLM	PBK	TRUE	0.000411184	0.000229085	TRUE	0.000171703	0.000167922	TRUE	0.000171762	0.000166788	0.734172	0.729245	0.993289
BLM	KIF11	TRUE	0.000411184	0.000229085	TRUE	0.000171703	0.000167922	TRUE	0.000171762	0.000166788	0.734172	0.729245	0.993289
BLM	NUSAP1	TRUE	0.000411184	0.000229085	TRUE	0.000171703	0.000167922	TRUE	0.000171762	0.000166788	0.734172	0.729245	0.993289
BLM	STIL	TRUE	0.000411184	0.000229085	TRUE	0.000171703	0.000167922	TRUE	0.000171762	0.000166788	0.734172	0.729245	0.993289
BLM	CDKN2C	TRUE	0.000411184	0.000229085	TRUE	0.000171703	0.000167922	TRUE	0.000171762	0.000166788	0.734172	0.729245	0.993289
FOXM1	GPSM2	TRUE	0.000411184	0.000229085	TRUE	0.000171703	0.000167922	TRUE	0.000171762	0.000166788	0.734172	0.729245	0.993289
FOXM1	CKAP2	TRUE	0.000411184	0.000229085	TRUE	0.000171703	0.000167922	TRUE	0.000171762	0.000166788	0.734172	0.729245	0.993289
FOXM1	PBK	TRUE	0.000411184	0.000229085	TRUE	0.000171703	0.000167922	TRUE	0.000171762	0.000166788	0.734172	0.729245	0.993289
FOXM1	KIF11	TRUE	0.000411184	0.000229085	TRUE	0.000171703	0.000167922	TRUE	0.000171762	0.000166788	0.734172	0.729245	0.993289
FOXM1	NUSAP1	TRUE	0.000411184	0.000229085	TRUE	0.000171703	0.000167922	TRUE	0.000171762	0.000166788	0.734172	0.729245	0.993289
FOXM1	STIL	TRUE	0.000411184	0.000229085	TRUE	0.000171703	0.000167922	TRUE	0.000171762	0.000166788	0.734172	0.729245	0.993289
FOXM1	CDKN2C	TRUE	0.000411184	0.000229085	TRUE	0.000171703	0.000167922	TRUE	0.000171762	0.000166788	0.734172	0.729245	0.993289
CDC6	GPSM2	TRUE	0.000411184	0.000229085	TRUE	0.000171703	0.000167922	TRUE	0.000171762	0.000166788	0.734172	0.729245	0.993289
CDC6	CKAP2	TRUE	0.000411184	0.000229085	TRUE	0.000171703	0.000167922	TRUE	0.000171762	0.000166788	0.734172	0.729245	0.993289
CDC6	PBK	TRUE	0.000411184	0.000229085	TRUE	0.000171703	0.000167922	TRUE	0.000171762	0.000166788	0.734172	0.729245	0.993289
CDC6	KIF11	TRUE	0.000411184	0.000229085	TRUE	0.000171703	0.000167922	TRUE	0.000171762	0.000166788	0.734172	0.729245	0.993289
CDC6	NUSAP1	TRUE	0.000411184	0.000229085	TRUE	0.000171703	0.000167922	TRUE	0.000171762	0.000166788	0.734172	0.729245	0.993289
CDC6	STIL	TRUE	0.000411184	0.000229085	TRUE	0.000171703	0.000167922	TRUE	0.000171762	0.000166788	0.734172	0.729245	0.993289
CDC6	CDKN2C	TRUE	0.000411184	0.000229085	TRUE	0.000171703	0.000167922	TRUE	0.000171762	0.000166788	0.734172	0.729245	0.993289
BUB1B	GPSM2	TRUE	0.000411184	0.000229085	TRUE	0.000171703	0.000167922	TRUE	0.000171762	0.000166788	0.734172	0.729245	0.993289
BUB1B	CKAP2	TRUE	0.000411184	0.000229085	TRUE	0.000171703	0.000167922	TRUE	0.000171762	0.000166788	0.734172	0.729245	0.993289
BUB1B	PBK	TRUE	0.000411184	0.000229085	TRUE	0.000171703	0.000167922	TRUE	0.000171762	0.000166788	0.734172	0.729245	0.993289
BUB1B	KIF11	TRUE	0.000411184	0.000229085	TRUE	0.000171703	0.000167922	TRUE	0.000171762	0.000166788	0.734172	0.729245	0.993289
BUB1B	NUSAP1	TRUE	0.000411184	0.000229085	TRUE	0.000171703	0.000167922	TRUE	0.000171762	0.000166788	0.734172	0.729245	0.993289
BUB1B	STIL	TRUE	0.000411184	0.000229085	TRUE	0.000171703	0.000167922	TRUE	0.000171762	0.000166788	0.734172	0.729245	0.993289
BUB1B	CDKN2C	TRUE	0.000411184	0.000229085	TRUE	0.000171703	0.000167922	TRUE	0.000171762	0.000166788	0.734172	0.729245	0.993289
DNMT1	GPSM2	TRUE	0.000411184	0.000229085	TRUE	0.000171703	0.000167922	TRUE	0.000171762	0.000166788	0.734172	0.729245	0.993289
DNMT1	CKAP2	TRUE	0.000411184	0.000229085	TRUE	0.000171703	0.000167922	TRUE	0.000171762	0.000166788	0.734172	0.729245	0.993289
DNMT1	PBK	TRUE	0.000411184	0.000229085	TRUE	0.000171703	0.000167922	TRUE	0.000171762	0.000166788	0.734172	0.729245	0.993289
DNMT1	KIF11	TRUE	0.000411184	0.000229085	TRUE	0.000171703	0.000167922	TRUE	0.000171762	0.000166788	0.734172	0.729245	0.993289
DNMT1	NUSAP1	TRUE	0.000411184	0.000229085	TRUE	0.000171703	0.000167922	TRUE	0.000171762	0.000166788	0.734172	0.729245	0.993289
DNMT1	STIL	TRUE	0.000411184	0.000229085	TRUE	0.000171703	0.000167922	TRUE	0.000171762	0.000166788	0.734172	0.729245	0.993289
DNMT1	CDKN2C	TRUE	0.000411184	0.000229085	TRUE	0.000171703	0.000167922	TRUE	0.000171762	0.000166788	0.734172	0.729245	0.993289
KIF2C	GPSM2	TRUE	0.000411184	0.000229085	TRUE	0.000171703	0.000167922	TRUE	0.000171762	0.000166788	0.734172	0.729245	0.993289
KIF2C	CKAP2	TRUE	0.000411184	0.000229085	TRUE	0.000171703	0.000167922	TRUE	0.000171762	0.000166788	0.734172	0.729245	0.993289
KIF2C	PBK	TRUE	0.000411184	0.000229085	TRUE	0.000171703	0.000167922	TRUE	0.000171762	0.000166788	0.734172	0.729245	0.993289
KIF2C	KIF11	TRUE	0.000411184	0.000229085	TRUE	0.000171703	0.000167922	TRUE	0.000171762	0.000166788	0.734172	0.729245	0.993289
KIF2C	NUSAP1	TRUE	0.000411184	0.000229085	TRUE	0.000171703	0.000167922	TRUE	0.000171762	0.000166788	0.734172	0.729245	0.993289
KIF2C	STIL	TRUE	0.000411184	0.000229085	TRUE	0.000171703	0.000167922	TRUE	0.000171762	0.000166788	0.734172	0.729245	0.993289
KIF2C	CDKN2C	TRUE	0.000411184	0.000229085	TRUE	0.000171703	0.000167922	TRUE	0.000171762	0.000166788	0.734172	0.729245	0.993289
NDC80	GPSM2	TRUE	0.000411184	0.000229085	TRUE	0.000171703	0.000167922	TRUE	0.000171762	0.000166788	0.734172	0.729245	0.993289
NDC80	CKAP2	TRUE	0.000411184	0.000229085	TRUE	0.000171703	0.000167922	TRUE	0.000171762	0.000166788	0.734172	0.729245	0.993289
NDC80	PBK	TRUE	0.000411184	0.000229085	TRUE	0.000171703	0.000167922	TRUE	0.000171762	0.000166788	0.734172	0.729245	0.993289
NDC80	KIF11	TRUE	0.000411184	0.000229085	TRUE	0.000171703	0.000167922	TRUE	0.000171762	0.000166788	0.734172	0.729245	0.993289
NDC80	NUSAP1	TRUE	0.000411184	0.000229085	TRUE	0.000171703	0.000167922	TRUE	0.000171762	0.000166788	0.734172	0.729245	0.993289
NDC80	STIL	TRUE	0.000411184	0.000229085	TRUE	0.000171703	0.000167922	TRUE	0.000171762	0.000166788	0.734172	0.729245	0.993289
NDC80	CDKN2C	TRUE	0.000411184	0.000229085	TRUE	0.000171703	0.000167922	TRUE	0.000171762	0.000166788	0.734172	0.729245	0.993289
ECT2	GPSM2	TRUE	0.000411184	0.000229085	TRUE	0.000171703	0.000167922	TRUE	0.000171762	0.000166788	0.734172	0.729245	0.993289
ECT2	CKAP2	TRUE	0.000411184	0.000229085	TRUE	0.000171703	0.000167922	TRUE	0.000171762	0.000166788	0.734172	0.729245	0.993289
ECT2	PBK	TRUE	0.000411184	0.000229085	TRUE	0.000171703	0.000167922	TRUE	0.000171762	0.000166788	0.734172	0.729245	0.993289
ECT2	KIF11	TRUE	0.000411184	0.000229085	TRUE	0.000171703	0.000167922	TRUE	0.000171762	0.000166788	0.734172	0.729245	0.993289
ECT2	NUSAP1	TRUE	0.000411184	0.000229085	TRUE	0.000171703	0.000167922	TRUE	0.000171762	0.000166788	0.734172	0.729245	0.993289
ECT2	STIL	TRUE	0.000411184	0.000229085	TRUE	0.000171703	0.000167922	TRUE	0.000171762	0.000166788	0.734172	0.729245	0.993289
ECT2	CDKN2C	TRUE	0.000411184	0.000229085	TRUE	0.000171703	0.000167922	TRUE	0.000171762	0.000166788	0.734172	0.729245	0.993289
KPNA2	GPSM2	TRUE	0.000411184	0.000229085	TRUE	0.000171703	0.000167922	TRUE	0.000171762	0.000166788	0.734172	0.729245	0.993289
KPNA2	CKAP2	TRUE	0.000411184	0.000229085	TRUE	0.000171703	0.000167922	TRUE	0.000171762	0.000166788	0.734172	0.729245	0.993289
KPNA2	PBK	TRUE	0.000411184	0.000229085	TRUE	0.000171703	0.000167922	TRUE	0.000171762	0.000166788	0.734172	0.729245	0.993289
KPNA2	KIF11	TRUE	0.000411184	0.000229085	TRUE	0.000171703	0.000167922	TRUE	0.000171762	0.000166788	0.734172	0.729245	0.993289
KPNA2	NUSAP1	TRUE	0.000411184	0.000229085	TRUE	0.000171703	0.000167922	TRUE	0.000171762	0.000166788	0.734172	0.729245	0.993289
KPNA2	STIL	TRUE	0.000411184	0.000229085	TRUE	0.000171703	0.000167922	TRUE	0.000171762	0.000166788	0.734172	0.729245	0.993289
KPNA2	CDKN2C	TRUE	0.000411184	0.000229085	TRUE	0.000171703	0.000167922	TRUE	0.000171762	0.000166788	0.734172	0.729245	0.993289
GPSM2	GPSM2	TRUE	0.000411184	0.000229085	TRUE	0.000171703	0.000167922	TRUE	0.000171762	0.000166788	0.734172	0.729245	0.993289
GPSM2	CKAP2	TRUE	0.000411184	0.000229085	TRUE	0.000171703	0.000167922	TRUE	0.000171762	0.000166788	0.734172	0.729245	0.993289
GPSM2	PBK	TRUE	0.000411184	0.000229085	TRUE	0.000171703	0.000167922	TRUE	0.000171762	0.000166788	0.734172	0.729245	0.993289
GPSM2	KIF11	TRUE	0.000411184	0.000229085	TRUE	0.000171703	0.000167922	TRUE	0.000171762	0.000166788	0.734172	0.729245	0.993289
GPSM2	NUSAP1	TRUE	0.000411184	0.000229085	TRUE	0.000171703	0.000167922	TRUE	0.000171762	0.000166788	0.734172	0.729245	0.993289
GPSM2	STIL	TRUE	0.000411184	0.000229085	TRUE	0.000171703	0.000167922	TRUE	0.000171762	0.000166788	0.734172	0.729245	0.993289
GPSM2	CDKN2C	TRUE	0.000411184	0.000229085	TRUE	0.000171703	0.000167922	TRUE	0.000171762	0.000166788	0.734172	0.729245	0.993289
TOP2A	GPSM2	TRUE	0.000411184	0.000229085	TRUE	0.000171703	0.000167922	TRUE	0.000171762	0.000166788	0.734172	0.729245	0.993289
TOP2A	CKAP2	TRUE	0.000411184	0.000229085	TRUE	0.000171703	0.000167922	TRUE	0.000171762	0.000166788	0.734172	0.729245	0.993289
TOP2A	PBK	TRUE	0.000411184	0.000229085	TRUE	0.000171703	0.000167922	TRUE	0.000171762	0.000166788	0.734172	0.729245	0.993289
TOP2A	KIF11	TRUE	0.000411184	0.000229085	TRUE	0.000171703	0.000167922	TRUE	0.000171762	0.000166788	0.734172	0.729245	0.993289
TOP2A	NUSAP1	TRUE	0.000411184	0.000229085	TRUE	0.000171703	0.000167922	TRUE	0.000171762	0.000166788	0.734172	0.729245	0.993289
TOP2A	STIL	TRUE	0.000411184	0.000229085	TRUE	0.000171703	0.000167922	TRUE	0.000171762	0.000166788	0.734172	0.729245	0.993289
TOP2A	CDKN2C	TRUE	0.000411184	0.000229085	TRUE	0.000171703	0.000167922	TRUE	0.000171762	0.000166788	0.734172	0.729245	0.993289
DBF4	GPSM2	TRUE	0.000411184	0.000229085	TRUE	0.000171703	0.000167922	TRUE	0.000171762	0.000166788	0.734172	0.729245	0.993289
DBF4	CKAP2	TRUE	0.000411184	0.000229085	TRUE	0.000171703	0.000167922	TRUE	0.000171762	0.000166788	0.734172	0.729245	0.993289
DBF4	PBK	TRUE	0.000411184	0.000229085	TRUE	0.000171703	0.000167922	TRUE	0.000171762	0.000166788	0.734172	0.729245	0.993289
DBF4	KIF11	TRUE	0.000411184	0.000229085	TRUE	0.000171703	0.000167922	TRUE	0.000171762	0.000166788	0.734172	0.729245	0.993289
DBF4	NUSAP1	TRUE	0.000411184	0.000229085	TRUE	0.000171703	0.000167922	TRUE	0.000171762	0.000166788	0.734172	0.729245	0.993289
DBF4	STIL	TRUE	0.000411184	0.000229085	TRUE	0.000171703	0.000167922	TRUE	0.000171762	0.000166788	0.734172	0.729245	0.993289
DBF4	CDKN2C	TRUE	0.000411184	0.000229085	TRUE	0.000171703	0.000167922	TRUE	0.000171762	0.000166788	0.734172	0.729245	0.993289
CDCA3	GPSM2	TRUE	0.000411184	0.000229085	TRUE	0.000171703	0.000167922	TRUE	0.000171762	0.000166788	0.734172	0.729245	0.993289
CDCA3	CKAP2	TRUE	0.000411184	0.000229085	TRUE	0.000171703	0.000167922	TRUE	0.000171762	0.000166788	0.734172	0.729245	0.993289
CDCA3	PBK	TRUE	0.000411184	0.000229085	TRUE	0.000171703	0.000167922	TRUE	0.000171762	0.000166788	0.734172	0.729245	0.993289
CDCA3	KIF11	TRUE	0.000411184	0.000229085	TRUE	0.000171703	0.000167922	TRUE	0.000171762	0.000166788	0.734172	0.729245	0.993289
CDCA3	NUSAP1	TRUE	0.000411184	0.000229085	TRUE	0.000171703	0.000167922	TRUE	0.000171762	0.000166788	0.734172	0.729245	0.993289
CDCA3	STIL	TRUE	0.000411184	0.000229085	TRUE	0.000171703	0.000167922	TRUE	0.000171762	0.000166788	0.734172	0.729245	0.993289
CDCA3	CDKN2C	TRUE	0.000411184	0.000229085	TRUE	0.000171703	0.000167922	TRUE	0.000171762	0.000166788	0.734172	0.729245	0.993289
DTL	GPSM2	TRUE	0.000411184	0.000229085	TRUE	0.000171703	0.000167922	TRUE	0.000171762	0.000166788	0.734172	0.729245	0.993289
DTL	CKAP2	TRUE	0.000411184	0.000229085	TRUE	0.000171703	0.000167922	TRUE	0.000171762	0.000166788	0.734172	0.729245	0.993289
DTL	PBK	TRUE	0.000411184	0.000229085	TRUE	0.000171703	0.000167922	TRUE	0.000171762	0.000166788	0.734172	0.729245	0.993289
DTL	KIF11	TRUE	0.000411184	0.000229085	TRUE	0.000171703	0.000167922	TRUE	0.000171762	0.000166788	0.734172	0.729245	0.993289
DTL	NUSAP1	TRUE	0.000411184	0.000229085	TRUE	0.000171703	0.000167922	TRUE	0.000171762	0.000166788	0.734172	0.729245	0.993289
DTL	STIL	TRUE	0.000411184	0.000229085	TRUE	0.000171703	0.000167922	TRUE	0.000171762	0.000166788	0.734172	0.729245	0.993289
DTL	CDKN2C	TRUE	0.000411184	0.000229085	TRUE	0.000171703	0.000167922	TRUE	0.000171762	0.000166788	0.734172	0.729245	0.993289
PTTG1	GPSM2	TRUE	0.000411184	0.000229085	TRUE	0.000171703	0.000167922	TRUE	0.000171762	0.000166788	0.734172	0.729245	0.993289
PTTG1	CKAP2	TRUE	0.000411184	0.000229085	TRUE	0.000171703	0.000167922	TRUE	0.000171762	0.000166788	0.734172	0.729245	0.993289
PTTG1	PBK	TRUE	0.000411184	0.000229085	TRUE	0.000171703	0.000167922	TRUE	0.000171762	0.000166788	0.734172	0.729245	0.993289
PTTG1	KIF11	TRUE	0.000411184	0.000229085	TRUE	0.000171703	0.000167922	TRUE	0.000171762	0.000166788	0.734172	0.729245	0.993289
PTTG1	NUSAP1	TRUE	0.000411184	0.000229085	TRUE	0.000171703	0.000167922	TRUE	0.000171762	0.000166788	0.734172	0.729245	0.993289
PTTG1	STIL	TRUE	0.000411184	0.000229085	TRUE	0.000171703	0.000167922	TRUE	0.000171762	0.000166788	0.734172	0.729245	0.993289
PTTG1	CDKN2C	TRUE	0.000411184	0.000229085	TRUE	0.000171703	0.000167922	TRUE	0.000171762	0.000166788	0.734172	0.729245	0.993289
CEP55	GPSM2	TRUE	0.000411184	0.000229085	TRUE	0.000171703	0.000167922	TRUE	0.000171762	0.000166788	0.734172	0.729245	0.993289
CEP55	CKAP2	TRUE	0.000411184	0.000229085	TRUE	0.000171703	0.000167922	TRUE	0.000171762	0.000166788	0.734172	0.729245	0.993289
CEP55	PBK	TRUE	0.000411184	0.000229085	TRUE	0.000171703	0.000167922	TRUE	0.000171762	0.000166788	0.734172	0.729245	0.993289
CEP55	KIF11	TRUE	0.000411184	0.000229085	TRUE	0.000171703	0.000167922	TRUE	0.000171762	0.000166788	0.734172	0.729245	0.993289
CEP55	NUSAP1	TRUE	0.000411184	0.000229085	TRUE	0.000171703	0.000167922	TRUE	0.000171762	0.000166788	0.734172	0.729245	0.993289
CEP55	STIL	TRUE	0.000411184	0.000229085	TRUE	0.000171703	0.000167922	TRUE	0.000171762	0.000166788	0.734172	0.729245	0.993289
CEP55	CDKN2C	TRUE	0.000411184	0.000229085	TRUE	0.000171703	0.000167922	TRUE	0.000171762	0.000166788	0.734172	0.729245	0.993289
RACGAP1	GPSM2	TRUE	0.000411184	0.000229085	TRUE	0.000171703	0.000167922	TRUE	0.000171762	0.000166788	0.734172	0.729245	0.993289
RACGAP1	CKAP2	TRUE	0.000411184	0.000229085	TRUE	0.000171703	0.000167922	TRUE	0.000171762	0.000166788	0.734172	0.729245	0.993289
RACGAP1	PBK	TRUE	0.000411184	0.000229085	TRUE	0.000171703	0.000167922	TRUE	0.000171762	0.000166788	0.734172	0.729245	0.993289
RACGAP1	KIF11	TRUE	0.000411184	0.000229085	TRUE	0.000171703	0.000167922	TRUE	0.000171762	0.000166788	0.734172	0.729245	0.993289
RACGAP1	NUSAP1	TRUE	0.000411184	0.000229085	TRUE	0.000171703	0.000167922	TRUE	0.000171762	0.000166788	0.734172	0.729245	0.993289
RACGAP1	STIL	TRUE	0.000411184	0.000229085	TRUE	0.000171703	0.000167922	TRUE	0.000171762	0.000166788	0.734172	0.729245	0.993289
RACGAP1	CDKN2C	TRUE	0.000411184	0.000229085	TRUE	0.000171703	0.000167922	TRUE	0.000171762	0.000166788	0.734172	0.729245	0.993289
RRM2	GPSM2	TRUE	0.000411184	0.000229085	TRUE	0.000171703	0.000167922	TRUE	0.000171762	0.000166788	0.734172	0.729245	0.993289
RRM2	CKAP2	TRUE	0.000411184	0.000229085	TRUE	0.000171703	0.000167922	TRUE	0.000171762	0.000166788	0.734172	0.729245	0.993289
RRM2	PBK	TRUE	0.000411184	0.000229085	TRUE	0.000171703	0.000167922	TRUE	0.000171762	0.000166788	0.734172	0.729245	0.993289
RRM2	KIF11	TRUE	0.000411184	0.000229085	TRUE	0.000171703	0.000167922	TRUE	0.000171762	0.000166788	0.734172	0.729245	0.993289
RRM2	NUSAP1	TRUE	0.000411184	0.000229085	TRUE	0.000171703	0.000167922	TRUE	0.000171762	0.000166788	0.734172	0.729245	0.993289
RRM2	STIL	TRUE	0.000411184	0.000229085	TRUE	0.000171703	0.000167922	TRUE	0.000171762	0.000166788	0.734172	0.729245	0.993289
RRM2	CDKN2C	TRUE	0.000411184	0.000229085	TRUE	0.000171703	0.000167922	TRUE	0.000171762	0.000166788	0.734172	0.729245	0.993289
CKAP2	GPSM2	TRUE	0.000411184	0.000229085	TRUE	0.000171703	0.000167922	TRUE	0.000171762	0.000166788	0.734172	0.729245	0.993289
CKAP2	CKAP2	TRUE	0.000411184	0.000229085	TRUE	0.000171703	0.000167922	TRUE	0.000171762	0.000166788	0.734172	0.729245	0.993289
CKAP2	PBK	TRUE	0.000411184	0.000229085	TRUE	0.000171703	0.000167922	TRUE	0.000171762	0.000166788	0.734172	0.729245	0.993289
CKAP2	KIF11	TRUE	0.000411184	0.000229085	TRUE	0.000171703	0.000167922	TRUE	0.000171762	0.000166788	0.734172	0.729245	0.993289
CKAP2	NUSAP1	TRUE	0.000411184	0.000229085	TRUE	0.000171703	0.000167922	TRUE	0.000171762	0.000166788	0.734172	0.729245	0.993289
CKAP2	STIL	TRUE	0.000411184	0.000229085	TRUE	0.000171703	0.000167922	TRUE	0.000171762	0.000166788	0.734172	0.729245	0.993289
CKAP2	CDKN2C	TRUE	0.000411184	0.000229085	TRUE	0.000171703	0.000167922	TRUE	0.000171762	0.000166788	0.734172	0.729245	0.993289
CDCA7	GPSM2	TRUE	0.000411184	0.000229085	TRUE	0.000171703	0.000167922	TRUE	0.000171762	0.000166788	0.734172	0.729245	0.993289
CDCA7	CKAP2	TRUE	0.000411184	0.000229085	TRUE	0.000171703	0.000167922	TRUE	0.000171762	0.000166788	0.734172	0.729245	0.993289
CDCA7	PBK	TRUE	0.000411184	0.000229085	TRUE	0.000171703	0.000167922	TRUE	0.000171762	0.000166788	0.734172	0.729245	0.993289
CDCA7	KIF11	TRUE	0.000411184	0.000229085	TRUE	0.000171703	0.000167922	TRUE	0.000171762	0.000166788	0.734172	0.729245	0.993289
CDCA7	NUSAP1	TRUE	0.000411184	0.000229085	TRUE	0.000171703	0.000167922	TRUE	0.000171762	0.000166788	0.734172	0.729245	0.993289
CDCA7	STIL	TRUE	0.000411184	0.000229085	TRUE	0.000171703	0.000167922	TRUE	0.000171762	0.000166788	0.734172	0.729245	0.993289
CDCA7	CDKN2C	TRUE	0.000411184	0.000229085	TRUE	0.000171703	0.000167922	TRUE	0.000171762	0.000166788	0.734172	0.729245	0.993289
ESPL1	GPSM2	TRUE	0.000411184	0.000229085	TRUE	0.000171703	0.000167922	TRUE	0.000171762	0.000166788	0.734172	0.729245	0.993289
ESPL1	CKAP2	TRUE	0.000411184	0.000229085	TRUE	0.000171703	0.000167922	TRUE	0.000171762	0.000166788	0.734172	0.729245	0.993289
ESPL1	PBK	TRUE	0.000411184	0.000229085	TRUE	0.000171703	0.000167922	TRUE	0.000171762	0.000166788	0.734172	0.729245	0.993289
ESPL1	KIF11	TRUE	0.000411184	0.000229085	TRUE	0.000171703	0.000167922	TRUE	0.000171762	0.000166788	0.734172	0.729245	0.993289
ESPL1	NUSAP1	TRUE	0.000411184	0.000229085	TRUE	0.000171703	0.000167922	TRUE	0.000171762	0.000166788	0.734172	0.729245	0.993289
ESPL1	STIL	TRUE	0.000411184	0.000229085	TRUE	0.000171703	0.000167922	TRUE	0.000171762	0.000166788	0.734172	0.729245	0.993289
ESPL1	CDKN2C	TRUE	0.000411184	0.000229085	TRUE	0.000171703	0.000167922	TRUE	0.000171762	0.000166788	0.734172	0.729245	0.993289
CDCA8	GPSM2	TRUE	0.000411184	0.000229085	TRUE	0.000171703	0.000167922	TRUE	0.000171762	0.000166788	0.734172	0.729245	0.993289
CDCA8	CKAP2	TRUE	0.000411184	0.000229085	TRUE	0.000171703	0.000167922	TRUE	0.000171762	0.000166788	0.734172	0.729245	0.993289
CDCA8	PBK	TRUE	0.000411184	0.000229085	TRUE	0.000171703	0.000167922	TRUE	0.000171762	0.000166788	0.734172	0.729245	0.993289
CDCA8	KIF11	TRUE	0.000411184	0.000229085	TRUE	0.000171703	0.000167922	TRUE	0.000171762	0.000166788	0.734172	0.729245	0.993289
CDCA8	NUSAP1	TRUE	0.000411184	0.000229085	TRUE	0.000171703	0.000167922	TRUE	0.000171762	0.000166788	0.734172	0.729245	0.993289
CDCA8	STIL	TRUE	0.000411184	0.000229085	TRUE	0.000171703	0.000167922	TRUE	0.000171762	0.000166788	0.734172	0.729245	0.993289
CDCA8	CDKN2C	TRUE	0.000411184	0.000229085	TRUE	0.000171703	0.000167922	TRUE	0.000171762	0.000166788	0.734172	0.729245	0.993289
KIF11	GPSM2	TRUE	0.000411184	0.000229085	TRUE	0.000171703	0.000167922	TRUE	0.000171762	0.000166788	0.734172	0.729245	0.993289
KIF11	CKAP2	TRUE	0.000411184	0.000229085	TRUE	0.000171703	0.000167922	TRUE	0.000171762	0.000166788	0.734172	0.729245	0.993289
KIF11	PBK	TRUE	0.000411184	0.000229085	TRUE	0.000171703	0.000167922	TRUE	0.000171762	0.000166788	0.734172	0.729245	0.993289
KIF11	KIF11	TRUE	0.000411184	0.000229085	TRUE	0.000171703	0.000167922	TRUE	0.000171762	0.000166788	0.734172	0.729245	0.993289
KIF11	NUSAP1	TRUE	0.000411184	0.000229085	TRUE	0.000171703	0.000167922	TRUE	0.000171762	0.000166788	0.734172	0.729245	0.993289
KIF11	STIL	TRUE	0.000411184	0.000229085	TRUE	0.000171703	0.000167922	TRUE	0.000171762	0.000166788	0.734172	0.729245	0.993289
KIF11	CDKN2C	TRUE	0.000411184	0.000229085	TRUE	0.000171703	0.000167922	TRUE	0.000171762	0.000166788	0.734172	0.729245	0.993289
FEN1	GPSM2	TRUE	0.000411184	0.000229085	TRUE	0.000171703	0.000167922	TRUE	0.000171762	0.000166788	0.734172	0.729245	0.993289
FEN1	CKAP2	TRUE	0.000411184	0.000229085	TRUE	0.000171703	0.000167922	TRUE	0.000171762	0.000166788	0.734172	0.729245	0.993289
FEN1	PBK	TRUE	0.000411184	0.000229085	TRUE	0.000171703	0.000167922	TRUE	0.000171762	0.000166788	0.734172	0.729245	0.993289
FEN1	KIF11	TRUE	0.000411184	0.000229085	TRUE	0.000171703	0.000167922	TRUE	0.000171762	0.000166788	0.734172	0.729245	0.993289
FEN1	NUSAP1	TRUE	0.000411184	0.000229085	TRUE	0.000171703	0.000167922	TRUE	0.000171762	0.000166788	0.734172	0.729245	0.993289
FEN1	STIL	TRUE	0.000411184	0.000229085	TRUE	0.000171703	0.000167922	TRUE	0.000171762	0.000166788	0.734172	0.729245	0.993289
FEN1	CDKN2C	TRUE	0.000411184	0.000229085	TRUE	0.000171703	0.000167922	TRUE	0.000171762	0.000166788	0.734172	0.729245	0.993289
NUSAP1	GPSM2	TRUE	0.000411184	0.000229085	TRUE	0.000171703	0.000167922	TRUE	0.000171762	0.000166788	0.734172	0.729245	0.993289
NUSAP1	CKAP2	TRUE	0.000411184	0.000229085	TRUE	0.000171703	0.000167922	TRUE	0.000171762	0.000166788	0.734172	0.729245	0.993289
NUSAP1	PBK	TRUE	0.000411184	0.000229085	TRUE	0.000171703	0.000167922	TRUE	0.000171762	0.000166788	0.734172	0.729245	0.993289
NUSAP1	KIF11	TRUE	0.000411184	0.000229085	TRUE	0.000171703	0.000167922	TRUE	0.000171762	0.000166788	0.734172	0.729245	0.993289
NUSAP1	NUSAP1	TRUE	0.000411184	0.000229085	TRUE	0.000171703	0.000167922	TRUE	0.000171762	0.000166788	0.734172	0.729245	0.993289
NUSAP1	STIL	TRUE	0.000411184	0.000229085	TRUE	0.000171703	0.000167922	TRUE	0.000171762	0.000166788	0.734172	0.729245	0.993289
NUSAP1	CDKN2C	TRUE	0.000411184	0.000229085	TRUE	0.000171703	0.000167922	TRUE	0.000171762	0.000166788	0.734172	0.729245	0.993289
SPAG5	GPSM2	TRUE	0.000411184	0.000229085	TRUE	0.000171703	0.000167922	TRUE	0.000171762	0.000166788	0.734172	0.729245	0.993289
SPAG5	CKAP2	TRUE	0.000411184	0.000229085	TRUE	0.000171703	0.000167922	TRUE	0.000171762	0.000166788	0.734172	0.729245	0.993289
SPAG5	PBK	TRUE	0.000411184	0.000229085	TRUE	0.000171703	0.000167922	TRUE	0.000171762	0.000166788	0.734172	0.729245	0.993289
SPAG5	KIF11	TRUE	0.000411184	0.000229085	TRUE	0.000171703	0.000167922	TRUE	0.000171762	0.000166788	0.734172	0.729245	0.993289
SPAG5	NUSAP1	TRUE	0.000411184	0.000229085	TRUE	0.000171703	0.000167922	TRUE	0.000171762	0.000166788	0.734172	0.729245	0.993289
SPAG5	STIL	TRUE	0.000411184	0.000229085	TRUE	0.000171703	0.000167922	TRUE	0.000171762	0.000166788	0.734172	0.729245	0.993289
SPAG5	CDKN2C	TRUE	0.000411184	0.000229085	TRUE	0.000171703	0.000167922	TRUE	0.000171762	0.000166788	0.734172	0.729245	0.993289
CCNB1	NDC80	TRUE	0.000411184	0.000278538	TRUE	0.000171703	0.000167462	TRUE	0.000171762	0.000166373	0.602643	0.598751	0.99354
PCNA	NDC80	TRUE	0.000411184	0.000278538	TRUE	0.000171703	0.000167462	TRUE	0.000171762	0.000166373	0.602643	0.598751	0.99354
CCNA2	NDC80	TRUE	0.000411184	0.000278538	TRUE	0.000171703	0.000167462	TRUE	0.000171762	0.000166373	0.602643	0.598751	0.99354
EZH2	NDC80	TRUE	0.000411184	0.000278538	TRUE	0.000171703	0.000167462	TRUE	0.000171762	0.000166373	0.602643	0.598751	0.99354
BLM	NDC80	TRUE	0.000411184	0.000278538	TRUE	0.000171703	0.000167462	TRUE	0.000171762	0.000166373	0.602643	0.598751	0.99354
FOXM1	NDC80	TRUE	0.000411184	0.000278538	TRUE	0.000171703	0.000167462	TRUE	0.000171762	0.000166373	0.602643	0.598751	0.99354
CDC6	NDC80	TRUE	0.000411184	0.000278538	TRUE	0.000171703	0.000167462	TRUE	0.000171762	0.000166373	0.602643	0.598751	0.99354
BUB1B	NDC80	TRUE	0.000411184	0.000278538	TRUE	0.000171703	0.000167462	TRUE	0.000171762	0.000166373	0.602643	0.598751	0.99354
DNMT1	NDC80	TRUE	0.000411184	0.000278538	TRUE	0.000171703	0.000167462	TRUE	0.000171762	0.000166373	0.602643	0.598751	0.99354
KIF2C	NDC80	TRUE	0.000411184	0.000278538	TRUE	0.000171703	0.000167462	TRUE	0.000171762	0.000166373	0.602643	0.598751	0.99354
NDC80	NDC80	TRUE	0.000411184	0.000278538	TRUE	0.000171703	0.000167462	TRUE	0.000171762	0.000166373	0.602643	0.598751	0.99354
ECT2	NDC80	TRUE	0.000411184	0.000278538	TRUE	0.000171703	0.000167462	TRUE	0.000171762	0.000166373	0.602643	0.598751	0.99354
KPNA2	NDC80	TRUE	0.000411184	0.000278538	TRUE	0.000171703	0.000167462	TRUE	0.000171762	0.000166373	0.602643	0.598751	0.99354
GPSM2	NDC80	TRUE	0.000411184	0.000278538	TRUE	0.000171703	0.000167462	TRUE	0.000171762	0.000166373	0.602643	0.598751	0.99354
TOP2A	NDC80	TRUE	0.000411184	0.000278538	TRUE	0.000171703	0.000167462	TRUE	0.000171762	0.000166373	0.602643	0.598751	0.99354
DBF4	NDC80	TRUE	0.000411184	0.000278538	TRUE	0.000171703	0.000167462	TRUE	0.000171762	0.000166373	0.602643	0.598751	0.99354
CDCA3	NDC80	TRUE	0.000411184	0.000278538	TRUE	0.000171703	0.000167462	TRUE	0.000171762	0.000166373	0.602643	0.598751	0.99354
DTL	NDC80	TRUE	0.000411184	0.000278538	TRUE	0.000171703	0.000167462	TRUE	0.000171762	0.000166373	0.602643	0.598751	0.99354
PTTG1	NDC80	TRUE	0.000411184	0.000278538	TRUE	0.000171703	0.000167462	TRUE	0.000171762	0.000166373	0.602643	0.598751	0.99354
CEP55	NDC80	TRUE	0.000411184	0.000278538	TRUE	0.000171703	0.000167462	TRUE	0.000171762	0.000166373	0.602643	0.598751	0.99354
RACGAP1	NDC80	TRUE	0.000411184	0.000278538	TRUE	0.000171703	0.000167462	TRUE	0.000171762	0.000166373	0.602643	0.598751	0.99354
RRM2	NDC80	TRUE	0.000411184	0.000278538	TRUE	0.000171703	0.000167462	TRUE	0.000171762	0.000166373	0.602643	0.598751	0.99354
CKAP2	NDC80	TRUE	0.000411184	0.000278538	TRUE	0.000171703	0.000167462	TRUE	0.000171762	0.000166373	0.602643	0.598751	0.99354
CDCA7	NDC80	TRUE	0.000411184	0.000278538	TRUE	0.000171703	0.000167462	TRUE	0.000171762	0.000166373	0.602643	0.598751	0.99354
ESPL1	NDC80	TRUE	0.000411184	0.000278538	TRUE	0.000171703	0.000167462	TRUE	0.000171762	0.000166373	0.602643	0.598751	0.99354
CDCA8	NDC80	TRUE	0.000411184	0.000278538	TRUE	0.000171703	0.000167462	TRUE	0.000171762	0.000166373	0.602643	0.598751	0.99354
KIF11	NDC80	TRUE	0.000411184	0.000278538	TRUE	0.000171703	0.000167462	TRUE	0.000171762	0.000166373	0.602643	0.598751	0.99354
FEN1	NDC80	TRUE	0.000411184	0.000278538	TRUE	0.000171703	0.000167462	TRUE	0.000171762	0.000166373	0.602643	0.598751	0.99354
NUSAP1	NDC80	TRUE	0.000411184	0.000278538	TRUE	0.000171703	0.000167462	TRUE	0.000171762	0.000166373	0.602643	0.598751	0.99354
SPAG5	NDC80	TRUE	0.000411184	0.000278538	TRUE	0.000171703	0.000167462	TRUE	0.000171762	0.000166373	0.602643	0.598751	0.99354
CCNB1	KIF2C	TRUE	0.000411184	0.000260016	TRUE	0.000171703	0.000166965	TRUE	0.000171762	0.000162298	0.643507	0.625625	0.972212
PCNA	KIF2C	TRUE	0.000411184	0.000260016	TRUE	0.000171703	0.000166965	TRUE	0.000171762	0.000162298	0.643507	0.625625	0.972212
CCNA2	KIF2C	TRUE	0.000411184	0.000260016	TRUE	0.000171703	0.000166965	TRUE	0.000171762	0.000162298	0.643507	0.625625	0.972212
EZH2	KIF2C	TRUE	0.000411184	0.000260016	TRUE	0.000171703	0.000166965	TRUE	0.000171762	0.000162298	0.643507	0.625625	0.972212
BLM	KIF2C	TRUE	0.000411184	0.000260016	TRUE	0.000171703	0.000166965	TRUE	0.000171762	0.000162298	0.643507	0.625625	0.972212
FOXM1	KIF2C	TRUE	0.000411184	0.000260016	TRUE	0.000171703	0.000166965	TRUE	0.000171762	0.000162298	0.643507	0.625625	0.972212
CDC6	KIF2C	TRUE	0.000411184	0.000260016	TRUE	0.000171703	0.000166965	TRUE	0.000171762	0.000162298	0.643507	0.625625	0.972212
BUB1B	KIF2C	TRUE	0.000411184	0.000260016	TRUE	0.000171703	0.000166965	TRUE	0.000171762	0.000162298	0.643507	0.625625	0.972212
DNMT1	KIF2C	TRUE	0.000411184	0.000260016	TRUE	0.000171703	0.000166965	TRUE	0.000171762	0.000162298	0.643507	0.625625	0.972212
KIF2C	KIF2C	TRUE	0.000411184	0.000260016	TRUE	0.000171703	0.000166965	TRUE	0.000171762	0.000162298	0.643507	0.625625	0.972212
NDC80	KIF2C	TRUE	0.000411184	0.000260016	TRUE	0.000171703	0.000166965	TRUE	0.000171762	0.000162298	0.643507	0.625625	0.972212
ECT2	KIF2C	TRUE	0.000411184	0.000260016	TRUE	0.000171703	0.000166965	TRUE	0.000171762	0.000162298	0.643507	0.625625	0.972212
KPNA2	KIF2C	TRUE	0.000411184	0.000260016	TRUE	0.000171703	0.000166965	TRUE	0.000171762	0.000162298	0.643507	0.625625	0.972212
GPSM2	KIF2C	TRUE	0.000411184	0.000260016	TRUE	0.000171703	0.000166965	TRUE	0.000171762	0.000162298	0.643507	0.625625	0.972212
TOP2A	KIF2C	TRUE	0.000411184	0.000260016	TRUE	0.000171703	0.000166965	TRUE	0.000171762	0.000162298	0.643507	0.625625	0.972212
DBF4	KIF2C	TRUE	0.000411184	0.000260016	TRUE	0.000171703	0.000166965	TRUE	0.000171762	0.000162298	0.643507	0.625625	0.972212
CDCA3	KIF2C	TRUE	0.000411184	0.000260016	TRUE	0.000171703	0.000166965	TRUE	0.000171762	0.000162298	0.643507	0.625625	0.972212
DTL	KIF2C	TRUE	0.000411184	0.000260016	TRUE	0.000171703	0.000166965	TRUE	0.000171762	0.000162298	0.643507	0.625625	0.972212
PTTG1	KIF2C	TRUE	0.000411184	0.000260016	TRUE	0.000171703	0.000166965	TRUE	0.000171762	0.000162298	0.643507	0.625625	0.972212
CEP55	KIF2C	TRUE	0.000411184	0.000260016	TRUE	0.000171703	0.000166965	TRUE	0.000171762	0.000162298	0.643507	0.625625	0.972212
RACGAP1	KIF2C	TRUE	0.000411184	0.000260016	TRUE	0.000171703	0.000166965	TRUE	0.000171762	0.000162298	0.643507	0.625625	0.972212
RRM2	KIF2C	TRUE	0.000411184	0.000260016	TRUE	0.000171703	0.000166965	TRUE	0.000171762	0.000162298	0.643507	0.625625	0.972212
CKAP2	KIF2C	TRUE	0.000411184	0.000260016	TRUE	0.000171703	0.000166965	TRUE	0.000171762	0.000162298	0.643507	0.625625	0.972212
CDCA7	KIF2C	TRUE	0.000411184	0.000260016	TRUE	0.000171703	0.000166965	TRUE	0.000171762	0.000162298	0.643507	0.625625	0.972212
ESPL1	KIF2C	TRUE	0.000411184	0.000260016	TRUE	0.000171703	0.000166965	TRUE	0.000171762	0.000162298	0.643507	0.625625	0.972212
CDCA8	KIF2C	TRUE	0.000411184	0.000260016	TRUE	0.000171703	0.000166965	TRUE	0.000171762	0.000162298	0.643507	0.625625	0.972212
KIF11	KIF2C	TRUE	0.000411184	0.000260016	TRUE	0.000171703	0.000166965	TRUE	0.000171762	0.000162298	0.643507	0.625625	0.972212
FEN1	KIF2C	TRUE	0.000411184	0.000260016	TRUE	0.000171703	0.000166965	TRUE	0.000171762	0.000162298	0.643507	0.625625	0.972212
NUSAP1	KIF2C	TRUE	0.000411184	0.000260016	TRUE	0.000171703	0.000166965	TRUE	0.000171762	0.000162298	0.643507	0.625625	0.972212
SPAG5	KIF2C	TRUE	0.000411184	0.000260016	TRUE	0.000171703	0.000166965	TRUE	0.000171762	0.000162298	0.643507	0.625625	0.972212
CCNB1	MCM2	TRUE	0.000411184	0.000251247	TRUE	0.000171703	0.000165414	TRUE	0.000171762	0.000166667	0.65973	0.664696	1.00753
PCNA	MCM2	TRUE	0.000411184	0.000251247	TRUE	0.000171703	0.000165414	TRUE	0.000171762	0.000166667	0.65973	0.664696	1.00753
CCNA2	MCM2	TRUE	0.000411184	0.000251247	TRUE	0.000171703	0.000165414	TRUE	0.000171762	0.000166667	0.65973	0.664696	1.00753
EZH2	MCM2	TRUE	0.000411184	0.000251247	TRUE	0.000171703	0.000165414	TRUE	0.000171762	0.000166667	0.65973	0.664696	1.00753
BLM	MCM2	TRUE	0.000411184	0.000251247	TRUE	0.000171703	0.000165414	TRUE	0.000171762	0.000166667	0.65973	0.664696	1.00753
FOXM1	MCM2	TRUE	0.000411184	0.000251247	TRUE	0.000171703	0.000165414	TRUE	0.000171762	0.000166667	0.65973	0.664696	1.00753
CDC6	MCM2	TRUE	0.000411184	0.000251247	TRUE	0.000171703	0.000165414	TRUE	0.000171762	0.000166667	0.65973	0.664696	1.00753
BUB1B	MCM2	TRUE	0.000411184	0.000251247	TRUE	0.000171703	0.000165414	TRUE	0.000171762	0.000166667	0.65973	0.664696	1.00753
DNMT1	MCM2	TRUE	0.000411184	0.000251247	TRUE	0.000171703	0.000165414	TRUE	0.000171762	0.000166667	0.65973	0.664696	1.00753
KIF2C	MCM2	TRUE	0.000411184	0.000251247	TRUE	0.000171703	0.000165414	TRUE	0.000171762	0.000166667	0.65973	0.664696	1.00753
NDC80	MCM2	TRUE	0.000411184	0.000251247	TRUE	0.000171703	0.000165414	TRUE	0.000171762	0.000166667	0.65973	0.664696	1.00753
ECT2	MCM2	TRUE	0.000411184	0.000251247	TRUE	0.000171703	0.000165414	TRUE	0.000171762	0.000166667	0.65973	0.664696	1.00753
KPNA2	MCM2	TRUE	0.000411184	0.000251247	TRUE	0.000171703	0.000165414	TRUE	0.000171762	0.000166667	0.65973	0.664696	1.00753
GPSM2	MCM2	TRUE	0.000411184	0.000251247	TRUE	0.000171703	0.000165414	TRUE	0.000171762	0.000166667	0.65973	0.664696	1.00753
TOP2A	MCM2	TRUE	0.000411184	0.000251247	TRUE	0.000171703	0.000165414	TRUE	0.000171762	0.000166667	0.65973	0.664696	1.00753
DBF4	MCM2	TRUE	0.000411184	0.000251247	TRUE	0.000171703	0.000165414	TRUE	0.000171762	0.000166667	0.65973	0.664696	1.00753
CDCA3	MCM2	TRUE	0.000411184	0.000251247	TRUE	0.000171703	0.000165414	TRUE	0.000171762	0.000166667	0.65973	0.664696	1.00753
DTL	MCM2	TRUE	0.000411184	0.000251247	TRUE	0.000171703	0.000165414	TRUE	0.000171762	0.000166667	0.65973	0.664696	1.00753
PTTG1	MCM2	TRUE	0.000411184	0.000251247	TRUE	0.000171703	0.000165414	TRUE	0.000171762	0.000166667	0.65973	0.664696	1.00753
CEP55	MCM2	TRUE	0.000411184	0.000251247	TRUE	0.000171703	0.000165414	TRUE	0.000171762	0.000166667	0.65973	0.664696	1.00753
RACGAP1	MCM2	TRUE	0.000411184	0.000251247	TRUE	0.000171703	0.000165414	TRUE	0.000171762	0.000166667	0.65973	0.664696	1.00753
RRM2	MCM2	TRUE	0.000411184	0.000251247	TRUE	0.000171703	0.000165414	TRUE	0.000171762	0.000166667	0.65973	0.664696	1.00753
CKAP2	MCM2	TRUE	0.000411184	0.000251247	TRUE	0.000171703	0.000165414	TRUE	0.000171762	0.000166667	0.65973	0.664696	1.00753
CDCA7	MCM2	TRUE	0.000411184	0.000251247	TRUE	0.000171703	0.000165414	TRUE	0.000171762	0.000166667	0.65973	0.664696	1.00753
ESPL1	MCM2	TRUE	0.000411184	0.000251247	TRUE	0.000171703	0.000165414	TRUE	0.000171762	0.000166667	0.65973	0.664696	1.00753
CDCA8	MCM2	TRUE	0.000411184	0.000251247	TRUE	0.000171703	0.000165414	TRUE	0.000171762	0.000166667	0.65973	0.664696	1.00753
KIF11	MCM2	TRUE	0.000411184	0.000251247	TRUE	0.000171703	0.000165414	TRUE	0.000171762	0.000166667	0.65973	0.664696	1.00753
FEN1	MCM2	TRUE	0.000411184	0.000251247	TRUE	0.000171703	0.000165414	TRUE	0.000171762	0.000166667	0.65973	0.664696	1.00753
NUSAP1	MCM2	TRUE	0.000411184	0.000251247	TRUE	0.000171703	0.000165414	TRUE	0.000171762	0.000166667	0.65973	0.664696	1.00753
SPAG5	MCM2	TRUE	0.000411184	0.000251247	TRUE	0.000171703	0.000165414	TRUE	0.000171762	0.000166667	0.65973	0.664696	1.00753
CCNB1	ESPL1	TRUE	0.000411184	0.000231402	TRUE	0.000171703	0.000164791	TRUE	0.000171762	0.000162852	0.71338	0.705035	0.988302
PCNA	ESPL1	TRUE	0.000411184	0.000231402	TRUE	0.000171703	0.000164791	TRUE	0.000171762	0.000162852	0.71338	0.705035	0.988302
CCNA2	ESPL1	TRUE	0.000411184	0.000231402	TRUE	0.000171703	0.000164791	TRUE	0.000171762	0.000162852	0.71338	0.705035	0.988302
EZH2	ESPL1	TRUE	0.000411184	0.000231402	TRUE	0.000171703	0.000164791	TRUE	0.000171762	0.000162852	0.71338	0.705035	0.988302
BLM	ESPL1	TRUE	0.000411184	0.000231402	TRUE	0.000171703	0.000164791	TRUE	0.000171762	0.000162852	0.71338	0.705035	0.988302
FOXM1	ESPL1	TRUE	0.000411184	0.000231402	TRUE	0.000171703	0.000164791	TRUE	0.000171762	0.000162852	0.71338	0.705035	0.988302
CDC6	ESPL1	TRUE	0.000411184	0.000231402	TRUE	0.000171703	0.000164791	TRUE	0.000171762	0.000162852	0.71338	0.705035	0.988302
BUB1B	ESPL1	TRUE	0.000411184	0.000231402	TRUE	0.000171703	0.000164791	TRUE	0.000171762	0.000162852	0.71338	0.705035	0.988302
DNMT1	ESPL1	TRUE	0.000411184	0.000231402	TRUE	0.000171703	0.000164791	TRUE	0.000171762	0.000162852	0.71338	0.705035	0.988302
KIF2C	ESPL1	TRUE	0.000411184	0.000231402	TRUE	0.000171703	0.000164791	TRUE	0.000171762	0.000162852	0.71338	0.705035	0.988302
NDC80	ESPL1	TRUE	0.000411184	0.000231402	TRUE	0.000171703	0.000164791	TRUE	0.000171762	0.000162852	0.71338	0.705035	0.988302
ECT2	ESPL1	TRUE	0.000411184	0.000231402	TRUE	0.000171703	0.000164791	TRUE	0.000171762	0.000162852	0.71338	0.705035	0.988302
KPNA2	ESPL1	TRUE	0.000411184	0.000231402	TRUE	0.000171703	0.000164791	TRUE	0.000171762	0.000162852	0.71338	0.705035	0.988302
GPSM2	ESPL1	TRUE	0.000411184	0.000231402	TRUE	0.000171703	0.000164791	TRUE	0.000171762	0.000162852	0.71338	0.705035	0.988302
TOP2A	ESPL1	TRUE	0.000411184	0.000231402	TRUE	0.000171703	0.000164791	TRUE	0.000171762	0.000162852	0.71338	0.705035	0.988302
DBF4	ESPL1	TRUE	0.000411184	0.000231402	TRUE	0.000171703	0.000164791	TRUE	0.000171762	0.000162852	0.71338	0.705035	0.988302
CDCA3	ESPL1	TRUE	0.000411184	0.000231402	TRUE	0.000171703	0.000164791	TRUE	0.000171762	0.000162852	0.71338	0.705035	0.988302
DTL	ESPL1	TRUE	0.000411184	0.000231402	TRUE	0.000171703	0.000164791	TRUE	0.000171762	0.000162852	0.71338	0.705035	0.988302
PTTG1	ESPL1	TRUE	0.000411184	0.000231402	TRUE	0.000171703	0.000164791	TRUE	0.000171762	0.000162852	0.71338	0.705035	0.988302
CEP55	ESPL1	TRUE	0.000411184	0.000231402	TRUE	0.000171703	0.000164791	TRUE	0.000171762	0.000162852	0.71338	0.705035	0.988302
RACGAP1	ESPL1	TRUE	0.000411184	0.000231402	TRUE	0.000171703	0.000164791	TRUE	0.000171762	0.000162852	0.71338	0.705035	0.988302
RRM2	ESPL1	TRUE	0.000411184	0.000231402	TRUE	0.000171703	0.000164791	TRUE	0.000171762	0.000162852	0.71338	0.705035	0.988302
CKAP2	ESPL1	TRUE	0.000411184	0.000231402	TRUE	0.000171703	0.000164791	TRUE	0.000171762	0.000162852	0.71338	0.705035	0.988302
CDCA7	ESPL1	TRUE	0.000411184	0.000231402	TRUE	0.000171703	0.000164791	TRUE	0.000171762	0.000162852	0.71338	0.705035	0.988302
ESPL1	ESPL1	TRUE	0.000411184	0.000231402	TRUE	0.000171703	0.000164791	TRUE	0.000171762	0.000162852	0.71338	0.705035	0.988302
CDCA8	ESPL1	TRUE	0.000411184	0.000231402	TRUE	0.000171703	0.000164791	TRUE	0.000171762	0.000162852	0.71338	0.705035	0.988302
KIF11	ESPL1	TRUE	0.000411184	0.000231402	TRUE	0.000171703	0.000164791	TRUE	0.000171762	0.000162852	0.71338	0.705035	0.988302
FEN1	ESPL1	TRUE	0.000411184	0.000231402	TRUE	0.000171703	0.000164791	TRUE	0.000171762	0.000162852	0.71338	0.705035	0.988302
NUSAP1	ESPL1	TRUE	0.000411184	0.000231402	TRUE	0.000171703	0.000164791	TRUE	0.000171762	0.000162852	0.71338	0.705035	0.988302
SPAG5	ESPL1	TRUE	0.000411184	0.000231402	TRUE	0.000171703	0.000164791	TRUE	0.000171762	0.000162852	0.71338	0.705035	0.988302
CCNB1	DBF4	TRUE	0.000411184	0.000243841	TRUE	0.000171703	0.000162634	TRUE	0.000171762	0.000159653	0.668326	0.65615	0.981781
PCNA	DBF4	TRUE	0.000411184	0.000243841	TRUE	0.000171703	0.000162634	TRUE	0.000171762	0.000159653	0.668326	0.65615	0.981781
CCNA2	DBF4	TRUE	0.000411184	0.000243841	TRUE	0.000171703	0.000162634	TRUE	0.000171762	0.000159653	0.668326	0.65615	0.981781
EZH2	DBF4	TRUE	0.000411184	0.000243841	TRUE	0.000171703	0.000162634	TRUE	0.000171762	0.000159653	0.668326	0.65615	0.981781
BLM	DBF4	TRUE	0.000411184	0.000243841	TRUE	0.000171703	0.000162634	TRUE	0.000171762	0.000159653	0.668326	0.65615	0.981781
FOXM1	DBF4	TRUE	0.000411184	0.000243841	TRUE	0.000171703	0.000162634	TRUE	0.000171762	0.000159653	0.668326	0.65615	0.981781
CDC6	DBF4	TRUE	0.000411184	0.000243841	TRUE	0.000171703	0.000162634	TRUE	0.000171762	0.000159653	0.668326	0.65615	0.981781
BUB1B	DBF4	TRUE	0.000411184	0.000243841	TRUE	0.000171703	0.000162634	TRUE	0.000171762	0.000159653	0.668326	0.65615	0.981781
DNMT1	DBF4	TRUE	0.000411184	0.000243841	TRUE	0.000171703	0.000162634	TRUE	0.000171762	0.000159653	0.668326	0.65615	0.981781
KIF2C	DBF4	TRUE	0.000411184	0.000243841	TRUE	0.000171703	0.000162634	TRUE	0.000171762	0.000159653	0.668326	0.65615	0.981781
NDC80	DBF4	TRUE	0.000411184	0.000243841	TRUE	0.000171703	0.000162634	TRUE	0.000171762	0.000159653	0.668326	0.65615	0.981781
ECT2	DBF4	TRUE	0.000411184	0.000243841	TRUE	0.000171703	0.000162634	TRUE	0.000171762	0.000159653	0.668326	0.65615	0.981781
KPNA2	DBF4	TRUE	0.000411184	0.000243841	TRUE	0.000171703	0.000162634	TRUE	0.000171762	0.000159653	0.668326	0.65615	0.981781
GPSM2	DBF4	TRUE	0.000411184	0.000243841	TRUE	0.000171703	0.000162634	TRUE	0.000171762	0.000159653	0.668326	0.65615	0.981781
TOP2A	DBF4	TRUE	0.000411184	0.000243841	TRUE	0.000171703	0.000162634	TRUE	0.000171762	0.000159653	0.668326	0.65615	0.981781
DBF4	DBF4	TRUE	0.000411184	0.000243841	TRUE	0.000171703	0.000162634	TRUE	0.000171762	0.000159653	0.668326	0.65615	0.981781
CDCA3	DBF4	TRUE	0.000411184	0.000243841	TRUE	0.000171703	0.000162634	TRUE	0.000171762	0.000159653	0.668326	0.65615	0.981781
DTL	DBF4	TRUE	0.000411184	0.000243841	TRUE	0.000171703	0.000162634	TRUE	0.000171762	0.000159653	0.668326	0.65615	0.981781
PTTG1	DBF4	TRUE	0.000411184	0.000243841	TRUE	0.000171703	0.000162634	TRUE	0.000171762	0.000159653	0.668326	0.65615	0.981781
CEP55	DBF4	TRUE	0.000411184	0.000243841	TRUE	0.000171703	0.000162634	TRUE	0.000171762	0.000159653	0.668326	0.65615	0.981781
RACGAP1	DBF4	TRUE	0.000411184	0.000243841	TRUE	0.000171703	0.000162634	TRUE	0.000171762	0.000159653	0.668326	0.65615	0.981781
RRM2	DBF4	TRUE	0.000411184	0.000243841	TRUE	0.000171703	0.000162634	TRUE	0.000171762	0.000159653	0.668326	0.65615	0.981781
CKAP2	DBF4	TRUE	0.000411184	0.000243841	TRUE	0.000171703	0.000162634	TRUE	0.000171762	0.000159653	0.668326	0.65615	0.981781
CDCA7	DBF4	TRUE	0.000411184	0.000243841	TRUE	0.000171703	0.000162634	TRUE	0.000171762	0.000159653	0.668326	0.65615	0.981781
ESPL1	DBF4	TRUE	0.000411184	0.000243841	TRUE	0.000171703	0.000162634	TRUE	0.000171762	0.000159653	0.668326	0.65615	0.981781
CDCA8	DBF4	TRUE	0.000411184	0.000243841	TRUE	0.000171703	0.000162634	TRUE	0.000171762	0.000159653	0.668326	0.65615	0.981781
KIF11	DBF4	TRUE	0.000411184	0.000243841	TRUE	0.000171703	0.000162634	TRUE	0.000171762	0.000159653	0.668326	0.65615	0.981781
FEN1	DBF4	TRUE	0.000411184	0.000243841	TRUE	0.000171703	0.000162634	TRUE	0.000171762	0.000159653	0.668326	0.65615	0.981781
NUSAP1	DBF4	TRUE	0.000411184	0.000243841	TRUE	0.000171703	0.000162634	TRUE	0.000171762	0.000159653	0.668326	0.65615	0.981781
SPAG5	DBF4	TRUE	0.000411184	0.000243841	TRUE	0.000171703	0.000162634	TRUE	0.000171762	0.000159653	0.668326	0.65615	0.981781
CCNB1	CDCA7	TRUE	0.000411184	0.000238973	TRUE	0.000171703	0.000159537	TRUE	0.000171762	0.000158606	0.668981	0.6651	0.994199
PCNA	CDCA7	TRUE	0.000411184	0.000238973	TRUE	0.000171703	0.000159537	TRUE	0.000171762	0.000158606	0.668981	0.6651	0.994199
CCNA2	CDCA7	TRUE	0.000411184	0.000238973	TRUE	0.000171703	0.000159537	TRUE	0.000171762	0.000158606	0.668981	0.6651	0.994199
EZH2	CDCA7	TRUE	0.000411184	0.000238973	TRUE	0.000171703	0.000159537	TRUE	0.000171762	0.000158606	0.668981	0.6651	0.994199
BLM	CDCA7	TRUE	0.000411184	0.000238973	TRUE	0.000171703	0.000159537	TRUE	0.000171762	0.000158606	0.668981	0.6651	0.994199
FOXM1	CDCA7	TRUE	0.000411184	0.000238973	TRUE	0.000171703	0.000159537	TRUE	0.000171762	0.000158606	0.668981	0.6651	0.994199
CDC6	CDCA7	TRUE	0.000411184	0.000238973	TRUE	0.000171703	0.000159537	TRUE	0.000171762	0.000158606	0.668981	0.6651	0.994199
BUB1B	CDCA7	TRUE	0.000411184	0.000238973	TRUE	0.000171703	0.000159537	TRUE	0.000171762	0.000158606	0.668981	0.6651	0.994199
DNMT1	CDCA7	TRUE	0.000411184	0.000238973	TRUE	0.000171703	0.000159537	TRUE	0.000171762	0.000158606	0.668981	0.6651	0.994199
KIF2C	CDCA7	TRUE	0.000411184	0.000238973	TRUE	0.000171703	0.000159537	TRUE	0.000171762	0.000158606	0.668981	0.6651	0.994199
NDC80	CDCA7	TRUE	0.000411184	0.000238973	TRUE	0.000171703	0.000159537	TRUE	0.000171762	0.000158606	0.668981	0.6651	0.994199
ECT2	CDCA7	TRUE	0.000411184	0.000238973	TRUE	0.000171703	0.000159537	TRUE	0.000171762	0.000158606	0.668981	0.6651	0.994199
KPNA2	CDCA7	TRUE	0.000411184	0.000238973	TRUE	0.000171703	0.000159537	TRUE	0.000171762	0.000158606	0.668981	0.6651	0.994199
GPSM2	CDCA7	TRUE	0.000411184	0.000238973	TRUE	0.000171703	0.000159537	TRUE	0.000171762	0.000158606	0.668981	0.6651	0.994199
TOP2A	CDCA7	TRUE	0.000411184	0.000238973	TRUE	0.000171703	0.000159537	TRUE	0.000171762	0.000158606	0.668981	0.6651	0.994199
DBF4	CDCA7	TRUE	0.000411184	0.000238973	TRUE	0.000171703	0.000159537	TRUE	0.000171762	0.000158606	0.668981	0.6651	0.994199
CDCA3	CDCA7	TRUE	0.000411184	0.000238973	TRUE	0.000171703	0.000159537	TRUE	0.000171762	0.000158606	0.668981	0.6651	0.994199
DTL	CDCA7	TRUE	0.000411184	0.000238973	TRUE	0.000171703	0.000159537	TRUE	0.000171762	0.000158606	0.668981	0.6651	0.994199
PTTG1	CDCA7	TRUE	0.000411184	0.000238973	TRUE	0.000171703	0.000159537	TRUE	0.000171762	0.000158606	0.668981	0.6651	0.994199
CEP55	CDCA7	TRUE	0.000411184	0.000238973	TRUE	0.000171703	0.000159537	TRUE	0.000171762	0.000158606	0.668981	0.6651	0.994199
RACGAP1	CDCA7	TRUE	0.000411184	0.000238973	TRUE	0.000171703	0.000159537	TRUE	0.000171762	0.000158606	0.668981	0.6651	0.994199
RRM2	CDCA7	TRUE	0.000411184	0.000238973	TRUE	0.000171703	0.000159537	TRUE	0.000171762	0.000158606	0.668981	0.6651	0.994199
CKAP2	CDCA7	TRUE	0.000411184	0.000238973	TRUE	0.000171703	0.000159537	TRUE	0.000171762	0.000158606	0.668981	0.6651	0.994199
CDCA7	CDCA7	TRUE	0.000411184	0.000238973	TRUE	0.000171703	0.000159537	TRUE	0.000171762	0.000158606	0.668981	0.6651	0.994199
ESPL1	CDCA7	TRUE	0.000411184	0.000238973	TRUE	0.000171703	0.000159537	TRUE	0.000171762	0.000158606	0.668981	0.6651	0.994199
CDCA8	CDCA7	TRUE	0.000411184	0.000238973	TRUE	0.000171703	0.000159537	TRUE	0.000171762	0.000158606	0.668981	0.6651	0.994199
KIF11	CDCA7	TRUE	0.000411184	0.000238973	TRUE	0.000171703	0.000159537	TRUE	0.000171762	0.000158606	0.668981	0.6651	0.994199
FEN1	CDCA7	TRUE	0.000411184	0.000238973	TRUE	0.000171703	0.000159537	TRUE	0.000171762	0.000158606	0.668981	0.6651	0.994199
NUSAP1	CDCA7	TRUE	0.000411184	0.000238973	TRUE	0.000171703	0.000159537	TRUE	0.000171762	0.000158606	0.668981	0.6651	0.994199
SPAG5	CDCA7	TRUE	0.000411184	0.000238973	TRUE	0.000171703	0.000159537	TRUE	0.000171762	0.000158606	0.668981	0.6651	0.994199
CCNB1	DNMT1	TRUE	0.000411184	0.000259435	TRUE	0.000171703	0.000158351	TRUE	0.000171762	0.000157224	0.611864	0.607539	0.992931
PCNA	DNMT1	TRUE	0.000411184	0.000259435	TRUE	0.000171703	0.000158351	TRUE	0.000171762	0.000157224	0.611864	0.607539	0.992931
CCNA2	DNMT1	TRUE	0.000411184	0.000259435	TRUE	0.000171703	0.000158351	TRUE	0.000171762	0.000157224	0.611864	0.607539	0.992931
EZH2	DNMT1	TRUE	0.000411184	0.000259435	TRUE	0.000171703	0.000158351	TRUE	0.000171762	0.000157224	0.611864	0.607539	0.992931
BLM	DNMT1	TRUE	0.000411184	0.000259435	TRUE	0.000171703	0.000158351	TRUE	0.000171762	0.000157224	0.611864	0.607539	0.992931
FOXM1	DNMT1	TRUE	0.000411184	0.000259435	TRUE	0.000171703	0.000158351	TRUE	0.000171762	0.000157224	0.611864	0.607539	0.992931
CDC6	DNMT1	TRUE	0.000411184	0.000259435	TRUE	0.000171703	0.000158351	TRUE	0.000171762	0.000157224	0.611864	0.607539	0.992931
BUB1B	DNMT1	TRUE	0.000411184	0.000259435	TRUE	0.000171703	0.000158351	TRUE	0.000171762	0.000157224	0.611864	0.607539	0.992931
DNMT1	DNMT1	TRUE	0.000411184	0.000259435	TRUE	0.000171703	0.000158351	TRUE	0.000171762	0.000157224	0.611864	0.607539	0.992931
KIF2C	DNMT1	TRUE	0.000411184	0.000259435	TRUE	0.000171703	0.000158351	TRUE	0.000171762	0.000157224	0.611864	0.607539	0.992931
NDC80	DNMT1	TRUE	0.000411184	0.000259435	TRUE	0.000171703	0.000158351	TRUE	0.000171762	0.000157224	0.611864	0.607539	0.992931
ECT2	DNMT1	TRUE	0.000411184	0.000259435	TRUE	0.000171703	0.000158351	TRUE	0.000171762	0.000157224	0.611864	0.607539	0.992931
KPNA2	DNMT1	TRUE	0.000411184	0.000259435	TRUE	0.000171703	0.000158351	TRUE	0.000171762	0.000157224	0.611864	0.607539	0.992931
GPSM2	DNMT1	TRUE	0.000411184	0.000259435	TRUE	0.000171703	0.000158351	TRUE	0.000171762	0.000157224	0.611864	0.607539	0.992931
TOP2A	DNMT1	TRUE	0.000411184	0.000259435	TRUE	0.000171703	0.000158351	TRUE	0.000171762	0.000157224	0.611864	0.607539	0.992931
DBF4	DNMT1	TRUE	0.000411184	0.000259435	TRUE	0.000171703	0.000158351	TRUE	0.000171762	0.000157224	0.611864	0.607539	0.992931
CDCA3	DNMT1	TRUE	0.000411184	0.000259435	TRUE	0.000171703	0.000158351	TRUE	0.000171762	0.000157224	0.611864	0.607539	0.992931
DTL	DNMT1	TRUE	0.000411184	0.000259435	TRUE	0.000171703	0.000158351	TRUE	0.000171762	0.000157224	0.611864	0.607539	0.992931
PTTG1	DNMT1	TRUE	0.000411184	0.000259435	TRUE	0.000171703	0.000158351	TRUE	0.000171762	0.000157224	0.611864	0.607539	0.992931
CEP55	DNMT1	TRUE	0.000411184	0.000259435	TRUE	0.000171703	0.000158351	TRUE	0.000171762	0.000157224	0.611864	0.607539	0.992931
RACGAP1	DNMT1	TRUE	0.000411184	0.000259435	TRUE	0.000171703	0.000158351	TRUE	0.000171762	0.000157224	0.611864	0.607539	0.992931
RRM2	DNMT1	TRUE	0.000411184	0.000259435	TRUE	0.000171703	0.000158351	TRUE	0.000171762	0.000157224	0.611864	0.607539	0.992931
CKAP2	DNMT1	TRUE	0.000411184	0.000259435	TRUE	0.000171703	0.000158351	TRUE	0.000171762	0.000157224	0.611864	0.607539	0.992931
CDCA7	DNMT1	TRUE	0.000411184	0.000259435	TRUE	0.000171703	0.000158351	TRUE	0.000171762	0.000157224	0.611864	0.607539	0.992931
ESPL1	DNMT1	TRUE	0.000411184	0.000259435	TRUE	0.000171703	0.000158351	TRUE	0.000171762	0.000157224	0.611864	0.607539	0.992931
CDCA8	DNMT1	TRUE	0.000411184	0.000259435	TRUE	0.000171703	0.000158351	TRUE	0.000171762	0.000157224	0.611864	0.607539	0.992931
KIF11	DNMT1	TRUE	0.000411184	0.000259435	TRUE	0.000171703	0.000158351	TRUE	0.000171762	0.000157224	0.611864	0.607539	0.992931
FEN1	DNMT1	TRUE	0.000411184	0.000259435	TRUE	0.000171703	0.000158351	TRUE	0.000171762	0.000157224	0.611864	0.607539	0.992931
NUSAP1	DNMT1	TRUE	0.000411184	0.000259435	TRUE	0.000171703	0.000158351	TRUE	0.000171762	0.000157224	0.611864	0.607539	0.992931
SPAG5	DNMT1	TRUE	0.000411184	0.000259435	TRUE	0.000171703	0.000158351	TRUE	0.000171762	0.000157224	0.611864	0.607539	0.992931
CCNB1	PTTG1	TRUE	0.000411184	0.000230286	TRUE	0.000171703	0.00015709	TRUE	0.000171762	0.000154428	0.683525	0.672014	0.983159
PCNA	PTTG1	TRUE	0.000411184	0.000230286	TRUE	0.000171703	0.00015709	TRUE	0.000171762	0.000154428	0.683525	0.672014	0.983159
CCNA2	PTTG1	TRUE	0.000411184	0.000230286	TRUE	0.000171703	0.00015709	TRUE	0.000171762	0.000154428	0.683525	0.672014	0.983159
EZH2	PTTG1	TRUE	0.000411184	0.000230286	TRUE	0.000171703	0.00015709	TRUE	0.000171762	0.000154428	0.683525	0.672014	0.983159
BLM	PTTG1	TRUE	0.000411184	0.000230286	TRUE	0.000171703	0.00015709	TRUE	0.000171762	0.000154428	0.683525	0.672014	0.983159
FOXM1	PTTG1	TRUE	0.000411184	0.000230286	TRUE	0.000171703	0.00015709	TRUE	0.000171762	0.000154428	0.683525	0.672014	0.983159
CDC6	PTTG1	TRUE	0.000411184	0.000230286	TRUE	0.000171703	0.00015709	TRUE	0.000171762	0.000154428	0.683525	0.672014	0.983159
BUB1B	PTTG1	TRUE	0.000411184	0.000230286	TRUE	0.000171703	0.00015709	TRUE	0.000171762	0.000154428	0.683525	0.672014	0.983159
DNMT1	PTTG1	TRUE	0.000411184	0.000230286	TRUE	0.000171703	0.00015709	TRUE	0.000171762	0.000154428	0.683525	0.672014	0.983159
KIF2C	PTTG1	TRUE	0.000411184	0.000230286	TRUE	0.000171703	0.00015709	TRUE	0.000171762	0.000154428	0.683525	0.672014	0.983159
NDC80	PTTG1	TRUE	0.000411184	0.000230286	TRUE	0.000171703	0.00015709	TRUE	0.000171762	0.000154428	0.683525	0.672014	0.983159
ECT2	PTTG1	TRUE	0.000411184	0.000230286	TRUE	0.000171703	0.00015709	TRUE	0.000171762	0.000154428	0.683525	0.672014	0.983159
KPNA2	PTTG1	TRUE	0.000411184	0.000230286	TRUE	0.000171703	0.00015709	TRUE	0.000171762	0.000154428	0.683525	0.672014	0.983159
GPSM2	PTTG1	TRUE	0.000411184	0.000230286	TRUE	0.000171703	0.00015709	TRUE	0.000171762	0.000154428	0.683525	0.672014	0.983159
TOP2A	PTTG1	TRUE	0.000411184	0.000230286	TRUE	0.000171703	0.00015709	TRUE	0.000171762	0.000154428	0.683525	0.672014	0.983159
DBF4	PTTG1	TRUE	0.000411184	0.000230286	TRUE	0.000171703	0.00015709	TRUE	0.000171762	0.000154428	0.683525	0.672014	0.983159
CDCA3	PTTG1	TRUE	0.000411184	0.000230286	TRUE	0.000171703	0.00015709	TRUE	0.000171762	0.000154428	0.683525	0.672014	0.983159
DTL	PTTG1	TRUE	0.000411184	0.000230286	TRUE	0.000171703	0.00015709	TRUE	0.000171762	0.000154428	0.683525	0.672014	0.983159
PTTG1	PTTG1	TRUE	0.000411184	0.000230286	TRUE	0.000171703	0.00015709	TRUE	0.000171762	0.000154428	0.683525	0.672014	0.983159
CEP55	PTTG1	TRUE	0.000411184	0.000230286	TRUE	0.000171703	0.00015709	TRUE	0.000171762	0.000154428	0.683525	0.672014	0.983159
RACGAP1	PTTG1	TRUE	0.000411184	0.000230286	TRUE	0.000171703	0.00015709	TRUE	0.000171762	0.000154428	0.683525	0.672014	0.983159
RRM2	PTTG1	TRUE	0.000411184	0.000230286	TRUE	0.000171703	0.00015709	TRUE	0.000171762	0.000154428	0.683525	0.672014	0.983159
CKAP2	PTTG1	TRUE	0.000411184	0.000230286	TRUE	0.000171703	0.00015709	TRUE	0.000171762	0.000154428	0.683525	0.672014	0.983159
CDCA7	PTTG1	TRUE	0.000411184	0.000230286	TRUE	0.000171703	0.00015709	TRUE	0.000171762	0.000154428	0.683525	0.672014	0.983159
ESPL1	PTTG1	TRUE	0.000411184	0.000230286	TRUE	0.000171703	0.00015709	TRUE	0.000171762	0.000154428	0.683525	0.672014	0.983159
CDCA8	PTTG1	TRUE	0.000411184	0.000230286	TRUE	0.000171703	0.00015709	TRUE	0.000171762	0.000154428	0.683525	0.672014	0.983159
KIF11	PTTG1	TRUE	0.000411184	0.000230286	TRUE	0.000171703	0.00015709	TRUE	0.000171762	0.000154428	0.683525	0.672014	0.983159
FEN1	PTTG1	TRUE	0.000411184	0.000230286	TRUE	0.000171703	0.00015709	TRUE	0.000171762	0.000154428	0.683525	0.672014	0.983159
NUSAP1	PTTG1	TRUE	0.000411184	0.000230286	TRUE	0.000171703	0.00015709	TRUE	0.000171762	0.000154428	0.683525	0.672014	0.983159
SPAG5	PTTG1	TRUE	0.000411184	0.000230286	TRUE	0.000171703	0.00015709	TRUE	0.000171762	0.000154428	0.683525	0.672014	0.983159
CCNB1	CCNA2	TRUE	0.000411184	0.000485974	TRUE	0.000171703	0.000150972	TRUE	0.000171762	0.000285926	0.312073	0.589201	1.88802
PCNA	CCNA2	TRUE	0.000411184	0.000485974	TRUE	0.000171703	0.000150972	TRUE	0.000171762	0.000285926	0.312073	0.589201	1.88802
CCNA2	CCNA2	TRUE	0.000411184	0.000485974	TRUE	0.000171703	0.000150972	TRUE	0.000171762	0.000285926	0.312073	0.589201	1.88802
EZH2	CCNA2	TRUE	0.000411184	0.000485974	TRUE	0.000171703	0.000150972	TRUE	0.000171762	0.000285926	0.312073	0.589201	1.88802
BLM	CCNA2	TRUE	0.000411184	0.000485974	TRUE	0.000171703	0.000150972	TRUE	0.000171762	0.000285926	0.312073	0.589201	1.88802
FOXM1	CCNA2	TRUE	0.000411184	0.000485974	TRUE	0.000171703	0.000150972	TRUE	0.000171762	0.000285926	0.312073	0.589201	1.88802
CDC6	CCNA2	TRUE	0.000411184	0.000485974	TRUE	0.000171703	0.000150972	TRUE	0.000171762	0.000285926	0.312073	0.589201	1.88802
BUB1B	CCNA2	TRUE	0.000411184	0.000485974	TRUE	0.000171703	0.000150972	TRUE	0.000171762	0.000285926	0.312073	0.589201	1.88802
DNMT1	CCNA2	TRUE	0.000411184	0.000485974	TRUE	0.000171703	0.000150972	TRUE	0.000171762	0.000285926	0.312073	0.589201	1.88802
KIF2C	CCNA2	TRUE	0.000411184	0.000485974	TRUE	0.000171703	0.000150972	TRUE	0.000171762	0.000285926	0.312073	0.589201	1.88802
NDC80	CCNA2	TRUE	0.000411184	0.000485974	TRUE	0.000171703	0.000150972	TRUE	0.000171762	0.000285926	0.312073	0.589201	1.88802
ECT2	CCNA2	TRUE	0.000411184	0.000485974	TRUE	0.000171703	0.000150972	TRUE	0.000171762	0.000285926	0.312073	0.589201	1.88802
KPNA2	CCNA2	TRUE	0.000411184	0.000485974	TRUE	0.000171703	0.000150972	TRUE	0.000171762	0.000285926	0.312073	0.589201	1.88802
GPSM2	CCNA2	TRUE	0.000411184	0.000485974	TRUE	0.000171703	0.000150972	TRUE	0.000171762	0.000285926	0.312073	0.589201	1.88802
TOP2A	CCNA2	TRUE	0.000411184	0.000485974	TRUE	0.000171703	0.000150972	TRUE	0.000171762	0.000285926	0.312073	0.589201	1.88802
DBF4	CCNA2	TRUE	0.000411184	0.000485974	TRUE	0.000171703	0.000150972	TRUE	0.000171762	0.000285926	0.312073	0.589201	1.88802
CDCA3	CCNA2	TRUE	0.000411184	0.000485974	TRUE	0.000171703	0.000150972	TRUE	0.000171762	0.000285926	0.312073	0.589201	1.88802
DTL	CCNA2	TRUE	0.000411184	0.000485974	TRUE	0.000171703	0.000150972	TRUE	0.000171762	0.000285926	0.312073	0.589201	1.88802
PTTG1	CCNA2	TRUE	0.000411184	0.000485974	TRUE	0.000171703	0.000150972	TRUE	0.000171762	0.000285926	0.312073	0.589201	1.88802
CEP55	CCNA2	TRUE	0.000411184	0.000485974	TRUE	0.000171703	0.000150972	TRUE	0.000171762	0.000285926	0.312073	0.589201	1.88802
RACGAP1	CCNA2	TRUE	0.000411184	0.000485974	TRUE	0.000171703	0.000150972	TRUE	0.000171762	0.000285926	0.312073	0.589201	1.88802
RRM2	CCNA2	TRUE	0.000411184	0.000485974	TRUE	0.000171703	0.000150972	TRUE	0.000171762	0.000285926	0.312073	0.589201	1.88802
CKAP2	CCNA2	TRUE	0.000411184	0.000485974	TRUE	0.000171703	0.000150972	TRUE	0.000171762	0.000285926	0.312073	0.589201	1.88802
CDCA7	CCNA2	TRUE	0.000411184	0.000485974	TRUE	0.000171703	0.000150972	TRUE	0.000171762	0.000285926	0.312073	0.589201	1.88802
ESPL1	CCNA2	TRUE	0.000411184	0.000485974	TRUE	0.000171703	0.000150972	TRUE	0.000171762	0.000285926	0.312073	0.589201	1.88802
CDCA8	CCNA2	TRUE	0.000411184	0.000485974	TRUE	0.000171703	0.000150972	TRUE	0.000171762	0.000285926	0.312073	0.589201	1.88802
KIF11	CCNA2	TRUE	0.000411184	0.000485974	TRUE	0.000171703	0.000150972	TRUE	0.000171762	0.000285926	0.312073	0.589201	1.88802
FEN1	CCNA2	TRUE	0.000411184	0.000485974	TRUE	0.000171703	0.000150972	TRUE	0.000171762	0.000285926	0.312073	0.589201	1.88802
NUSAP1	CCNA2	TRUE	0.000411184	0.000485974	TRUE	0.000171703	0.000150972	TRUE	0.000171762	0.000285926	0.312073	0.589201	1.88802
SPAG5	CCNA2	TRUE	0.000411184	0.000485974	TRUE	0.000171703	0.000150972	TRUE	0.000171762	0.000285926	0.312073	0.589201	1.88802
CCNB1	FOXM1	TRUE	0.000411184	0.000264993	TRUE	0.000171703	0.000101849	TRUE	0.000171762	0.000137676	0.386663	0.521352	1.34834
PCNA	FOXM1	TRUE	0.000411184	0.000264993	TRUE	0.000171703	0.000101849	TRUE	0.000171762	0.000137676	0.386663	0.521352	1.34834
CCNA2	FOXM1	TRUE	0.000411184	0.000264993	TRUE	0.000171703	0.000101849	TRUE	0.000171762	0.000137676	0.386663	0.521352	1.34834
EZH2	FOXM1	TRUE	0.000411184	0.000264993	TRUE	0.000171703	0.000101849	TRUE	0.000171762	0.000137676	0.386663	0.521352	1.34834
BLM	FOXM1	TRUE	0.000411184	0.000264993	TRUE	0.000171703	0.000101849	TRUE	0.000171762	0.000137676	0.386663	0.521352	1.34834
FOXM1	FOXM1	TRUE	0.000411184	0.000264993	TRUE	0.000171703	0.000101849	TRUE	0.000171762	0.000137676	0.386663	0.521352	1.34834
CDC6	FOXM1	TRUE	0.000411184	0.000264993	TRUE	0.000171703	0.000101849	TRUE	0.000171762	0.000137676	0.386663	0.521352	1.34834
BUB1B	FOXM1	TRUE	0.000411184	0.000264993	TRUE	0.000171703	0.000101849	TRUE	0.000171762	0.000137676	0.386663	0.521352	1.34834
DNMT1	FOXM1	TRUE	0.000411184	0.000264993	TRUE	0.000171703	0.000101849	TRUE	0.000171762	0.000137676	0.386663	0.521352	1.34834
KIF2C	FOXM1	TRUE	0.000411184	0.000264993	TRUE	0.000171703	0.000101849	TRUE	0.000171762	0.000137676	0.386663	0.521352	1.34834
NDC80	FOXM1	TRUE	0.000411184	0.000264993	TRUE	0.000171703	0.000101849	TRUE	0.000171762	0.000137676	0.386663	0.521352	1.34834
ECT2	FOXM1	TRUE	0.000411184	0.000264993	TRUE	0.000171703	0.000101849	TRUE	0.000171762	0.000137676	0.386663	0.521352	1.34834
KPNA2	FOXM1	TRUE	0.000411184	0.000264993	TRUE	0.000171703	0.000101849	TRUE	0.000171762	0.000137676	0.386663	0.521352	1.34834
GPSM2	FOXM1	TRUE	0.000411184	0.000264993	TRUE	0.000171703	0.000101849	TRUE	0.000171762	0.000137676	0.386663	0.521352	1.34834
TOP2A	FOXM1	TRUE	0.000411184	0.000264993	TRUE	0.000171703	0.000101849	TRUE	0.000171762	0.000137676	0.386663	0.521352	1.34834
DBF4	FOXM1	TRUE	0.000411184	0.000264993	TRUE	0.000171703	0.000101849	TRUE	0.000171762	0.000137676	0.386663	0.521352	1.34834
CDCA3	FOXM1	TRUE	0.000411184	0.000264993	TRUE	0.000171703	0.000101849	TRUE	0.000171762	0.000137676	0.386663	0.521352	1.34834
DTL	FOXM1	TRUE	0.000411184	0.000264993	TRUE	0.000171703	0.000101849	TRUE	0.000171762	0.000137676	0.386663	0.521352	1.34834
PTTG1	FOXM1	TRUE	0.000411184	0.000264993	TRUE	0.000171703	0.000101849	TRUE	0.000171762	0.000137676	0.386663	0.521352	1.34834
CEP55	FOXM1	TRUE	0.000411184	0.000264993	TRUE	0.000171703	0.000101849	TRUE	0.000171762	0.000137676	0.386663	0.521352	1.34834
RACGAP1	FOXM1	TRUE	0.000411184	0.000264993	TRUE	0.000171703	0.000101849	TRUE	0.000171762	0.000137676	0.386663	0.521352	1.34834
RRM2	FOXM1	TRUE	0.000411184	0.000264993	TRUE	0.000171703	0.000101849	TRUE	0.000171762	0.000137676	0.386663	0.521352	1.34834
CKAP2	FOXM1	TRUE	0.000411184	0.000264993	TRUE	0.000171703	0.000101849	TRUE	0.000171762	0.000137676	0.386663	0.521352	1.34834
CDCA7	FOXM1	TRUE	0.000411184	0.000264993	TRUE	0.000171703	0.000101849	TRUE	0.000171762	0.000137676	0.386663	0.521352	1.34834
ESPL1	FOXM1	TRUE	0.000411184	0.000264993	TRUE	0.000171703	0.000101849	TRUE	0.000171762	0.000137676	0.386663	0.521352	1.34834
CDCA8	FOXM1	TRUE	0.000411184	0.000264993	TRUE	0.000171703	0.000101849	TRUE	0.000171762	0.000137676	0.386663	0.521352	1.34834
KIF11	FOXM1	TRUE	0.000411184	0.000264993	TRUE	0.000171703	0.000101849	TRUE	0.000171762	0.000137676	0.386663	0.521352	1.34834
FEN1	FOXM1	TRUE	0.000411184	0.000264993	TRUE	0.000171703	0.000101849	TRUE	0.000171762	0.000137676	0.386663	0.521352	1.34834
NUSAP1	FOXM1	TRUE	0.000411184	0.000264993	TRUE	0.000171703	0.000101849	TRUE	0.000171762	0.000137676	0.386663	0.521352	1.34834
SPAG5	FOXM1	TRUE	0.000411184	0.000264993	TRUE	0.000171703	0.000101849	TRUE	0.000171762	0.000137676	0.386663	0.521352	1.34834
CCNB1	CDC6	TRUE	0.000411184	0.000173333	TRUE	0.000171703	7.65273e-05	TRUE	0.000171762	0.000155353	0.444707	0.89686	2.01674
PCNA	CDC6	TRUE	0.000411184	0.000173333	TRUE	0.000171703	7.65273e-05	TRUE	0.000171762	0.000155353	0.444707	0.89686	2.01674
CCNA2	CDC6	TRUE	0.000411184	0.000173333	TRUE	0.000171703	7.65273e-05	TRUE	0.000171762	0.000155353	0.444707	0.89686	2.01674
EZH2	CDC6	TRUE	0.000411184	0.000173333	TRUE	0.000171703	7.65273e-05	TRUE	0.000171762	0.000155353	0.444707	0.89686	2.01674
BLM	CDC6	TRUE	0.000411184	0.000173333	TRUE	0.000171703	7.65273e-05	TRUE	0.000171762	0.000155353	0.444707	0.89686	2.01674
FOXM1	CDC6	TRUE	0.000411184	0.000173333	TRUE	0.000171703	7.65273e-05	TRUE	0.000171762	0.000155353	0.444707	0.89686	2.01674
CDC6	CDC6	TRUE	0.000411184	0.000173333	TRUE	0.000171703	7.65273e-05	TRUE	0.000171762	0.000155353	0.444707	0.89686	2.01674
BUB1B	CDC6	TRUE	0.000411184	0.000173333	TRUE	0.000171703	7.65273e-05	TRUE	0.000171762	0.000155353	0.444707	0.89686	2.01674
DNMT1	CDC6	TRUE	0.000411184	0.000173333	TRUE	0.000171703	7.65273e-05	TRUE	0.000171762	0.000155353	0.444707	0.89686	2.01674
KIF2C	CDC6	TRUE	0.000411184	0.000173333	TRUE	0.000171703	7.65273e-05	TRUE	0.000171762	0.000155353	0.444707	0.89686	2.01674
NDC80	CDC6	TRUE	0.000411184	0.000173333	TRUE	0.000171703	7.65273e-05	TRUE	0.000171762	0.000155353	0.444707	0.89686	2.01674
ECT2	CDC6	TRUE	0.000411184	0.000173333	TRUE	0.000171703	7.65273e-05	TRUE	0.000171762	0.000155353	0.444707	0.89686	2.01674
KPNA2	CDC6	TRUE	0.000411184	0.000173333	TRUE	0.000171703	7.65273e-05	TRUE	0.000171762	0.000155353	0.444707	0.89686	2.01674
GPSM2	CDC6	TRUE	0.000411184	0.000173333	TRUE	0.000171703	7.65273e-05	TRUE	0.000171762	0.000155353	0.444707	0.89686	2.01674
TOP2A	CDC6	TRUE	0.000411184	0.000173333	TRUE	0.000171703	7.65273e-05	TRUE	0.000171762	0.000155353	0.444707	0.89686	2.01674
DBF4	CDC6	TRUE	0.000411184	0.000173333	TRUE	0.000171703	7.65273e-05	TRUE	0.000171762	0.000155353	0.444707	0.89686	2.01674
CDCA3	CDC6	TRUE	0.000411184	0.000173333	TRUE	0.000171703	7.65273e-05	TRUE	0.000171762	0.000155353	0.444707	0.89686	2.01674
DTL	CDC6	TRUE	0.000411184	0.000173333	TRUE	0.000171703	7.65273e-05	TRUE	0.000171762	0.000155353	0.444707	0.89686	2.01674
PTTG1	CDC6	TRUE	0.000411184	0.000173333	TRUE	0.000171703	7.65273e-05	TRUE	0.000171762	0.000155353	0.444707	0.89686	2.01674
CEP55	CDC6	TRUE	0.000411184	0.000173333	TRUE	0.000171703	7.65273e-05	TRUE	0.000171762	0.000155353	0.444707	0.89686	2.01674
RACGAP1	CDC6	TRUE	0.000411184	0.000173333	TRUE	0.000171703	7.65273e-05	TRUE	0.000171762	0.000155353	0.444707	0.89686	2.01674
RRM2	CDC6	TRUE	0.000411184	0.000173333	TRUE	0.000171703	7.65273e-05	TRUE	0.000171762	0.000155353	0.444707	0.89686	2.01674
CKAP2	CDC6	TRUE	0.000411184	0.000173333	TRUE	0.000171703	7.65273e-05	TRUE	0.000171762	0.000155353	0.444707	0.89686	2.01674
CDCA7	CDC6	TRUE	0.000411184	0.000173333	TRUE	0.000171703	7.65273e-05	TRUE	0.000171762	0.000155353	0.444707	0.89686	2.01674
ESPL1	CDC6	TRUE	0.000411184	0.000173333	TRUE	0.000171703	7.65273e-05	TRUE	0.000171762	0.000155353	0.444707	0.89686	2.01674
CDCA8	CDC6	TRUE	0.000411184	0.000173333	TRUE	0.000171703	7.65273e-05	TRUE	0.000171762	0.000155353	0.444707	0.89686	2.01674
KIF11	CDC6	TRUE	0.000411184	0.000173333	TRUE	0.000171703	7.65273e-05	TRUE	0.000171762	0.000155353	0.444707	0.89686	2.01674
FEN1	CDC6	TRUE	0.000411184	0.000173333	TRUE	0.000171703	7.65273e-05	TRUE	0.000171762	0.000155353	0.444707	0.89686	2.01674
NUSAP1	CDC6	TRUE	0.000411184	0.000173333	TRUE	0.000171703	7.65273e-05	TRUE	0.000171762	0.000155353	0.444707	0.89686	2.01674
SPAG5	CDC6	TRUE	0.000411184	0.000173333	TRUE	0.000171703	7.65273e-05	TRUE	0.000171762	0.000155353	0.444707	0.89686	2.01674
CCNB1	CDK1	TRUE	0.000411184	0.00157055	TRUE	0.000171703	2.47194e-05	TRUE	0.000171762	0.000109301	0.0163656	0.0701861	4.28863
PCNA	CDK1	TRUE	0.000411184	0.00157055	TRUE	0.000171703	2.47194e-05	TRUE	0.000171762	0.000109301	0.0163656	0.0701861	4.28863
CCNA2	CDK1	TRUE	0.000411184	0.00157055	TRUE	0.000171703	2.47194e-05	TRUE	0.000171762	0.000109301	0.0163656	0.0701861	4.28863
EZH2	CDK1	TRUE	0.000411184	0.00157055	TRUE	0.000171703	2.47194e-05	TRUE	0.000171762	0.000109301	0.0163656	0.0701861	4.28863
BLM	CDK1	TRUE	0.000411184	0.00157055	TRUE	0.000171703	2.47194e-05	TRUE	0.000171762	0.000109301	0.0163656	0.0701861	4.28863
FOXM1	CDK1	TRUE	0.000411184	0.00157055	TRUE	0.000171703	2.47194e-05	TRUE	0.000171762	0.000109301	0.0163656	0.0701861	4.28863
CDC6	CDK1	TRUE	0.000411184	0.00157055	TRUE	0.000171703	2.47194e-05	TRUE	0.000171762	0.000109301	0.0163656	0.0701861	4.28863
BUB1B	CDK1	TRUE	0.000411184	0.00157055	TRUE	0.000171703	2.47194e-05	TRUE	0.000171762	0.000109301	0.0163656	0.0701861	4.28863
DNMT1	CDK1	TRUE	0.000411184	0.00157055	TRUE	0.000171703	2.47194e-05	TRUE	0.000171762	0.000109301	0.0163656	0.0701861	4.28863
KIF2C	CDK1	TRUE	0.000411184	0.00157055	TRUE	0.000171703	2.47194e-05	TRUE	0.000171762	0.000109301	0.0163656	0.0701861	4.28863
NDC80	CDK1	TRUE	0.000411184	0.00157055	TRUE	0.000171703	2.47194e-05	TRUE	0.000171762	0.000109301	0.0163656	0.0701861	4.28863
ECT2	CDK1	TRUE	0.000411184	0.00157055	TRUE	0.000171703	2.47194e-05	TRUE	0.000171762	0.000109301	0.0163656	0.0701861	4.28863
KPNA2	CDK1	TRUE	0.000411184	0.00157055	TRUE	0.000171703	2.47194e-05	TRUE	0.000171762	0.000109301	0.0163656	0.0701861	4.28863
GPSM2	CDK1	TRUE	0.000411184	0.00157055	TRUE	0.000171703	2.47194e-05	TRUE	0.000171762	0.000109301	0.0163656	0.0701861	4.28863
TOP2A	CDK1	TRUE	0.000411184	0.00157055	TRUE	0.000171703	2.47194e-05	TRUE	0.000171762	0.000109301	0.0163656	0.0701861	4.28863
DBF4	CDK1	TRUE	0.000411184	0.00157055	TRUE	0.000171703	2.47194e-05	TRUE	0.000171762	0.000109301	0.0163656	0.0701861	4.28863
CDCA3	CDK1	TRUE	0.000411184	0.00157055	TRUE	0.000171703	2.47194e-05	TRUE	0.000171762	0.000109301	0.0163656	0.0701861	4.28863
DTL	CDK1	TRUE	0.000411184	0.00157055	TRUE	0.000171703	2.47194e-05	TRUE	0.000171762	0.000109301	0.0163656	0.0701861	4.28863
PTTG1	CDK1	TRUE	0.000411184	0.00157055	TRUE	0.000171703	2.47194e-05	TRUE	0.000171762	0.000109301	0.0163656	0.0701861	4.28863
CEP55	CDK1	TRUE	0.000411184	0.00157055	TRUE	0.000171703	2.47194e-05	TRUE	0.000171762	0.000109301	0.0163656	0.0701861	4.28863
RACGAP1	CDK1	TRUE	0.000411184	0.00157055	TRUE	0.000171703	2.47194e-05	TRUE	0.000171762	0.000109301	0.0163656	0.0701861	4.28863
RRM2	CDK1	TRUE	0.000411184	0.00157055	TRUE	0.000171703	2.47194e-05	TRUE	0.000171762	0.000109301	0.0163656	0.0701861	4.28863
CKAP2	CDK1	TRUE	0.000411184	0.00157055	TRUE	0.000171703	2.47194e-05	TRUE	0.000171762	0.000109301	0.0163656	0.0701861	4.28863
CDCA7	CDK1	TRUE	0.000411184	0.00157055	TRUE	0.000171703	2.47194e-05	TRUE	0.000171762	0.000109301	0.0163656	0.0701861	4.28863
ESPL1	CDK1	TRUE	0.000411184	0.00157055	TRUE	0.000171703	2.47194e-05	TRUE	0.000171762	0.000109301	0.0163656	0.0701861	4.28863
CDCA8	CDK1	TRUE	0.000411184	0.00157055	TRUE	0.000171703	2.47194e-05	TRUE	0.000171762	0.000109301	0.0163656	0.0701861	4.28863
KIF11	CDK1	TRUE	0.000411184	0.00157055	TRUE	0.000171703	2.47194e-05	TRUE	0.000171762	0.000109301	0.0163656	0.0701861	4.28863
FEN1	CDK1	TRUE	0.000411184	0.00157055	TRUE	0.000171703	2.47194e-05	TRUE	0.000171762	0.000109301	0.0163656	0.0701861	4.28863
NUSAP1	CDK1	TRUE	0.000411184	0.00157055	TRUE	0.000171703	2.47194e-05	TRUE	0.000171762	0.000109301	0.0163656	0.0701861	4.28863
SPAG5	CDK1	TRUE	0.000411184	0.00157055	TRUE	0.000171703	2.47194e-05	TRUE	0.000171762	0.000109301	0.0163656	0.0701861	4.28863
CCNB1	CCNB1	TRUE	0.000411184	0	TRUE	0.000171703	0	TRUE	0.000171762	0	1	1	1
CCNB1	CCNE1	TRUE	0.000411184	5.23482e-06	TRUE	0.000171703	0	TRUE	0.000171762	0	0.16039	0.16039	1
CCNB1	BIRC5	TRUE	0.000411184	0.000297717	TRUE	0.000171703	0	TRUE	0.000171762	0	0.00334765	0.00334765	1
PCNA	CCNB1	TRUE	0.000411184	0	TRUE	0.000171703	0	TRUE	0.000171762	0	1	1	1
PCNA	CCNE1	TRUE	0.000411184	5.23482e-06	TRUE	0.000171703	0	TRUE	0.000171762	0	0.16039	0.16039	1
PCNA	BIRC5	TRUE	0.000411184	0.000297717	TRUE	0.000171703	0	TRUE	0.000171762	0	0.00334765	0.00334765	1
CCNA2	CCNB1	TRUE	0.000411184	0	TRUE	0.000171703	0	TRUE	0.000171762	0	1	1	1
CCNA2	CCNE1	TRUE	0.000411184	5.23482e-06	TRUE	0.000171703	0	TRUE	0.000171762	0	0.16039	0.16039	1
CCNA2	BIRC5	TRUE	0.000411184	0.000297717	TRUE	0.000171703	0	TRUE	0.000171762	0	0.00334765	0.00334765	1
EZH2	CCNB1	TRUE	0.000411184	0	TRUE	0.000171703	0	TRUE	0.000171762	0	1	1	1
EZH2	CCNE1	TRUE	0.000411184	5.23482e-06	TRUE	0.000171703	0	TRUE	0.000171762	0	0.16039	0.16039	1
EZH2	BIRC5	TRUE	0.000411184	0.000297717	TRUE	0.000171703	0	TRUE	0.000171762	0	0.00334765	0.00334765	1
BLM	CCNB1	TRUE	0.000411184	0	TRUE	0.000171703	0	TRUE	0.000171762	0	1	1	1
BLM	CCNE1	TRUE	0.000411184	5.23482e-06	TRUE	0.000171703	0	TRUE	0.000171762	0	0.16039	0.16039	1
BLM	BIRC5	TRUE	0.000411184	0.000297717	TRUE	0.000171703	0	TRUE	0.000171762	0	0.00334765	0.00334765	1
FOXM1	CCNB1	TRUE	0.000411184	0	TRUE	0.000171703	0	TRUE	0.000171762	0	1	1	1
FOXM1	CCNE1	TRUE	0.000411184	5.23482e-06	TRUE	0.000171703	0	TRUE	0.000171762	0	0.16039	0.16039	1
FOXM1	BIRC5	TRUE	0.000411184	0.000297717	TRUE	0.000171703	0	TRUE	0.000171762	0	0.00334765	0.00334765	1
CDC6	CCNB1	TRUE	0.000411184	0	TRUE	0.000171703	0	TRUE	0.000171762	0	1	1	1
CDC6	CCNE1	TRUE	0.000411184	5.23482e-06	TRUE	0.000171703	0	TRUE	0.000171762	0	0.16039	0.16039	1
CDC6	BIRC5	TRUE	0.000411184	0.000297717	TRUE	0.000171703	0	TRUE	0.000171762	0	0.00334765	0.00334765	1
BUB1B	CCNB1	TRUE	0.000411184	0	TRUE	0.000171703	0	TRUE	0.000171762	0	1	1	1
BUB1B	CCNE1	TRUE	0.000411184	5.23482e-06	TRUE	0.000171703	0	TRUE	0.000171762	0	0.16039	0.16039	1
BUB1B	BIRC5	TRUE	0.000411184	0.000297717	TRUE	0.000171703	0	TRUE	0.000171762	0	0.00334765	0.00334765	1
DNMT1	CCNB1	TRUE	0.000411184	0	TRUE	0.000171703	0	TRUE	0.000171762	0	1	1	1
DNMT1	CCNE1	TRUE	0.000411184	5.23482e-06	TRUE	0.000171703	0	TRUE	0.000171762	0	0.16039	0.16039	1
DNMT1	BIRC5	TRUE	0.000411184	0.000297717	TRUE	0.000171703	0	TRUE	0.000171762	0	0.00334765	0.00334765	1
KIF2C	CCNB1	TRUE	0.000411184	0	TRUE	0.000171703	0	TRUE	0.000171762	0	1	1	1
KIF2C	CCNE1	TRUE	0.000411184	5.23482e-06	TRUE	0.000171703	0	TRUE	0.000171762	0	0.16039	0.16039	1
KIF2C	BIRC5	TRUE	0.000411184	0.000297717	TRUE	0.000171703	0	TRUE	0.000171762	0	0.00334765	0.00334765	1
NDC80	CCNB1	TRUE	0.000411184	0	TRUE	0.000171703	0	TRUE	0.000171762	0	1	1	1
NDC80	CCNE1	TRUE	0.000411184	5.23482e-06	TRUE	0.000171703	0	TRUE	0.000171762	0	0.16039	0.16039	1
NDC80	BIRC5	TRUE	0.000411184	0.000297717	TRUE	0.000171703	0	TRUE	0.000171762	0	0.00334765	0.00334765	1
ECT2	CCNB1	TRUE	0.000411184	0	TRUE	0.000171703	0	TRUE	0.000171762	0	1	1	1
ECT2	CCNE1	TRUE	0.000411184	5.23482e-06	TRUE	0.000171703	0	TRUE	0.000171762	0	0.16039	0.16039	1
ECT2	BIRC5	TRUE	0.000411184	0.000297717	TRUE	0.000171703	0	TRUE	0.000171762	0	0.00334765	0.00334765	1
KPNA2	CCNB1	TRUE	0.000411184	0	TRUE	0.000171703	0	TRUE	0.000171762	0	1	1	1
KPNA2	CCNE1	TRUE	0.000411184	5.23482e-06	TRUE	0.000171703	0	TRUE	0.000171762	0	0.16039	0.16039	1
KPNA2	BIRC5	TRUE	0.000411184	0.000297717	TRUE	0.000171703	0	TRUE	0.000171762	0	0.00334765	0.00334765	1
GPSM2	CCNB1	TRUE	0.000411184	0	TRUE	0.000171703	0	TRUE	0.000171762	0	1	1	1
GPSM2	CCNE1	TRUE	0.000411184	5.23482e-06	TRUE	0.000171703	0	TRUE	0.000171762	0	0.16039	0.16039	1
GPSM2	BIRC5	TRUE	0.000411184	0.000297717	TRUE	0.000171703	0	TRUE	0.000171762	0	0.00334765	0.00334765	1
TOP2A	CCNB1	TRUE	0.000411184	0	TRUE	0.000171703	0	TRUE	0.000171762	0	1	1	1
TOP2A	CCNE1	TRUE	0.000411184	5.23482e-06	TRUE	0.000171703	0	TRUE	0.000171762	0	0.16039	0.16039	1
TOP2A	BIRC5	TRUE	0.000411184	0.000297717	TRUE	0.000171703	0	TRUE	0.000171762	0	0.00334765	0.00334765	1
DBF4	CCNB1	TRUE	0.000411184	0	TRUE	0.000171703	0	TRUE	0.000171762	0	1	1	1
DBF4	CCNE1	TRUE	0.000411184	5.23482e-06	TRUE	0.000171703	0	TRUE	0.000171762	0	0.16039	0.16039	1
DBF4	BIRC5	TRUE	0.000411184	0.000297717	TRUE	0.000171703	0	TRUE	0.000171762	0	0.00334765	0.00334765	1
CDCA3	CCNB1	TRUE	0.000411184	0	TRUE	0.000171703	0	TRUE	0.000171762	0	1	1	1
CDCA3	CCNE1	TRUE	0.000411184	5.23482e-06	TRUE	0.000171703	0	TRUE	0.000171762	0	0.16039	0.16039	1
CDCA3	BIRC5	TRUE	0.000411184	0.000297717	TRUE	0.000171703	0	TRUE	0.000171762	0	0.00334765	0.00334765	1
DTL	CCNB1	TRUE	0.000411184	0	TRUE	0.000171703	0	TRUE	0.000171762	0	1	1	1
DTL	CCNE1	TRUE	0.000411184	5.23482e-06	TRUE	0.000171703	0	TRUE	0.000171762	0	0.16039	0.16039	1
DTL	BIRC5	TRUE	0.000411184	0.000297717	TRUE	0.000171703	0	TRUE	0.000171762	0	0.00334765	0.00334765	1
PTTG1	CCNB1	TRUE	0.000411184	0	TRUE	0.000171703	0	TRUE	0.000171762	0	1	1	1
PTTG1	CCNE1	TRUE	0.000411184	5.23482e-06	TRUE	0.000171703	0	TRUE	0.000171762	0	0.16039	0.16039	1
PTTG1	BIRC5	TRUE	0.000411184	0.000297717	TRUE	0.000171703	0	TRUE	0.000171762	0	0.00334765	0.00334765	1
CEP55	CCNB1	TRUE	0.000411184	0	TRUE	0.000171703	0	TRUE	0.000171762	0	1	1	1
CEP55	CCNE1	TRUE	0.000411184	5.23482e-06	TRUE	0.000171703	0	TRUE	0.000171762	0	0.16039	0.16039	1
CEP55	BIRC5	TRUE	0.000411184	0.000297717	TRUE	0.000171703	0	TRUE	0.000171762	0	0.00334765	0.00334765	1
RACGAP1	CCNB1	TRUE	0.000411184	0	TRUE	0.000171703	0	TRUE	0.000171762	0	1	1	1
RACGAP1	CCNE1	TRUE	0.000411184	5.23482e-06	TRUE	0.000171703	0	TRUE	0.000171762	0	0.16039	0.16039	1
RACGAP1	BIRC5	TRUE	0.000411184	0.000297717	TRUE	0.000171703	0	TRUE	0.000171762	0	0.00334765	0.00334765	1
RRM2	CCNB1	TRUE	0.000411184	0	TRUE	0.000171703	0	TRUE	0.000171762	0	1	1	1
RRM2	CCNE1	TRUE	0.000411184	5.23482e-06	TRUE	0.000171703	0	TRUE	0.000171762	0	0.16039	0.16039	1
RRM2	BIRC5	TRUE	0.000411184	0.000297717	TRUE	0.000171703	0	TRUE	0.000171762	0	0.00334765	0.00334765	1
CKAP2	CCNB1	TRUE	0.000411184	0	TRUE	0.000171703	0	TRUE	0.000171762	0	1	1	1
CKAP2	CCNE1	TRUE	0.000411184	5.23482e-06	TRUE	0.000171703	0	TRUE	0.000171762	0	0.16039	0.16039	1
CKAP2	BIRC5	TRUE	0.000411184	0.000297717	TRUE	0.000171703	0	TRUE	0.000171762	0	0.00334765	0.00334765	1
CDCA7	CCNB1	TRUE	0.000411184	0	TRUE	0.000171703	0	TRUE	0.000171762	0	1	1	1
CDCA7	CCNE1	TRUE	0.000411184	5.23482e-06	TRUE	0.000171703	0	TRUE	0.000171762	0	0.16039	0.16039	1
CDCA7	BIRC5	TRUE	0.000411184	0.000297717	TRUE	0.000171703	0	TRUE	0.000171762	0	0.00334765	0.00334765	1
ESPL1	CCNB1	TRUE	0.000411184	0	TRUE	0.000171703	0	TRUE	0.000171762	0	1	1	1
ESPL1	CCNE1	TRUE	0.000411184	5.23482e-06	TRUE	0.000171703	0	TRUE	0.000171762	0	0.16039	0.16039	1
ESPL1	BIRC5	TRUE	0.000411184	0.000297717	TRUE	0.000171703	0	TRUE	0.000171762	0	0.00334765	0.00334765	1
CDCA8	CCNB1	TRUE	0.000411184	0	TRUE	0.000171703	0	TRUE	0.000171762	0	1	1	1
CDCA8	CCNE1	TRUE	0.000411184	5.23482e-06	TRUE	0.000171703	0	TRUE	0.000171762	0	0.16039	0.16039	1
CDCA8	BIRC5	TRUE	0.000411184	0.000297717	TRUE	0.000171703	0	TRUE	0.000171762	0	0.00334765	0.00334765	1
KIF11	CCNB1	TRUE	0.000411184	0	TRUE	0.000171703	0	TRUE	0.000171762	0	1	1	1
KIF11	CCNE1	TRUE	0.000411184	5.23482e-06	TRUE	0.000171703	0	TRUE	0.000171762	0	0.16039	0.16039	1
KIF11	BIRC5	TRUE	0.000411184	0.000297717	TRUE	0.000171703	0	TRUE	0.000171762	0	0.00334765	0.00334765	1
FEN1	CCNB1	TRUE	0.000411184	0	TRUE	0.000171703	0	TRUE	0.000171762	0	1	1	1
FEN1	CCNE1	TRUE	0.000411184	5.23482e-06	TRUE	0.000171703	0	TRUE	0.000171762	0	0.16039	0.16039	1
FEN1	BIRC5	TRUE	0.000411184	0.000297717	TRUE	0.000171703	0	TRUE	0.000171762	0	0.00334765	0.00334765	1
NUSAP1	CCNB1	TRUE	0.000411184	0	TRUE	0.000171703	0	TRUE	0.000171762	0	1	1	1
NUSAP1	CCNE1	TRUE	0.000411184	5.23482e-06	TRUE	0.000171703	0	TRUE	0.000171762	0	0.16039	0.16039	1
NUSAP1	BIRC5	TRUE	0.000411184	0.000297717	TRUE	0.000171703	0	TRUE	0.000171762	0	0.00334765	0.00334765	1
SPAG5	CCNB1	TRUE	0.000411184	0	TRUE	0.000171703	0	TRUE	0.000171762	0	1	1	1
SPAG5	CCNE1	TRUE	0.000411184	5.23482e-06	TRUE	0.000171703	0	TRUE	0.000171762	0	0.16039	0.16039	1
SPAG5	BIRC5	TRUE	0.000411184	0.000297717	TRUE	0.000171703	0	TRUE	0.000171762	0	0.00334765	0.00334765	1
CDC7	PCNA	FALSE	6.16776e-05	0.12074	FALSE	2.57555e-05	0.120257	FALSE	2.57643e-05	0.120261	0.996001	0.996037	1.00004
MCM2	CHEK1	FALSE	6.16776e-05	0.0476322	FALSE	2.57555e-05	0.0470371	FALSE	2.57643e-05	0.0473808	0.987508	0.994723	1.00731
CHEK1	CDK1	FALSE	6.16776e-05	0.0458012	FALSE	2.57555e-05	0.0459077	FALSE	2.57643e-05	0.0459939	1.00232	1.00421	1.00188
CDKN2C	CDK1	FALSE	6.16776e-05	0.0417404	FALSE	2.57555e-05	0.038807	FALSE	2.57643e-05	0.041921	0.929724	1.00433	1.08024
MCM2	DBF4	FALSE	6.16776e-05	0.02825	FALSE	2.57555e-05	0.027861	FALSE	2.57643e-05	0.0281471	0.986229	0.996357	1.01027
MCM2	MCM2	FALSE	6.16776e-05	0.0269643	FALSE	2.57555e-05	0.0267936	FALSE	2.57643e-05	0.0268622	0.993671	0.996215	1.00256
STIL	CCNE1	FALSE	6.16776e-05	0.0258482	FALSE	2.57555e-05	0.026268	FALSE	2.57643e-05	0.000897472	1.01624	0.0347581	0.0342028
CDKN2C	FOXM1	FALSE	6.16776e-05	0.0260926	FALSE	2.57555e-05	0.0260502	FALSE	2.57643e-05	0.0260366	0.998378	0.997856	0.999477
STIL	CCNA2	FALSE	6.16776e-05	0.0247846	FALSE	2.57555e-05	0.0249144	FALSE	2.57643e-05	0.000908111	1.00524	0.036679	0.0364879
BIRC5	BIRC5	FALSE	6.16776e-05	0.0243223	FALSE	2.57555e-05	0.0245717	FALSE	2.57643e-05	0.0245543	1.01025	1.00954	0.999295
STIL	CDK1	FALSE	6.16776e-05	0.0214155	FALSE	2.57555e-05	0.0221389	FALSE	2.57643e-05	0.0018109	1.03378	0.0846031	0.0818389
BIRC5	CCNB1	FALSE	6.16776e-05	0.0206827	FALSE	2.57555e-05	0.0215818	FALSE	2.57643e-05	0.021605	1.04347	1.04459	1.00107
CCNE1	CDC6	FALSE	6.16776e-05	0.0188203	FALSE	2.57555e-05	0.0187397	FALSE	2.57643e-05	0.0188011	0.995721	0.998981	1.00327
CCNE1	CDK1	FALSE	6.16776e-05	0.0190457	FALSE	2.57555e-05	0.018044	FALSE	2.57643e-05	0.0191799	0.947405	1.00704	1.06295
BUB1	CDK1	FALSE	6.16776e-05	0.0179745	FALSE	2.57555e-05	0.0180394	FALSE	2.57643e-05	0.0177725	1.00361	0.988762	0.985205
BUB1	BIRC5	FALSE	6.16776e-05	0.0160493	FALSE	2.57555e-05	0.0160211	FALSE	2.57643e-05	0.0160018	0.998244	0.997044	0.998798
BUB1	FOXM1	FALSE	6.16776e-05	0.014833	FALSE	2.57555e-05	0.0147475	FALSE	2.57643e-05	0.0147339	0.99424	0.993318	0.999072
BUB1	RACGAP1	FALSE	6.16776e-05	0.0143699	FALSE	2.57555e-05	0.0142766	FALSE	2.57643e-05	0.0142746	0.993513	0.993369	0.999855
BUB1	BUB1B	FALSE	6.16776e-05	0.0144264	FALSE	2.57555e-05	0.0142728	FALSE	2.57643e-05	0.0142632	0.98936	0.988691	0.999324
BUB1	TOP2A	FALSE	6.16776e-05	0.0143766	FALSE	2.57555e-05	0.0142419	FALSE	2.57643e-05	0.0142389	0.99063	0.990422	0.99979
BUB1	FBXO5	FALSE	6.16776e-05	0.0143678	FALSE	2.57555e-05	0.0142409	FALSE	2.57643e-05	0.0142385	0.991174	0.991001	0.999826
BUB1	CEP55	FALSE	6.16776e-05	0.0143582	FALSE	2.57555e-05	0.0142358	FALSE	2.57643e-05	0.0142323	0.991471	0.991228	0.999755
BUB1	BORA	FALSE	6.16776e-05	0.0143543	FALSE	2.57555e-05	0.0142293	FALSE	2.57643e-05	0.0142263	0.991293	0.991079	0.999784
BUB1	CDC6	FALSE	6.16776e-05	0.0142718	FALSE	2.57555e-05	0.0142117	FALSE	2.57643e-05	0.014342	0.995789	1.00492	1.00917
CDK1	CDK1	FALSE	6.16776e-05	0.0150602	FALSE	2.57555e-05	0.0140299	FALSE	2.57643e-05	0.0149163	0.931594	0.990445	1.06317
BUB1	CCNB1	FALSE	6.16776e-05	0.0128433	FALSE	2.57555e-05	0.0131954	FALSE	2.57643e-05	0.0131422	1.02741	1.02327	0.995963
AURKB	BUB1	FALSE	6.16776e-05	0.0127398	FALSE	2.57555e-05	0.0125782	FALSE	2.57643e-05	0.0125768	0.987318	0.987207	0.999888
AURKB	BUB1B	FALSE	6.16776e-05	0.0123891	FALSE	2.57555e-05	0.0122249	FALSE	2.57643e-05	0.0122213	0.986749	0.986456	0.999704
BUB1	CHEK1	FALSE	6.16776e-05	0.012377	FALSE	2.57555e-05	0.012076	FALSE	2.57643e-05	0.0120625	0.975679	0.974589	0.998883
CCNE1	CCNE1	FALSE	6.16776e-05	0.0103673	FALSE	2.57555e-05	0.0105079	FALSE	2.57643e-05	0.010563	1.01356	1.01887	1.00524
VRK1	BIRC5	FALSE	6.16776e-05	0.0103364	FALSE	2.57555e-05	0.010216	FALSE	2.57643e-05	0.0102456	0.988353	0.991218	1.0029
TTK	BIRC5	FALSE	6.16776e-05	0.0101881	FALSE	2.57555e-05	0.0102074	FALSE	2.57643e-05	0.0102131	1.00189	1.00245	1.00056
CDKN2C	CCNE1	FALSE	6.16776e-05	0.0097779	FALSE	2.57555e-05	0.00986249	FALSE	2.57643e-05	0.00961308	1.00865	0.983146	0.974714
CCNE1	MCM2	FALSE	6.16776e-05	0.00956559	FALSE	2.57555e-05	0.00942617	FALSE	2.57643e-05	0.00943858	0.985427	0.986724	1.00132
CCNE1	DNMT1	FALSE	6.16776e-05	0.00953418	FALSE	2.57555e-05	0.00939759	FALSE	2.57643e-05	0.00940854	0.985675	0.986824	1.00117
CCNE1	CCNA2	FALSE	6.16776e-05	0.00949708	FALSE	2.57555e-05	0.00939236	FALSE	2.57643e-05	0.00941947	0.988975	0.991829	1.00289
CCNE1	CHEK1	FALSE	6.16776e-05	0.00973719	FALSE	2.57555e-05	0.00936727	FALSE	2.57643e-05	0.00941888	0.962014	0.967313	1.00551
BORA	CDK1	FALSE	6.16776e-05	0.00910506	FALSE	2.57555e-05	0.00902156	FALSE	2.57643e-05	0.00889446	0.990831	0.976873	0.985912
CCNE1	PCNA	FALSE	6.16776e-05	0.00876738	FALSE	2.57555e-05	0.00865105	FALSE	2.57643e-05	0.00867019	0.986733	0.988916	1.00221
BORA	BIRC5	FALSE	6.16776e-05	0.00804696	FALSE	2.57555e-05	0.00800823	FALSE	2.57643e-05	0.00799807	0.995188	0.993926	0.998731
BORA	FOXM1	FALSE	6.16776e-05	0.00743636	FALSE	2.57555e-05	0.0073814	FALSE	2.57643e-05	0.00737725	0.99261	0.992052	0.999437
AURKA	BIRC5	FALSE	6.16776e-05	0.00731561	FALSE	2.57555e-05	0.00721018	FALSE	2.57643e-05	0.00723541	0.98559	0.989039	1.0035
BORA	BUB1B	FALSE	6.16776e-05	0.00724671	FALSE	2.57555e-05	0.0071569	FALSE	2.57643e-05	0.00715199	0.987609	0.986932	0.999314
BORA	RACGAP1	FALSE	6.16776e-05	0.00720578	FALSE	2.57555e-05	0.00715254	FALSE	2.57643e-05	0.0071513	0.992613	0.992441	0.999827
BORA	TOP2A	FALSE	6.16776e-05	0.00720925	FALSE	2.57555e-05	0.00713538	FALSE	2.57643e-05	0.00713362	0.989754	0.98951	0.999754
BORA	FBXO5	FALSE	6.16776e-05	0.00720282	FALSE	2.57555e-05	0.00713385	FALSE	2.57643e-05	0.00713244	0.990425	0.99023	0.999803
BORA	CEP55	FALSE	6.16776e-05	0.00719733	FALSE	2.57555e-05	0.00713067	FALSE	2.57643e-05	0.00712862	0.99074	0.990455	0.999712
BORA	BORA	FALSE	6.16776e-05	0.00719631	FALSE	2.57555e-05	0.00712778	FALSE	2.57643e-05	0.00712596	0.990478	0.990225	0.999744
BORA	CDC6	FALSE	6.16776e-05	0.00714892	FALSE	2.57555e-05	0.00711161	FALSE	2.57643e-05	0.00718267	0.994782	1.00472	1.00999
BORA	CCNB1	FALSE	6.16776e-05	0.00638804	FALSE	2.57555e-05	0.00654175	FALSE	2.57643e-05	0.00651522	1.02406	1.01991	0.995946
BORA	CHEK1	FALSE	6.16776e-05	0.00627321	FALSE	2.57555e-05	0.00607876	FALSE	2.57643e-05	0.00607152	0.969008	0.967855	0.998811
TTK	CDK1	FALSE	6.16776e-05	0.00648024	FALSE	2.57555e-05	0.00602664	FALSE	2.57643e-05	0.00676113	0.930014	1.04334	1.12185
CDK1	PCNA	FALSE	6.16776e-05	0.00600008	FALSE	2.57555e-05	0.00573888	FALSE	2.57643e-05	0.00576429	0.956475	0.96071	1.00443
CDK1	AURKB	FALSE	6.16776e-05	0.00598498	FALSE	2.57555e-05	0.00571381	FALSE	2.57643e-05	0.0057411	0.954698	0.959257	1.00478
TTK	FOXM1	FALSE	6.16776e-05	0.0053647	FALSE	2.57555e-05	0.00533197	FALSE	2.57643e-05	0.00536225	0.9939	0.999545	1.00568
CDKN2C	PCNA	FALSE	6.16776e-05	0.00491716	FALSE	2.57555e-05	0.00474579	FALSE	2.57643e-05	0.00494802	0.965156	1.00627	1.0426
CHEK1	CCNE1	FALSE	6.16776e-05	0.00422215	FALSE	2.57555e-05	0.00435924	FALSE	2.57643e-05	0.00447724	1.03246	1.0604	1.02706
STIL	PCNA	FALSE	6.16776e-05	0.00358826	FALSE	2.57555e-05	0.0039024	FALSE	2.57643e-05	0.000802982	1.08752	0.223997	0.20597
STIL	FOXM1	FALSE	6.16776e-05	0.00333298	FALSE	2.57555e-05	0.00339172	FALSE	2.57643e-05	0.00017568	1.01762	0.0529937	0.0520763
CDKN2C	CCNB1	FALSE	6.16776e-05	0.0029324	FALSE	2.57555e-05	0.00332965	FALSE	2.57643e-05	0.00348651	1.13542	1.18889	1.04709
STIL	CCNB1	FALSE	6.16776e-05	0.00208208	FALSE	2.57555e-05	0.00293631	FALSE	2.57643e-05	0	1.41008	0.000480059	0.000340447
CHEK1	BIRC5	FALSE	6.16776e-05	0.00289359	FALSE	2.57555e-05	0.002898	FALSE	2.57643e-05	0.00287106	1.00152	0.992219	0.990709
CDK1	CCNA2	FALSE	6.16776e-05	0.00297846	FALSE	2.57555e-05	0.00280923	FALSE	2.57643e-05	0.00291992	0.943199	0.980351	1.03939
AURKA	CDK1	FALSE	6.16776e-05	0.00819178	FALSE	2.57555e-05	0.00254525	FALSE	2.57643e-05	0.00717545	0.310793	0.875948	2.81843
MCM2	BIRC5	FALSE	6.16776e-05	0.00256292	FALSE	2.57555e-05	0.00252372	FALSE	2.57643e-05	0.00260813	0.98471	1.01763	1.03343
MCM2	TTK	FALSE	6.16776e-05	0.00146219	FALSE	2.57555e-05	0.00134181	FALSE	2.57643e-05	0.00134383	0.917729	0.919108	1.0015
AURKA	FOXM1	FALSE	6.16776e-05	0.00136144	FALSE	2.57555e-05	0.00125572	FALSE	2.57643e-05	0.00112833	0.92241	0.828906	0.898631
MCM2	CDK1	FALSE	6.16776e-05	0.00806596	FALSE	2.57555e-05	0.00123945	FALSE	2.57643e-05	0.00861514	0.153769	1.06808	6.94599
AURKA	CCNA2	FALSE	6.16776e-05	0.00138064	FALSE	2.57555e-05	0.00121568	FALSE	2.57643e-05	0.000177874	0.88061	0.129465	0.147017
CDKN2C	CDC6	FALSE	6.16776e-05	0.00130727	FALSE	2.57555e-05	0.0011923	FALSE	2.57643e-05	0.000916065	0.912117	0.700976	0.768515
CDKN2C	CCNA2	FALSE	6.16776e-05	0.00124042	FALSE	2.57555e-05	0.00116877	FALSE	2.57643e-05	0.000437106	0.942287	0.352909	0.374523
MCM2	FOXM1	FALSE	6.16776e-05	0.00118338	FALSE	2.57555e-05	0.00112933	FALSE	2.57643e-05	0.00119402	0.954361	1.00898	1.05723
VRK1	CDK1	FALSE	6.16776e-05	0.0012679	FALSE	2.57555e-05	0.00111615	FALSE	2.57643e-05	0.0012851	0.88041	1.01356	1.15123
MCM2	BUB1	FALSE	6.16776e-05	0.00153271	FALSE	2.57555e-05	0.0011132	FALSE	2.57643e-05	0.0013803	0.726477	0.900629	1.23972
MCM2	AURKB	FALSE	6.16776e-05	0.00156952	FALSE	2.57555e-05	0.00110803	FALSE	2.57643e-05	0.00138285	0.706156	0.881142	1.2478
MCM2	BLM	FALSE	6.16776e-05	0.00164313	FALSE	2.57555e-05	0.00109675	FALSE	2.57643e-05	0.00136268	0.667679	0.829423	1.24225
AURKA	CCNE1	FALSE	6.16776e-05	0.000932568	FALSE	2.57555e-05	0.000971022	FALSE	2.57643e-05	0	1.04119	0.00107116	0.00102878
AURKA	BUB1B	FALSE	6.16776e-05	0.00104316	FALSE	2.57555e-05	0.000865045	FALSE	2.57643e-05	0.000850132	0.829417	0.815135	0.982781
AURKA	TOP2A	FALSE	6.16776e-05	0.000986568	FALSE	2.57555e-05	0.000847278	FALSE	2.57643e-05	0.000838416	0.858957	0.849983	0.989553
AURKA	FBXO5	FALSE	6.16776e-05	0.000976731	FALSE	2.57555e-05	0.000845114	FALSE	2.57643e-05	0.00083643	0.865385	0.856503	0.989736
AURKA	RACGAP1	FALSE	6.16776e-05	0.000979378	FALSE	2.57555e-05	0.00084491	FALSE	2.57643e-05	0.000835077	0.86284	0.852811	0.988377
AURKA	CEP55	FALSE	6.16776e-05	0.000970217	FALSE	2.57555e-05	0.000843108	FALSE	2.57643e-05	0.000833265	0.869124	0.858989	0.988339
AURKA	BORA	FALSE	6.16776e-05	0.000966282	FALSE	2.57555e-05	0.00083628	FALSE	2.57643e-05	0.000826841	0.865601	0.855843	0.988727
FBXO5	FOXM1	FALSE	6.16776e-05	0.000916592	FALSE	2.57555e-05	0.000779917	FALSE	2.57643e-05	0.000811134	0.851051	0.88507	1.03997
CCNE1	AURKA	FALSE	6.16776e-05	0.000928361	FALSE	2.57555e-05	0.000778732	FALSE	2.57643e-05	0.000853576	0.838998	0.919531	1.09599
AURKA	CDC6	FALSE	6.16776e-05	0.000921218	FALSE	2.57555e-05	0.000738914	FALSE	2.57643e-05	0.000934489	0.80232	1.01439	1.26432
CHEK1	CDC6	FALSE	6.16776e-05	0.000765388	FALSE	2.57555e-05	0.000710986	FALSE	2.57643e-05	0.000804107	0.929016	1.05052	1.13079
CDK1	CCNE1	FALSE	6.16776e-05	0.000689698	FALSE	2.57555e-05	0.000706724	FALSE	2.57643e-05	0.000794626	1.02465	1.15192	1.1242
BUB1	TTK	FALSE	6.16776e-05	0.000828238	FALSE	2.57555e-05	0.000701656	FALSE	2.57643e-05	0.000699602	0.847351	0.844874	0.997077
AURKA	CHEK1	FALSE	6.16776e-05	0.00128859	FALSE	2.57555e-05	0.000684759	FALSE	2.57643e-05	0.000929921	0.531766	0.721875	1.3575
CDK1	AURKA	FALSE	6.16776e-05	0.000789428	FALSE	2.57555e-05	0.00062632	FALSE	2.57643e-05	0.000626184	0.793646	0.793473	0.999783
AURKB	BLM	FALSE	6.16776e-05	0.000957831	FALSE	2.57555e-05	0.000594378	FALSE	2.57643e-05	0.000588834	0.620941	0.61516	0.990689
TTK	CCNE1	FALSE	6.16776e-05	0.000424065	FALSE	2.57555e-05	0.000559025	FALSE	2.57643e-05	0.000687339	1.3175	1.61937	1.22912
STIL	CDC6	FALSE	6.16776e-05	0.000507034	FALSE	2.57555e-05	0.000547957	FALSE	2.57643e-05	2.74127e-05	1.08055	0.0559268	0.0517577
AURKA	CCNB1	FALSE	6.16776e-05	0.000260454	FALSE	2.57555e-05	0.000538945	FALSE	2.57643e-05	0.000442055	2.06516	1.69458	0.820557
AURKB	CHEK1	FALSE	6.16776e-05	0.000895053	FALSE	2.57555e-05	0.000510363	FALSE	2.57643e-05	0.000507595	0.570684	0.567596	0.994589
CHEK1	PCNA	FALSE	6.16776e-05	0.000562344	FALSE	2.57555e-05	0.000500598	FALSE	2.57643e-05	0.000483087	0.890394	0.85931	0.965089
AURKB	DBF4	FALSE	6.16776e-05	0.000616217	FALSE	2.57555e-05	0.000475737	FALSE	2.57643e-05	0.00047519	0.772398	0.771512	0.998852
CDKN2C	MCM2	FALSE	6.16776e-05	0.000580281	FALSE	2.57555e-05	0.000452975	FALSE	2.57643e-05	0.00047706	0.780991	0.822425	1.05305
AURKA	NDC80	FALSE	6.16776e-05	0.000585538	FALSE	2.57555e-05	0.000448968	FALSE	2.57643e-05	0.000444804	0.767159	0.76006	0.990746
CCNE1	BIRC5	FALSE	6.16776e-05	0.000461438	FALSE	2.57555e-05	0.000440017	FALSE	2.57643e-05	0.000450347	0.953678	0.976016	1.02342
CHEK1	MCM2	FALSE	6.16776e-05	0.000526851	FALSE	2.57555e-05	0.000434256	FALSE	2.57643e-05	0.000428443	0.824581	0.813569	0.986646
CHEK1	DNMT1	FALSE	6.16776e-05	0.000494662	FALSE	2.57555e-05	0.000405842	FALSE	2.57643e-05	0.000396197	0.820804	0.801345	0.976293
CHEK1	NDC80	FALSE	6.16776e-05	0.000497863	FALSE	2.57555e-05	0.000403202	FALSE	2.57643e-05	0.000391399	0.810247	0.786586	0.970798
CDKN2C	DNMT1	FALSE	6.16776e-05	0.000519507	FALSE	2.57555e-05	0.000399061	FALSE	2.57643e-05	0.00042388	0.768599	0.816281	1.06204
BORA	TTK	FALSE	6.16776e-05	0.000432857	FALSE	2.57555e-05	0.000364092	FALSE	2.57643e-05	0.000362949	0.841504	0.838869	0.996869
CDC7	BLM	FALSE	6.16776e-05	0.000754785	FALSE	2.57555e-05	0.000339481	FALSE	2.57643e-05	0.000332285	0.4505	0.440979	0.978866
PBK	BLM	FALSE	6.16776e-05	0.000733212	FALSE	2.57555e-05	0.000330239	FALSE	2.57643e-05	0.000323271	0.451149	0.441659	0.978965
STIL	MCM2	FALSE	6.16776e-05	0.000377273	FALSE	2.57555e-05	0.000326901	FALSE	2.57643e-05	1.5798e-05	0.866838	0.0444071	0.0512288
TTK	CCNB1	FALSE	6.16776e-05	0	FALSE	2.57555e-05	0.000322667	FALSE	2.57643e-05	0.000334418	323.667	335.418	1.03631
BUB1	CCNA2	FALSE	6.16776e-05	0.000378326	FALSE	2.57555e-05	0.000279469	FALSE	2.57643e-05	0.000121489	0.739387	0.322911	0.436728
CDC7	CHEK1	FALSE	6.16776e-05	0.000730638	FALSE	2.57555e-05	0.000276567	FALSE	2.57643e-05	0.000269858	0.379378	0.370208	0.975829
PBK	CHEK1	FALSE	6.16776e-05	0.000710352	FALSE	2.57555e-05	0.000269518	FALSE	2.57643e-05	0.000263016	0.380287	0.371146	0.975965
CDKN2C	CHEK1	FALSE	6.16776e-05	0.000647062	FALSE	2.57555e-05	0.000269437	FALSE	2.57643e-05	0.00041115	0.417301	0.635974	1.52402
CDC7	VRK1	FALSE	6.16776e-05	0.00056569	FALSE	2.57555e-05	0.000268911	FALSE	2.57643e-05	0.000266134	0.476294	0.471395	0.989713
VRK1	PCNA	FALSE	6.16776e-05	0.000549252	FALSE	2.57555e-05	0.000266993	FALSE	2.57643e-05	0	0.487038	0.00181735	0.00373144
VRK1	CDC25B	FALSE	6.16776e-05	0.000519831	FALSE	2.57555e-05	0.000265572	FALSE	2.57643e-05	0.000282249	0.51182	0.543842	1.06256
PBK	VRK1	FALSE	6.16776e-05	0.000548912	FALSE	2.57555e-05	0.000261286	FALSE	2.57643e-05	0.000258593	0.47696	0.472062	0.989732
CDK1	BLM	FALSE	6.16776e-05	0.000624905	FALSE	2.57555e-05	0.000245535	FALSE	2.57643e-05	0.000271004	0.393886	0.434577	1.10331
CDC7	AURKB	FALSE	6.16776e-05	0.000528167	FALSE	2.57555e-05	0.000242555	FALSE	2.57643e-05	0.000236552	0.460261	0.448917	0.975353
FAM64A	BLM	FALSE	6.16776e-05	0.000691039	FALSE	2.57555e-05	0.000237814	FALSE	2.57643e-05	0.000224263	0.345088	0.325507	0.943258
PBK	AURKB	FALSE	6.16776e-05	0.000512545	FALSE	2.57555e-05	0.000235725	FALSE	2.57643e-05	0.000229911	0.460962	0.449641	0.975441
FAM64A	VRK1	FALSE	6.16776e-05	0.000553336	FALSE	2.57555e-05	0.000217464	FALSE	2.57643e-05	0.000213109	0.394101	0.386243	0.980062
CHEK1	CCNA2	FALSE	6.16776e-05	0.000278312	FALSE	2.57555e-05	0.000217374	FALSE	2.57643e-05	0.000404271	0.781829	1.45096	1.85585
VRK1	BLM	FALSE	6.16776e-05	0.000639455	FALSE	2.57555e-05	0.000212742	FALSE	2.57643e-05	0.000230381	0.333735	0.361276	1.08252
CDC7	BUB1B	FALSE	6.16776e-05	0.00043757	FALSE	2.57555e-05	0.000212092	FALSE	2.57643e-05	0.000209675	0.48588	0.480368	0.988656
PBK	BUB1B	FALSE	6.16776e-05	0.000424178	FALSE	2.57555e-05	0.000205907	FALSE	2.57643e-05	0.000203571	0.486636	0.481141	0.988708
CDK1	MCM2	FALSE	6.16776e-05	0.00034643	FALSE	2.57555e-05	0.000201345	FALSE	2.57643e-05	0.000211056	0.582405	0.610354	1.04799
CDKN2C	NDC80	FALSE	6.16776e-05	0.000291764	FALSE	2.57555e-05	0.000199131	FALSE	2.57643e-05	0.000191442	0.683591	0.657327	0.96158
CDC7	CDC25B	FALSE	6.16776e-05	0.000443483	FALSE	2.57555e-05	0.000197531	FALSE	2.57643e-05	0.000194604	0.446655	0.440071	0.98526
CDC7	EZH2	FALSE	6.16776e-05	0.000551962	FALSE	2.57555e-05	0.000196991	FALSE	2.57643e-05	0.000201718	0.358054	0.366603	1.02387
VRK1	VRK1	FALSE	6.16776e-05	0.000514036	FALSE	2.57555e-05	0.000196913	FALSE	2.57643e-05	0.000214274	0.384271	0.417978	1.08772
CDC7	DTL	FALSE	6.16776e-05	0.000395727	FALSE	2.57555e-05	0.000196904	FALSE	2.57643e-05	0.000196249	0.498843	0.49719	0.996686
CDC7	CDCA3	FALSE	6.16776e-05	0.000395727	FALSE	2.57555e-05	0.000195956	FALSE	2.57643e-05	0.000195792	0.496452	0.496039	0.999168
CDC7	BUB1	FALSE	6.16776e-05	0.000414858	FALSE	2.57555e-05	0.000192219	FALSE	2.57643e-05	0.000188229	0.464627	0.455032	0.979349
PBK	EZH2	FALSE	6.16776e-05	0.000536457	FALSE	2.57555e-05	0.00019199	FALSE	2.57643e-05	0.000196571	0.359081	0.367604	1.02374
PBK	CDC25B	FALSE	6.16776e-05	0.000430151	FALSE	2.57555e-05	0.000191908	FALSE	2.57643e-05	0.00018907	0.447427	0.440843	0.985284
PBK	DTL	FALSE	6.16776e-05	0.000383412	FALSE	2.57555e-05	0.000191067	FALSE	2.57643e-05	0.000190437	0.499639	0.497999	0.996717
PBK	CDCA3	FALSE	6.16776e-05	0.000383412	FALSE	2.57555e-05	0.000190156	FALSE	2.57643e-05	0.000189995	0.497268	0.496849	0.999157
CDC7	ECT2	FALSE	6.16776e-05	0.000376675	FALSE	2.57555e-05	0.000187653	FALSE	2.57643e-05	0.000186209	0.49951	0.495688	0.992349
PBK	BUB1	FALSE	6.16776e-05	0.000402211	FALSE	2.57555e-05	0.000186651	FALSE	2.57643e-05	0.000182797	0.465391	0.455833	0.979463
AURKB	VRK1	FALSE	6.16776e-05	0.00044713	FALSE	2.57555e-05	0.000186501	FALSE	2.57643e-05	0.000182443	0.418407	0.409352	0.978359
CHEK1	PTTG1	FALSE	6.16776e-05	0.000279115	FALSE	2.57555e-05	0.000183375	FALSE	2.57643e-05	0.00017775	0.658211	0.638129	0.969491
PBK	ECT2	FALSE	6.16776e-05	0.000364868	FALSE	2.57555e-05	0.000182052	FALSE	2.57643e-05	0.000180653	0.500323	0.496498	0.992357
CDC7	FAM64A	FALSE	6.16776e-05	0.000357957	FALSE	2.57555e-05	0.000180333	FALSE	2.57643e-05	0.000178993	0.505166	0.501434	0.992611
TTK	PCNA	FALSE	6.16776e-05	0.000199425	FALSE	2.57555e-05	0.000178398	FALSE	2.57643e-05	0.00019962	0.895091	1.00097	1.11829
CDK1	NDC80	FALSE	6.16776e-05	0.000322654	FALSE	2.57555e-05	0.000177178	FALSE	2.57643e-05	0.000176365	0.550521	0.54801	0.995438
FAM64A	BUB1B	FALSE	6.16776e-05	0.000435138	FALSE	2.57555e-05	0.000176122	FALSE	2.57643e-05	0.000170765	0.406116	0.393831	0.969751
FAM64A	AURKB	FALSE	6.16776e-05	0.000488916	FALSE	2.57555e-05	0.000175312	FALSE	2.57643e-05	0.000164202	0.359881	0.337205	0.93699
FBXO5	BLM	FALSE	6.16776e-05	0.000586773	FALSE	2.57555e-05	0.000175164	FALSE	2.57643e-05	0.000161689	0.299715	0.27679	0.923511
PBK	FAM64A	FALSE	6.16776e-05	0.000346634	FALSE	2.57555e-05	0.000174907	FALSE	2.57643e-05	0.000173608	0.506012	0.502276	0.992616
AURKB	CDC25B	FALSE	6.16776e-05	0.000376154	FALSE	2.57555e-05	0.000173699	FALSE	2.57643e-05	0.000161041	0.463204	0.429641	0.927542
FBXO5	VRK1	FALSE	6.16776e-05	0.000481249	FALSE	2.57555e-05	0.000173033	FALSE	2.57643e-05	0.000169239	0.360878	0.353011	0.9782
CDC7	TOP2A	FALSE	6.16776e-05	0.000344279	FALSE	2.57555e-05	0.000172716	FALSE	2.57643e-05	0.000169199	0.503117	0.492932	0.979757
FAM64A	DTL	FALSE	6.16776e-05	0.000401744	FALSE	2.57555e-05	0.000171719	FALSE	2.57643e-05	0.000169623	0.428856	0.423651	0.987863
CDC7	RACGAP1	FALSE	6.16776e-05	0.000341375	FALSE	2.57555e-05	0.000170638	FALSE	2.57643e-05	0.000167658	0.501316	0.492612	0.982638
FAM64A	CDCA3	FALSE	6.16776e-05	0.000401744	FALSE	2.57555e-05	0.000168653	FALSE	2.57643e-05	0.000168773	0.421243	0.42154	1.0007
PBK	TOP2A	FALSE	6.16776e-05	0.00033335	FALSE	2.57555e-05	0.000167517	FALSE	2.57643e-05	0.000164109	0.504012	0.493819	0.979776
CDC7	TTK	FALSE	6.16776e-05	0.000329613	FALSE	2.57555e-05	0.000167087	FALSE	2.57643e-05	0.000165563	0.50841	0.503801	0.990935
CDC7	FBXO5	FALSE	6.16776e-05	0.000328901	FALSE	2.57555e-05	0.000166206	FALSE	2.57643e-05	0.000163658	0.506837	0.499112	0.984759
STIL	DNMT1	FALSE	6.16776e-05	0.000202054	FALSE	2.57555e-05	0.000165651	FALSE	2.57643e-05	0	0.820723	0.0049248	0.00600056
PBK	RACGAP1	FALSE	6.16776e-05	0.000330543	FALSE	2.57555e-05	0.000165498	FALSE	2.57643e-05	0.000162611	0.502191	0.493485	0.982662
CDC7	CDC7	FALSE	6.16776e-05	0.000320187	FALSE	2.57555e-05	0.000164596	FALSE	2.57643e-05	0.000162528	0.515576	0.509135	0.987508
CDC7	FEN1	FALSE	6.16776e-05	0.000320187	FALSE	2.57555e-05	0.000164552	FALSE	2.57643e-05	0.000163445	0.515437	0.511992	0.993316
FAM64A	ECT2	FALSE	6.16776e-05	0.00038344	FALSE	2.57555e-05	0.000164551	FALSE	2.57643e-05	0.000162106	0.43063	0.42427	0.98523
CDC7	CDCA8	FALSE	6.16776e-05	0.000320187	FALSE	2.57555e-05	0.000164277	FALSE	2.57643e-05	0.000164198	0.51458	0.514334	0.999521
CDC7	RRM2	FALSE	6.16776e-05	0.000320187	FALSE	2.57555e-05	0.000164277	FALSE	2.57643e-05	0.000164152	0.51458	0.514192	0.999246
CDC7	GPSM2	FALSE	6.16776e-05	0.000320187	FALSE	2.57555e-05	0.000164277	FALSE	2.57643e-05	0.000163151	0.51458	0.511075	0.993188
CDC7	CKAP2	FALSE	6.16776e-05	0.000320187	FALSE	2.57555e-05	0.000164277	FALSE	2.57643e-05	0.000163151	0.51458	0.511075	0.993188
CDC7	PBK	FALSE	6.16776e-05	0.000320187	FALSE	2.57555e-05	0.000164277	FALSE	2.57643e-05	0.000163151	0.51458	0.511075	0.993188
CDC7	KIF11	FALSE	6.16776e-05	0.000320187	FALSE	2.57555e-05	0.000164277	FALSE	2.57643e-05	0.000163151	0.51458	0.511075	0.993188
CDC7	NUSAP1	FALSE	6.16776e-05	0.000320187	FALSE	2.57555e-05	0.000164277	FALSE	2.57643e-05	0.000163151	0.51458	0.511075	0.993188
CDC7	STIL	FALSE	6.16776e-05	0.000320187	FALSE	2.57555e-05	0.000164277	FALSE	2.57643e-05	0.000163151	0.51458	0.511075	0.993188
CDC7	CDKN2C	FALSE	6.16776e-05	0.000320187	FALSE	2.57555e-05	0.000164277	FALSE	2.57643e-05	0.000163151	0.51458	0.511075	0.993188
CDK1	VRK1	FALSE	6.16776e-05	0.000416673	FALSE	2.57555e-05	0.000163702	FALSE	2.57643e-05	0.000160131	0.394333	0.385782	0.978316
PBK	TTK	FALSE	6.16776e-05	0.000319053	FALSE	2.57555e-05	0.000162006	FALSE	2.57643e-05	0.000160529	0.50931	0.504695	0.990939
VRK1	BUB1B	FALSE	6.16776e-05	0.000405404	FALSE	2.57555e-05	0.000161959	FALSE	2.57643e-05	0.000173253	0.400979	0.428767	1.0693
FAM64A	FAM64A	FALSE	6.16776e-05	0.000368057	FALSE	2.57555e-05	0.000161222	FALSE	2.57643e-05	0.000158941	0.439558	0.433377	0.98594
PBK	FBXO5	FALSE	6.16776e-05	0.000318383	FALSE	2.57555e-05	0.000161165	FALSE	2.57643e-05	0.000158697	0.507747	0.500019	0.98478
CDC7	KPNA2	FALSE	6.16776e-05	0.000296689	FALSE	2.57555e-05	0.000160368	FALSE	2.57643e-05	0.00015322	0.54207	0.518055	0.955699
CDC7	BORA	FALSE	6.16776e-05	0.000325021	FALSE	2.57555e-05	0.000160283	FALSE	2.57643e-05	0.000156687	0.494702	0.483672	0.977704
CDC7	CEP55	FALSE	6.16776e-05	0.000319911	FALSE	2.57555e-05	0.000159848	FALSE	2.57643e-05	0.00015581	0.501225	0.488641	0.974893
PBK	CDC7	FALSE	6.16776e-05	0.000309856	FALSE	2.57555e-05	0.000159561	FALSE	2.57643e-05	0.000157571	0.516513	0.510111	0.987605
PBK	FEN1	FALSE	6.16776e-05	0.000309856	FALSE	2.57555e-05	0.000159519	FALSE	2.57643e-05	0.000158445	0.516377	0.512923	0.99331
PBK	CDCA8	FALSE	6.16776e-05	0.000309856	FALSE	2.57555e-05	0.000159249	FALSE	2.57643e-05	0.000159179	0.51551	0.515283	0.99956
PBK	RRM2	FALSE	6.16776e-05	0.000309856	FALSE	2.57555e-05	0.000159249	FALSE	2.57643e-05	0.000159135	0.51551	0.51514	0.999284
PBK	CKAP2	FALSE	6.16776e-05	0.000309856	FALSE	2.57555e-05	0.000159249	FALSE	2.57643e-05	0.000158158	0.51551	0.511999	0.99319
PBK	PBK	FALSE	6.16776e-05	0.000309856	FALSE	2.57555e-05	0.000159249	FALSE	2.57643e-05	0.000158158	0.51551	0.511999	0.99319
PBK	KIF11	FALSE	6.16776e-05	0.000309856	FALSE	2.57555e-05	0.000159249	FALSE	2.57643e-05	0.000158158	0.51551	0.511999	0.99319
PBK	NUSAP1	FALSE	6.16776e-05	0.000309856	FALSE	2.57555e-05	0.000159249	FALSE	2.57643e-05	0.000158158	0.51551	0.511999	0.99319
PBK	STIL	FALSE	6.16776e-05	0.000309856	FALSE	2.57555e-05	0.000159249	FALSE	2.57643e-05	0.000158158	0.51551	0.511999	0.99319
PBK	CDKN2C	FALSE	6.16776e-05	0.000309856	FALSE	2.57555e-05	0.000159249	FALSE	2.57643e-05	0.000158158	0.51551	0.511999	0.99319
VRK1	AURKB	FALSE	6.16776e-05	0.000453525	FALSE	2.57555e-05	0.000159015	FALSE	2.57643e-05	0.00016952	0.352049	0.375162	1.06565
CDC7	MELK	FALSE	6.16776e-05	0.000330198	FALSE	2.57555e-05	0.000158666	FALSE	2.57643e-05	0.000156433	0.482088	0.475343	0.98601
CDC7	SPAG5	FALSE	6.16776e-05	0.000320947	FALSE	2.57555e-05	0.000158484	FALSE	2.57643e-05	0.000156876	0.495372	0.490378	0.989918
CDC7	ESPL1	FALSE	6.16776e-05	0.000315837	FALSE	2.57555e-05	0.000158049	FALSE	2.57643e-05	0.000155999	0.501989	0.495519	0.98711
VRK1	DTL	FALSE	6.16776e-05	0.000374588	FALSE	2.57555e-05	0.000157341	FALSE	2.57643e-05	0.000169822	0.421582	0.454812	1.07882
PBK	KPNA2	FALSE	6.16776e-05	0.00028729	FALSE	2.57555e-05	0.000155498	FALSE	2.57643e-05	0.000148582	0.542849	0.518859	0.955806
PBK	BORA	FALSE	6.16776e-05	0.000314658	FALSE	2.57555e-05	0.000155438	FALSE	2.57643e-05	0.000151951	0.495594	0.484548	0.977711
VRK1	CDCA3	FALSE	6.16776e-05	0.000374588	FALSE	2.57555e-05	0.000155233	FALSE	2.57643e-05	0.000169586	0.41597	0.454184	1.09187
PBK	CEP55	FALSE	6.16776e-05	0.000309664	FALSE	2.57555e-05	0.000154996	FALSE	2.57643e-05	0.000151081	0.502136	0.489535	0.974906
PBK	MELK	FALSE	6.16776e-05	0.000319725	FALSE	2.57555e-05	0.000153896	FALSE	2.57643e-05	0.00015173	0.482955	0.476203	0.986021
PBK	SPAG5	FALSE	6.16776e-05	0.000310669	FALSE	2.57555e-05	0.000153672	FALSE	2.57643e-05	0.000152113	0.496271	0.491269	0.989921
PBK	ESPL1	FALSE	6.16776e-05	0.000305676	FALSE	2.57555e-05	0.00015323	FALSE	2.57643e-05	0.000151243	0.502908	0.49643	0.987119
TTK	CDC25B	FALSE	6.16776e-05	0.000255941	FALSE	2.57555e-05	0.000151821	FALSE	2.57643e-05	0.000149294	0.594769	0.584934	0.983463
CDK1	CDCA3	FALSE	6.16776e-05	0.000300281	FALSE	2.57555e-05	0.000151719	FALSE	2.57643e-05	0.000127003	0.506899	0.424861	0.838157
FAM64A	CDC7	FALSE	6.16776e-05	0.00033437	FALSE	2.57555e-05	0.000151202	FALSE	2.57643e-05	0.000144952	0.453832	0.435197	0.958939
CDK1	DBF4	FALSE	6.16776e-05	0.000316901	FALSE	2.57555e-05	0.000151199	FALSE	2.57643e-05	0.000181322	0.47876	0.573517	1.19792
BORA	CCNA2	FALSE	6.16776e-05	0.000225611	FALSE	2.57555e-05	0.000151057	FALSE	2.57643e-05	8.21887e-05	0.671005	0.367099	0.547088
FAM64A	CDCA8	FALSE	6.16776e-05	0.00033437	FALSE	2.57555e-05	0.000151025	FALSE	2.57643e-05	0.00014973	0.453306	0.449445	0.991482
FAM64A	RRM2	FALSE	6.16776e-05	0.00033437	FALSE	2.57555e-05	0.000151025	FALSE	2.57643e-05	0.000149711	0.453306	0.449387	0.991355
FAM64A	GPSM2	FALSE	6.16776e-05	0.00033437	FALSE	2.57555e-05	0.000151025	FALSE	2.57643e-05	0.000149091	0.453306	0.447537	0.987273
FAM64A	CKAP2	FALSE	6.16776e-05	0.00033437	FALSE	2.57555e-05	0.000151025	FALSE	2.57643e-05	0.000149091	0.453306	0.447537	0.987273
FAM64A	PBK	FALSE	6.16776e-05	0.00033437	FALSE	2.57555e-05	0.000151025	FALSE	2.57643e-05	0.000149091	0.453306	0.447537	0.987273
[truncated: 674 more rows]

## Sheet: e2f1targets_hidden_links
SOURCE	TARGET	SIGNOR_DIRECT	SIGNOR_Grr	SIGNOR_Gqr	GM_DIRECT	GM_Grr	GM_Gqr	K562_DIRECT	K562_Grr	K562_Gqr	GM_SIGNOR_RATIO	K562_SIGNOR_RATIO	K562_GM_RATIO
[truncated: 5,776 more rows]

[truncated: 1 more sheets: field_descriptions]
